# Supplementary material for: HP1 drives de novo 3D genome reorganization in early Drosophila embryos
Source: Nature. 2021 Apr 14;593(7858):289–93. doi: 10.1038/s41586-021-03460-z (PMC8116211; doi:10.1038/s41586-021-03460-z)
Supplement: Supplementary file 3 — Compartments called using HiTC in control embryos at ZGA. [file 41586_2021_3460_MOESM3_ESM.txt]

#chrom	chromStart	chromEnd	name
chr4	1040000	1049999	0.065
chr4	130000	139999	0.091
chr4	260000	269999	0.125
chr4	390000	399999	0.047
chr4	520000	529999	0.06
chr4	650000	659999	-0.004
chr4	780000	789999	-0.121
chr4	910000	919999	0.065
chr4	1170000	1179999	0.006
chr4	1310000	1319999	0
chr4	0	9999	-0.127
chr4	10000	19999	0
chr4	20000	29999	-0.129
chr4	30000	39999	-0.134
chr4	40000	49999	-0.127
chr4	50000	59999	-0.125
chr4	60000	69999	-0.127
chr4	70000	79999	-0.124
chr4	80000	89999	-0.123
chr4	90000	99999	-0.087
chr4	100000	109999	0.035
chr4	110000	119999	0.077
chr4	120000	129999	0.085
chr4	140000	149999	0.077
chr4	150000	159999	0.091
chr4	160000	169999	0.102
chr4	170000	179999	0.106
chr4	180000	189999	0.079
chr4	190000	199999	0.071
chr4	200000	209999	0.074
chr4	210000	219999	0.092
chr4	220000	229999	0.095
chr4	230000	239999	0.106
chr4	240000	249999	0.114
chr4	250000	259999	0.12
chr4	270000	279999	0.116
chr4	280000	289999	0.103
chr4	290000	299999	0.095
chr4	300000	309999	0.106
chr4	310000	319999	0.094
chr4	320000	329999	0.055
chr4	330000	339999	0.056
chr4	340000	349999	0.028
chr4	350000	359999	0.066
chr4	360000	369999	0.035
chr4	370000	379999	0.017
chr4	380000	389999	0.022
chr4	400000	409999	-0.027
chr4	410000	419999	-0.056
chr4	420000	429999	-0.026
chr4	430000	439999	0.067
chr4	440000	449999	0.089
chr4	450000	459999	0.064
chr4	460000	469999	0.071
chr4	470000	479999	0.075
chr4	480000	489999	0.077
chr4	490000	499999	0.079
chr4	500000	509999	0.058
chr4	510000	519999	0.035
chr4	530000	539999	0.077
chr4	540000	549999	0.102
chr4	550000	559999	0.113
chr4	560000	569999	0.112
chr4	570000	579999	0.108
chr4	580000	589999	0.113
chr4	590000	599999	0.109
chr4	600000	609999	0.129
chr4	610000	619999	0.097
chr4	620000	629999	0.065
chr4	630000	639999	0.099
chr4	640000	649999	0.047
chr4	660000	669999	-0.053
chr4	670000	679999	-0.085
chr4	680000	689999	-0.075
chr4	690000	699999	-0.106
chr4	700000	709999	-0.117
chr4	710000	719999	-0.123
chr4	720000	729999	-0.12
chr4	730000	739999	-0.119
chr4	740000	749999	-0.123
chr4	750000	759999	-0.123
chr4	760000	769999	-0.117
chr4	770000	779999	-0.122
chr4	790000	799999	-0.134
chr4	800000	809999	-0.118
chr4	810000	819999	-0.11
chr4	820000	829999	-0.128
chr4	830000	839999	-0.122
chr4	840000	849999	-0.105
chr4	850000	859999	0.048
chr4	860000	869999	0.096
chr4	870000	879999	0.124
chr4	880000	889999	0.116
chr4	890000	899999	0.116
chr4	900000	909999	0.077
chr4	920000	929999	0.044
chr4	930000	939999	0.063
chr4	940000	949999	0.08
chr4	950000	959999	0.097
chr4	960000	969999	0.042
chr4	970000	979999	0.053
chr4	980000	989999	-0.102
chr4	990000	999999	-0.11
chr4	1000000	1009999	-0.105
chr4	1010000	1019999	-0.086
chr4	1020000	1029999	-0.038
chr4	1030000	1039999	0.037
chr4	1050000	1059999	0.061
chr4	1060000	1069999	0.077
chr4	1070000	1079999	0.068
chr4	1080000	1089999	0.08
chr4	1090000	1099999	0.053
chr4	1100000	1109999	0.062
chr4	1110000	1119999	0.054
chr4	1120000	1129999	0.092
chr4	1130000	1139999	0.092
chr4	1140000	1149999	0.105
chr4	1150000	1159999	0.108
chr4	1160000	1169999	0.039
chr4	1180000	1189999	-0.021
chr4	1190000	1199999	-0.045
chr4	1200000	1209999	0
chr4	1210000	1219999	-0.1
chr4	1220000	1229999	-0.061
chr4	1230000	1239999	-0.047
chr4	1240000	1249999	-0.06
chr4	1250000	1259999	0.008
chr4	1260000	1269999	0
chr4	1270000	1279999	0
chr4	1280000	1289999	0
chr4	1290000	1299999	0
chr4	1300000	1309999	0
chrX	8380000	8389999	-0.076
chrX	16770000	16779999	0.048
chrX	1040000	1049999	-0.088
chrX	2090000	2099999	0.042
chrX	3140000	3149999	0.055
chrX	4190000	4199999	0.071
chrX	5240000	5249999	-0.089
chrX	6290000	6299999	0.055
chrX	7340000	7349999	0.053
chrX	9430000	9439999	-0.054
chrX	10480000	10489999	-0.028
chrX	11530000	11539999	0.077
chrX	12580000	12589999	0.042
chrX	13630000	13639999	0.074
chrX	14680000	14689999	0.019
chrX	15720000	15729999	-0.072
chrX	17820000	17829999	0.067
chrX	18870000	18879999	0.046
chrX	19920000	19929999	0.004
chrX	20970000	20979999	0.087
chrX	22020000	22029999	-0.072
chrX	23060000	23069999	0.189
chrX	130000	139999	0.105
chrX	260000	269999	0.099
chrX	390000	399999	0.087
chrX	520000	529999	0.037
chrX	650000	659999	-0.014
chrX	780000	789999	-0.037
chrX	910000	919999	-0.085
chrX	1170000	1179999	-0.074
chrX	1310000	1319999	-0.079
chrX	1440000	1449999	-0.042
chrX	1570000	1579999	-0.084
chrX	1700000	1709999	-0.065
chrX	1830000	1839999	-0.025
chrX	1960000	1969999	-0.017
chrX	2220000	2229999	0.049
chrX	2350000	2359999	0.08
chrX	2490000	2499999	0.002
chrX	2620000	2629999	0.076
chrX	2750000	2759999	-0.074
chrX	2880000	2889999	-0.074
chrX	3010000	3019999	0.023
chrX	3270000	3279999	-0.081
chrX	3400000	3409999	0.068
chrX	3530000	3539999	-0.059
chrX	3670000	3679999	-0.056
chrX	3800000	3809999	0.077
chrX	3930000	3939999	0.063
chrX	4060000	4069999	0.051
chrX	4320000	4329999	0.001
chrX	4450000	4459999	0.081
chrX	4580000	4589999	0.083
chrX	4710000	4719999	-0.075
chrX	4840000	4849999	-0.079
chrX	4980000	4989999	0.076
chrX	5110000	5119999	0
chrX	5370000	5379999	-0.084
chrX	5500000	5509999	-0.081
chrX	5630000	5639999	-0.013
chrX	5760000	5769999	0.063
chrX	5890000	5899999	0.072
chrX	6020000	6029999	0.068
chrX	6160000	6169999	-0.088
chrX	6420000	6429999	-0.088
chrX	6550000	6559999	-0.012
chrX	6680000	6689999	0.064
chrX	6810000	6819999	0.066
chrX	6940000	6949999	-0.086
chrX	7070000	7079999	0.072
chrX	7200000	7209999	0.072
chrX	7470000	7479999	0.007
chrX	7600000	7609999	0.056
chrX	7730000	7739999	0.068
chrX	7860000	7869999	-0.065
chrX	7990000	7999999	-0.037
chrX	8120000	8129999	0.08
chrX	8250000	8259999	0.047
chrX	8510000	8519999	0.074
chrX	8650000	8659999	0.076
chrX	8780000	8789999	0.037
chrX	8910000	8919999	-0.08
chrX	9040000	9049999	0.002
chrX	9170000	9179999	0.072
chrX	9300000	9309999	0.063
chrX	9560000	9569999	0.073
chrX	9690000	9699999	-0.007
chrX	9830000	9839999	-0.077
chrX	9960000	9969999	-0.08
chrX	10090000	10099999	0.049
chrX	10220000	10229999	0
chrX	10350000	10359999	0.042
chrX	10610000	10619999	-0.065
chrX	10740000	10749999	0.07
chrX	10870000	10879999	0.074
chrX	11010000	11019999	-0.078
chrX	11140000	11149999	0.077
chrX	11270000	11279999	-0.065
chrX	11400000	11409999	0.079
chrX	11660000	11669999	0.074
chrX	11790000	11799999	0.079
chrX	11920000	11929999	0.069
chrX	12050000	12059999	-0.048
chrX	12180000	12189999	-0.077
chrX	12320000	12329999	-0.078
chrX	12450000	12459999	-0.059
chrX	12710000	12719999	0.07
chrX	12840000	12849999	0
chrX	12970000	12979999	-0.075
chrX	13100000	13109999	0.062
chrX	13230000	13239999	0.074
chrX	13360000	13369999	0.073
chrX	13500000	13509999	-0.078
chrX	13760000	13769999	0.077
chrX	13890000	13899999	0.061
chrX	14020000	14029999	0.078
chrX	14150000	14159999	0.06
chrX	14280000	14289999	-0.071
chrX	14410000	14419999	-0.076
chrX	14540000	14549999	-0.072
chrX	14810000	14819999	0.063
chrX	14940000	14949999	0.064
chrX	15070000	15079999	0.073
chrX	15200000	15209999	-0.067
chrX	15330000	15339999	0
chrX	15460000	15469999	0.074
chrX	15590000	15599999	0.089
chrX	15850000	15859999	-0.011
chrX	15990000	15999999	-0.001
chrX	16120000	16129999	0.048
chrX	16250000	16259999	0.027
chrX	16380000	16389999	-0.088
chrX	16510000	16519999	-0.107
chrX	16640000	16649999	0.036
chrX	16900000	16909999	0.051
chrX	17030000	17039999	0.056
chrX	17170000	17179999	0.069
chrX	17300000	17309999	0.069
chrX	17430000	17439999	0.071
chrX	17560000	17569999	0.053
chrX	17690000	17699999	0.07
chrX	17950000	17959999	-0.022
chrX	18080000	18089999	0.039
chrX	18210000	18219999	-0.089
chrX	18350000	18359999	-0.097
chrX	18480000	18489999	-0.099
chrX	18610000	18619999	-0.004
chrX	18740000	18749999	-0.081
chrX	19000000	19009999	0.012
chrX	19130000	19139999	-0.023
chrX	19260000	19269999	0.085
chrX	19390000	19399999	0.031
chrX	19520000	19529999	0.1
chrX	19660000	19669999	0.089
chrX	19790000	19799999	0.071
chrX	20050000	20059999	-0.1
chrX	20180000	20189999	0
chrX	20310000	20319999	-0.022
chrX	20440000	20449999	0
chrX	20570000	20579999	0.087
chrX	20700000	20709999	0.052
chrX	20840000	20849999	-0.014
chrX	21100000	21109999	0.088
chrX	21230000	21239999	0.086
chrX	21360000	21369999	0.005
chrX	21490000	21499999	0.052
chrX	21620000	21629999	-0.021
chrX	21750000	21759999	-0.041
chrX	21880000	21889999	0
chrX	22150000	22159999	-0.071
chrX	22280000	22289999	-0.059
chrX	22410000	22419999	-0.082
chrX	22540000	22549999	0.024
chrX	22670000	22679999	0.055
chrX	22800000	22809999	0.073
chrX	22930000	22939999	-0.021
chrX	23190000	23199999	0.093
chrX	23330000	23339999	0.06
chrX	23460000	23469999	-0.163
chrX	0	9999	0
chrX	10000	19999	0
chrX	20000	29999	0
chrX	30000	39999	0
chrX	40000	49999	0
chrX	50000	59999	0
chrX	60000	69999	0
chrX	70000	79999	0
chrX	80000	89999	0
chrX	90000	99999	0
chrX	100000	109999	0
chrX	110000	119999	0
chrX	120000	129999	0.103
chrX	140000	149999	0.108
chrX	150000	159999	0.106
chrX	160000	169999	0.102
chrX	170000	179999	0.103
chrX	180000	189999	0.105
chrX	190000	199999	0
chrX	200000	209999	0
chrX	210000	219999	0
chrX	220000	229999	0
chrX	230000	239999	0
chrX	240000	249999	0
chrX	250000	259999	0.102
chrX	270000	279999	0.103
chrX	280000	289999	0.106
chrX	290000	299999	0.096
chrX	300000	309999	0.103
chrX	310000	319999	0.099
chrX	320000	329999	0.091
chrX	330000	339999	0.09
chrX	340000	349999	0.09
chrX	350000	359999	0.096
chrX	360000	369999	0.098
chrX	370000	379999	0.098
chrX	380000	389999	0.089
chrX	400000	409999	0.088
chrX	410000	419999	0.089
chrX	420000	429999	0.093
chrX	430000	439999	0.088
chrX	440000	449999	0.088
chrX	450000	459999	0.087
chrX	460000	469999	0.086
chrX	470000	479999	0.075
chrX	480000	489999	0.055
chrX	490000	499999	0.062
chrX	500000	509999	0.062
chrX	510000	519999	0.058
chrX	530000	539999	-0.007
chrX	540000	549999	-0.012
chrX	550000	559999	0.021
chrX	560000	569999	0.025
chrX	570000	579999	0.03
chrX	580000	589999	0.044
chrX	590000	599999	0.048
chrX	600000	609999	0.05
chrX	610000	619999	0.042
chrX	620000	629999	0.026
chrX	630000	639999	0.022
chrX	640000	649999	0.007
chrX	660000	669999	-0.021
chrX	670000	679999	-0.041
chrX	680000	689999	-0.013
chrX	690000	699999	0.007
chrX	700000	709999	-0.008
chrX	710000	719999	-0.002
chrX	720000	729999	-0.011
chrX	730000	739999	0.001
chrX	740000	749999	-0.001
chrX	750000	759999	0.013
chrX	760000	769999	-0.013
chrX	770000	779999	-0.018
chrX	790000	799999	-0.042
chrX	800000	809999	-0.054
chrX	810000	819999	-0.068
chrX	820000	829999	-0.066
chrX	830000	839999	-0.054
chrX	840000	849999	-0.061
chrX	850000	859999	-0.063
chrX	860000	869999	-0.058
chrX	870000	879999	-0.068
chrX	880000	889999	-0.073
chrX	890000	899999	-0.071
chrX	900000	909999	-0.069
chrX	920000	929999	-0.064
chrX	930000	939999	-0.055
chrX	940000	949999	-0.07
chrX	950000	959999	-0.082
chrX	960000	969999	-0.092
chrX	970000	979999	-0.098
chrX	980000	989999	-0.092
chrX	990000	999999	-0.09
chrX	1000000	1009999	-0.081
chrX	1010000	1019999	-0.084
chrX	1020000	1029999	-0.085
chrX	1030000	1039999	-0.087
chrX	1050000	1059999	-0.087
chrX	1060000	1069999	-0.036
chrX	1070000	1079999	-0.091
chrX	1080000	1089999	-0.086
chrX	1090000	1099999	-0.081
chrX	1100000	1109999	-0.088
chrX	1110000	1119999	-0.081
chrX	1120000	1129999	-0.074
chrX	1130000	1139999	-0.071
chrX	1140000	1149999	-0.06
chrX	1150000	1159999	-0.079
chrX	1160000	1169999	-0.07
chrX	1180000	1189999	-0.075
chrX	1190000	1199999	-0.075
chrX	1200000	1209999	-0.067
chrX	1210000	1219999	-0.047
chrX	1220000	1229999	-0.02
chrX	1230000	1239999	0.001
chrX	1240000	1249999	-0.033
chrX	1250000	1259999	-0.07
chrX	1260000	1269999	-0.08
chrX	1270000	1279999	-0.078
chrX	1280000	1289999	-0.075
chrX	1290000	1299999	-0.088
chrX	1300000	1309999	-0.075
chrX	1320000	1329999	-0.019
chrX	1330000	1339999	-0.052
chrX	1340000	1349999	0.001
chrX	1350000	1359999	-0.017
chrX	1360000	1369999	0.021
chrX	1370000	1379999	0.028
chrX	1380000	1389999	-0.014
chrX	1390000	1399999	-0.031
chrX	1400000	1409999	-0.061
chrX	1410000	1419999	-0.078
chrX	1420000	1429999	-0.063
chrX	1430000	1439999	-0.076
chrX	1450000	1459999	-0.032
chrX	1460000	1469999	0.001
chrX	1470000	1479999	0.024
chrX	1480000	1489999	-0.046
chrX	1490000	1499999	-0.062
chrX	1500000	1509999	-0.054
chrX	1510000	1519999	-0.065
chrX	1520000	1529999	-0.071
chrX	1530000	1539999	-0.083
chrX	1540000	1549999	-0.077
chrX	1550000	1559999	-0.068
chrX	1560000	1569999	-0.093
chrX	1580000	1589999	-0.088
chrX	1590000	1599999	-0.063
chrX	1600000	1609999	-0.072
chrX	1610000	1619999	-0.07
chrX	1620000	1629999	-0.071
chrX	1630000	1639999	-0.073
chrX	1640000	1649999	-0.058
chrX	1650000	1659999	-0.05
chrX	1660000	1669999	-0.045
chrX	1670000	1679999	-0.025
chrX	1680000	1689999	-0.047
chrX	1690000	1699999	-0.071
chrX	1710000	1719999	-0.069
chrX	1720000	1729999	-0.067
chrX	1730000	1739999	-0.059
chrX	1740000	1749999	-0.042
chrX	1750000	1759999	-0.055
chrX	1760000	1769999	-0.053
chrX	1770000	1779999	-0.015
chrX	1780000	1789999	-0.007
chrX	1790000	1799999	-0.037
chrX	1800000	1809999	-0.051
chrX	1810000	1819999	-0.021
chrX	1820000	1829999	-0.024
chrX	1840000	1849999	-0.048
chrX	1850000	1859999	-0.045
chrX	1860000	1869999	0.012
chrX	1870000	1879999	0.032
chrX	1880000	1889999	0.032
chrX	1890000	1899999	0.037
chrX	1900000	1909999	0.067
chrX	1910000	1919999	0.057
chrX	1920000	1929999	0.067
chrX	1930000	1939999	0.069
chrX	1940000	1949999	0.043
chrX	1950000	1959999	0.008
chrX	1970000	1979999	-0.031
chrX	1980000	1989999	-0.004
chrX	1990000	1999999	0.002
chrX	2000000	2009999	-0.003
chrX	2010000	2019999	0.045
chrX	2020000	2029999	0.062
chrX	2030000	2039999	0.037
chrX	2040000	2049999	0.049
chrX	2050000	2059999	0.064
chrX	2060000	2069999	0.053
chrX	2070000	2079999	0.033
chrX	2080000	2089999	0.067
chrX	2100000	2109999	0.019
chrX	2110000	2119999	0.034
chrX	2120000	2129999	0.064
chrX	2130000	2139999	0.057
chrX	2140000	2149999	0.051
chrX	2150000	2159999	0.066
chrX	2160000	2169999	0.044
chrX	2170000	2179999	0.049
chrX	2180000	2189999	0.044
chrX	2190000	2199999	0.024
chrX	2200000	2209999	-0.027
chrX	2210000	2219999	0.005
chrX	2230000	2239999	0.05
chrX	2240000	2249999	0.074
chrX	2250000	2259999	0.081
chrX	2260000	2269999	0.07
chrX	2270000	2279999	0.088
chrX	2280000	2289999	0.088
chrX	2290000	2299999	0.071
chrX	2300000	2309999	0.062
chrX	2310000	2319999	0.081
chrX	2320000	2329999	0.09
chrX	2330000	2339999	0.092
chrX	2340000	2349999	0.084
chrX	2360000	2369999	0.078
chrX	2370000	2379999	0.084
chrX	2380000	2389999	0.08
chrX	2390000	2399999	0.097
chrX	2400000	2409999	0.075
chrX	2410000	2419999	0.105
chrX	2420000	2429999	0.084
chrX	2430000	2439999	0.098
chrX	2440000	2449999	0.097
chrX	2450000	2459999	0.081
chrX	2460000	2469999	0.088
chrX	2470000	2479999	0.068
chrX	2480000	2489999	0.022
chrX	2500000	2509999	0.028
chrX	2510000	2519999	0.019
chrX	2520000	2529999	-0.013
chrX	2530000	2539999	0.01
chrX	2540000	2549999	-0.003
chrX	2550000	2559999	0
chrX	2560000	2569999	0
chrX	2570000	2579999	0
chrX	2580000	2589999	0
chrX	2590000	2599999	0
chrX	2600000	2609999	0.077
chrX	2610000	2619999	0.069
chrX	2630000	2639999	0.072
chrX	2640000	2649999	0.062
chrX	2650000	2659999	0.069
chrX	2660000	2669999	0.071
chrX	2670000	2679999	0.076
chrX	2680000	2689999	0.073
chrX	2690000	2699999	0.074
chrX	2700000	2709999	0.073
chrX	2710000	2719999	0.073
chrX	2720000	2729999	0.065
chrX	2730000	2739999	0.034
chrX	2740000	2749999	-0.053
chrX	2760000	2769999	-0.077
chrX	2770000	2779999	-0.077
chrX	2780000	2789999	-0.069
chrX	2790000	2799999	0
chrX	2800000	2809999	-0.079
chrX	2810000	2819999	-0.075
chrX	2820000	2829999	-0.066
chrX	2830000	2839999	-0.078
chrX	2840000	2849999	-0.066
chrX	2850000	2859999	-0.076
chrX	2860000	2869999	-0.071
chrX	2870000	2879999	-0.078
chrX	2890000	2899999	-0.08
chrX	2900000	2909999	-0.074
chrX	2910000	2919999	-0.079
chrX	2920000	2929999	-0.078
chrX	2930000	2939999	-0.074
chrX	2940000	2949999	-0.074
chrX	2950000	2959999	-0.03
chrX	2960000	2969999	-0.005
chrX	2970000	2979999	0.036
chrX	2980000	2989999	0.05
chrX	2990000	2999999	-0.02
chrX	3000000	3009999	-0.009
chrX	3020000	3029999	0.006
chrX	3030000	3039999	-0.014
chrX	3040000	3049999	-0.014
chrX	3050000	3059999	-0.02
chrX	3060000	3069999	-0.005
chrX	3070000	3079999	0.014
chrX	3080000	3089999	-0.006
chrX	3090000	3099999	-0.03
chrX	3100000	3109999	-0.04
chrX	3110000	3119999	-0.008
chrX	3120000	3129999	-0.03
chrX	3130000	3139999	0.029
chrX	3150000	3159999	0.042
chrX	3160000	3169999	0.015
chrX	3170000	3179999	-0.005
chrX	3180000	3189999	-0.038
chrX	3190000	3199999	-0.057
chrX	3200000	3209999	-0.073
chrX	3210000	3219999	-0.077
chrX	3220000	3229999	-0.068
chrX	3230000	3239999	-0.076
chrX	3240000	3249999	-0.08
chrX	3250000	3259999	-0.081
chrX	3260000	3269999	-0.08
chrX	3280000	3289999	-0.08
chrX	3290000	3299999	-0.071
chrX	3300000	3309999	-0.08
chrX	3310000	3319999	-0.082
chrX	3320000	3329999	-0.08
chrX	3330000	3339999	-0.084
chrX	3340000	3349999	-0.058
chrX	3350000	3359999	0.022
chrX	3360000	3369999	0.021
chrX	3370000	3379999	0.048
chrX	3380000	3389999	0.066
chrX	3390000	3399999	0.067
chrX	3410000	3419999	0.054
chrX	3420000	3429999	0.052
chrX	3430000	3439999	0.023
chrX	3440000	3449999	0.046
chrX	3450000	3459999	-0.011
chrX	3460000	3469999	-0.029
chrX	3470000	3479999	-0.002
chrX	3480000	3489999	-0.005
chrX	3490000	3499999	-0.003
chrX	3500000	3509999	-0.055
chrX	3510000	3519999	-0.076
chrX	3520000	3529999	-0.076
chrX	3540000	3549999	-0.054
chrX	3550000	3559999	-0.066
chrX	3560000	3569999	-0.071
chrX	3570000	3579999	-0.074
chrX	3580000	3589999	-0.084
chrX	3590000	3599999	-0.085
chrX	3600000	3609999	0
chrX	3610000	3619999	0
chrX	3620000	3629999	-0.079
chrX	3630000	3639999	-0.075
chrX	3640000	3649999	-0.08
chrX	3650000	3659999	-0.078
chrX	3660000	3669999	-0.077
chrX	3680000	3689999	-0.021
chrX	3690000	3699999	0.004
chrX	3700000	3709999	0.012
chrX	3710000	3719999	0.031
chrX	3720000	3729999	0.053
chrX	3730000	3739999	0.045
chrX	3740000	3749999	0.053
chrX	3750000	3759999	0.047
chrX	3760000	3769999	0.038
chrX	3770000	3779999	0.018
chrX	3780000	3789999	0.065
chrX	3790000	3799999	0.074
chrX	3810000	3819999	0.076
chrX	3820000	3829999	0.073
chrX	3830000	3839999	0.076
chrX	3840000	3849999	0.072
chrX	3850000	3859999	0.064
chrX	3860000	3869999	0.071
chrX	3870000	3879999	0.072
chrX	3880000	3889999	0.064
chrX	3890000	3899999	0.048
chrX	3900000	3909999	0.019
chrX	3910000	3919999	0.03
chrX	3920000	3929999	0.039
chrX	3940000	3949999	0.066
chrX	3950000	3959999	0.079
chrX	3960000	3969999	0.076
chrX	3970000	3979999	0.065
chrX	3980000	3989999	0.06
chrX	3990000	3999999	0.057
chrX	4000000	4009999	0.05
chrX	4010000	4019999	0.058
chrX	4020000	4029999	0.055
chrX	4030000	4039999	0.015
chrX	4040000	4049999	0.034
chrX	4050000	4059999	0.035
chrX	4070000	4079999	0.06
chrX	4080000	4089999	0.055
chrX	4090000	4099999	0.065
chrX	4100000	4109999	0.08
chrX	4110000	4119999	0.082
chrX	4120000	4129999	0.083
chrX	4130000	4139999	0.078
chrX	4140000	4149999	0.079
chrX	4150000	4159999	0.058
chrX	4160000	4169999	0.078
chrX	4170000	4179999	0.078
chrX	4180000	4189999	0.066
chrX	4200000	4209999	0.072
chrX	4210000	4219999	0.042
chrX	4220000	4229999	0.016
chrX	4230000	4239999	-0.052
chrX	4240000	4249999	-0.02
chrX	4250000	4259999	-0.023
chrX	4260000	4269999	-0.013
chrX	4270000	4279999	0.015
chrX	4280000	4289999	0.011
chrX	4290000	4299999	-0.022
chrX	4300000	4309999	-0.016
chrX	4310000	4319999	0.046
chrX	4330000	4339999	-0.031
chrX	4340000	4349999	-0.035
chrX	4350000	4359999	0.029
chrX	4360000	4369999	0.08
chrX	4370000	4379999	0.085
chrX	4380000	4389999	0.082
chrX	4390000	4399999	0.083
chrX	4400000	4409999	0.084
chrX	4410000	4419999	0.08
chrX	4420000	4429999	0.083
chrX	4430000	4439999	0.077
chrX	4440000	4449999	0.081
chrX	4460000	4469999	0.073
chrX	4470000	4479999	0.08
chrX	4480000	4489999	0.079
chrX	4490000	4499999	0.079
chrX	4500000	4509999	0.081
chrX	4510000	4519999	0.08
chrX	4520000	4529999	0.082
chrX	4530000	4539999	0.084
chrX	4540000	4549999	0.075
chrX	4550000	4559999	0.084
chrX	4560000	4569999	0.081
chrX	4570000	4579999	0.082
chrX	4590000	4599999	0.082
chrX	4600000	4609999	0.082
chrX	4610000	4619999	0.079
chrX	4620000	4629999	0.084
chrX	4630000	4639999	0.08
chrX	4640000	4649999	0.081
chrX	4650000	4659999	0.078
chrX	4660000	4669999	0.078
chrX	4670000	4679999	0.077
chrX	4680000	4689999	0.007
chrX	4690000	4699999	-0.052
chrX	4700000	4709999	-0.074
chrX	4720000	4729999	-0.077
chrX	4730000	4739999	0
chrX	4740000	4749999	-0.076
chrX	4750000	4759999	-0.077
chrX	4760000	4769999	-0.075
chrX	4770000	4779999	-0.077
chrX	4780000	4789999	-0.081
chrX	4790000	4799999	-0.078
chrX	4800000	4809999	-0.07
chrX	4810000	4819999	-0.068
chrX	4820000	4829999	-0.072
chrX	4830000	4839999	-0.049
chrX	4850000	4859999	-0.076
chrX	4860000	4869999	-0.079
chrX	4870000	4879999	-0.075
chrX	4880000	4889999	-0.072
chrX	4890000	4899999	-0.078
chrX	4900000	4909999	-0.067
chrX	4910000	4919999	0.018
chrX	4920000	4929999	0.031
chrX	4930000	4939999	0
chrX	4940000	4949999	0.075
chrX	4950000	4959999	0.078
chrX	4960000	4969999	0.075
chrX	4970000	4979999	0.052
chrX	4990000	4999999	0.074
chrX	5000000	5009999	0.071
chrX	5010000	5019999	0.066
chrX	5020000	5029999	0.075
chrX	5030000	5039999	0.08
chrX	5040000	5049999	0.077
chrX	5050000	5059999	0.076
chrX	5060000	5069999	0.081
chrX	5070000	5079999	0.078
chrX	5080000	5089999	0
chrX	5090000	5099999	0
chrX	5100000	5109999	0
chrX	5120000	5129999	0
chrX	5130000	5139999	0
chrX	5140000	5149999	0
chrX	5150000	5159999	0
chrX	5160000	5169999	0
chrX	5170000	5179999	-0.085
chrX	5180000	5189999	-0.087
chrX	5190000	5199999	0
chrX	5200000	5209999	-0.081
chrX	5210000	5219999	0
chrX	5220000	5229999	-0.08
chrX	5230000	5239999	-0.085
chrX	5250000	5259999	-0.082
chrX	5260000	5269999	-0.079
chrX	5270000	5279999	-0.08
chrX	5280000	5289999	-0.079
chrX	5290000	5299999	-0.073
chrX	5300000	5309999	-0.039
chrX	5310000	5319999	0.05
chrX	5320000	5329999	0.011
chrX	5330000	5339999	-0.078
chrX	5340000	5349999	-0.086
chrX	5350000	5359999	-0.091
chrX	5360000	5369999	-0.089
chrX	5380000	5389999	-0.082
chrX	5390000	5399999	-0.072
chrX	5400000	5409999	-0.075
chrX	5410000	5419999	-0.009
chrX	5420000	5429999	-0.06
chrX	5430000	5439999	-0.071
chrX	5440000	5449999	-0.088
chrX	5450000	5459999	-0.089
chrX	5460000	5469999	-0.086
chrX	5470000	5479999	-0.09
chrX	5480000	5489999	-0.088
chrX	5490000	5499999	-0.089
chrX	5510000	5519999	-0.019
chrX	5520000	5529999	0.025
chrX	5530000	5539999	0.069
chrX	5540000	5549999	0.078
chrX	5550000	5559999	0.07
chrX	5560000	5569999	0.067
chrX	5570000	5579999	0.039
chrX	5580000	5589999	0.056
chrX	5590000	5599999	0.065
chrX	5600000	5609999	0.046
chrX	5610000	5619999	0.008
chrX	5620000	5629999	0.02
chrX	5640000	5649999	-0.043
chrX	5650000	5659999	-0.064
chrX	5660000	5669999	0.002
chrX	5670000	5679999	0.052
chrX	5680000	5689999	0.066
chrX	5690000	5699999	0.066
chrX	5700000	5709999	0.07
chrX	5710000	5719999	0.068
chrX	5720000	5729999	0.04
chrX	5730000	5739999	0.054
chrX	5740000	5749999	0.059
chrX	5750000	5759999	0.069
chrX	5770000	5779999	0.019
chrX	5780000	5789999	-0.011
chrX	5790000	5799999	-0.002
chrX	5800000	5809999	-0.037
chrX	5810000	5819999	-0.061
chrX	5820000	5829999	-0.049
chrX	5830000	5839999	-0.071
chrX	5840000	5849999	-0.079
chrX	5850000	5859999	-0.068
chrX	5860000	5869999	-0.033
chrX	5870000	5879999	0.041
chrX	5880000	5889999	0.068
chrX	5900000	5909999	0.062
chrX	5910000	5919999	0.073
chrX	5920000	5929999	0.058
chrX	5930000	5939999	0.061
chrX	5940000	5949999	0.063
chrX	5950000	5959999	0.065
chrX	5960000	5969999	0.072
chrX	5970000	5979999	0.04
chrX	5980000	5989999	0.053
chrX	5990000	5999999	0.063
chrX	6000000	6009999	0.076
chrX	6010000	6019999	0.07
chrX	6030000	6039999	0.077
chrX	6040000	6049999	0.038
chrX	6050000	6059999	0.047
chrX	6060000	6069999	0.052
chrX	6070000	6079999	0.061
chrX	6080000	6089999	0.069
chrX	6090000	6099999	0.034
chrX	6100000	6109999	0.043
chrX	6110000	6119999	-0.029
chrX	6120000	6129999	-0.079
chrX	6130000	6139999	-0.089
chrX	6140000	6149999	-0.091
chrX	6150000	6159999	-0.091
chrX	6170000	6179999	0
chrX	6180000	6189999	-0.087
chrX	6190000	6199999	-0.089
chrX	6200000	6209999	-0.087
chrX	6210000	6219999	-0.083
chrX	6220000	6229999	-0.025
chrX	6230000	6239999	0.037
chrX	6240000	6249999	0.055
chrX	6250000	6259999	0.056
chrX	6260000	6269999	0.061
chrX	6270000	6279999	0.064
chrX	6280000	6289999	0.069
chrX	6300000	6309999	0.022
chrX	6310000	6319999	-0.018
chrX	6320000	6329999	-0.01
chrX	6330000	6339999	-0.008
chrX	6340000	6349999	0.033
chrX	6350000	6359999	0.017
chrX	6360000	6369999	0.005
chrX	6370000	6379999	-0.052
chrX	6380000	6389999	-0.083
chrX	6390000	6399999	-0.084
chrX	6400000	6409999	-0.09
chrX	6410000	6419999	-0.087
chrX	6430000	6439999	-0.083
chrX	6440000	6449999	-0.081
chrX	6450000	6459999	-0.086
chrX	6460000	6469999	-0.084
chrX	6470000	6479999	-0.081
chrX	6480000	6489999	-0.086
chrX	6490000	6499999	-0.087
chrX	6500000	6509999	-0.081
chrX	6510000	6519999	-0.082
chrX	6520000	6529999	-0.063
chrX	6530000	6539999	-0.007
chrX	6540000	6549999	0.022
chrX	6560000	6569999	-0.005
chrX	6570000	6579999	-0.035
chrX	6580000	6589999	-0.016
chrX	6590000	6599999	0.043
chrX	6600000	6609999	0.047
chrX	6610000	6619999	0.044
chrX	6620000	6629999	0.021
chrX	6630000	6639999	0.037
chrX	6640000	6649999	0.036
chrX	6650000	6659999	0.023
chrX	6660000	6669999	0.051
chrX	6670000	6679999	0.059
chrX	6690000	6699999	0.065
chrX	6700000	6709999	0.054
chrX	6710000	6719999	0.064
chrX	6720000	6729999	0.051
chrX	6730000	6739999	0.05
chrX	6740000	6749999	0.075
chrX	6750000	6759999	0.069
chrX	6760000	6769999	0.064
chrX	6770000	6779999	0.071
chrX	6780000	6789999	0.081
chrX	6790000	6799999	0.073
chrX	6800000	6809999	0.068
chrX	6820000	6829999	0.066
chrX	6830000	6839999	0.077
chrX	6840000	6849999	0.076
chrX	6850000	6859999	0.054
chrX	6860000	6869999	0.062
chrX	6870000	6879999	0.02
chrX	6880000	6889999	-0.047
chrX	6890000	6899999	-0.052
chrX	6900000	6909999	-0.073
chrX	6910000	6919999	-0.072
chrX	6920000	6929999	-0.08
chrX	6930000	6939999	-0.075
chrX	6950000	6959999	-0.042
chrX	6960000	6969999	-0.062
chrX	6970000	6979999	-0.01
chrX	6980000	6989999	0.038
chrX	6990000	6999999	0.07
chrX	7000000	7009999	0.069
chrX	7010000	7019999	0.082
chrX	7020000	7029999	0.049
chrX	7030000	7039999	0.079
chrX	7040000	7049999	0.087
chrX	7050000	7059999	0.065
chrX	7060000	7069999	0.061
chrX	7080000	7089999	0.061
chrX	7090000	7099999	0.072
chrX	7100000	7109999	0.088
chrX	7110000	7119999	0.076
chrX	7120000	7129999	0.069
chrX	7130000	7139999	0.08
chrX	7140000	7149999	0.071
chrX	7150000	7159999	0.075
chrX	7160000	7169999	0.08
chrX	7170000	7179999	0.08
chrX	7180000	7189999	0.083
chrX	7190000	7199999	0.081
chrX	7210000	7219999	0.084
chrX	7220000	7229999	0.085
chrX	7230000	7239999	0.082
chrX	7240000	7249999	0.071
chrX	7250000	7259999	0.081
chrX	7260000	7269999	0.079
chrX	7270000	7279999	0.077
chrX	7280000	7289999	0.084
chrX	7290000	7299999	0.083
chrX	7300000	7309999	0.083
chrX	7310000	7319999	0.08
chrX	7320000	7329999	0.084
chrX	7330000	7339999	0.073
chrX	7350000	7359999	0.048
chrX	7360000	7369999	0.027
chrX	7370000	7379999	0.016
chrX	7380000	7389999	0.002
chrX	7390000	7399999	0.027
chrX	7400000	7409999	0.027
chrX	7410000	7419999	0.02
chrX	7420000	7429999	0.032
chrX	7430000	7439999	0.017
chrX	7440000	7449999	-0.004
chrX	7450000	7459999	0.045
chrX	7460000	7469999	-0.009
chrX	7480000	7489999	0.034
chrX	7490000	7499999	0.037
chrX	7500000	7509999	0.032
chrX	7510000	7519999	0.01
chrX	7520000	7529999	0.062
chrX	7530000	7539999	0.069
chrX	7540000	7549999	0.081
chrX	7550000	7559999	0.077
chrX	7560000	7569999	0.063
chrX	7570000	7579999	0.061
chrX	7580000	7589999	0.058
chrX	7590000	7599999	0.066
chrX	7610000	7619999	0.069
chrX	7620000	7629999	0.069
chrX	7630000	7639999	0
chrX	7640000	7649999	0
chrX	7650000	7659999	0
chrX	7660000	7669999	0
chrX	7670000	7679999	0
chrX	7680000	7689999	0
chrX	7690000	7699999	0
chrX	7700000	7709999	0
chrX	7710000	7719999	0
chrX	7720000	7729999	0
chrX	7740000	7749999	0.031
chrX	7750000	7759999	-0.052
chrX	7760000	7769999	-0.064
chrX	7770000	7779999	-0.064
chrX	7780000	7789999	-0.066
chrX	7790000	7799999	-0.069
chrX	7800000	7809999	-0.07
chrX	7810000	7819999	-0.05
chrX	7820000	7829999	-0.043
chrX	7830000	7839999	-0.073
chrX	7840000	7849999	-0.064
chrX	7850000	7859999	-0.078
chrX	7870000	7879999	-0.064
chrX	7880000	7889999	-0.022
chrX	7890000	7899999	0.067
chrX	7900000	7909999	0.079
chrX	7910000	7919999	0.078
chrX	7920000	7929999	0.08
chrX	7930000	7939999	0.078
chrX	7940000	7949999	0.081
chrX	7950000	7959999	0.082
chrX	7960000	7969999	0.082
chrX	7970000	7979999	0.036
chrX	7980000	7989999	0.051
chrX	8000000	8009999	-0.017
chrX	8010000	8019999	-0.024
chrX	8020000	8029999	-0.03
chrX	8030000	8039999	0.036
chrX	8040000	8049999	0.044
chrX	8050000	8059999	0.054
chrX	8060000	8069999	0.082
chrX	8070000	8079999	0.083
chrX	8080000	8089999	0.08
chrX	8090000	8099999	0.083
chrX	8100000	8109999	0.082
chrX	8110000	8119999	0.079
chrX	8130000	8139999	0.082
chrX	8140000	8149999	0.08
chrX	8150000	8159999	0.082
chrX	8160000	8169999	0.079
chrX	8170000	8179999	0.082
chrX	8180000	8189999	0.066
chrX	8190000	8199999	0.071
chrX	8200000	8209999	0.062
chrX	8210000	8219999	0.073
chrX	8220000	8229999	0.063
chrX	8230000	8239999	0.031
chrX	8240000	8249999	0.064
chrX	8260000	8269999	0.039
chrX	8270000	8279999	-0.01
chrX	8280000	8289999	-0.079
chrX	8290000	8299999	0
chrX	8300000	8309999	-0.082
chrX	8310000	8319999	-0.08
chrX	8320000	8329999	-0.081
chrX	8330000	8339999	-0.081
chrX	8340000	8349999	-0.076
chrX	8350000	8359999	-0.079
chrX	8360000	8369999	-0.08
chrX	8370000	8379999	-0.073
chrX	8390000	8399999	-0.043
chrX	8400000	8409999	0.01
chrX	8410000	8419999	0.044
chrX	8420000	8429999	0.073
chrX	8430000	8439999	0.081
chrX	8440000	8449999	0.079
chrX	8450000	8459999	0.078
chrX	8460000	8469999	0.076
chrX	8470000	8479999	0.071
chrX	8480000	8489999	0.057
chrX	8490000	8499999	0.043
chrX	8500000	8509999	0.05
chrX	8520000	8529999	0.078
chrX	8530000	8539999	0.07
chrX	8540000	8549999	0.08
chrX	8550000	8559999	0.08
chrX	8560000	8569999	0.081
chrX	8570000	8579999	0.08
chrX	8580000	8589999	0.082
chrX	8590000	8599999	0.081
chrX	8600000	8609999	0.081
chrX	8610000	8619999	0.081
chrX	8620000	8629999	0.077
chrX	8630000	8639999	0.076
chrX	8640000	8649999	0.076
chrX	8660000	8669999	0.076
chrX	8670000	8679999	0.08
chrX	8680000	8689999	0.075
chrX	8690000	8699999	0.069
chrX	8700000	8709999	0.058
chrX	8710000	8719999	0.056
chrX	8720000	8729999	0.047
chrX	8730000	8739999	0.051
chrX	8740000	8749999	0.031
chrX	8750000	8759999	0.046
chrX	8760000	8769999	0.05
chrX	8770000	8779999	0.02
chrX	8790000	8799999	0.036
chrX	8800000	8809999	0.059
chrX	8810000	8819999	0.041
chrX	8820000	8829999	0.053
chrX	8830000	8839999	0.051
chrX	8840000	8849999	0.052
chrX	8850000	8859999	0.049
chrX	8860000	8869999	0.057
chrX	8870000	8879999	0.068
chrX	8880000	8889999	0.065
chrX	8890000	8899999	0.074
chrX	8900000	8909999	0.024
chrX	8920000	8929999	-0.082
chrX	8930000	8939999	-0.082
chrX	8940000	8949999	-0.082
chrX	8950000	8959999	-0.078
chrX	8960000	8969999	-0.081
chrX	8970000	8979999	-0.078
chrX	8980000	8989999	-0.08
chrX	8990000	8999999	-0.076
chrX	9000000	9009999	-0.078
chrX	9010000	9019999	-0.076
chrX	9020000	9029999	-0.075
chrX	9030000	9039999	-0.057
chrX	9050000	9059999	-0.005
chrX	9060000	9069999	-0.008
chrX	9070000	9079999	0.034
chrX	9080000	9089999	0.057
chrX	9090000	9099999	0.064
chrX	9100000	9109999	0.061
chrX	9110000	9119999	0.072
chrX	9120000	9129999	0.071
chrX	9130000	9139999	0.066
chrX	9140000	9149999	0.065
chrX	9150000	9159999	0.064
chrX	9160000	9169999	0.075
chrX	9180000	9189999	0.068
chrX	9190000	9199999	0.067
chrX	9200000	9209999	0.056
chrX	9210000	9219999	0.052
chrX	9220000	9229999	0.073
chrX	9230000	9239999	0.078
chrX	9240000	9249999	0.078
chrX	9250000	9259999	0.076
chrX	9260000	9269999	0.075
chrX	9270000	9279999	0.076
chrX	9280000	9289999	0.078
chrX	9290000	9299999	0.071
chrX	9310000	9319999	0.063
chrX	9320000	9329999	0.072
chrX	9330000	9339999	0.063
chrX	9340000	9349999	0.045
chrX	9350000	9359999	0.05
chrX	9360000	9369999	-0.009
chrX	9370000	9379999	-0.018
chrX	9380000	9389999	-0.044
chrX	9390000	9399999	-0.045
chrX	9400000	9409999	-0.055
chrX	9410000	9419999	-0.061
chrX	9420000	9429999	-0.062
chrX	9440000	9449999	-0.041
chrX	9450000	9459999	-0.031
chrX	9460000	9469999	-0.035
chrX	9470000	9479999	0.024
chrX	9480000	9489999	0.026
chrX	9490000	9499999	0.033
chrX	9500000	9509999	-0.032
chrX	9510000	9519999	-0.056
chrX	9520000	9529999	-0.045
chrX	9530000	9539999	-0.041
chrX	9540000	9549999	-0.04
chrX	9550000	9559999	0.053
chrX	9570000	9579999	0.071
chrX	9580000	9589999	0.055
chrX	9590000	9599999	0.06
chrX	9600000	9609999	0.079
chrX	9610000	9619999	0.08
chrX	9620000	9629999	0.077
chrX	9630000	9639999	0.066
chrX	9640000	9649999	0.075
chrX	9650000	9659999	0.064
chrX	9660000	9669999	0.078
chrX	9670000	9679999	0.064
chrX	9680000	9689999	0.043
chrX	9700000	9709999	-0.018
chrX	9710000	9719999	-0.024
chrX	9720000	9729999	-0.002
chrX	9730000	9739999	-0.006
chrX	9740000	9749999	-0.027
chrX	9750000	9759999	-0.017
chrX	9760000	9769999	-0.046
chrX	9770000	9779999	-0.056
chrX	9780000	9789999	-0.068
chrX	9790000	9799999	-0.073
chrX	9800000	9809999	-0.072
chrX	9810000	9819999	-0.078
chrX	9820000	9829999	-0.079
chrX	9840000	9849999	-0.076
chrX	9850000	9859999	-0.078
chrX	9860000	9869999	-0.078
chrX	9870000	9879999	-0.08
chrX	9880000	9889999	-0.083
chrX	9890000	9899999	-0.078
chrX	9900000	9909999	-0.081
chrX	9910000	9919999	-0.081
chrX	9920000	9929999	-0.081
chrX	9930000	9939999	-0.082
chrX	9940000	9949999	-0.079
chrX	9950000	9959999	-0.076
chrX	9970000	9979999	-0.08
chrX	9980000	9989999	-0.078
chrX	9990000	9999999	-0.076
chrX	10000000	10009999	-0.072
chrX	10010000	10019999	-0.056
chrX	10020000	10029999	-0.052
chrX	10030000	10039999	-0.056
chrX	10040000	10049999	-0.039
chrX	10050000	10059999	-0.048
chrX	10060000	10069999	-0.046
chrX	10070000	10079999	-0.02
chrX	10080000	10089999	0.032
chrX	10100000	10109999	0
chrX	10110000	10119999	0.034
chrX	10120000	10129999	-0.008
chrX	10130000	10139999	-0.058
chrX	10140000	10149999	-0.063
chrX	10150000	10159999	-0.055
chrX	10160000	10169999	-0.074
chrX	10170000	10179999	-0.066
chrX	10180000	10189999	0
chrX	10190000	10199999	0
chrX	10200000	10209999	0
chrX	10210000	10219999	0
chrX	10230000	10239999	0
chrX	10240000	10249999	0
chrX	10250000	10259999	0
chrX	10260000	10269999	0
chrX	10270000	10279999	0
chrX	10280000	10289999	0
chrX	10290000	10299999	0
chrX	10300000	10309999	-0.036
chrX	10310000	10319999	-0.013
chrX	10320000	10329999	0.03
chrX	10330000	10339999	0.031
chrX	10340000	10349999	0.047
chrX	10360000	10369999	0.07
chrX	10370000	10379999	0.057
chrX	10380000	10389999	-0.022
chrX	10390000	10399999	-0.067
chrX	10400000	10409999	-0.069
chrX	10410000	10419999	-0.075
chrX	10420000	10429999	-0.076
chrX	10430000	10439999	-0.074
chrX	10440000	10449999	-0.07
chrX	10450000	10459999	-0.068
chrX	10460000	10469999	0.038
chrX	10470000	10479999	0.068
chrX	10490000	10499999	0.02
chrX	10500000	10509999	-0.016
chrX	10510000	10519999	-0.023
chrX	10520000	10529999	0.031
chrX	10530000	10539999	0.005
chrX	10540000	10549999	0.017
chrX	10550000	10559999	-0.04
chrX	10560000	10569999	-0.002
chrX	10570000	10579999	-0.044
chrX	10580000	10589999	0.003
chrX	10590000	10599999	0.049
chrX	10600000	10609999	-0.043
chrX	10620000	10629999	-0.072
chrX	10630000	10639999	-0.076
chrX	10640000	10649999	-0.077
chrX	10650000	10659999	-0.078
chrX	10660000	10669999	-0.078
chrX	10670000	10679999	-0.064
chrX	10680000	10689999	-0.063
chrX	10690000	10699999	-0.06
chrX	10700000	10709999	-0.048
chrX	10710000	10719999	-0.032
chrX	10720000	10729999	-0.017
chrX	10730000	10739999	0.055
chrX	10750000	10759999	0.067
chrX	10760000	10769999	0.068
chrX	10770000	10779999	0.074
chrX	10780000	10789999	0.071
chrX	10790000	10799999	0.064
chrX	10800000	10809999	0.071
chrX	10810000	10819999	0.074
chrX	10820000	10829999	0.072
chrX	10830000	10839999	0.049
chrX	10840000	10849999	0.061
chrX	10850000	10859999	0.067
chrX	10860000	10869999	0.07
chrX	10880000	10889999	0.07
chrX	10890000	10899999	0.065
chrX	10900000	10909999	0.063
chrX	10910000	10919999	0.037
chrX	10920000	10929999	0.022
chrX	10930000	10939999	-0.035
chrX	10940000	10949999	-0.06
chrX	10950000	10959999	-0.069
chrX	10960000	10969999	-0.076
chrX	10970000	10979999	-0.074
chrX	10980000	10989999	-0.073
chrX	10990000	10999999	-0.058
chrX	11000000	11009999	-0.072
chrX	11020000	11029999	-0.078
chrX	11030000	11039999	-0.074
chrX	11040000	11049999	-0.07
chrX	11050000	11059999	-0.069
chrX	11060000	11069999	-0.059
chrX	11070000	11079999	-0.062
chrX	11080000	11089999	-0.008
chrX	11090000	11099999	0.05
chrX	11100000	11109999	0.025
chrX	11110000	11119999	0.062
chrX	11120000	11129999	0.076
chrX	11130000	11139999	0.077
chrX	11150000	11159999	-0.018
chrX	11160000	11169999	-0.048
chrX	11170000	11179999	-0.056
chrX	11180000	11189999	-0.046
chrX	11190000	11199999	0
chrX	11200000	11209999	-0.073
chrX	11210000	11219999	-0.079
chrX	11220000	11229999	-0.077
chrX	11230000	11239999	-0.046
chrX	11240000	11249999	-0.069
chrX	11250000	11259999	-0.069
chrX	11260000	11269999	-0.071
chrX	11280000	11289999	-0.056
chrX	11290000	11299999	-0.049
chrX	11300000	11309999	-0.051
chrX	11310000	11319999	-0.037
chrX	11320000	11329999	0.053
chrX	11330000	11339999	0.075
chrX	11340000	11349999	0.079
chrX	11350000	11359999	0.079
chrX	11360000	11369999	0.082
chrX	11370000	11379999	0.077
chrX	11380000	11389999	0.078
chrX	11390000	11399999	0.078
chrX	11410000	11419999	0.076
chrX	11420000	11429999	0.074
chrX	11430000	11439999	0.068
chrX	11440000	11449999	0.068
chrX	11450000	11459999	0.061
chrX	11460000	11469999	0.036
chrX	11470000	11479999	0.039
chrX	11480000	11489999	0.07
chrX	11490000	11499999	0.063
chrX	11500000	11509999	0.07
chrX	11510000	11519999	0.067
chrX	11520000	11529999	0.068
chrX	11540000	11549999	0.075
chrX	11550000	11559999	0.075
chrX	11560000	11569999	0.076
chrX	11570000	11579999	0.081
chrX	11580000	11589999	0.082
chrX	11590000	11599999	0.032
chrX	11600000	11609999	0.077
chrX	11610000	11619999	0.079
chrX	11620000	11629999	0.079
chrX	11630000	11639999	0.067
chrX	11640000	11649999	0.063
chrX	11650000	11659999	0.071
chrX	11670000	11679999	0.081
chrX	11680000	11689999	0.083
chrX	11690000	11699999	0.081
chrX	11700000	11709999	0.081
chrX	11710000	11719999	0.079
chrX	11720000	11729999	0.07
chrX	11730000	11739999	0.05
chrX	11740000	11749999	0
chrX	11750000	11759999	0.033
chrX	11760000	11769999	0.045
chrX	11770000	11779999	0.05
chrX	11780000	11789999	0.065
chrX	11800000	11809999	0.082
chrX	11810000	11819999	0.083
chrX	11820000	11829999	0.082
chrX	11830000	11839999	0.081
chrX	11840000	11849999	0.076
chrX	11850000	11859999	0.083
chrX	11860000	11869999	0.084
chrX	11870000	11879999	0.084
chrX	11880000	11889999	0.082
chrX	11890000	11899999	0.082
chrX	11900000	11909999	0.08
chrX	11910000	11919999	0.077
chrX	11930000	11939999	0.074
chrX	11940000	11949999	0.075
chrX	11950000	11959999	0.073
chrX	11960000	11969999	0.066
chrX	11970000	11979999	0.075
chrX	11980000	11989999	0.078
chrX	11990000	11999999	0.078
chrX	12000000	12009999	0.077
chrX	12010000	12019999	0.07
chrX	12020000	12029999	0.053
chrX	12030000	12039999	-0.026
chrX	12040000	12049999	-0.048
chrX	12060000	12069999	-0.048
chrX	12070000	12079999	-0.053
chrX	12080000	12089999	-0.043
chrX	12090000	12099999	-0.067
chrX	12100000	12109999	-0.049
chrX	12110000	12119999	-0.066
chrX	12120000	12129999	-0.049
chrX	12130000	12139999	-0.073
chrX	12140000	12149999	-0.073
chrX	12150000	12159999	-0.073
chrX	12160000	12169999	-0.076
chrX	12170000	12179999	-0.079
chrX	12190000	12199999	-0.058
chrX	12200000	12209999	-0.041
chrX	12210000	12219999	0.025
chrX	12220000	12229999	0.056
chrX	12230000	12239999	0.041
chrX	12240000	12249999	-0.015
chrX	12250000	12259999	-0.004
chrX	12260000	12269999	-0.04
chrX	12270000	12279999	-0.048
chrX	12280000	12289999	-0.066
chrX	12290000	12299999	-0.068
chrX	12300000	12309999	-0.022
chrX	12310000	12319999	-0.073
chrX	12330000	12339999	-0.076
chrX	12340000	12349999	-0.079
chrX	12350000	12359999	-0.082
chrX	12360000	12369999	-0.081
chrX	12370000	12379999	-0.083
chrX	12380000	12389999	-0.08
chrX	12390000	12399999	-0.081
chrX	12400000	12409999	-0.078
chrX	12410000	12419999	-0.077
chrX	12420000	12429999	-0.071
chrX	12430000	12439999	-0.05
chrX	12440000	12449999	-0.071
chrX	12460000	12469999	-0.03
chrX	12470000	12479999	-0.049
chrX	12480000	12489999	-0.066
chrX	12490000	12499999	-0.054
chrX	12500000	12509999	-0.065
chrX	12510000	12519999	-0.064
chrX	12520000	12529999	-0.072
chrX	12530000	12539999	-0.061
chrX	12540000	12549999	-0.063
chrX	12550000	12559999	-0.066
chrX	12560000	12569999	-0.065
chrX	12570000	12579999	-0.041
chrX	12590000	12599999	0.059
chrX	12600000	12609999	0.067
chrX	12610000	12619999	0.068
chrX	12620000	12629999	0.069
chrX	12630000	12639999	0.071
chrX	12640000	12649999	0.07
chrX	12650000	12659999	0.059
chrX	12660000	12669999	0.065
chrX	12670000	12679999	0.056
chrX	12680000	12689999	0.069
chrX	12690000	12699999	0.064
chrX	12700000	12709999	0.071
chrX	12720000	12729999	0.07
chrX	12730000	12739999	0.039
chrX	12740000	12749999	0.07
chrX	12750000	12759999	0
chrX	12760000	12769999	0
chrX	12770000	12779999	0
chrX	12780000	12789999	0
chrX	12790000	12799999	0
chrX	12800000	12809999	0
chrX	12810000	12819999	0
chrX	12820000	12829999	0
chrX	12830000	12839999	0
chrX	12850000	12859999	0
chrX	12860000	12869999	-0.077
chrX	12870000	12879999	0
chrX	12880000	12889999	-0.066
chrX	12890000	12899999	-0.02
chrX	12900000	12909999	0.056
chrX	12910000	12919999	0.004
chrX	12920000	12929999	-0.007
chrX	12930000	12939999	-0.009
chrX	12940000	12949999	-0.057
chrX	12950000	12959999	-0.072
chrX	12960000	12969999	-0.071
chrX	12980000	12989999	-0.076
chrX	12990000	12999999	-0.075
chrX	13000000	13009999	-0.077
chrX	13010000	13019999	-0.074
chrX	13020000	13029999	-0.078
chrX	13030000	13039999	-0.078
chrX	13040000	13049999	-0.077
chrX	13050000	13059999	-0.079
chrX	13060000	13069999	-0.077
chrX	13070000	13079999	-0.074
chrX	13080000	13089999	-0.058
chrX	13090000	13099999	0.052
chrX	13110000	13119999	0.063
chrX	13120000	13129999	0.067
chrX	13130000	13139999	0.074
chrX	13140000	13149999	0.073
chrX	13150000	13159999	0.074
chrX	13160000	13169999	0.075
chrX	13170000	13179999	0.074
chrX	13180000	13189999	0.062
chrX	13190000	13199999	0.042
chrX	13200000	13209999	0.076
chrX	13210000	13219999	0.077
chrX	13220000	13229999	0.077
chrX	13240000	13249999	0.078
chrX	13250000	13259999	0.073
chrX	13260000	13269999	0.078
chrX	13270000	13279999	0.077
chrX	13280000	13289999	0.076
chrX	13290000	13299999	0.076
chrX	13300000	13309999	0.075
chrX	13310000	13319999	0.072
chrX	13320000	13329999	0.072
chrX	13330000	13339999	0.03
chrX	13340000	13349999	0.063
chrX	13350000	13359999	0.066
chrX	13370000	13379999	0.065
chrX	13380000	13389999	0.072
chrX	13390000	13399999	0.055
chrX	13400000	13409999	0.054
chrX	13410000	13419999	0.009
chrX	13420000	13429999	-0.072
chrX	13430000	13439999	-0.072
chrX	13440000	13449999	-0.075
chrX	13450000	13459999	-0.077
chrX	13460000	13469999	-0.071
chrX	13470000	13479999	-0.037
chrX	13480000	13489999	-0.077
chrX	13490000	13499999	-0.076
chrX	13510000	13519999	-0.076
chrX	13520000	13529999	-0.076
chrX	13530000	13539999	-0.076
chrX	13540000	13549999	-0.076
chrX	13550000	13559999	-0.07
chrX	13560000	13569999	-0.048
chrX	13570000	13579999	-0.032
chrX	13580000	13589999	-0.035
chrX	13590000	13599999	-0.02
chrX	13600000	13609999	0.052
chrX	13610000	13619999	0.059
chrX	13620000	13629999	0.072
chrX	13640000	13649999	0.076
chrX	13650000	13659999	0.074
chrX	13660000	13669999	0.076
chrX	13670000	13679999	0.074
chrX	13680000	13689999	0.073
chrX	13690000	13699999	0.063
chrX	13700000	13709999	0.062
chrX	13710000	13719999	0.071
chrX	13720000	13729999	0.072
chrX	13730000	13739999	0.075
chrX	13740000	13749999	0.076
chrX	13750000	13759999	0.076
chrX	13770000	13779999	0.077
chrX	13780000	13789999	0.077
chrX	13790000	13799999	0
chrX	13800000	13809999	0.072
chrX	13810000	13819999	0.076
chrX	13820000	13829999	0.076
chrX	13830000	13839999	0.074
chrX	13840000	13849999	0.071
chrX	13850000	13859999	0.06
chrX	13860000	13869999	0.052
chrX	13870000	13879999	0.054
chrX	13880000	13889999	0.054
chrX	13900000	13909999	0.055
chrX	13910000	13919999	0.056
chrX	13920000	13929999	0.041
chrX	13930000	13939999	0.033
chrX	13940000	13949999	0.038
chrX	13950000	13959999	0.028
chrX	13960000	13969999	0.038
chrX	13970000	13979999	0.044
chrX	13980000	13989999	0.064
chrX	13990000	13999999	0.074
chrX	14000000	14009999	0
chrX	14010000	14019999	0.077
chrX	14030000	14039999	0.074
chrX	14040000	14049999	0.067
chrX	14050000	14059999	0.018
chrX	14060000	14069999	0.07
chrX	14070000	14079999	0.06
chrX	14080000	14089999	0.065
chrX	14090000	14099999	0.06
chrX	14100000	14109999	0.073
chrX	14110000	14119999	0.071
chrX	14120000	14129999	0.068
chrX	14130000	14139999	0.065
chrX	14140000	14149999	0.064
chrX	14160000	14169999	0.07
chrX	14170000	14179999	0.067
chrX	14180000	14189999	0.072
chrX	14190000	14199999	0.073
chrX	14200000	14209999	0.077
chrX	14210000	14219999	0.076
chrX	14220000	14229999	0.077
chrX	14230000	14239999	0.075
chrX	14240000	14249999	0.069
chrX	14250000	14259999	0.006
chrX	14260000	14269999	-0.051
chrX	14270000	14279999	-0.061
chrX	14290000	14299999	-0.071
chrX	14300000	14309999	-0.07
chrX	14310000	14319999	-0.071
chrX	14320000	14329999	-0.072
chrX	14330000	14339999	-0.07
chrX	14340000	14349999	-0.072
chrX	14350000	14359999	-0.071
chrX	14360000	14369999	-0.072
chrX	14370000	14379999	-0.05
chrX	14380000	14389999	-0.072
chrX	14390000	14399999	-0.074
chrX	14400000	14409999	-0.076
chrX	14420000	14429999	-0.076
chrX	14430000	14439999	-0.077
chrX	14440000	14449999	-0.077
chrX	14450000	14459999	-0.077
chrX	14460000	14469999	-0.06
chrX	14470000	14479999	-0.068
chrX	14480000	14489999	-0.059
chrX	14490000	14499999	-0.074
chrX	14500000	14509999	-0.072
chrX	14510000	14519999	-0.073
chrX	14520000	14529999	-0.073
chrX	14530000	14539999	-0.074
chrX	14550000	14559999	0
chrX	14560000	14569999	-0.072
chrX	14570000	14579999	-0.074
chrX	14580000	14589999	-0.052
chrX	14590000	14599999	-0.061
chrX	14600000	14609999	0.001
chrX	14610000	14619999	0.003
chrX	14620000	14629999	0.043
chrX	14630000	14639999	0.048
chrX	14640000	14649999	0.042
chrX	14650000	14659999	0.058
chrX	14660000	14669999	0.019
chrX	14670000	14679999	-0.004
chrX	14690000	14699999	-0.002
chrX	14700000	14709999	0.003
chrX	14710000	14719999	-0.003
chrX	14720000	14729999	-0.023
chrX	14730000	14739999	-0.036
chrX	14740000	14749999	0.045
chrX	14750000	14759999	0.039
chrX	14760000	14769999	-0.015
chrX	14770000	14779999	0.001
chrX	14780000	14789999	-0.007
chrX	14790000	14799999	0.006
chrX	14800000	14809999	0.022
chrX	14820000	14829999	0.067
chrX	14830000	14839999	0.073
chrX	14840000	14849999	0.07
chrX	14850000	14859999	0.074
chrX	14860000	14869999	0.073
chrX	14870000	14879999	0.076
chrX	14880000	14889999	0.072
chrX	14890000	14899999	0.072
chrX	14900000	14909999	0.072
chrX	14910000	14919999	0.075
chrX	14920000	14929999	0.076
chrX	14930000	14939999	0.069
chrX	14950000	14959999	0.071
chrX	14960000	14969999	-0.034
chrX	14970000	14979999	-0.035
chrX	14980000	14989999	-0.056
chrX	14990000	14999999	0.013
chrX	15000000	15009999	0.048
chrX	15010000	15019999	0.067
chrX	15020000	15029999	0.066
chrX	15030000	15039999	0.071
chrX	15040000	15049999	0.07
chrX	15050000	15059999	0.075
chrX	15060000	15069999	0.041
chrX	15080000	15089999	0.074
chrX	15090000	15099999	0.073
chrX	15100000	15109999	0.074
chrX	15110000	15119999	0.069
chrX	15120000	15129999	0.067
chrX	15130000	15139999	0.073
chrX	15140000	15149999	0.044
chrX	15150000	15159999	0.032
chrX	15160000	15169999	-0.043
chrX	15170000	15179999	-0.033
chrX	15180000	15189999	-0.062
chrX	15190000	15199999	-0.067
chrX	15210000	15219999	-0.073
chrX	15220000	15229999	-0.077
chrX	15230000	15239999	-0.074
chrX	15240000	15249999	-0.075
chrX	15250000	15259999	-0.074
chrX	15260000	15269999	-0.078
chrX	15270000	15279999	-0.076
chrX	15280000	15289999	-0.065
chrX	15290000	15299999	-0.05
chrX	15300000	15309999	-0.051
chrX	15310000	15319999	0.013
chrX	15320000	15329999	0.065
chrX	15340000	15349999	0
chrX	15350000	15359999	0
chrX	15360000	15369999	0
chrX	15370000	15379999	0
chrX	15380000	15389999	0
chrX	15390000	15399999	0
chrX	15400000	15409999	0
chrX	15410000	15419999	0
chrX	15420000	15429999	0
chrX	15430000	15439999	0
chrX	15440000	15449999	0
chrX	15450000	15459999	0.085
chrX	15470000	15479999	0.074
chrX	15480000	15489999	0.087
chrX	15490000	15499999	0.087
chrX	15500000	15509999	0.096
chrX	15510000	15519999	0.094
chrX	15520000	15529999	0.088
chrX	15530000	15539999	0.08
chrX	15540000	15549999	0.084
chrX	15550000	15559999	0.089
chrX	15560000	15569999	0.077
chrX	15570000	15579999	0.084
chrX	15580000	15589999	0.086
chrX	15600000	15609999	-0.078
chrX	15610000	15619999	0.084
chrX	15620000	15629999	0.077
chrX	15630000	15639999	0.088
chrX	15640000	15649999	0.085
chrX	15650000	15659999	0.088
chrX	15660000	15669999	0.088
chrX	15670000	15679999	0.083
chrX	15680000	15689999	0.075
chrX	15690000	15699999	0.07
chrX	15700000	15709999	0.055
chrX	15710000	15719999	0.038
chrX	15730000	15739999	0.038
chrX	15740000	15749999	0.032
chrX	15750000	15759999	0.022
chrX	15760000	15769999	0.017
chrX	15770000	15779999	-0.056
chrX	15780000	15789999	-0.05
chrX	15790000	15799999	-0.101
chrX	15800000	15809999	0.031
chrX	15810000	15819999	0.045
chrX	15820000	15829999	0.038
chrX	15830000	15839999	-0.016
chrX	15840000	15849999	0.038
chrX	15860000	15869999	0.035
chrX	15870000	15879999	0.028
chrX	15880000	15889999	0.034
chrX	15890000	15899999	0.023
chrX	15900000	15909999	0.012
chrX	15910000	15919999	-0.041
chrX	15920000	15929999	0.044
chrX	15930000	15939999	0.025
chrX	15940000	15949999	0.029
chrX	15950000	15959999	-0.009
chrX	15960000	15969999	0.009
chrX	15970000	15979999	0.003
chrX	15980000	15989999	0.025
chrX	16000000	16009999	-0.01
chrX	16010000	16019999	-0.044
chrX	16020000	16029999	-0.009
chrX	16030000	16039999	-0.006
chrX	16040000	16049999	0.006
chrX	16050000	16059999	-0.006
chrX	16060000	16069999	-0.011
chrX	16070000	16079999	0.023
chrX	16080000	16089999	0.014
chrX	16090000	16099999	0.005
chrX	16100000	16109999	0.03
chrX	16110000	16119999	0.016
chrX	16130000	16139999	0.031
chrX	16140000	16149999	0.03
chrX	16150000	16159999	0.037
chrX	16160000	16169999	-0.044
chrX	16170000	16179999	0.071
chrX	16180000	16189999	-0.072
chrX	16190000	16199999	-0.009
chrX	16200000	16209999	-0.048
chrX	16210000	16219999	0.033
chrX	16220000	16229999	0.027
chrX	16230000	16239999	-0.068
chrX	16240000	16249999	-0.026
chrX	16260000	16269999	0.019
chrX	16270000	16279999	-0.095
chrX	16280000	16289999	0.008
chrX	16290000	16299999	-0.002
chrX	16300000	16309999	-0.004
chrX	16310000	16319999	-0.1
chrX	16320000	16329999	0.011
chrX	16330000	16339999	0.012
chrX	16340000	16349999	0
chrX	16350000	16359999	-0.104
chrX	16360000	16369999	0.004
chrX	16370000	16379999	0.004
chrX	16390000	16399999	-0.098
chrX	16400000	16409999	0.003
chrX	16410000	16419999	0.017
chrX	16420000	16429999	0.018
chrX	16430000	16439999	0.03
chrX	16440000	16449999	0.023
chrX	16450000	16459999	-0.111
chrX	16460000	16469999	0.01
chrX	16470000	16479999	0.01
chrX	16480000	16489999	-0.1
chrX	16490000	16499999	0.01
chrX	16500000	16509999	0.032
chrX	16520000	16529999	0.032
chrX	16530000	16539999	-0.108
chrX	16540000	16549999	-0.103
chrX	16550000	16559999	-0.002
chrX	16560000	16569999	-0.111
chrX	16570000	16579999	-0.007
chrX	16580000	16589999	-0.01
chrX	16590000	16599999	-0.106
chrX	16600000	16609999	0.009
chrX	16610000	16619999	-0.111
chrX	16620000	16629999	0.008
chrX	16630000	16639999	0.016
chrX	16650000	16659999	-0.108
chrX	16660000	16669999	0.056
chrX	16670000	16679999	-0.108
chrX	16680000	16689999	0.052
chrX	16690000	16699999	0.056
chrX	16700000	16709999	0.075
chrX	16710000	16719999	0.075
chrX	16720000	16729999	0.061
chrX	16730000	16739999	0.069
chrX	16740000	16749999	0.061
chrX	16750000	16759999	0.058
chrX	16760000	16769999	0.043
chrX	16780000	16789999	0.043
chrX	16790000	16799999	-0.104
chrX	16800000	16809999	0.045
chrX	16810000	16819999	0.051
chrX	16820000	16829999	0.057
chrX	16830000	16839999	0.059
chrX	16840000	16849999	0.056
chrX	16850000	16859999	0.05
chrX	16860000	16869999	0.057
chrX	16870000	16879999	0.063
chrX	16880000	16889999	0.056
chrX	16890000	16899999	-0.096
chrX	16910000	16919999	0.059
chrX	16920000	16929999	0.06
chrX	16930000	16939999	0.066
chrX	16940000	16949999	0.069
chrX	16950000	16959999	0.075
chrX	16960000	16969999	0.065
chrX	16970000	16979999	0.056
chrX	16980000	16989999	0.06
chrX	16990000	16999999	0.057
chrX	17000000	17009999	0.062
chrX	17010000	17019999	0.064
chrX	17020000	17029999	0.06
chrX	17040000	17049999	0.054
chrX	17050000	17059999	0.05
chrX	17060000	17069999	0.053
chrX	17070000	17079999	-0.095
chrX	17080000	17089999	-0.016
chrX	17090000	17099999	0.053
chrX	17100000	17109999	0.062
chrX	17110000	17119999	0.045
chrX	17120000	17129999	0.057
chrX	17130000	17139999	0.052
chrX	17140000	17149999	0.064
chrX	17150000	17159999	0.061
chrX	17160000	17169999	-0.107
chrX	17180000	17189999	0.078
chrX	17190000	17199999	0.07
chrX	17200000	17209999	0.074
chrX	17210000	17219999	0.066
chrX	17220000	17229999	0.058
chrX	17230000	17239999	0.07
chrX	17240000	17249999	0.074
chrX	17250000	17259999	0.08
chrX	17260000	17269999	0.081
chrX	17270000	17279999	0.081
chrX	17280000	17289999	0.084
chrX	17290000	17299999	-0.107
chrX	17310000	17319999	0.061
chrX	17320000	17329999	0.06
chrX	17330000	17339999	0.065
chrX	17340000	17349999	0.073
chrX	17350000	17359999	-0.103
chrX	17360000	17369999	0.082
chrX	17370000	17379999	0.084
chrX	17380000	17389999	0.083
chrX	17390000	17399999	0.074
chrX	17400000	17409999	0.073
chrX	17410000	17419999	0.08
chrX	17420000	17429999	0.078
chrX	17440000	17449999	0.067
chrX	17450000	17459999	0.074
chrX	17460000	17469999	0.074
chrX	17470000	17479999	0.074
chrX	17480000	17489999	0.072
chrX	17490000	17499999	0.06
chrX	17500000	17509999	0.074
chrX	17510000	17519999	0.057
chrX	17520000	17529999	-0.107
chrX	17530000	17539999	0.036
chrX	17540000	17549999	0.044
chrX	17550000	17559999	0.058
chrX	17570000	17579999	0.065
chrX	17580000	17589999	0.072
chrX	17590000	17599999	0.076
chrX	17600000	17609999	0.08
chrX	17610000	17619999	0.074
chrX	17620000	17629999	0.077
chrX	17630000	17639999	0.078
chrX	17640000	17649999	0.066
chrX	17650000	17659999	0.062
chrX	17660000	17669999	0.069
chrX	17670000	17679999	0.074
chrX	17680000	17689999	0.07
chrX	17700000	17709999	-0.109
chrX	17710000	17719999	0.064
chrX	17720000	17729999	0.06
chrX	17730000	17739999	0.066
chrX	17740000	17749999	0.065
chrX	17750000	17759999	0.065
chrX	17760000	17769999	0.064
chrX	17770000	17779999	0.072
chrX	17780000	17789999	0.072
chrX	17790000	17799999	0.073
chrX	17800000	17809999	0.073
chrX	17810000	17819999	0.064
chrX	17830000	17839999	-0.107
chrX	17840000	17849999	-0.108
chrX	17850000	17859999	0.046
chrX	17860000	17869999	0.051
chrX	17870000	17879999	0.047
chrX	17880000	17889999	0.046
chrX	17890000	17899999	0
chrX	17900000	17909999	0
chrX	17910000	17919999	0
chrX	17920000	17929999	0
chrX	17930000	17939999	0
chrX	17940000	17949999	0
chrX	17960000	17969999	0
chrX	17970000	17979999	-0.061
chrX	17980000	17989999	-0.085
chrX	17990000	17999999	-0.09
chrX	18000000	18009999	-0.084
chrX	18010000	18019999	-0.082
chrX	18020000	18029999	-0.069
chrX	18030000	18039999	-0.061
chrX	18040000	18049999	-0.069
chrX	18050000	18059999	-0.029
chrX	18060000	18069999	-0.017
chrX	18070000	18079999	-0.055
chrX	18090000	18099999	0.064
chrX	18100000	18109999	0.031
chrX	18110000	18119999	-0.014
chrX	18120000	18129999	-0.025
chrX	18130000	18139999	-0.043
chrX	18140000	18149999	-0.058
chrX	18150000	18159999	-0.072
chrX	18160000	18169999	-0.081
chrX	18170000	18179999	-0.08
chrX	18180000	18189999	-0.093
chrX	18190000	18199999	-0.096
chrX	18200000	18209999	-0.079
chrX	18220000	18229999	-0.074
chrX	18230000	18239999	-0.088
chrX	18240000	18249999	-0.02
chrX	18250000	18259999	0.023
chrX	18260000	18269999	-0.005
[truncated: 11,750 more rows]
