# Supplementary material for: HP1 drives de novo 3D genome reorganization in early Drosophila embryos
Source: Nature. 2021 Apr 14;593(7858):289–93. doi: 10.1038/s41586-021-03460-z (PMC8116211; doi:10.1038/s41586-021-03460-z)
Supplement: Supplementary file 5 — Drosophila genomic regions annotated as pericentromeric heterochromatin. [file 41586_2021_3460_MOESM5_ESM.txt]

chr2L	22000000	23513712	*
chr2R	1	6000000	*
chr3L	23000000	28110227	*
chr3R	1	4100000	*
chrX	21500000	23542271	*
