# Supplementary material for: HP1 drives de novo 3D genome reorganization in early Drosophila embryos
Source: Nature. 2021 Apr 14;593(7858):289–93. doi: 10.1038/s41586-021-03460-z (PMC8116211; doi:10.1038/s41586-021-03460-z)
Supplement: Supplementary file 6 — UCSC annotation of Drosophila repeats. [file 41586_2021_3460_MOESM6_ESM.txt]

bin	swScore	milliDiv	milliDel	milliIns	genoName	genoStart	genoEnd	genoLeft	strand	repName	repClass	repFamily	repStart	repEnd	repLeft	id
73	845	199	35	16	chr4	130778	131107	-1217024	-	DNAREP1_DM	RC	Helitron	-82	512	268	8
74	18658	190	35	41	chr4	1307882	1314210	-33921	-	HETA	LINE	Jockey	-1	6080	1	8
585	416	0	0	0	chr4	0	355	-1347776	+	(TTATTATA)n	Simple_repeat	Simple_repeat	1	355	0	8
585	15	134	29	29	chr4	688	723	-1347408	+	(TAA)n	Simple_repeat	Simple_repeat	1	35	0	8
585	14	245	0	23	chr4	939	984	-1347147	+	A-rich	Low_complexity	Low_complexity	1	44	0	8
585	35	0	50	0	chr4	1090	1130	-1347001	+	(TATAATAA)n	Simple_repeat	Simple_repeat	1	42	0	8
585	898	69	44	8	chr4	1562	1693	-1346438	+	DNAREP1_DM	RC	Helitron	458	593	-1	8
585	887	146	340	28	chr4	5056	5358	-1342773	+	DNAREP1_DM	RC	Helitron	3	402	-192	8
585	351	216	81	0	chr4	5393	5495	-1342636	+	DNAREP1_DM	RC	Helitron	484	594	0	8
585	14	33	91	29	chr4	5722	5755	-1342376	+	(CTATTT)n	Simple_repeat	Simple_repeat	1	35	0	8
585	509	81	171	0	chr4	7148	7235	-1340896	-	DNAREP1_DM	RC	Helitron	-425	169	65	8
585	904	143	340	28	chr4	11837	12139	-1335992	+	DNAREP1_DM	RC	Helitron	3	402	-192	8
585	351	216	81	0	chr4	12174	12276	-1335855	+	DNAREP1_DM	RC	Helitron	484	594	0	8
585	14	33	91	29	chr4	12503	12536	-1335595	+	(CTATTT)n	Simple_repeat	Simple_repeat	1	35	0	8
585	4392	2	2	2	chr4	13648	14146	-1333985	+	QUASIMODO2-LTR_DM	LTR	Gypsy	1	498	0	8
585	47623	3	4	2	chr4	14146	20086	-1328045	+	QUASIMODO2-I_DM	LTR	Gypsy	1	5500	0	8
585	509	81	171	0	chr4	20373	20460	-1327671	-	DNAREP1_DM	RC	Helitron	-425	169	65	8
585	8208	35	33	29	chr4	25133	26234	-1321897	-	PROTOP_A	DNA	P	0	1105	1	8
585	730	158	357	30	chr4	26234	26519	-1321612	+	DNAREP1_DM	RC	Helitron	21	402	-192	8
585	351	216	81	0	chr4	26554	26656	-1321475	+	DNAREP1_DM	RC	Helitron	484	594	0	8
585	14	33	91	29	chr4	26883	26916	-1321215	+	(CTATTT)n	Simple_repeat	Simple_repeat	1	35	0	8
585	509	81	171	0	chr4	28310	28397	-1319734	-	DNAREP1_DM	RC	Helitron	-425	169	65	8
585	861	149	340	28	chr4	31705	32007	-1316124	+	DNAREP1_DM	RC	Helitron	3	402	-192	8
585	335	226	81	0	chr4	32042	32144	-1315987	+	DNAREP1_DM	RC	Helitron	484	594	0	8
585	14	33	91	29	chr4	32371	32404	-1315727	+	(CTATTT)n	Simple_repeat	Simple_repeat	1	35	0	8
585	6144	40	33	1	chr4	33823	34620	-1313511	+	PROTOP	DNA	P	1	823	-3657	8
585	5799	18	1	0	chr4	34615	35293	-1312838	+	PROTOP	DNA	P	3802	4480	0	8
585	364	99	165	27	chr4	35293	35364	-1312767	-	DNAREP1_DM	RC	Helitron	-447	147	65	8
585	388	219	215	0	chr4	41383	41511	-1306620	+	DNAREP1_DM	RC	Helitron	2	164	-430	8
585	3593	44	7	9	chr4	41513	41969	-1306162	+	PROTOP	DNA	P	44	498	-3982	8
585	1324	87	29	18	chr4	41970	42258	-1305873	+	PROTOP_B	DNA	P	540	939	-214	8
585	1315	114	129	22	chr4	42336	42605	-1305526	+	DNAREP1_DM	RC	Helitron	293	594	0	8
585	13	175	0	30	chr4	42877	42911	-1305220	+	(TTTTAT)n	Simple_repeat	Simple_repeat	1	33	0	8
585	14	194	61	20	chr4	45432	45481	-1302650	+	(ATT)n	Simple_repeat	Simple_repeat	1	51	0	8
585	15	247	34	17	chr4	46012	46071	-1302060	+	A-rich	Low_complexity	Low_complexity	1	60	0	8
585	312	279	0	0	chr4	46493	46572	-1301559	+	DNAREP1_DM	RC	Helitron	512	590	-4	8
585	1891	103	84	16	chr4	46585	47024	-1301107	-	PROTOP_A	DNA	P	0	1105	689	8
585	2849	103	32	14	chr4	47023	47456	-1300675	-	PROTOP_A	DNA	P	-663	442	2	8
585	13	192	61	20	chr4	47520	47569	-1300562	+	(AATATAT)n	Simple_repeat	Simple_repeat	1	51	0	8
585	12	142	30	30	chr4	47914	47947	-1300184	+	A-rich	Low_complexity	Low_complexity	1	33	0	8
585	273	234	144	92	chr4	52546	52726	-1295405	+	DNAREP1_DM	RC	Helitron	107	297	-297	8
585	1220	147	45	8	chr4	52726	52960	-1295171	-	DNAREP1_DM	RC	Helitron	0	594	352	8
585	7368	48	33	36	chr4	52925	53996	-1294135	-	PROTOP_A	DNA	P	-38	1067	1	8
585	1276	173	116	8	chr4	53997	54352	-1293779	+	DNAREP1_DM	RC	Helitron	197	594	0	8
585	329	143	74	0	chr4	54359	54422	-1293709	+	DNAREP1_DM	RC	Helitron	354	421	-173	8
585	2634	96	94	140	chr4	54793	55385	-1292746	-	DNAREP1_DM	RC	Helitron	-1	593	32	8
585	102	238	23	26	chr4	55401	55710	-1292421	+	(TTA)n	Simple_repeat	Simple_repeat	1	308	0	8
585	13	158	27	27	chr4	56059	56096	-1292035	+	(AATATT)n	Simple_repeat	Simple_repeat	1	37	0	8
585	24	196	0	0	chr4	56696	56743	-1291388	+	(TA)n	Simple_repeat	Simple_repeat	1	47	0	8
585	25	283	9	47	chr4	58664	58784	-1289347	+	(ATTT)n	Simple_repeat	Simple_repeat	1	115	0	8
585	12	137	0	0	chr4	59320	59344	-1288787	+	(TATG)n	Simple_repeat	Simple_repeat	1	24	0	8
585	22	344	23	23	chr4	59413	59543	-1288588	+	(ATAC)n	Simple_repeat	Simple_repeat	1	130	0	8
585	20	386	21	14	chr4	59543	59557	-1288574	+	(TATA)n	Simple_repeat	Simple_repeat	2	146	0	8
585	12	142	0	88	chr4	59629	59666	-1288465	+	(TAT)n	Simple_repeat	Simple_repeat	1	34	0	8
585	33	221	34	0	chr4	59766	59855	-1288276	+	(ATAT)n	Simple_repeat	Simple_repeat	1	92	0	8
585	18	226	18	18	chr4	60118	60177	-1287954	+	(TGTATA)n	Simple_repeat	Simple_repeat	1	59	0	8
585	12	238	27	0	chr4	60650	60687	-1287444	+	(ATGT)n	Simple_repeat	Simple_repeat	1	38	0	8
585	633	268	10	43	chr4	61059	61266	-1286865	+	DNAREP1_DM	RC	Helitron	38	237	-357	8
585	13	76	71	0	chr4	62111	62139	-1285992	+	(AATAC)n	Simple_repeat	Simple_repeat	1	30	0	8
585	14	0	31	100	chr4	62225	62257	-1285874	+	(ATTT)n	Simple_repeat	Simple_repeat	1	30	0	8
585	12	169	0	0	chr4	62485	62512	-1285619	+	(TATG)n	Simple_repeat	Simple_repeat	1	27	0	8
585	577	196	59	47	chr4	62579	62729	-1285402	+	DNAREP1_DM	RC	Helitron	70	221	-373	8
585	13	146	0	32	chr4	62853	62885	-1285246	+	(AATTAA)n	Simple_repeat	Simple_repeat	1	31	0	8
585	235	162	75	63	chr4	63031	63110	-1285021	-	DMCR1A	LINE	CR1	-146	4324	4245	8
585	989	208	52	9	chr4	63157	63380	-1284751	-	DMCR1A	LINE	CR1	-482	3988	3756	8
585	15	139	0	0	chr4	68072	68118	-1280013	+	(A)n	Simple_repeat	Simple_repeat	1	46	0	8
585	13	318	0	17	chr4	68118	68132	-1279999	+	A-rich	Low_complexity	Low_complexity	1	59	0	8
585	12	224	17	71	chr4	70152	70211	-1277920	+	(TATATG)n	Simple_repeat	Simple_repeat	1	56	0	8
585	18	122	0	0	chr4	70739	70766	-1277365	+	(T)n	Simple_repeat	Simple_repeat	1	27	0	8
585	22	66	31	0	chr4	71538	71570	-1276561	+	(TA)n	Simple_repeat	Simple_repeat	1	33	0	8
585	238	240	13	26	chr4	73357	73434	-1274697	+	(TATG)n	Simple_repeat	Simple_repeat	3	78	0	8
585	326	132	19	0	chr4	74136	74189	-1273942	+	DNAREP1_DM	RC	Helitron	105	158	-436	8
585	296	164	62	16	chr4	74704	74766	-1273365	-	DNAREP1_DM	RC	Helitron	-423	171	107	8
585	661	230	77	55	chr4	75432	75634	-1272497	+	DNAREP1_DM	RC	Helitron	4	210	-384	8
585	569	213	112	26	chr4	75715	75869	-1272262	-	DNAREP1_DM	RC	Helitron	-424	170	2	8
585	46181	1	0	0	chr4	76550	81924	-1266207	+	I_DM	LINE	I	1	5374	0	8
585	665	87	6	11	chr4	83591	83956	-1264175	+	(TTA)n	Simple_repeat	Simple_repeat	1	362	0	8
585	36	181	24	12	chr4	83957	84040	-1264091	+	(TAT)n	Simple_repeat	Simple_repeat	1	84	0	8
585	1174	174	74	26	chr4	84458	84729	-1263402	-	DNAREP1_DM	RC	Helitron	-201	393	109	8
585	14	104	30	30	chr4	84756	84802	-1263329	+	(CTTTTA)n	Simple_repeat	Simple_repeat	1	46	0	8
585	260	248	7	96	chr4	86379	86513	-1261618	+	(CATATA)n	Simple_repeat	Simple_repeat	5	125	0	8
585	53	0	0	0	chr4	86513	86558	-1261573	+	(TA)n	Simple_repeat	Simple_repeat	1	45	0	8
585	260	248	7	96	chr4	86558	86579	-1261552	+	(CATATA)n	Simple_repeat	Simple_repeat	6	26	0	8
585	12	124	51	51	chr4	86607	86646	-1261485	+	(TTTGTA)n	Simple_repeat	Simple_repeat	1	39	0	8
585	17	133	29	29	chr4	88552	88587	-1259544	+	(TA)n	Simple_repeat	Simple_repeat	1	35	0	8
585	2265	112	63	23	chr4	88896	89288	-1258843	+	DNAREP1_DM	RC	Helitron	186	594	0	8
585	18	116	0	0	chr4	89402	89430	-1258701	+	(AT)n	Simple_repeat	Simple_repeat	1	28	0	8
585	19	81	0	0	chr4	89787	89813	-1258318	+	(AT)n	Simple_repeat	Simple_repeat	1	26	0	8
585	20	124	29	0	chr4	93597	93632	-1254499	+	(AT)n	Simple_repeat	Simple_repeat	1	36	0	8
585	286	234	151	0	chr4	93633	93740	-1254391	+	DNAREP1_DM	RC	Helitron	39	164	-430	8
585	19	256	31	0	chr4	95766	95833	-1252298	+	(TTTATTT)n	Simple_repeat	Simple_repeat	1	69	0	8
585	15	214	23	0	chr4	96931	96974	-1251157	+	A-rich	Low_complexity	Low_complexity	1	44	0	8
585	302	77	22	9	chr4	98127	98584	-1249547	+	(AT)n	Simple_repeat	Simple_repeat	1	463	0	8
585	14	274	0	37	chr4	98588	98644	-1249487	+	(ATTT)n	Simple_repeat	Simple_repeat	1	54	0	8
585	278	143	182	0	chr4	99967	100030	-1248101	-	DNAREP1_DM	RC	Helitron	-453	141	65	8
585	695	169	243	4	chr4	100114	100358	-1247773	-	DNAREP1_DM	RC	Helitron	-1	593	273	8
585	1055	124	216	34	chr4	100349	100647	-1247484	+	DNAREP1_DM	RC	Helitron	242	594	0	8
585	308	172	0	17	chr4	100810	100869	-1247262	+	PROTOP_B	DNA	P	923	980	-173	8
585	751	53	0	0	chr4	100935	101029	-1247102	-	DNAREP1_DM	RC	Helitron	-500	94	1	8
585	1124	134	213	11	chr4	101067	101426	-1246705	-	PROTOP	DNA	P	-3984	496	55	8
585	795	130	249	23	chr4	101448	101750	-1246381	-	FW_DM	LINE	Jockey	-758	3934	3559	8
585	864	168	48	16	chr4	101783	101965	-1246166	-	FW_DM	LINE	Jockey	-1318	3374	3187	8
585	16	189	24	0	chr4	103028	103071	-1245060	+	(TTATTTA)n	Simple_repeat	Simple_repeat	1	44	0	8
585	1088	115	337	17	chr4	103198	103648	-1244483	-	DNAREP1_DM	RC	Helitron	-27	567	1	8
585	16	233	22	0	chr4	104218	104263	-1243868	+	(TCA)n	Simple_repeat	Simple_repeat	1	46	0	8
585	12	204	24	24	chr4	107340	107381	-1240750	+	(TTTATA)n	Simple_repeat	Simple_repeat	1	41	0	8
585	535	209	234	4	chr4	111705	111956	-1236175	+	DNAREP1_DM	RC	Helitron	9	320	-274	8
585	315	103	171	14	chr4	112163	112232	-1235899	+	DNAREP1_DM	RC	Helitron	513	594	0	8
585	12	241	0	0	chr4	112591	112625	-1235506	+	A-rich	Low_complexity	Low_complexity	1	34	0	8
585	27	322	17	17	chr4	112888	112896	-1235235	+	(ATAT)n	Simple_repeat	Simple_repeat	1	27	-93	8
585	17	199	79	43	chr4	112896	112985	-1235146	+	(ATATGT)n	Simple_repeat	Simple_repeat	1	92	0	8
585	27	322	17	17	chr4	112985	113008	-1235123	+	(ATAT)n	Simple_repeat	Simple_repeat	28	120	0	8
585	12	269	20	20	chr4	113770	113821	-1234310	+	A-rich	Low_complexity	Low_complexity	1	51	0	8
585	12	163	0	81	chr4	114047	114087	-1234044	+	(ATTGT)n	Simple_repeat	Simple_repeat	1	37	0	8
585	13	251	20	20	chr4	114306	114355	-1233776	+	(GTAT)n	Simple_repeat	Simple_repeat	1	49	0	8
585	13	71	0	143	chr4	114416	114456	-1233675	+	(TTGTT)n	Simple_repeat	Simple_repeat	1	35	0	8
585	17	92	57	0	chr4	114497	114532	-1233599	+	(ATTACT)n	Simple_repeat	Simple_repeat	1	37	0	8
585	6914	21	5	10	chr4	114883	115695	-1232436	-	G5_DM	LINE	Jockey	0	4856	4049	8
585	456	147	0	0	chr4	118967	119042	-1229089	-	DNAREP1_DM	RC	Helitron	0	594	520	8
585	266	152	102	3	chr4	119058	119132	-1228999	-	DNAREP1_DM	RC	Helitron	-259	335	272	8
585	415	169	240	35	chr4	119146	119287	-1228844	+	PROTOP_B	DNA	P	411	589	-564	8
585	18	210	27	56	chr4	119306	119379	-1228752	+	(TTTACAA)n	Simple_repeat	Simple_repeat	1	71	0	8
585	1126	169	44	8	chr4	119584	119823	-1228308	+	PROTOP_B	DNA	P	903	1150	-3	8
585	24	188	53	26	chr4	122025	122101	-1226030	+	(ATT)n	Simple_repeat	Simple_repeat	1	78	0	8
585	1163	120	39	10	chr4	124018	124220	-1223911	+	FB4_DM	DNA	TcMar-Tc1	1134	1341	-2748	8
585	3050	112	49	14	chr4	124208	124716	-1223415	+	FB4_DM	DNA	TcMar-Tc1	1385	1911	-2178	8
585	3104	144	34	4	chr4	124714	125257	-1222874	+	FB4_DM	DNA	TcMar-Tc1	1954	2513	-1576	8
585	519	77	0	49	chr4	125257	125339	-1222792	+	PROTOP_A	DNA	P	13	90	-1015	8
585	9208	38	4	1	chr4	125491	126596	-1221535	-	TC1_DM	DNA	TcMar-Tc1	0	1666	559	8
585	574	14	14	0	chr4	126595	126666	-1221465	-	TC1_DM	DNA	TcMar-Tc1	-1594	72	1	8
585	1018	177	93	43	chr4	126737	127359	-1220772	+	DNAREP1_DM	RC	Helitron	1	553	-41	8
585	30	0	0	93	chr4	127380	127427	-1220704	+	(CTTTTCATA)n	Simple_repeat	Simple_repeat	1	43	0	8
585	581	131	48	0	chr4	127983	128082	-1220049	-	DNAREP1_DM	RC	Helitron	-1	593	490	8
585	373	78	0	0	chr4	128085	128136	-1219995	+	S2_DM	DNA	TcMar-Tc1	1	51	-1684	8
585	756	53	0	0	chr4	128135	128230	-1219901	-	S2_DM	DNA	TcMar-Tc1	-166	1569	1475	8
585	1248	104	0	15	chr4	128243	128439	-1219692	-	S2_DM	DNA	TcMar-Tc1	-1143	592	400	8
585	2069	126	55	18	chr4	128439	128827	-1219304	-	DNAREP1_DM	RC	Helitron	-163	431	29	8
585	323	190	87	12	chr4	128964	129049	-1219082	-	DNAREP1_DM	RC	Helitron	-405	189	98	8
585	15	257	50	0	chr4	129107	129167	-1218964	+	(ATATAC)n	Simple_repeat	Simple_repeat	1	63	0	8
585	670	231	69	36	chr4	130584	130808	-1217323	-	DNAREP1_DM	RC	Helitron	0	594	363	8
586	1287	104	49	57	chr4	131092	131337	-1216794	-	DNAREP1_DM	RC	Helitron	-188	406	164	8
586	53	20	0	19	chr4	131593	131647	-1216484	+	(TA)n	Simple_repeat	Simple_repeat	1	53	0	8
586	17	239	68	0	chr4	132411	132470	-1215661	+	(AT)n	Simple_repeat	Simple_repeat	1	63	0	8
586	738	100	0	9	chr4	135592	135703	-1212428	+	DNAREP1_DM	RC	Helitron	3	112	-482	8
586	12	200	50	0	chr4	135958	135998	-1212133	+	(TATATG)n	Simple_repeat	Simple_repeat	1	42	0	8
586	14	194	49	0	chr4	136197	136238	-1211893	+	(ATGT)n	Simple_repeat	Simple_repeat	1	43	0	8
586	65	129	102	16	chr4	138672	138848	-1209283	+	(TA)n	Simple_repeat	Simple_repeat	1	191	0	8
586	419	196	105	0	chr4	138870	138970	-1209161	+	DNAREP1_DM	RC	Helitron	36	147	-447	8
586	1214	124	89	39	chr4	138970	139204	-1208927	+	PROTOP	DNA	P	1	247	-4233	8
586	864	123	0	109	chr4	139195	139378	-1208753	+	PROTOP_B	DNA	P	335	497	-656	8
586	1862	99	95	0	chr4	139394	139688	-1208443	+	DNAREP1_DM	RC	Helitron	1	325	-269	8
586	1033	148	133	13	chr4	139702	139934	-1208197	+	PROTOP_B	DNA	P	878	1141	-12	8
586	336	286	134	0	chr4	140009	140170	-1207961	+	DNAREP1_DM	RC	Helitron	35	220	-374	8
586	262	119	0	0	chr4	143202	143244	-1204887	+	DNAREP1_DM	RC	Helitron	8	49	-545	8
586	586	174	35	14	chr4	143264	143404	-1204727	+	DNAREP1_DM	RC	Helitron	283	425	-169	8
586	1933	82	51	14	chr4	143405	143690	-1204441	+	DNAREP1_DM	RC	Helitron	29	324	-270	8
586	10556	83	60	0	chr4	143749	145333	-1202798	+	I_DM	LINE	I	2035	3720	-1654	8
586	749	155	0	49	chr4	145895	146058	-1202073	-	Gypsy8_I-int	LTR	Gypsy	-4121	226	72	8
586	301	213	26	0	chr4	146169	146244	-1201887	-	Gypsy8_I-int	LTR	Gypsy	-4268	79	3	8
586	987	174	0	78	chr4	146244	146467	-1201664	-	Gypsy8_LTR	LTR	Gypsy	-100	204	1	8
586	9127	85	51	16	chr4	146494	147932	-1200199	+	I_DM	LINE	I	3875	5365	-9	8
586	15	137	0	0	chr4	148992	149016	-1199115	+	(T)n	Simple_repeat	Simple_repeat	1	24	0	8
586	2904	88	75	33	chr4	149152	149634	-1198497	-	DNAREP1_DM	RC	Helitron	-90	504	1	8
586	1001	197	149	9	chr4	149640	149976	-1198155	-	DNAREP1_DM	RC	Helitron	-19	575	191	8
586	15	212	50	63	chr4	153670	153683	-1194448	+	A-rich	Low_complexity	Low_complexity	1	16	-63	8
586	12	0	53	0	chr4	153683	153702	-1194429	+	(AAT)n	Simple_repeat	Simple_repeat	1	20	0	8
586	15	212	50	63	chr4	153702	153750	-1194381	+	A-rich	Low_complexity	Low_complexity	17	79	0	8
586	30	0	0	0	chr4	155295	155321	-1192810	+	(AT)n	Simple_repeat	Simple_repeat	1	26	0	8
586	402	167	32	22	chr4	155553	155645	-1192486	+	Transib-N1_DM	DNA	CMC-Transib	20	112	-402	8
586	12	183	0	31	chr4	156254	156287	-1191844	+	(GTAT)n	Simple_repeat	Simple_repeat	1	32	0	8
586	13	273	0	55	chr4	157336	157394	-1190737	+	(ATAA)n	Simple_repeat	Simple_repeat	1	55	0	8
586	405	223	0	10	chr4	157800	157904	-1190227	+	DNAREP1_DM	RC	Helitron	424	526	-68	8
586	2574	91	66	0	chr4	165265	165662	-1182469	-	DNAREP1_DM	RC	Helitron	0	594	170	8
586	14	185	0	0	chr4	174179	174210	-1173921	+	(ATTT)n	Simple_repeat	Simple_repeat	1	31	0	8
586	15	147	0	0	chr4	177348	177378	-1170753	+	(TTAT)n	Simple_repeat	Simple_repeat	1	30	0	8
586	24	115	50	33	chr4	178031	178091	-1170040	+	(TTAATA)n	Simple_repeat	Simple_repeat	1	61	0	8
586	2323	97	33	0	chr4	180233	180582	-1167549	+	DNAREP1_DM	RC	Helitron	1	361	-233	8
586	279	210	318	26	chr4	180587	180736	-1167395	+	DNAREP1_DM	RC	Helitron	263	455	-139	8
586	786	148	125	16	chr4	180753	180938	-1167193	+	DNAREP1_DM	RC	Helitron	385	592	-2	8
586	752	177	135	10	chr4	180926	181120	-1167011	+	PROTOP_B	DNA	P	139	360	-793	8
586	296	164	27	0	chr4	181971	182044	-1166087	+	PROTOP	DNA	P	355	429	-4051	8
586	250	164	32	90	chr4	182063	182197	-1165934	+	PROTOP_B	DNA	P	547	672	-481	8
586	229	218	223	10	chr4	182220	182322	-1165809	+	PROTOP	DNA	P	1469	1598	-2882	8
586	705	209	76	5	chr4	182340	182604	-1165527	+	PROTOP	DNA	P	4136	4366	-114	8
586	5972	84	105	81	chr4	182604	183727	-1164404	-	PROTOP_B	DNA	P	0	1153	1	8
586	434	226	17	25	chr4	183727	183845	-1164286	+	PROTOP_B	DNA	P	1033	1149	-4	8
586	15	232	0	83	chr4	184307	184372	-1163759	+	(AATAT)n	Simple_repeat	Simple_repeat	1	60	0	8
586	1908	129	169	43	chr4	184960	185486	-1162645	-	DNAREP1_DM	RC	Helitron	0	594	1	8
586	2200	113	46	61	chr4	187218	187612	-1160519	+	DNAREP1_DM	RC	Helitron	32	419	-175	8
586	1047	172	79	46	chr4	190881	191162	-1156969	+	DNAREP1_DM	RC	Helitron	304	594	0	8
586	656	95	0	0	chr4	191492	191587	-1156544	+	DNAREP1_DM	RC	Helitron	1	95	-499	8
586	1018	99	0	7	chr4	191591	191744	-1156387	+	DNAREP1_DM	RC	Helitron	440	591	-3	8
586	17	231	0	0	chr4	191819	191855	-1156276	+	A-rich	Low_complexity	Low_complexity	1	36	0	8
586	12	169	0	0	chr4	192521	192548	-1155583	+	(ATAC)n	Simple_repeat	Simple_repeat	1	27	0	8
586	992	150	88	17	chr4	192635	192866	-1155265	-	DNAREP1_DM	RC	Helitron	-1	593	345	8
586	238	169	84	44	chr4	192837	192905	-1155226	-	DNAREP1_DM	RC	Helitron	-116	478	408	8
586	653	118	55	0	chr4	192915	193017	-1155114	-	DNAREP1_DM	RC	Helitron	-362	232	125	8
586	17	246	20	0	chr4	193173	193222	-1154909	+	(ATAT)n	Simple_repeat	Simple_repeat	1	50	0	8
586	15	47	45	0	chr4	193735	193757	-1154374	+	(AT)n	Simple_repeat	Simple_repeat	1	23	0	8
586	233	293	0	0	chr4	195757	195839	-1152292	-	DNAREP1_DM	RC	Helitron	-506	88	7	8
586	1766	142	46	16	chr4	195883	196421	-1151710	+	DNAREP1_DM	RC	Helitron	1	593	-1	8
586	1233	87	80	39	chr4	201832	202036	-1146095	-	DNAREP1_DM	RC	Helitron	-361	233	21	8
586	5774	58	64	6	chr4	202036	202879	-1145252	-	PROTOP_B	DNA	P	0	1153	259	8
586	299	261	15	78	chr4	204890	205031	-1143100	-	DNAREP1_DM	RC	Helitron	-360	234	103	8
586	12	98	0	0	chr4	205224	205246	-1142885	+	(ATTT)n	Simple_repeat	Simple_repeat	1	22	0	8
586	472	69	216	0	chr4	206491	206578	-1141553	-	DMCR1A	LINE	CR1	-1	4469	4359	8
586	1197	69	0	0	chr4	206603	206763	-1141368	-	G4_DM	LINE	Jockey	-2043	1813	1654	8
586	375	84	53	0	chr4	206772	206843	-1141288	-	DOC5_DM	LINE	Jockey	0	4682	4608	8
586	5495	55	48	1	chr4	206840	207566	-1140565	-	DMCR1A	LINE	CR1	-2070	2400	1639	8
586	401	41	0	0	chr4	207566	207615	-1140516	-	PROTOP_B	DNA	P	0	1153	1105	8
586	9394	17	4	3	chr4	207615	208719	-1139412	+	PROTOP_A	DNA	P	1	1105	0	8
586	3900	47	82	25	chr4	208719	209304	-1138827	-	PROTOP_B	DNA	P	-42	1111	491	8
586	3287	67	125	30	chr4	209305	209946	-1138185	-	DMCR1A	LINE	CR1	-2917	1553	852	8
586	339	93	18	0	chr4	211069	211123	-1137008	+	DNAREP1_DM	RC	Helitron	497	551	-43	8
586	639	78	0	53	chr4	213296	213391	-1134740	+	DNAREP1_DM	RC	Helitron	1	90	-504	8
586	1186	215	156	0	chr4	213384	213712	-1134419	+	FW3_DM	LINE	Jockey	609	987	-2145	8
586	2169	128	60	52	chr4	213911	214461	-1133670	-	DNAREP1_DM	RC	Helitron	-85	509	1	8
586	655	203	7	21	chr4	216445	216586	-1131545	+	Gypsy12A_LTR	LTR	Gypsy	2142	2280	0	8
586	12	175	31	0	chr4	217498	217530	-1130601	+	A-rich	Low_complexity	Low_complexity	1	33	0	8
586	587	145	181	27	chr4	217646	217795	-1130336	-	DNAREP1_DM	RC	Helitron	-417	177	1	8
586	249	242	99	21	chr4	217874	217967	-1130164	-	DNAREP1_DM	RC	Helitron	-433	161	61	8
586	1979	195	66	20	chr4	219148	219597	-1128534	-	FW_DM	LINE	Jockey	-249	4443	3973	8
586	857	112	183	11	chr4	219596	219785	-1128346	+	DNAREP1_DM	RC	Helitron	175	403	-191	8
586	2654	62	21	24	chr4	221424	221803	-1126328	+	TC1-2_DM	DNA	TcMar-Tc1	1	378	-1266	8
586	5493	42	11	6	chr4	221805	222508	-1125623	+	TC1-2_DM	DNA	TcMar-Tc1	938	1644	0	8
586	13	117	36	0	chr4	223495	223523	-1124608	+	(TAGTC)n	Simple_repeat	Simple_repeat	1	29	0	8
586	1058	18	0	0	chr4	224668	225642	-1122489	+	(ATAACTTA)n	Simple_repeat	Simple_repeat	1	974	0	8
586	12	137	62	0	chr4	225984	226016	-1122115	+	(ATGT)n	Simple_repeat	Simple_repeat	1	34	0	8
586	14	131	0	0	chr4	226088	226114	-1122017	+	(TATG)n	Simple_repeat	Simple_repeat	1	26	0	8
586	3523	128	75	39	chr4	226317	226986	-1121145	-	S_DM	DNA	TcMar-Tc1	-1041	695	1	8
586	15	145	53	0	chr4	227094	227132	-1120999	+	(TTTATAT)n	Simple_repeat	Simple_repeat	1	40	0	8
586	266	203	15	30	chr4	227206	227272	-1120859	-	DNAREP1_DM	RC	Helitron	-458	136	72	8
586	19	165	0	0	chr4	227278	227312	-1120819	+	(TA)n	Simple_repeat	Simple_repeat	1	34	0	8
586	13	170	30	0	chr4	227456	227489	-1120642	+	(TATT)n	Simple_repeat	Simple_repeat	1	34	0	8
586	13	132	0	0	chr4	227786	227811	-1120320	+	(ACAT)n	Simple_repeat	Simple_repeat	1	25	0	8
586	405	129	0	0	chr4	228435	228497	-1119634	-	DNAREP1_DM	RC	Helitron	-17	577	516	8
586	400	149	0	0	chr4	228633	228700	-1119431	-	DNAREP1_DM	RC	Helitron	-11	583	517	8
586	561	190	41	0	chr4	228699	228815	-1119316	-	DNAREP1_DM	RC	Helitron	-428	166	46	8
586	271	220	68	35	chr4	229786	229871	-1118260	-	DNAREP1_DM	RC	Helitron	-506	88	1	8
586	366	263	106	7	chr4	230639	230792	-1117339	-	DNAREP1_DM	RC	Helitron	-387	207	38	8
586	12	40	71	35	chr4	231994	232022	-1116109	+	(ATATA)n	Simple_repeat	Simple_repeat	1	29	0	8
586	226	363	49	0	chr4	233199	233392	-1114739	+	DNAREP1_DM	RC	Helitron	118	320	-274	8
586	1222	102	88	0	chr4	233402	233599	-1114532	+	DNAREP1_DM	RC	Helitron	5	220	-374	8
586	1182	166	13	13	chr4	233598	233830	-1114301	+	DNAREP1_DM	RC	Helitron	363	594	0	8
586	927	188	177	60	chr4	234464	234815	-1113316	-	DNAREP1_DM	RC	Helitron	-160	434	34	8
586	2096	147	67	58	chr4	235240	235932	-1112199	+	DNAREP1_DM	RC	Helitron	20	594	0	8
586	13	160	27	27	chr4	236094	236131	-1112000	+	(TATATG)n	Simple_repeat	Simple_repeat	1	37	0	8
586	13	145	32	0	chr4	238361	238392	-1109739	+	(ATCCT)n	Simple_repeat	Simple_repeat	1	32	0	8
586	12	131	19	125	chr4	238886	238939	-1109192	+	(TATTAA)n	Simple_repeat	Simple_repeat	1	48	0	8
586	12	196	29	0	chr4	239181	239216	-1108915	+	A-rich	Low_complexity	Low_complexity	1	36	0	8
586	24	248	15	0	chr4	243065	243132	-1104999	+	(CCG)n	Simple_repeat	Simple_repeat	1	68	0	8
586	15	219	23	0	chr4	247235	247278	-1100853	+	(AATTT)n	Simple_repeat	Simple_repeat	1	44	0	8
586	5610	47	8	1	chr4	247470	248170	-1099961	-	DMCR1A	LINE	CR1	-2127	2343	1639	8
586	1743	46	5	14	chr4	248170	248392	-1099739	-	PROTOP_B	DNA	P	0	1153	934	8
586	2525	54	0	0	chr4	248405	248719	-1099412	-	DMCR1A	LINE	CR1	-3202	1268	955	8
586	1209	48	0	29	chr4	248721	248891	-1099240	-	DMCR1A	LINE	CR1	-4305	165	1	8
586	693	110	112	0	chr4	249312	249439	-1098692	-	DNAREP1_DM	RC	Helitron	-190	404	262	8
586	12	197	0	91	chr4	249545	249593	-1098538	+	(TATTA)n	Simple_repeat	Simple_repeat	1	44	0	8
586	729	88	369	0	chr4	250548	250718	-1097413	-	DNAREP1_DM	RC	Helitron	-302	292	52	8
586	18	179	0	0	chr4	251261	251293	-1096838	+	(T)n	Simple_repeat	Simple_repeat	1	32	0	8
586	1528	96	220	61	chr4	253801	254311	-1093820	+	DNAREP1_DM	RC	Helitron	4	594	0	8
586	16	247	16	33	chr4	255034	255095	-1093036	+	A-rich	Low_complexity	Low_complexity	1	60	0	8
586	378	216	11	0	chr4	259628	259716	-1088415	+	DNAREP1_DM	RC	Helitron	1	89	-505	8
586	435	131	12	12	chr4	259764	259849	-1088282	+	DNAREP1_DM	RC	Helitron	260	344	-250	8
586	374	246	50	61	chr4	260569	260814	-1087317	-	DNAREP1_DM	RC	Helitron	-164	430	264	8
586	464	191	11	0	chr4	260942	261036	-1087095	+	DNAREP1_DM	RC	Helitron	482	576	-18	8
587	14	153	26	26	chr4	262763	262801	-1085330	+	A-rich	Low_complexity	Low_complexity	1	38	0	8
587	12	194	0	54	chr4	263787	263826	-1084305	+	A-rich	Low_complexity	Low_complexity	1	37	0	8
587	468	218	108	0	chr4	263941	264065	-1084066	+	DNAREP1_DM	RC	Helitron	156	294	-300	8
587	343	177	102	12	chr4	264105	264185	-1083946	-	DNAREP1_DM	RC	Helitron	-391	203	116	8
587	19	146	33	68	chr4	264250	264311	-1083820	+	(TATTTA)n	Simple_repeat	Simple_repeat	1	59	0	8
587	14	292	15	31	chr4	265641	265710	-1082421	+	(ATATTA)n	Simple_repeat	Simple_repeat	1	67	0	8
587	1965	97	162	3	chr4	265754	266116	-1082015	-	DNAREP1_DM	RC	Helitron	0	594	164	8
587	644	142	368	11	chr4	266525	266706	-1081425	+	DMCR1A	LINE	CR1	3263	3511	-959	8
587	2115	127	54	48	chr4	266701	267122	-1081009	+	DMCR1A	LINE	CR1	4047	4470	0	8
587	753	140	43	54	chr4	267126	267292	-1080839	-	DNAREP1_DM	RC	Helitron	-394	200	37	8
587	839	232	96	19	chr4	269899	270167	-1077964	-	DNAREP1_DM	RC	Helitron	-303	291	1	8
587	348	89	0	82	chr4	272863	272924	-1075207	-	DNAREP1_DM	RC	Helitron	-510	84	29	8
587	12	147	33	0	chr4	274113	274143	-1073988	+	(AGTTAT)n	Simple_repeat	Simple_repeat	1	31	0	8
587	15	139	0	0	chr4	274615	274639	-1073492	+	(AT)n	Simple_repeat	Simple_repeat	1	24	0	8
587	17	221	18	36	chr4	274697	274754	-1073377	+	(AATATT)n	Simple_repeat	Simple_repeat	1	56	0	8
587	311	152	390	0	chr4	277026	277131	-1071000	-	DNAREP1_DM	RC	Helitron	-84	510	365	8
587	548	222	177	0	chr4	277160	277327	-1070804	-	DNAREP1_DM	RC	Helitron	-365	229	27	8
587	31	42	80	0	chr4	279813	279863	-1068268	+	(AT)n	Simple_repeat	Simple_repeat	1	54	0	8
587	16	38	0	69	chr4	280949	280980	-1067151	+	(AAATA)n	Simple_repeat	Simple_repeat	1	29	0	8
587	13	102	114	21	chr4	281225	281269	-1066862	+	(AATTATA)n	Simple_repeat	Simple_repeat	1	48	0	8
587	261	135	129	139	chr4	281494	281580	-1066551	-	DNAREP1_DM	RC	Helitron	-362	232	148	8
587	16	223	62	15	chr4	282261	282325	-1065806	+	(TAT)n	Simple_repeat	Simple_repeat	1	67	0	8
587	3273	31	0	0	chr4	282777	283163	-1064968	-	ROOA_LTR	LTR	Pao	0	386	1	8
587	34524	25	87	2	chr4	283164	287533	-1060598	-	ROOA_I-int	LTR	Pao	0	6849	2076	8
587	9623	21	18	6	chr4	287534	288691	-1059440	-	ROOA_I-int	LTR	Pao	-4880	1969	799	8
587	3795	24	24	0	chr4	288686	289143	-1058988	-	ROOA_I-int	LTR	Pao	-6381	468	1	8
587	3341	21	0	0	chr4	289143	289529	-1058602	-	ROOA_LTR	LTR	Pao	0	386	1	8
587	1387	62	0	0	chr4	290130	290307	-1057824	-	DMCR1A	LINE	CR1	-354	4116	3940	8
587	1250	65	6	0	chr4	290307	290475	-1057656	-	DMCR1A	LINE	CR1	-1161	3309	3141	8
587	2570	54	0	0	chr4	290476	290791	-1057340	-	DMCR1A	LINE	CR1	-1499	2971	2657	8
587	19	174	0	43	chr4	291145	291194	-1056937	+	(TTCTT)n	Simple_repeat	Simple_repeat	1	47	0	8
587	17	190	74	0	chr4	291250	291304	-1056827	+	(TAT)n	Simple_repeat	Simple_repeat	1	58	0	8
587	15	108	33	0	chr4	291407	291438	-1056693	+	(AATTA)n	Simple_repeat	Simple_repeat	1	32	0	8
587	15	137	0	30	chr4	291729	291763	-1056368	+	A-rich	Low_complexity	Low_complexity	1	33	0	8
587	1794	153	202	52	chr4	291801	292297	-1055834	+	DNAREP1_DM	RC	Helitron	1	589	-5	8
587	297	197	83	0	chr4	292411	292477	-1055654	-	DNAREP1_DM	RC	Helitron	-291	303	232	8
587	278	360	36	15	chr4	293277	293604	-1054527	+	BURDOCK_I-int	LTR	Gypsy	632	965	-4895	8
587	9180	17	19	0	chr4	294644	295728	-1052403	-	PROTOP_A	DNA	P	0	1105	1	8
587	1232	288	26	19	chr4	295826	296926	-1051205	+	TLD2	LTR	Gypsy	2	218	0	8
587	680	99	35	0	chr4	297091	297202	-1050929	+	TRANSIB3	DNA	CMC-Transib	13	127	-2756	8
587	1918	46	0	0	chr4	297191	297430	-1050701	+	TRANSIB3	DNA	CMC-Transib	163	401	-2482	8
587	2329	32	0	0	chr4	297435	297714	-1050417	+	TRANSIB3	DNA	CMC-Transib	444	722	-2161	8
587	3548	21	7	0	chr4	297737	298162	-1049969	-	TC1_DM	DNA	TcMar-Tc1	-1238	428	1	8
587	4755	42	22	2	chr4	298162	298752	-1049379	+	TRANSIB3	DNA	CMC-Transib	705	1306	-1577	8
587	3604	42	26	2	chr4	298760	299241	-1048890	+	TRANSIB3	DNA	CMC-Transib	2391	2883	0	8
587	22	89	0	27	chr4	299507	299545	-1048586	+	(ATT)n	Simple_repeat	Simple_repeat	1	37	0	8
587	9268	22	6	0	chr4	302673	303771	-1044360	+	PROTOP_A	DNA	P	1	1105	0	8
587	270	214	0	0	chr4	303923	303979	-1044152	+	DNAREP1_DM	RC	Helitron	112	167	-427	8
587	461	229	0	0	chr4	304118	304214	-1043917	+	DNAREP1_DM	RC	Helitron	177	272	-322	8
587	925	221	73	58	chr4	304243	304608	-1043523	-	DNAREP1_DM	RC	Helitron	-223	371	1	8
587	422	0	0	0	chr4	306584	306631	-1041500	-	PROTOP_B	DNA	P	0	1153	1107	8
587	9343	20	5	4	chr4	306633	307736	-1040395	+	PROTOP_A	DNA	P	1	1105	0	8
587	13	103	29	59	chr4	309493	309528	-1038603	+	(TTAA)n	Simple_repeat	Simple_repeat	1	34	0	8
587	313	91	0	0	chr4	310862	310906	-1037225	-	DNAREP1_DM	RC	Helitron	-11	583	540	8
587	17	158	59	19	chr4	312362	312413	-1035718	+	(TATAATA)n	Simple_repeat	Simple_repeat	1	53	0	8
587	97	38	42	21	chr4	314218	314360	-1033771	+	(ATATA)n	Simple_repeat	Simple_repeat	1	145	0	8
587	13	132	0	0	chr4	314747	314772	-1033359	+	(ATTT)n	Simple_repeat	Simple_repeat	1	25	0	8
587	20	0	70	70	chr4	316978	317021	-1031110	+	(AAAT)n	Simple_repeat	Simple_repeat	1	43	0	8
587	599	233	97	85	chr4	317473	317778	-1030353	-	DNAREP1_DM	RC	Helitron	-248	346	38	8
587	7596	42	65	26	chr4	318218	319293	-1028838	-	PROTOP_B	DNA	P	0	1153	34	8
587	16	187	33	51	chr4	319877	319937	-1028194	+	(ATTTATT)n	Simple_repeat	Simple_repeat	1	59	0	8
587	3724	0	0	21	chr4	320043	320476	-1027655	+	Stalker2_LTR	LTR	Gypsy	1	424	0	8
587	9756	4	12	0	chr4	320482	321610	-1026521	+	Stalker2_I-int	LTR	Gypsy	1	1142	-6254	8
587	3852	9	7	0	chr4	321835	322293	-1025838	+	Stalker2_I-int	LTR	Gypsy	1126	1586	-5810	8
587	40064	18	6	2	chr4	322492	327729	-1020402	+	Stalker2_I-int	LTR	Gypsy	1568	6530	0	8
587	3724	0	0	21	chr4	327729	328162	-1019969	+	Stalker2_LTR	LTR	Gypsy	1	424	0	8
587	15	225	0	24	chr4	330343	330386	-1017745	+	GA-rich	Low_complexity	Low_complexity	1	42	0	8
587	15	218	92	12	chr4	332000	332077	-1016054	+	(AACAGA)n	Simple_repeat	Simple_repeat	1	83	0	8
587	15	221	27	0	chr4	332092	332129	-1016002	+	(AT)n	Simple_repeat	Simple_repeat	1	38	0	8
587	19	243	0	0	chr4	332133	332186	-1015945	+	A-rich	Low_complexity	Low_complexity	1	53	0	8
587	1543	124	238	8	chr4	332345	332824	-1015307	-	DNAREP1_DM	RC	Helitron	0	594	1	8
587	934	129	138	25	chr4	333282	333481	-1014650	-	DNAREP1_DM	RC	Helitron	-245	349	125	8
587	15	196	0	0	chr4	338424	338459	-1009672	+	(TATTA)n	Simple_repeat	Simple_repeat	1	35	0	8
587	462	198	119	16	chr4	338996	339124	-1009007	-	DNAREP1_DM	RC	Helitron	-343	251	109	8
587	14	59	77	50	chr4	339886	339925	-1008206	+	(TAATT)n	Simple_repeat	Simple_repeat	1	40	0	8
587	390	260	164	9	chr4	340361	340582	-1007549	+	DNAREP1_DM	RC	Helitron	120	381	-213	8
587	364	132	170	24	chr4	341075	341160	-1006971	-	DNAREP1_DM	RC	Helitron	-427	167	68	8
587	93	36	25	25	chr4	341426	341547	-1006584	+	(AT)n	Simple_repeat	Simple_repeat	1	121	0	8
587	315	106	50	101	chr4	342357	342546	-1005585	+	(CATATA)n	Simple_repeat	Simple_repeat	2	180	0	8
587	339	164	17	102	chr4	342475	342672	-1005459	+	(TA)n	Simple_repeat	Simple_repeat	1	180	0	8
587	30	67	76	29	chr4	342672	342738	-1005393	+	(ATATT)n	Simple_repeat	Simple_repeat	1	69	0	8
587	12	176	31	0	chr4	343061	343093	-1005038	+	A-rich	Low_complexity	Low_complexity	1	33	0	8
587	344	87	0	0	chr4	343134	343180	-1004951	-	DNAREP1_DM	RC	Helitron	0	594	549	8
587	319	242	39	10	chr4	343201	343301	-1004830	-	DNAREP1_DM	RC	Helitron	-144	450	348	8
587	620	107	125	0	chr4	343581	343693	-1004438	+	DNAREP1_DM	RC	Helitron	1	128	-466	8
587	235	88	0	0	chr4	343845	343879	-1004252	-	DNAREP1_DM	RC	Helitron	-495	99	66	8
587	3177	19	0	0	chr4	344054	344419	-1003712	+	ROOA_LTR	LTR	Pao	22	386	0	8
587	3911	19	13	0	chr4	344419	344881	-1003250	+	ROOA_I-int	LTR	Pao	1	468	-6381	8
587	9623	21	18	6	chr4	344876	346033	-1002098	+	ROOA_I-int	LTR	Pao	799	1969	-4880	8
587	2439	23	53	0	chr4	346034	346337	-1001794	+	ROOA_I-int	LTR	Pao	2076	2395	-4454	8
587	1769	38	0	0	chr4	346340	346552	-1001579	+	ROOA_I-int	LTR	Pao	2761	2972	-3877	8
587	228	37	0	0	chr4	346537	346564	-1001567	+	ROOA_I-int	LTR	Pao	6814	6840	-9	8
587	6053	17	3	0	chr4	346640	347345	-1000786	-	TC1-2_DM	DNA	TcMar-Tc1	0	1644	938	8
587	2790	46	21	24	chr4	347347	347726	-1000405	-	TC1-2_DM	DNA	TcMar-Tc1	-1266	378	1	8
587	15	137	31	0	chr4	348506	348538	-999593	+	(ATTA)n	Simple_repeat	Simple_repeat	1	33	0	8
587	495	169	0	0	chr4	350222	350311	-997820	+	DNAREP1_DM	RC	Helitron	473	561	-33	8
587	14	201	13	14	chr4	352806	352850	-995281	+	A-rich	Low_complexity	Low_complexity	1	43	0	8
587	348	283	92	28	chr4	352871	353013	-995118	-	DNAREP1_DM	RC	Helitron	-285	309	158	8
587	672	73	103	0	chr4	353510	353606	-994525	-	BS3_DM	LINE	Jockey	-11	1779	1673	8
587	25	194	26	40	chr4	354034	354110	-994021	+	(TTGG)n	Simple_repeat	Simple_repeat	1	75	0	8
587	15	182	21	43	chr4	354178	354225	-993906	+	(ATAA)n	Simple_repeat	Simple_repeat	1	46	0	8
587	1485	110	185	7	chr4	356653	356945	-991186	+	DNAREP1_DM	RC	Helitron	40	395	-199	8
587	409	196	202	37	chr4	356992	357156	-990975	+	DNAREP1_DM	RC	Helitron	364	561	-33	8
587	365	155	134	0	chr4	357476	357560	-990571	-	DNAREP1_DM	RC	Helitron	-38	556	460	8
587	1287	93	135	0	chr4	357564	357789	-990342	-	DNAREP1_DM	RC	Helitron	-334	260	1	8
587	250	184	0	0	chr4	359343	359392	-988739	+	DNAREP1_DM	RC	Helitron	10	58	-536	8
587	25	160	0	20	chr4	359519	359571	-988560	+	(TATATA)n	Simple_repeat	Simple_repeat	1	51	0	8
587	2533	127	112	18	chr4	361429	362060	-986071	-	DNAREP1_DM	RC	Helitron	0	594	4	8
587	297	186	0	63	chr4	362144	362207	-985924	+	DNAREP1_DM	RC	Helitron	114	172	-422	8
587	873	167	115	54	chr4	366870	367131	-981000	+	DNAREP1_DM	RC	Helitron	149	539	-55	8
587	357	253	0	0	chr4	367339	367422	-980709	-	FW3_DM	LINE	Jockey	-2773	359	277	8
587	1115	60	39	13	chr4	367424	367576	-980555	-	PROTOP_B	DNA	P	0	1153	1001	8
587	2875	35	0	0	chr4	367573	367913	-980218	-	PROTOP	DNA	P	-4140	340	1	8
587	585	190	102	18	chr4	367913	368083	-980048	-	FW3_DM	LINE	Jockey	-2851	281	96	8
587	687	114	8	114	chr4	368394	368543	-979588	+	Transib-N1_DM	DNA	CMC-Transib	292	424	-90	8
587	23	72	43	21	chr4	368731	368744	-979387	+	(TTTA)n	Simple_repeat	Simple_repeat	1	14	0	8
587	31	96	36	0	chr4	368744	368800	-979331	+	(TA)n	Simple_repeat	Simple_repeat	1	58	0	8
587	23	72	43	21	chr4	368800	368833	-979298	+	(TTTA)n	Simple_repeat	Simple_repeat	3	35	0	8
587	24	151	48	31	chr4	368896	368959	-979172	+	(AAT)n	Simple_repeat	Simple_repeat	1	64	0	8
587	491	188	79	8	chr4	369020	369149	-978982	+	PROTOP	DNA	P	343	481	-3999	8
587	23	70	0	0	chr4	369382	369412	-978719	+	(AT)n	Simple_repeat	Simple_repeat	1	30	0	8
587	2473	129	104	127	chr4	369981	370689	-977442	+	PROTOP_B	DNA	P	1	690	-463	8
587	283	228	137	0	chr4	370689	370790	-977341	+	PROTOP	DNA	P	1468	1584	-2896	8
587	500	28	155	0	chr4	370794	370865	-977266	+	PROTOP_B	DNA	P	878	961	-192	8
587	876	103	87	0	chr4	370862	370998	-977133	+	PROTOP	DNA	P	4332	4480	0	8
587	240	217	126	0	chr4	371430	371513	-976618	+	DNAREP1_DM	RC	Helitron	1	95	-499	8
587	12	150	81	0	chr4	372654	372691	-975440	+	(AACAT)n	Simple_repeat	Simple_repeat	1	40	0	8
587	15	136	0	30	chr4	373451	373486	-974645	+	(TTAGTT)n	Simple_repeat	Simple_repeat	1	33	0	8
587	2282	123	107	2	chr4	373629	374046	-974085	+	DNAREP1_DM	RC	Helitron	99	564	-30	8
587	774	40	0	20	chr4	374065	374166	-973965	-	PROTOP_A	DNA	P	0	1105	1007	8
587	3355	40	142	19	chr4	374164	374746	-973385	-	PROTOP_B	DNA	P	-497	656	1	8
587	305	214	222	0	chr4	375432	375544	-972587	-	DNAREP1_DM	RC	Helitron	-409	185	42	8
587	23	154	0	0	chr4	376295	376338	-971793	+	(GTG)n	Simple_repeat	Simple_repeat	1	43	0	8
587	13	296	0	0	chr4	376532	376577	-971554	+	(CTG)n	Simple_repeat	Simple_repeat	1	45	0	8
587	17	191	33	51	chr4	378317	378377	-969754	+	(AAGTT)n	Simple_repeat	Simple_repeat	1	59	0	8
587	2207	102	146	23	chr4	379030	379751	-968380	-	DNAREP1_DM	RC	Helitron	-1	593	1	8
587	303	210	12	12	chr4	381519	381601	-966530	-	DNAREP1_DM	RC	Helitron	-158	436	355	8
587	906	184	62	5	chr4	381619	381816	-966315	-	DNAREP1_DM	RC	Helitron	-31	563	355	8
587	608	98	0	42	chr4	381816	381912	-966219	+	DNAREP1_DM	RC	Helitron	503	594	0	8
587	1476	171	129	17	chr4	382997	383354	-964777	+	DNAREP1_DM	RC	Helitron	8	404	-190	8
587	914	170	98	17	chr4	383365	383599	-964532	+	DNAREP1_DM	RC	Helitron	340	594	0	8
587	383	167	152	0	chr4	383770	383854	-964277	-	DNAREP1_DM	RC	Helitron	-439	155	57	8
587	15	133	0	57	chr4	384005	384042	-964089	+	(TTATT)n	Simple_repeat	Simple_repeat	1	35	0	8
587	76	12	0	58	chr4	386142	386234	-961897	+	(AT)n	Simple_repeat	Simple_repeat	1	87	0	8
587	21	23	136	0	chr4	387231	387275	-960856	+	(GTTATA)n	Simple_repeat	Simple_repeat	1	50	0	8
587	16	108	0	32	chr4	387417	387449	-960682	+	(ATCTGG)n	Simple_repeat	Simple_repeat	1	31	0	8
587	358	202	0	146	chr4	389555	389665	-958466	+	DNAREP1_DM	RC	Helitron	136	229	-365	8
587	1762	117	145	20	chr4	389770	390120	-958011	+	DNAREP1_DM	RC	Helitron	1	401	-193	8
587	1272	168	113	14	chr4	391597	392037	-956094	-	DNAREP1_DM	RC	Helitron	-129	465	69	8
587	15	193	47	23	chr4	392688	392731	-955400	+	(AT)n	Simple_repeat	Simple_repeat	1	44	0	8
588	15	336	0	0	chr4	393752	393796	-954335	+	(TA)n	Simple_repeat	Simple_repeat	1	44	0	8
588	15	120	79	25	chr4	394315	394353	-953778	+	(AT)n	Simple_repeat	Simple_repeat	1	40	0	8
588	18	194	0	0	chr4	395863	395904	-952227	+	(TGCAGT)n	Simple_repeat	Simple_repeat	1	41	0	8
588	15	177	0	50	chr4	398367	398409	-949722	+	A-rich	Low_complexity	Low_complexity	1	40	0	8
588	16	206	0	0	chr4	401179	401218	-946913	+	(GTACCG)n	Simple_repeat	Simple_repeat	1	39	0	8
588	306	226	70	46	chr4	402722	402875	-945256	-	DNAREP1_DM	RC	Helitron	0	594	438	8
588	281	0	0	0	chr4	402942	402976	-945155	-	DNAREP1_DM	RC	Helitron	-79	515	482	8
588	1836	100	201	14	chr4	402978	403327	-944804	-	DNAREP1_DM	RC	Helitron	-177	417	1	8
588	372	253	57	20	chr4	403199	403352	-944779	-	P_DG	DNA	P	-6	2882	2724	8
588	12	115	33	33	chr4	403354	403384	-944747	+	(ATTTT)n	Simple_repeat	Simple_repeat	1	30	0	8
588	369	173	367	55	chr4	403439	403620	-944511	+	DNAREP1_DM	RC	Helitron	125	364	-230	8
588	259	245	178	9	chr4	403673	403780	-944351	+	DNAREP1_DM	RC	Helitron	466	594	0	8
588	13	244	0	43	chr4	404599	404647	-943484	+	(TTTAT)n	Simple_repeat	Simple_repeat	1	46	0	8
588	18	194	0	0	chr4	404770	404811	-943320	+	(TGTA)n	Simple_repeat	Simple_repeat	1	41	0	8
588	455	147	164	0	chr4	407170	407272	-940859	+	DNAREP1_DM	RC	Helitron	5	126	-468	8
588	14	121	0	36	chr4	407646	407675	-940456	+	(ATA)n	Simple_repeat	Simple_repeat	1	28	0	8
588	614	157	400	0	chr4	407678	407930	-940201	-	DNAREP1_DM	RC	Helitron	-80	514	149	8
588	424	152	146	0	chr4	408552	408657	-939474	+	DNAREP1_DM	RC	Helitron	17	139	-455	8
588	591	219	87	11	chr4	408664	408844	-939287	+	DNAREP1_DM	RC	Helitron	386	580	-14	8
588	260	179	18	18	chr4	409110	409167	-938964	+	DNAREP1_DM	RC	Helitron	37	93	-501	8
588	1996	120	54	6	chr4	409459	409795	-938336	+	DNAREP1_DM	RC	Helitron	1	353	-241	8
588	661	124	0	0	chr4	410583	410680	-937451	+	DNAREP1_DM	RC	Helitron	1	97	-497	8
588	20	108	77	18	chr4	411282	411334	-936797	+	(TATATAA)n	Simple_repeat	Simple_repeat	1	55	0	8
588	229	204	39	0	chr4	411493	411542	-936589	+	DNAREP1_DM	RC	Helitron	31	81	-513	8
588	417	232	118	12	chr4	412891	413057	-935074	-	DNAREP1_DM	RC	Helitron	0	594	409	8
588	426	106	220	0	chr4	413072	413157	-934974	-	DNAREP1_DM	RC	Helitron	-259	335	227	8
588	794	78	134	0	chr4	413170	413286	-934845	-	DNAREP1_DM	RC	Helitron	-431	163	30	8
588	277	164	15	56	chr4	413383	413454	-934677	-	DNAREP1_DM	RC	Helitron	-525	69	2	8
588	296	221	0	5	chr4	413477	413546	-934585	-	BS2	LINE	Jockey	-191	4530	4474	8
588	312	223	171	8	chr4	413711	413833	-934298	-	LINEJ1_DM	LINE	Jockey	-13	5007	4862	8
588	19	213	15	48	chr4	413833	413905	-934226	+	(TTGTAAT)n	Simple_repeat	Simple_repeat	1	69	0	8
588	291	217	0	0	chr4	413937	413997	-934134	-	LINEJ1_DM	LINE	Jockey	-418	4602	4543	8
588	39	0	0	0	chr4	414007	414043	-934088	+	(T)n	Simple_repeat	Simple_repeat	1	36	0	8
588	5198	5	0	2	chr4	414047	414630	-933501	-	LINEJ1_DM	LINE	Jockey	-7	5013	4432	8
588	266	155	27	90	chr4	414671	414749	-933382	+	BS3_DM	LINE	Jockey	1711	1783	-7	8
588	5205	3	0	12	chr4	414827	415423	-932708	-	LINEJ1_DM	LINE	Jockey	0	5020	4432	8
588	266	155	27	90	chr4	415464	415542	-932589	+	BS3_DM	LINE	Jockey	1711	1783	-7	8
588	1473	265	91	21	chr4	417003	417485	-930646	-	BS2	LINE	Jockey	0	4721	4203	8
588	360	194	46	31	chr4	417500	417628	-930503	+	BS2	LINE	Jockey	4562	4691	-30	8
588	1194	112	172	62	chr4	417635	417973	-930158	-	DNAREP1_DM	RC	Helitron	-218	376	1	8
588	483	159	22	0	chr4	419203	419291	-928840	-	DNAREP1_DM	RC	Helitron	0	594	505	8
588	2481	115	30	2	chr4	420027	420473	-927658	+	S_DM	DNA	TcMar-Tc1	1	459	-1277	8
588	2305	112	3	14	chr4	420468	420820	-927311	+	S_DM	DNA	TcMar-Tc1	911	1258	-478	8
588	2519	107	28	0	chr4	420820	421232	-926899	+	S_DM	DNA	TcMar-Tc1	1313	1736	0	8
588	788	101	0	0	chr4	421254	421363	-926768	-	DNAREP1_DM	RC	Helitron	0	594	486	8
588	673	88	110	58	chr4	421360	421480	-926651	-	DNAREP1_DM	RC	Helitron	-467	127	1	8
588	335	261	83	0	chr4	422362	422473	-925658	-	DNAREP1_DM	RC	Helitron	-5	589	469	8
588	1170	90	5	36	chr4	422508	422723	-925408	-	DNAREP1_DM	RC	Helitron	-235	359	114	8
588	350	132	0	0	chr4	422734	422787	-925344	-	DNAREP1_DM	RC	Helitron	-541	53	1	8
588	16	61	88	0	chr4	425097	425131	-923000	+	(TAATA)n	Simple_repeat	Simple_repeat	1	37	0	8
588	14	175	0	30	chr4	426224	426258	-921873	+	(CCA)n	Simple_repeat	Simple_repeat	1	33	0	8
588	32	0	152	0	chr4	428081	428140	-919991	+	(TA)n	Simple_repeat	Simple_repeat	1	68	0	8
588	63	109	78	0	chr4	429222	429351	-918780	+	(TATA)n	Simple_repeat	Simple_repeat	1	139	0	8
588	594	195	234	9	chr4	429353	429571	-918560	-	DNAREP1_DM	RC	Helitron	-319	275	9	8
588	14	0	0	48	chr4	430392	430414	-917717	+	(GTA)n	Simple_repeat	Simple_repeat	1	21	0	8
588	333	176	75	0	chr4	431270	431344	-916787	-	PROTOP_B	DNA	P	-65	1088	1009	8
588	402	44	236	0	chr4	431339	431407	-916724	-	PROTOP_B	DNA	P	-192	961	873	8
588	397	191	14	60	chr4	431485	431635	-916496	-	PROTOP_B	DNA	P	-468	685	544	8
588	230	182	49	38	chr4	431671	431751	-916380	-	PROTOP_B	DNA	P	-824	329	249	8
588	409	88	292	0	chr4	431765	431844	-916287	+	DNAREP1_DM	RC	Helitron	50	161	-433	8
588	1442	75	0	0	chr4	431844	432030	-916101	-	PROTOP_B	DNA	P	0	1153	968	8
588	6207	108	42	48	chr4	432030	433189	-914942	+	PROTOP_B	DNA	P	1	1153	0	8
588	1140	71	56	6	chr4	433190	433361	-914770	-	PROTOP_B	DNA	P	-180	973	794	8
588	2466	60	11	8	chr4	433348	433718	-914413	+	S_DM	DNA	TcMar-Tc1	1366	1736	0	8
588	4726	14	0	0	chr4	433718	434285	-913846	-	PROTOP	DNA	P	-541	3939	3373	8
588	3165	37	130	21	chr4	434274	434740	-913391	-	PROTOP_B	DNA	P	-595	558	35	8
588	2125	99	55	132	chr4	434749	435228	-912903	+	DNAREP1_DM	RC	Helitron	155	594	0	8
588	367	186	77	106	chr4	435223	435448	-912683	-	G6_DM	LINE	Jockey	-19	2023	1954	8
588	18	149	0	26	chr4	435485	435524	-912607	+	(ACGG)n	Simple_repeat	Simple_repeat	1	38	0	8
588	14	181	0	0	chr4	435721	435753	-912378	+	(CAATAC)n	Simple_repeat	Simple_repeat	1	32	0	8
588	313	177	0	0	chr4	436122	436184	-911947	-	DNAREP1_DM	RC	Helitron	-521	73	12	8
588	592	159	103	60	chr4	436345	436512	-911619	-	DNAREP1_DM	RC	Helitron	0	594	420	8
588	575	130	122	0	chr4	436577	436685	-911446	-	DNAREP1_DM	RC	Helitron	-460	134	12	8
588	13	169	30	0	chr4	437036	437069	-911062	+	(TTTACA)n	Simple_repeat	Simple_repeat	1	34	0	8
588	12	308	14	42	chr4	437441	437514	-910617	+	(TGCTGC)n	Simple_repeat	Simple_repeat	1	71	0	8
588	307	177	0	31	chr4	444329	444393	-903738	+	DNAREP1_DM	RC	Helitron	106	167	-427	8
588	303	197	0	14	chr4	444418	444490	-903641	+	DNAREP1_DM	RC	Helitron	407	477	-117	8
588	263	183	16	0	chr4	444501	444561	-903570	+	DNAREP1_DM	RC	Helitron	534	594	0	8
588	17	134	22	45	chr4	444816	444861	-903270	+	A-rich	Low_complexity	Low_complexity	1	44	0	8
588	19	40	39	0	chr4	444880	444906	-903225	+	(TA)n	Simple_repeat	Simple_repeat	1	27	0	8
588	47	88	47	0	chr4	446501	446587	-901544	+	(TA)n	Simple_repeat	Simple_repeat	1	90	0	8
588	243	149	21	0	chr4	448091	448103	-900028	+	P_DG	DNA	P	2743	2755	-133	8
588	434	191	127	22	chr4	448103	448237	-899894	+	DNAREP1_DM	RC	Helitron	1	150	-444	8
588	446	170	35	43	chr4	448275	448392	-899739	+	DNAREP1_DM	RC	Helitron	335	450	-144	8
588	583	225	23	34	chr4	448500	448675	-899456	+	DMRP1	Unknown	Unknown	168	340	-6	8
588	2146	94	45	134	chr4	448747	449248	-898883	+	DNAREP1_DM	RC	Helitron	1	589	-5	8
588	1819	104	63	19	chr4	449255	449790	-898341	-	DNAREP1_DM	RC	Helitron	-85	509	11	8
588	1905	121	218	73	chr4	450647	451161	-896970	+	DNAREP1_DM	RC	Helitron	1	594	0	8
588	27	209	65	0	chr4	451696	451773	-896358	+	(AT)n	Simple_repeat	Simple_repeat	1	82	0	8
588	225	210	184	0	chr4	452257	452319	-895812	+	DNAREP1_DM	RC	Helitron	64	139	-455	8
588	13	268	58	14	chr4	452412	452481	-895650	+	(ATAAT)n	Simple_repeat	Simple_repeat	1	72	0	8
588	19	79	75	0	chr4	452898	452938	-895193	+	(AATAG)n	Simple_repeat	Simple_repeat	1	43	0	8
588	16	223	0	81	chr4	453594	453661	-894470	+	(ATTTATT)n	Simple_repeat	Simple_repeat	1	62	0	8
588	5977	100	59	37	chr4	454065	455145	-892986	+	PROTOP_A	DNA	P	1	1105	0	8
588	21	134	0	93	chr4	455146	455205	-892926	+	(TTATT)n	Simple_repeat	Simple_repeat	1	54	0	8
588	412	188	213	34	chr4	455332	455508	-892623	+	DNAREP1_DM	RC	Helitron	156	371	-223	8
588	296	219	0	0	chr4	455553	455617	-892514	+	DNAREP1_DM	RC	Helitron	487	550	-44	8
588	418	220	126	17	chr4	455675	455795	-892336	-	DNAREP1_DM	RC	Helitron	-393	201	67	8
588	327	143	91	0	chr4	455788	455858	-892273	-	DMCR1A	LINE	CR1	-53	4417	4341	8
588	638	130	0	39	chr4	455871	455975	-892156	-	DMCR1A	LINE	CR1	-879	3591	3492	8
588	1038	145	0	18	chr4	455989	456158	-891973	-	DMCR1A	LINE	CR1	-1445	3025	2860	8
588	940	19	0	0	chr4	456159	456266	-891865	-	PROTOP_A	DNA	P	0	1105	999	8
588	447	79	0	0	chr4	456288	456351	-891780	-	Gypsy12A_LTR	LTR	Gypsy	-138	2142	2080	8
588	589	127	48	85	chr4	456352	456481	-891650	-	Gypsy12A_LTR	LTR	Gypsy	-2156	124	1	8
588	1543	140	8	54	chr4	456481	456754	-891377	-	DMCR1A	LINE	CR1	-1722	2748	2489	8
588	9520	17	0	1	chr4	456756	457862	-890269	+	PROTOP_A	DNA	P	1	1105	0	8
588	2396	165	144	19	chr4	457870	458450	-889681	-	DMCR1A	LINE	CR1	-1996	2474	1810	8
588	2323	167	83	22	chr4	458446	459042	-889089	-	DMCR1A	LINE	CR1	-3242	1228	503	8
588	636	167	120	0	chr4	459062	459191	-888940	-	DMCR1A	LINE	CR1	-4059	411	265	8
588	1173	117	355	160	chr4	459191	459682	-888449	-	DNAREP1_DM	RC	Helitron	0	594	1	8
588	26	63	0	0	chr4	461274	461308	-886823	+	(CATAATG)n	Simple_repeat	Simple_repeat	1	34	0	8
588	14	120	53	26	chr4	461507	461546	-886585	+	(TTTTCT)n	Simple_repeat	Simple_repeat	1	40	0	8
588	1083	111	6	12	chr4	462844	463017	-885114	-	DNAREP1_DM	RC	Helitron	-334	260	89	8
588	226	184	0	0	chr4	465470	465508	-882623	-	DNAREP1_DM	RC	Helitron	0	594	557	8
588	19	148	0	26	chr4	467182	467222	-880909	+	(TAC)n	Simple_repeat	Simple_repeat	1	39	0	8
588	32	92	33	16	chr4	467296	467356	-880775	+	(ATAAAT)n	Simple_repeat	Simple_repeat	1	61	0	8
588	447	282	52	37	chr4	468106	468294	-879837	+	DNAREP1_DM	RC	Helitron	124	314	-280	8
588	635	118	56	0	chr4	468369	468504	-879627	-	MuDR-1_DEl	DNA	MULE-NOF	335	7042	6794	8
588	946	169	165	32	chr4	468448	468848	-879283	+	FB4_DM	DNA	TcMar-Tc1	214	520	-3569	8
588	275	53	26	0	chr4	468956	468994	-879137	-	FB4_DM	DNA	TcMar-Tc1	-4050	39	1	8
588	245	208	0	0	chr4	469094	469142	-878989	+	(TATG)n	Simple_repeat	Simple_repeat	4	51	0	8
588	350	209	74	118	chr4	469716	469928	-878203	-	PROTOP_A	DNA	P	-196	909	708	8
588	727	258	33	37	chr4	469977	470247	-877884	-	PROTOP	DNA	P	-3160	1320	1052	8
588	235	260	27	14	chr4	470307	470381	-877750	+	PROTOP	DNA	P	56	130	-4350	8
588	22	40	0	0	chr4	470467	470493	-877638	+	(A)n	Simple_repeat	Simple_repeat	1	26	0	8
588	454	223	46	0	chr4	470642	470745	-877386	+	PROTOP_B	DNA	P	907	1014	-139	8
588	391	69	0	0	chr4	475146	475204	-872927	-	DNAREP1_DM	RC	Helitron	-200	394	337	8
588	2971	205	85	25	chr4	475225	476320	-871811	+	FW_DM	LINE	Jockey	3505	4712	-13	8
588	709	159	118	13	chr4	476339	476649	-871482	-	DNAREP1_DM	RC	Helitron	-99	495	1	8
588	14	226	38	19	chr4	481149	481166	-866965	+	A-rich	Low_complexity	Low_complexity	1	52	0	8
588	15	205	29	0	chr4	481166	481200	-866931	+	(AT)n	Simple_repeat	Simple_repeat	1	35	0	8
588	12	84	0	74	chr4	482229	482258	-865873	+	A-rich	Low_complexity	Low_complexity	1	27	0	8
588	12	279	0	23	chr4	484057	484102	-864029	+	A-rich	Low_complexity	Low_complexity	1	44	0	8
588	592	169	93	29	chr4	484518	484658	-863473	+	DNAREP1_DM	RC	Helitron	47	196	-398	8
588	15	204	0	25	chr4	485005	485046	-863085	+	(TATTAA)n	Simple_repeat	Simple_repeat	1	40	0	8
588	14	65	56	56	chr4	488026	488062	-860069	+	(TTTTCA)n	Simple_repeat	Simple_repeat	1	36	0	8
588	30	216	0	0	chr4	488523	488583	-859548	+	A-rich	Low_complexity	Low_complexity	1	60	0	8
588	359	286	52	13	chr4	488958	489107	-859024	+	(CATG)n	Simple_repeat	Simple_repeat	2	156	0	8
588	29	0	79	0	chr4	489180	489218	-858913	+	(ATAC)n	Simple_repeat	Simple_repeat	1	41	0	8
588	12	164	59	0	chr4	490699	490733	-857398	+	(AAGTT)n	Simple_repeat	Simple_repeat	1	36	0	8
588	361	208	13	0	chr4	491408	491485	-856646	-	DNAREP1_DM	RC	Helitron	-2	592	515	8
588	338	146	0	0	chr4	491538	491593	-856538	-	DNAREP1_DM	RC	Helitron	-379	215	161	8
588	14	214	19	58	chr4	492229	492283	-855848	+	(ATT)n	Simple_repeat	Simple_repeat	1	52	0	8
588	398	102	0	0	chr4	494468	494527	-853604	+	DNAREP1_DM	RC	Helitron	1	59	-535	8
588	1336	186	139	18	chr4	494549	494889	-853242	+	DNAREP1_DM	RC	Helitron	207	594	0	8
588	303	82	47	90	chr4	496327	496394	-851737	-	DNAREP1_DM	RC	Helitron	-412	182	119	8
588	301	188	192	0	chr4	498195	498296	-849835	+	DNAREP1_DM	RC	Helitron	20	144	-450	8
588	529	124	217	29	chr4	498455	498647	-849484	-	DNAREP1_DM	RC	Helitron	0	594	227	8
588	244	67	0	0	chr4	498654	498684	-849447	-	DNAREP1_DM	RC	Helitron	-564	30	1	8
588	276	57	0	0	chr4	498702	498737	-849394	-	DNAREP1_DM	RC	Helitron	-349	245	211	8
588	242	77	0	71	chr4	498763	498805	-849326	-	DNAREP1_DM	RC	Helitron	-555	39	1	8
588	1480	167	37	16	chr4	498830	499280	-848851	+	DNAREP1_DM	RC	Helitron	260	594	0	8
588	1983	94	72	35	chr4	499680	499998	-848133	+	DNAREP1_DM	RC	Helitron	1	331	-263	8
588	277	211	0	0	chr4	500383	500435	-847696	+	DNAREP1_DM	RC	Helitron	151	202	-392	8
588	448	157	260	33	chr4	500524	500755	-847376	+	DNAREP1_DM	RC	Helitron	103	531	-63	8
588	12	210	0	50	chr4	501185	501227	-846904	+	(ATATTT)n	Simple_repeat	Simple_repeat	1	40	0	8
588	12	217	0	0	chr4	502870	502902	-845229	+	(CTCTGT)n	Simple_repeat	Simple_repeat	1	32	0	8
588	24	95	0	0	chr4	505820	505854	-842277	+	(AT)n	Simple_repeat	Simple_repeat	1	34	0	8
588	19	105	0	0	chr4	506962	506993	-841138	+	(ACG)n	Simple_repeat	Simple_repeat	1	31	0	8
588	15	299	0	0	chr4	508177	508230	-839901	+	(CAGACT)n	Simple_repeat	Simple_repeat	1	53	0	8
588	1245	175	65	103	chr4	510608	511089	-837042	-	DNAREP1_DM	RC	Helitron	-16	578	1	8
588	516	63	0	0	chr4	511454	511517	-836614	+	PROTOP_B	DNA	P	1091	1153	0	8
588	425	183	47	0	chr4	511672	511754	-836377	+	DNAREP1_DM	RC	Helitron	499	584	-10	8
588	982	58	0	0	chr4	511804	511925	-836206	+	DNAREP1_DM	RC	Helitron	474	594	0	8
588	374	175	0	0	chr4	512250	512307	-835824	-	DNAREP1_DM	RC	Helitron	-5	589	533	8
588	56	32	31	0	chr4	512624	512688	-835443	+	(AT)n	Simple_repeat	Simple_repeat	1	66	0	8
588	740	63	0	0	chr4	512811	512906	-835225	+	DNAREP1_DM	RC	Helitron	1	95	-499	8
588	3559	88	33	6	chr4	512901	513435	-834696	-	FB4_DM	DNA	TcMar-Tc1	-1329	2760	2212	8
588	400	248	32	0	chr4	512906	512929	-835202	+	P_DG	DNA	P	2755	2876	-12	8
588	4338	87	131	13	chr4	513433	514141	-833990	-	FB4_DM	DNA	TcMar-Tc1	-2191	1898	1107	8
588	1522	95	53	16	chr4	514139	514477	-833654	+	DNAREP1_DM	RC	Helitron	112	594	0	8
588	253	283	0	0	chr4	514518	514578	-833553	+	DNAREP1_DM	RC	Helitron	530	589	-5	8
588	2373	136	144	30	chr4	515686	516187	-831944	-	DNAREP1_DM	RC	Helitron	-26	568	1	8
588	12	146	0	62	chr4	517271	517305	-830826	+	(ATAC)n	Simple_repeat	Simple_repeat	1	32	0	8
588	339	265	70	56	chr4	518353	518549	-829582	-	DNAREP1_DM	RC	Helitron	-285	309	111	8
588	921	106	162	0	chr4	518671	518841	-829290	+	DNAREP1_DM	RC	Helitron	54	256	-338	8
588	320	104	0	0	chr4	518830	518878	-829253	+	DNAREP1_DM	RC	Helitron	36	83	-511	8
588	289	171	125	0	chr4	519056	519126	-829005	+	DNAREP1_DM	RC	Helitron	67	146	-448	8
588	629	108	71	51	chr4	519148	519285	-828846	-	DNAREP1_DM	RC	Helitron	-225	369	230	8
588	1046	85	122	18	chr4	520394	520562	-827569	+	DNAREP1_DM	RC	Helitron	74	261	-333	8
588	623	110	0	0	chr4	520556	520647	-827484	+	DNAREP1_DM	RC	Helitron	486	576	-18	8
589	13	192	38	58	chr4	525075	525128	-823003	+	(TGC)n	Simple_repeat	Simple_repeat	1	52	0	8
589	20	97	0	0	chr4	525694	525727	-822404	+	(ATGGGA)n	Simple_repeat	Simple_repeat	1	33	0	8
589	619	108	72	0	chr4	526651	526823	-821308	-	DNAREP1_DM	RC	Helitron	-344	250	19	8
589	303	151	0	0	chr4	527042	527095	-821036	-	DNAREP1_DM	RC	Helitron	-541	53	1	8
589	253	146	0	0	chr4	527165	527206	-820925	+	PROTOP_B	DNA	P	499	539	-614	8
589	15	89	42	0	chr4	527366	527390	-820741	+	(AT)n	Simple_repeat	Simple_repeat	1	25	0	8
589	14	268	20	0	chr4	527614	527663	-820468	+	(TCGTCC)n	Simple_repeat	Simple_repeat	1	50	0	8
589	17	159	23	23	chr4	527892	527936	-820195	+	(CTCAGG)n	Simple_repeat	Simple_repeat	1	44	0	8
589	14	151	65	21	chr4	528069	528115	-820016	+	(CCGAACC)n	Simple_repeat	Simple_repeat	1	48	0	8
589	695	203	62	112	chr4	528823	529128	-819003	-	DNAREP1_DM	RC	Helitron	0	594	306	8
589	265	218	0	0	chr4	529122	529177	-818954	-	DNAREP1_DM	RC	Helitron	-181	413	359	8
589	605	107	0	0	chr4	529225	529309	-818822	-	DNAREP1_DM	RC	Helitron	0	594	511	8
589	352	73	0	0	chr4	529304	529359	-818772	-	DNAREP1_DM	RC	Helitron	-271	323	269	8
589	704	56	0	0	chr4	529378	529468	-818663	-	DNAREP1_DM	RC	Helitron	-504	90	1	8
589	386	77	0	0	chr4	529476	529528	-818603	-	DNAREP1_DM	RC	Helitron	-542	52	1	8
589	11	95	118	0	chr4	530058	530092	-818039	+	(CAGCTG)n	Simple_repeat	Simple_repeat	1	38	0	8
589	411	241	108	0	chr4	532370	532486	-815645	-	DNAREP1_DM	RC	Helitron	-429	165	36	8
589	528	223	8	32	chr4	532561	532686	-815445	-	DNAREP1_DM	RC	Helitron	-370	224	103	8
589	1635	169	129	92	chr4	535914	536469	-811662	-	DNAREP1_DM	RC	Helitron	-2	592	14	8
589	513	223	0	84	chr4	536522	536664	-811467	+	DNAREP1_DM	RC	Helitron	125	254	-340	8
589	13	98	91	0	chr4	536787	536820	-811311	+	(TATT)n	Simple_repeat	Simple_repeat	1	36	0	8
589	13	205	0	29	chr4	536927	536963	-811168	+	(TTATT)n	Simple_repeat	Simple_repeat	1	35	0	8
589	19	144	87	0	chr4	540107	540153	-807978	+	(AT)n	Simple_repeat	Simple_repeat	1	50	0	8
589	134	57	55	0	chr4	540155	540357	-807774	+	(TA)n	Simple_repeat	Simple_repeat	1	213	0	8
589	1392	164	92	0	chr4	541454	541741	-806390	+	DNAREP1_DM	RC	Helitron	107	422	-172	8
589	1079	164	151	4	chr4	541744	541976	-806155	-	DNAREP1_DM	RC	Helitron	-322	272	1	8
589	388	242	61	155	chr4	541995	542176	-805955	-	DNAREP1_DM	RC	Helitron	-431	163	1	8
589	311	127	18	0	chr4	542592	542647	-805484	-	DNAREP1_DM	RC	Helitron	-538	56	1	8
589	1062	199	149	91	chr4	543073	543722	-804409	-	DNAREP1_DM	RC	Helitron	-26	568	1	8
589	525	149	66	73	chr4	544349	544683	-803448	-	DNAREP1_DM	RC	Helitron	-20	574	1	8
589	12	158	26	53	chr4	544869	544908	-803223	+	(ATTCCAA)n	Simple_repeat	Simple_repeat	1	38	0	8
589	12	111	32	32	chr4	545719	545750	-802381	+	(ATGGTG)n	Simple_repeat	Simple_repeat	1	31	0	8
589	11	285	51	0	chr4	546025	546084	-802047	+	(ATGAGG)n	Simple_repeat	Simple_repeat	1	62	0	8
589	14	269	48	0	chr4	546371	546433	-801698	+	(TGTTGA)n	Simple_repeat	Simple_repeat	1	65	0	8
589	1771	128	176	8	chr4	548784	549176	-798955	-	DNAREP1_DM	RC	Helitron	-83	511	53	8
589	68	63	0	0	chr4	549874	549957	-798174	+	(TAA)n	Simple_repeat	Simple_repeat	1	83	0	8
589	14	291	0	49	chr4	553745	553809	-794322	+	A-rich	Low_complexity	Low_complexity	1	61	0	8
589	1073	211	27	10	chr4	554347	554635	-793496	+	DNAREP1_DM	RC	Helitron	302	594	0	8
589	1055	152	62	10	chr4	555596	555796	-792335	+	DNAREP1_DM	RC	Helitron	158	368	-226	8
589	225	268	14	14	chr4	555793	555865	-792266	+	DNAREP1_DM	RC	Helitron	523	594	0	8
589	301	200	0	0	chr4	555895	555955	-792176	+	DNAREP1_DM	RC	Helitron	9	68	-526	8
589	35	68	0	21	chr4	555955	556003	-792128	+	(AT)n	Simple_repeat	Simple_repeat	1	47	0	8
589	227	65	0	0	chr4	558679	558710	-789421	+	Galileo_DM	DNA	P	4745	4775	-1214	8
589	303	268	16	38	chr4	559004	559136	-788995	+	(TATG)n	Simple_repeat	Simple_repeat	2	130	0	8
589	13	159	27	27	chr4	559746	559783	-788348	+	(TGCATA)n	Simple_repeat	Simple_repeat	1	37	0	8
589	5387	54	99	6	chr4	560885	561705	-786426	+	FB4_DM	DNA	TcMar-Tc1	1	905	-3184	8
589	7808	47	26	58	chr4	561704	562919	-785212	+	FB4_DM	DNA	TcMar-Tc1	2916	4089	0	8
589	44	163	57	24	chr4	563244	563377	-784754	+	(TATA)n	Simple_repeat	Simple_repeat	1	137	0	8
589	321	138	111	12	chr4	565139	565220	-782911	+	DNAREP1_DM	RC	Helitron	490	579	-15	8
589	277	56	0	0	chr4	569607	569643	-778488	-	PROTOP_B	DNA	P	-614	539	504	8
589	12	257	21	21	chr4	569739	569787	-778344	+	A-rich	Low_complexity	Low_complexity	1	48	0	8
589	15	48	45	0	chr4	569876	569898	-778233	+	(TA)n	Simple_repeat	Simple_repeat	1	23	0	8
589	16	0	0	0	chr4	571652	571669	-776462	+	(A)n	Simple_repeat	Simple_repeat	1	17	0	8
589	18	104	0	61	chr4	573288	573323	-774808	+	(TA)n	Simple_repeat	Simple_repeat	1	33	0	8
589	14	281	0	52	chr4	574520	574581	-773550	+	(TAT)n	Simple_repeat	Simple_repeat	1	58	0	8
589	452	176	47	29	chr4	576581	576686	-771445	-	DNAREP1_DM	RC	Helitron	-352	242	136	8
589	15	133	30	0	chr4	578297	578330	-769801	+	(TTTTG)n	Simple_repeat	Simple_repeat	1	34	0	8
589	61	61	0	0	chr4	579925	579995	-768136	+	(AT)n	Simple_repeat	Simple_repeat	1	70	0	8
589	17	36	32	32	chr4	580280	580311	-767820	+	(ATTT)n	Simple_repeat	Simple_repeat	1	31	0	8
589	254	167	0	0	chr4	580318	580366	-767765	+	FW2_DM	LINE	Jockey	1647	1694	-2267	8
589	322	160	167	0	chr4	580922	580997	-767134	-	Rehavkus-1_DY	DNA	MULE-NOF	136	5751	5662	8
589	310	149	15	95	chr4	580965	581039	-767092	+	FB4_DM	DNA	TcMar-Tc1	209	276	-3813	8
589	248	111	22	0	chr4	581174	581219	-766912	-	Rehavkus-1_DY	DNA	MULE-NOF	74	5689	5647	8
589	248	111	22	0	chr4	581354	581399	-766732	-	Rehavkus-1_DY	DNA	MULE-NOF	74	5689	5647	8
589	18	181	39	19	chr4	581639	581705	-766426	+	(TAAT)n	Simple_repeat	Simple_repeat	1	67	0	8
589	248	140	123	0	chr4	581893	581950	-766181	+	FB4_DM	DNA	TcMar-Tc1	558	622	-3467	8
589	707	191	110	42	chr4	581931	582247	-765884	+	FB4_DM	DNA	TcMar-Tc1	3464	3952	-137	8
589	357	294	80	26	chr4	582483	582672	-765459	+	FW2_DM	LINE	Jockey	3278	3477	-484	8
589	369	165	229	0	chr4	582812	582903	-765228	-	DNAREP1_DM	RC	Helitron	-414	180	63	8
589	18	70	33	0	chr4	583497	583527	-764604	+	(ATT)n	Simple_repeat	Simple_repeat	1	31	0	8
589	13	159	0	0	chr4	583906	583934	-764197	+	(TATA)n	Simple_repeat	Simple_repeat	1	28	0	8
589	291	301	58	18	chr4	584166	584332	-763799	+	DNAREP1_DM	RC	Helitron	300	472	-122	8
589	17	170	25	0	chr4	584574	584614	-763517	+	(TTAT)n	Simple_repeat	Simple_repeat	1	41	0	8
589	558	27	75	0	chr4	586253	586327	-761804	+	LSU-rRNA_Dme	rRNA	rRNA	1689	1768	-2132	8
589	418	151	14	0	chr4	586503	586576	-761555	+	DNAREP1_DM	RC	Helitron	360	433	-161	8
589	595	228	80	12	chr4	586564	586728	-761403	+	DNAREP1_DM	RC	Helitron	132	307	-287	8
589	11	241	26	0	chr4	586823	586862	-761269	+	(TATATTA)n	Simple_repeat	Simple_repeat	1	40	0	8
589	238	167	156	0	chr4	589387	589441	-758690	+	DNAREP1_DM	RC	Helitron	1	64	-530	8
589	322	164	116	0	chr4	589439	589500	-758631	+	DNAREP1_DM	RC	Helitron	122	190	-404	8
589	444	70	0	0	chr4	591583	591640	-756491	+	DNAREP1_DM	RC	Helitron	108	164	-430	8
589	25868	17	25	1	chr4	591637	596068	-752063	+	R1_DM	LINE	R1	820	5356	0	8
589	658	163	84	14	chr4	596065	596208	-751923	+	DNAREP1_DM	RC	Helitron	148	301	-293	8
589	1295	198	61	99	chr4	596939	597454	-750677	+	DNAREP1_DM	RC	Helitron	1	478	-116	8
589	745	97	0	9	chr4	597469	597583	-750548	+	DNAREP1_DM	RC	Helitron	416	528	-66	8
589	18	227	0	0	chr4	601283	601329	-746802	+	(TTGATT)n	Simple_repeat	Simple_repeat	1	46	0	8
589	762	210	77	30	chr4	602218	602454	-745677	-	DNAREP1_DM	RC	Helitron	0	594	347	8
589	508	128	235	0	chr4	602462	602579	-745552	-	DNAREP1_DM	RC	Helitron	-441	153	1	8
589	355	111	47	6	chr4	602804	602967	-745164	+	(TA)n	Simple_repeat	Simple_repeat	1	170	0	8
589	14	148	0	32	chr4	603096	603128	-745003	+	A-rich	Low_complexity	Low_complexity	1	31	0	8
589	458	211	0	0	chr4	604480	604570	-743561	+	DNAREP1_DM	RC	Helitron	4	93	-501	8
589	773	122	266	17	chr4	604606	604835	-743296	-	DNAREP1_DM	RC	Helitron	-7	587	302	8
589	352	109	135	0	chr4	604845	604909	-743222	+	DNAREP1_DM	RC	Helitron	49	122	-472	8
589	12	233	25	0	chr4	606478	606518	-741613	+	(GATCCA)n	Simple_repeat	Simple_repeat	1	41	0	8
589	12	181	0	31	chr4	607649	607682	-740449	+	(AACGA)n	Simple_repeat	Simple_repeat	1	32	0	8
589	606	167	34	34	chr4	608790	608908	-739223	-	DNAREP1_DM	RC	Helitron	-345	249	132	8
589	225	241	0	0	chr4	609523	609577	-738554	-	FW3_DM	LINE	Jockey	-2509	623	570	8
589	584	230	69	51	chr4	609641	609968	-738163	+	FB4_DM	DNA	TcMar-Tc1	138	643	-3446	8
589	15	137	0	0	chr4	610749	610773	-737358	+	(A)n	Simple_repeat	Simple_repeat	1	24	0	8
589	13	243	0	25	chr4	611075	611116	-737015	+	(TGTA)n	Simple_repeat	Simple_repeat	1	40	0	8
589	7548	52	53	13	chr4	612368	613428	-734703	-	PROTOP_A	DNA	P	0	1105	1	8
589	24	25	75	0	chr4	614874	614917	-733214	+	(TATTTA)n	Simple_repeat	Simple_repeat	1	46	0	8
589	28	21	74	55	chr4	615937	615991	-732140	+	(TA)n	Simple_repeat	Simple_repeat	1	55	0	8
589	935	81	0	0	chr4	616645	616769	-731362	+	DNAREP1_DM	RC	Helitron	471	594	0	8
589	12	217	0	0	chr4	618241	618273	-729858	+	(ATAATT)n	Simple_repeat	Simple_repeat	1	32	0	8
589	363	64	0	0	chr4	619326	619373	-728758	+	DNAREP1_DM	RC	Helitron	160	206	-388	8
589	16	245	35	60	chr4	620348	620434	-727697	+	(TATAA)n	Simple_repeat	Simple_repeat	1	84	0	8
589	316	50	0	0	chr4	622124	622164	-725967	-	DNAREP1_DM	RC	Helitron	0	594	555	8
589	1073	126	112	30	chr4	622165	622502	-725629	-	DNAREP1_DM	RC	Helitron	-137	457	50	8
589	16	221	0	0	chr4	622609	622641	-725490	+	(T)n	Simple_repeat	Simple_repeat	1	32	0	8
589	1192	152	159	26	chr4	626279	626583	-721548	-	DNAREP1_DM	RC	Helitron	-124	470	119	8
589	2202	100	38	8	chr4	626876	627230	-720901	-	Jockey2	LINE	Jockey	0	3428	3064	8
589	11	241	26	0	chr4	627278	627317	-720814	+	(AAGAACA)n	Simple_repeat	Simple_repeat	1	40	0	8
589	228	89	0	71	chr4	627378	627432	-720699	-	PROTOP_B	DNA	P	-598	555	505	8
589	16	235	44	0	chr4	627464	627509	-720622	+	(TA)n	Simple_repeat	Simple_repeat	1	47	0	8
589	230	81	0	98	chr4	627888	627929	-720202	+	DNAREP1_DM	RC	Helitron	59	95	-499	8
589	816	129	14	0	chr4	627930	628070	-720061	-	Gypsy9_LTR	LTR	Gypsy	0	336	195	8
589	304	214	0	0	chr4	628123	628193	-719938	+	DNAREP1_DM	RC	Helitron	341	410	-184	8
589	736	141	71	45	chr4	628563	628741	-719390	-	DNAREP1_DM	RC	Helitron	-1	593	411	8
589	627	147	98	15	chr4	628740	628871	-719260	-	DNAREP1_DM	RC	Helitron	-451	143	1	8
589	20	261	17	0	chr4	628875	628935	-719196	+	(TGTA)n	Simple_repeat	Simple_repeat	1	61	0	8
589	710	169	94	57	chr4	628988	629182	-718949	+	DNAREP1_DM	RC	Helitron	46	247	-347	8
589	764	168	0	0	chr4	630483	630614	-717517	+	DNAREP1_DM	RC	Helitron	464	594	0	8
589	1155	167	77	8	chr4	630635	630867	-717264	+	DNAREP1_DM	RC	Helitron	2	251	-343	8
589	971	102	87	0	chr4	630867	631014	-717117	+	DNAREP1_DM	RC	Helitron	1	161	-433	8
589	1196	127	217	0	chr4	631059	631304	-716827	+	DNAREP1_DM	RC	Helitron	53	365	-229	8
589	613	145	0	9	chr4	631420	631531	-716600	-	DNAREP1_DM	RC	Helitron	-164	430	321	8
589	14	100	62	0	chr4	631588	631620	-716511	+	(ATTTAT)n	Simple_repeat	Simple_repeat	1	34	0	8
589	236	118	0	0	chr4	632744	632778	-715353	-	DNAREP1_DM	RC	Helitron	0	594	561	8
589	385	256	123	52	chr4	632829	633002	-715129	-	DNAREP1_DM	RC	Helitron	-277	317	131	8
589	18	33	65	0	chr4	635186	635217	-712914	+	(AATGT)n	Simple_repeat	Simple_repeat	1	33	0	8
589	13	48	0	43	chr4	635750	635774	-712357	+	(AAAT)n	Simple_repeat	Simple_repeat	1	23	0	8
589	690	181	97	47	chr4	635799	636056	-712075	+	DNAREP1_DM	RC	Helitron	201	467	-127	8
589	920	173	153	4	chr4	636763	636819	-711312	+	DNAREP1_DM	RC	Helitron	28	90	-504	8
589	43	45	0	0	chr4	636819	636865	-711266	+	(TA)n	Simple_repeat	Simple_repeat	1	46	0	8
589	920	160	411	3	chr4	636865	637125	-711006	+	DNAREP1_DM	RC	Helitron	91	594	0	8
589	575	164	146	21	chr4	638287	638430	-709701	-	DNAREP1_DM	RC	Helitron	-340	254	91	8
589	15	158	0	28	chr4	638463	638526	-709605	+	A-rich	Low_complexity	Low_complexity	1	61	0	8
589	14	158	0	54	chr4	640746	640785	-707346	+	(ATATAA)n	Simple_repeat	Simple_repeat	1	37	0	8
589	656	107	26	35	chr4	640786	640902	-707229	-	DNAREP1_DM	RC	Helitron	-72	522	408	8
589	1670	117	81	0	chr4	640876	640905	-707226	-	DNAREP1_DM	RC	Helitron	-297	297	259	8
589	40	0	0	0	chr4	640905	640942	-707189	+	(CGTGGCAA)n	Simple_repeat	Simple_repeat	1	37	0	8
589	1670	117	81	0	chr4	640942	641185	-706946	-	DNAREP1_DM	RC	Helitron	-336	258	2	8
589	335	195	94	44	chr4	641407	641498	-706633	-	DNAREP1_DM	RC	Helitron	-394	200	105	8
589	299	136	17	17	chr4	641689	641749	-706382	+	DNAREP1_DM	RC	Helitron	2	61	-533	8
589	523	170	148	19	chr4	641751	641984	-706147	+	DNAREP1_DM	RC	Helitron	286	594	0	8
589	305	77	119	0	chr4	642954	643006	-705125	-	DNAREP1_DM	RC	Helitron	0	594	536	8
589	577	60	99	39	chr4	643012	643116	-705015	-	DNAREP1_DM	RC	Helitron	-216	378	268	8
589	522	65	83	0	chr4	643126	643203	-704928	-	DNAREP1_DM	RC	Helitron	-495	99	16	8
589	1463	70	0	0	chr4	643517	643704	-704427	+	Mariner2_DM	DNA	TcMar-Tc1	1	187	-725	8
589	585	43	179	0	chr4	643704	643796	-704335	+	Mariner2_DM	DNA	TcMar-Tc1	221	332	-580	8
589	261	148	129	0	chr4	644200	644254	-703877	-	DNAREP1_DM	RC	Helitron	-4	590	529	8
589	318	200	84	51	chr4	644353	644490	-703641	-	DNAREP1_DM	RC	Helitron	-187	407	266	8
589	18	159	29	0	chr4	644558	644593	-703538	+	(TA)n	Simple_repeat	Simple_repeat	1	36	0	8
589	1131	174	92	32	chr4	645193	645555	-702576	-	DNAREP1_DM	RC	Helitron	0	594	47	8
589	2404	55	96	9	chr4	647525	647857	-700274	+	Mariner2_DM	DNA	TcMar-Tc1	1	364	-548	8
589	2843	51	53	3	chr4	647907	648281	-699850	+	Mariner2_DM	DNA	TcMar-Tc1	519	912	0	8
589	781	211	92	26	chr4	648340	648613	-699518	-	DNAREP1_DM	RC	Helitron	-92	502	210	8
589	21	0	0	0	chr4	649947	649970	-698161	+	(T)n	Simple_repeat	Simple_repeat	1	23	0	8
589	22	318	0	32	chr4	650594	650697	-697434	+	(GCTGCC)n	Simple_repeat	Simple_repeat	1	99	0	8
589	232	206	45	0	chr4	651193	651256	-696875	-	DNAREP1_DM	RC	Helitron	-528	66	1	8
589	269	95	0	0	chr4	653207	653249	-694882	-	DNAREP1_DM	RC	Helitron	-208	386	345	8
589	955	73	93	0	chr4	653246	653382	-694749	-	DNAREP1_DM	RC	Helitron	-406	188	39	8
589	15	205	37	37	chr4	654605	654659	-693472	+	(GTT)n	Simple_repeat	Simple_repeat	1	54	0	8
590	17	137	23	47	chr4	655729	655773	-692358	+	A-rich	Low_complexity	Low_complexity	1	43	0	8
590	14	88	0	0	chr4	655941	655965	-692166	+	(AACA)n	Simple_repeat	Simple_repeat	1	24	0	8
590	313	156	49	94	chr4	658641	658726	-689405	+	DNAREP1_DM	RC	Helitron	1	81	-513	8
590	331	197	0	0	chr4	658726	658792	-689339	+	DNAREP1_DM	RC	Helitron	189	254	-340	8
590	245	170	0	21	chr4	662492	662540	-685591	-	DNAREP1_DM	RC	Helitron	-288	306	260	8
590	229	280	20	39	chr4	662585	662689	-685442	-	P_DG	DNA	P	-33	2855	2754	8
590	12	168	0	57	chr4	663401	663438	-684693	+	(TCAACT)n	Simple_repeat	Simple_repeat	1	35	0	8
590	12	122	37	0	chr4	664789	664816	-683315	+	A-rich	Low_complexity	Low_complexity	1	28	0	8
590	503	188	56	0	chr4	667102	667203	-680928	+	DNAREP1_DM	RC	Helitron	107	213	-381	8
590	510	186	66	17	chr4	667821	667936	-680195	+	DNAREP1_DM	RC	Helitron	106	226	-368	8
590	225	174	42	0	chr4	667935	667981	-680150	+	DNAREP1_DM	RC	Helitron	365	412	-182	8
590	1230	58	0	0	chr4	667986	668141	-679990	-	DNAREP1_DM	RC	Helitron	-7	587	433	8
590	588	124	95	0	chr4	668142	668247	-679884	-	DNAREP1_DM	RC	Helitron	-434	160	45	8
590	226	147	0	0	chr4	669914	669948	-678183	+	DNAREP1_DM	RC	Helitron	561	594	0	8
590	375	152	151	0	chr4	670039	670118	-678013	+	DNAREP1_DM	RC	Helitron	11	103	-491	8
590	696	205	46	0	chr4	670334	670500	-677631	+	DNAREP1_DM	RC	Helitron	416	589	-5	8
590	3697	7	0	0	chr4	671659	672076	-676055	-	TIRANT_LTR	LTR	Gypsy	0	417	1	8
590	69190	0	4	0	chr4	672076	677366	-670765	-	TIRANT_I-int	LTR	Gypsy	0	7692	2403	8
590	31	0	0	0	chr4	677366	677395	-670736	+	(AGAGTT)n	Simple_repeat	Simple_repeat	1	29	0	8
590	69190	0	4	0	chr4	677395	679768	-668363	-	TIRANT_I-int	LTR	Gypsy	-5290	2402	2	8
590	3697	7	0	0	chr4	679768	680185	-667946	-	TIRANT_LTR	LTR	Gypsy	0	417	1	8
590	566	202	16	8	chr4	681314	681439	-666692	+	DNAREP1_DM	RC	Helitron	114	239	-355	8
590	328	123	97	15	chr4	681519	681585	-666546	+	DNAREP1_DM	RC	Helitron	32	103	-491	8
590	2413	24	139	0	chr4	681590	681918	-666213	+	PROTOP_B	DNA	P	1	381	-772	8
590	1394	30	29	0	chr4	682006	682175	-665956	+	PROTOP_B	DNA	P	902	1075	-78	8
590	4451	27	6	0	chr4	682171	682684	-665447	-	TC1_DM	DNA	TcMar-Tc1	-474	1192	677	8
590	4823	16	0	2	chr4	682684	683236	-664895	-	R1_DM	LINE	R1	0	5356	4806	8
590	3221	51	129	2	chr4	683233	683835	-664296	-	TC1_DM	DNA	TcMar-Tc1	-986	680	1	8
590	282	59	0	0	chr4	683838	683872	-664259	+	DNAREP1_DM	RC	Helitron	119	152	-442	8
590	647	258	89	4	chr4	683887	684113	-664018	+	DNAREP1_DM	RC	Helitron	200	446	-148	8
590	36	46	0	43	chr4	684252	684301	-663830	+	(AT)n	Simple_repeat	Simple_repeat	1	47	0	8
590	359	160	13	13	chr4	686893	686969	-661162	+	DNAREP1_DM	RC	Helitron	1	76	-518	8
590	558	175	28	0	chr4	687250	687353	-660778	-	DNAREP1_DM	RC	Helitron	-488	106	1	8
590	13	273	0	20	chr4	689264	689314	-658817	+	A-rich	Low_complexity	Low_complexity	1	49	0	8
590	15	229	23	23	chr4	689416	689459	-658672	+	(AT)n	Simple_repeat	Simple_repeat	1	43	0	8
590	12	220	48	0	chr4	690329	690371	-657760	+	(TATAAG)n	Simple_repeat	Simple_repeat	1	44	0	8
590	16	0	0	0	chr4	690674	690691	-657440	+	(G)n	Simple_repeat	Simple_repeat	1	17	0	8
590	21	124	75	43	chr4	693290	693357	-654774	+	(CTATAT)n	Simple_repeat	Simple_repeat	1	69	0	8
590	12	130	88	0	chr4	694456	694490	-653641	+	(TAA)n	Simple_repeat	Simple_repeat	1	37	0	8
590	19	0	0	0	chr4	694743	694764	-653367	+	(A)n	Simple_repeat	Simple_repeat	1	21	0	8
590	18	232	53	26	chr4	695540	695615	-652516	+	(ACAT)n	Simple_repeat	Simple_repeat	1	77	0	8
590	1186	167	120	58	chr4	698762	699073	-649058	-	DNAREP1_DM	RC	Helitron	-219	375	43	8
590	238	118	73	0	chr4	700938	700989	-647142	+	DNAREP1_DM	RC	Helitron	423	477	-117	8
590	262	265	127	25	chr4	705691	705811	-642320	+	DNAREP1_DM	RC	Helitron	144	277	-317	8
590	547	126	37	88	chr4	705993	706106	-642025	+	DNAREP1_DM	RC	Helitron	105	211	-383	8
590	292	235	36	24	chr4	706099	706182	-641949	+	DNAREP1_DM	RC	Helitron	511	594	0	8
590	847	156	117	0	chr4	706985	707158	-640973	-	DNAREP1_DM	RC	Helitron	0	594	399	8
590	1004	72	116	0	chr4	707184	707336	-640795	-	DNAREP1_DM	RC	Helitron	-412	182	11	8
590	292	192	71	13	chr4	709587	709666	-638465	-	DNAREP1_DM	RC	Helitron	0	594	511	8
590	483	142	389	0	chr4	709892	710036	-638095	-	DNAREP1_DM	RC	Helitron	-394	200	1	8
590	12	159	42	64	chr4	710220	710268	-637863	+	(CCTTTTAG)n	Simple_repeat	Simple_repeat	1	47	0	8
590	1828	189	165	45	chr4	711350	712236	-635895	-	LINEJ1_DM	LINE	Jockey	-29	4991	3992	8
590	276	208	0	0	chr4	715027	715080	-633051	-	DNAREP1_DM	RC	Helitron	0	594	542	8
590	15	209	68	0	chr4	716441	716485	-631646	+	(TA)n	Simple_repeat	Simple_repeat	1	47	0	8
590	2290	70	138	5	chr4	716602	716973	-631158	-	DNAREP1_DM	RC	Helitron	0	594	167	8
590	26	0	62	0	chr4	718988	719020	-629111	+	(AATAATAC)n	Simple_repeat	Simple_repeat	1	34	0	8
590	303	226	50	65	chr4	720060	720183	-627948	+	DNAREP1_DM	RC	Helitron	435	555	-39	8
590	251	141	0	169	chr4	721794	721871	-626260	-	Transib-N1_DM	DNA	CMC-Transib	-431	83	20	8
590	13	49	0	45	chr4	722812	722835	-625296	+	(ATA)n	Simple_repeat	Simple_repeat	1	22	0	8
590	20	110	49	24	chr4	722957	722998	-625133	+	(AT)n	Simple_repeat	Simple_repeat	1	42	0	8
590	633	98	0	21	chr4	722998	723092	-625039	+	DNAREP1_DM	RC	Helitron	484	575	-19	8
590	638	122	255	11	chr4	723097	723271	-624860	-	DNAREP1_DM	RC	Helitron	-145	449	219	8
590	13	204	0	49	chr4	723592	723635	-624496	+	(ATTAA)n	Simple_repeat	Simple_repeat	1	41	0	8
590	521	201	33	79	chr4	723924	724113	-624018	+	DNAREP1_DM	RC	Helitron	366	545	-49	8
590	436	214	0	0	chr4	727833	727917	-620214	-	DNAREP1_DM	RC	Helitron	0	594	511	8
590	732	70	209	30	chr4	729787	729920	-618211	+	DNAREP1_DM	RC	Helitron	3	165	-429	8
590	1171	146	111	36	chr4	729947	730253	-617878	+	DNAREP1_DM	RC	Helitron	262	593	-1	8
590	15	226	0	42	chr4	733164	733214	-614917	+	(CAATA)n	Simple_repeat	Simple_repeat	1	48	0	8
590	18	241	48	0	chr4	734836	734899	-613232	+	(TTTTA)n	Simple_repeat	Simple_repeat	1	66	0	8
590	16	352	15	0	chr4	736675	736743	-611388	+	(CT)n	Simple_repeat	Simple_repeat	1	69	0	8
590	31	214	59	19	chr4	737216	737317	-610814	+	(AT)n	Simple_repeat	Simple_repeat	1	105	0	8
590	12	189	71	0	chr4	741801	741843	-606288	+	(TTTAATT)n	Simple_repeat	Simple_repeat	1	45	0	8
590	16	0	0	0	chr4	741894	741911	-606220	+	(A)n	Simple_repeat	Simple_repeat	1	17	0	8
590	362	162	0	0	chr4	741936	742004	-606127	+	DNAREP1_DM	RC	Helitron	4	71	-523	8
590	37	50	0	0	chr4	743623	743664	-604467	+	(AT)n	Simple_repeat	Simple_repeat	1	41	0	8
590	13	101	59	29	chr4	744405	744439	-603692	+	(ATAA)n	Simple_repeat	Simple_repeat	1	35	0	8
590	30	113	118	0	chr4	746341	746417	-601714	+	(AT)n	Simple_repeat	Simple_repeat	1	85	0	8
590	18	47	0	0	chr4	746831	746853	-601278	+	(A)n	Simple_repeat	Simple_repeat	1	22	0	8
590	733	186	171	66	chr4	749237	749450	-598681	+	DNAREP1_DM	RC	Helitron	32	271	-323	8
590	485	221	8	16	chr4	749513	749642	-598489	+	DNAREP1_DM	RC	Helitron	435	562	-32	8
590	372	156	154	0	chr4	749780	749855	-598276	+	DNAREP1_DM	RC	Helitron	59	147	-447	8
590	703	25	0	0	chr4	749855	749935	-598196	-	PROTOP_B	DNA	P	0	1153	1074	8
590	797	184	121	44	chr4	749962	750190	-597941	+	DNAREP1_DM	RC	Helitron	138	385	-209	8
590	267	125	94	0	chr4	750191	750239	-597892	+	DNAREP1_DM	RC	Helitron	542	594	0	8
590	341	237	85	8	chr4	751516	751635	-596496	+	DNAREP1_DM	RC	Helitron	32	160	-434	8
590	341	170	43	51	chr4	751711	751829	-596302	+	DNAREP1_DM	RC	Helitron	287	403	-191	8
590	350	125	18	0	chr4	751859	751915	-596216	+	DNAREP1_DM	RC	Helitron	507	563	-31	8
590	12	45	40	40	chr4	751928	751953	-596178	+	(TAA)n	Simple_repeat	Simple_repeat	1	25	0	8
590	1642	131	97	25	chr4	757159	757473	-590658	+	DNAREP1_DM	RC	Helitron	1	339	-255	8
590	252	149	130	0	chr4	769258	769305	-578826	-	DNAREP1_DM	RC	Helitron	-340	254	201	8
590	310	135	19	0	chr4	769361	769413	-578718	-	DNAREP1_DM	RC	Helitron	-539	55	3	8
590	407	85	0	0	chr4	769799	769858	-578273	-	DNAREP1_DM	RC	Helitron	-523	71	13	8
590	13	73	65	31	chr4	769861	769892	-578239	+	(TTATA)n	Simple_repeat	Simple_repeat	1	32	0	8
590	319	285	90	65	chr4	769977	770161	-577970	+	DNAREP1_DM	RC	Helitron	3	191	-403	8
590	1091	29	7	0	chr4	773207	773343	-574788	+	TC1_DM	DNA	TcMar-Tc1	1	137	-1529	8
590	3854	30	0	0	chr4	773341	773805	-574326	+	TC1_DM	DNA	TcMar-Tc1	1203	1666	0	8
590	14	112	35	0	chr4	774680	774709	-573422	+	(TAAA)n	Simple_repeat	Simple_repeat	1	30	0	8
590	12	343	0	0	chr4	775652	775701	-572430	+	(ATAT)n	Simple_repeat	Simple_repeat	1	49	0	8
590	14	196	64	75	chr4	776046	776140	-571991	+	A-rich	Low_complexity	Low_complexity	1	93	0	8
590	17	169	43	75	chr4	777378	777447	-570684	+	(GCT)n	Simple_repeat	Simple_repeat	1	67	0	8
590	13	188	17	93	chr4	779980	780038	-568093	+	(ATTTTC)n	Simple_repeat	Simple_repeat	1	54	0	8
590	1746	129	38	6	chr4	781694	782124	-566007	-	DNAREP1_DM	RC	Helitron	0	594	21	8
590	1343	68	43	0	chr4	782124	782301	-565830	-	PROTOP_B	DNA	P	0	1153	969	8
590	505	113	57	122	chr4	782307	782543	-565588	-	PROTOP_B	DNA	P	-436	717	314	8
590	1207	88	123	0	chr4	782556	782748	-565383	-	PROTOP_B	DNA	P	-934	219	1	8
590	2216	45	34	0	chr4	784156	784467	-563664	-	TC1_DM	DNA	TcMar-Tc1	0	1666	1345	8
590	3970	51	165	10	chr4	784476	785466	-562665	-	TC1_DM	DNA	TcMar-Tc1	-518	1148	5	8
590	2564	105	86	30	chr4	785687	786149	-561982	-	FB4_DM	DNA	TcMar-Tc1	-3599	490	1	8
591	13	213	0	26	chr4	787233	787273	-560858	+	(AAGTAGT)n	Simple_repeat	Simple_repeat	1	39	0	8
591	225	132	0	0	chr4	788926	788964	-559167	-	PROTOP	DNA	P	-1	4479	4441	8
591	31326	13	2	0	chr4	788964	792578	-555553	-	PROTOP	DNA	P	0	4480	860	8
591	18604	7	3	1	chr4	792576	796546	-551585	-	Chimpo_I-int	LTR	Gypsy	-41	4018	1	8
591	1748	15	10	5	chr4	796546	796752	-551379	-	Chimpo_LTR	LTR	Gypsy	0	207	1	8
591	309	73	0	0	chr4	796752	796792	-551339	-	PROTOP_A	DNA	P	-872	233	194	8
591	1536	140	96	17	chr4	796974	797425	-550706	-	DNAREP1_DM	RC	Helitron	0	594	219	8
591	720	11	5	6	chr4	797425	798097	-550034	+	(TATTATAT)n	Simple_repeat	Simple_repeat	1	671	0	8
591	835	82	0	0	chr4	798192	798302	-549829	+	DNAREP1_DM	RC	Helitron	485	594	0	8
591	263	180	17	33	chr4	798629	798709	-549422	-	PROTOP_A	DNA	P	-916	189	114	8
591	924	120	94	77	chr4	803468	803676	-544455	+	DNAREP1_DM	RC	Helitron	1	212	-382	8
591	13703	19	15	1	chr4	803696	805316	-542815	+	TC1-2_DM	DNA	TcMar-Tc1	1	1644	0	8
591	744	173	115	19	chr4	806257	806469	-541662	+	DNAREP1_DM	RC	Helitron	297	531	-63	8
591	257	206	93	49	chr4	806502	806604	-541527	+	DNAREP1_DM	RC	Helitron	363	469	-125	8
591	935	109	338	18	chr4	809215	809434	-538697	-	DNAREP1_DM	RC	Helitron	-304	290	1	8
591	234	180	20	0	chr4	809391	809441	-538690	-	P_DG	DNA	P	-90	2798	2748	8
591	18	226	13	69	chr4	810405	810481	-537650	+	(ATAA)n	Simple_repeat	Simple_repeat	1	72	0	8
591	1892	128	30	3	chr4	811031	811353	-536778	-	DNAREP1_DM	RC	Helitron	-12	582	252	8
591	1014	114	366	14	chr4	814975	815274	-532857	+	DNAREP1_DM	RC	Helitron	1	411	-183	8
591	253	163	0	0	chr4	815339	815388	-532743	-	DNAREP1_DM	RC	Helitron	-370	224	176	8
591	877	91	43	67	chr4	816324	816489	-531642	+	DNAREP1_DM	RC	Helitron	434	594	0	8
591	2432	108	212	14	chr4	816488	816980	-531151	+	DNAREP1_DM	RC	Helitron	1	593	-1	8
591	18	184	71	0	chr4	817961	818017	-530114	+	(TATG)n	Simple_repeat	Simple_repeat	1	60	0	8
591	226	208	0	19	chr4	818532	818586	-529545	-	DNAREP1_DM	RC	Helitron	-438	156	104	8
591	1148	166	45	4	chr4	820013	820416	-527715	-	DNAREP1_DM	RC	Helitron	-19	575	263	8
591	402	162	0	39	chr4	820424	820501	-527630	-	DNAREP1_DM	RC	Helitron	-520	74	1	8
591	12	56	0	0	chr4	820996	821015	-527116	+	(CAT)n	Simple_repeat	Simple_repeat	1	19	0	8
591	957	154	24	41	chr4	821623	821889	-526242	+	DNAREP1_DM	RC	Helitron	263	507	-87	8
591	885	157	187	0	chr4	821928	822119	-526012	-	DNAREP1_DM	RC	Helitron	-292	302	68	8
591	416	202	0	46	chr4	822113	822222	-525909	+	DNAREP1_DM	RC	Helitron	273	376	-218	8
591	290	95	0	0	chr4	822230	822272	-525859	-	DNAREP1_DM	RC	Helitron	-552	42	1	8
591	1544	133	199	15	chr4	822707	823193	-524938	-	DNAREP1_DM	RC	Helitron	-1	593	15	8
591	261	194	189	79	chr4	823193	823333	-524798	+	DNAREP1_DM	RC	Helitron	264	422	-172	8
591	471	179	0	0	chr4	823359	823443	-524688	+	DNAREP1_DM	RC	Helitron	511	594	0	8
591	244	61	0	0	chr4	824823	824856	-523275	+	DNAREP1_DM	RC	Helitron	34	66	-528	8
591	245	200	146	41	chr4	824898	824971	-523160	+	DNAREP1_DM	RC	Helitron	142	223	-371	8
591	567	183	109	0	chr4	825979	826110	-522021	+	DNAREP1_DM	RC	Helitron	2	148	-446	8
591	414	198	94	8	chr4	828988	829105	-519026	+	DNAREP1_DM	RC	Helitron	466	593	-1	8
591	240	144	218	10	chr4	829334	829432	-518699	-	DNAREP1_DM	RC	Helitron	-148	446	323	8
591	31	181	0	0	chr4	830014	830070	-518061	+	(T)n	Simple_repeat	Simple_repeat	1	56	0	8
591	13	203	67	32	chr4	834102	834162	-513969	+	(CACATG)n	Simple_repeat	Simple_repeat	1	62	0	8
591	349	139	241	29	chr4	836133	836237	-511894	+	DNAREP1_DM	RC	Helitron	22	154	-440	8
591	309	161	0	0	chr4	836325	836387	-511744	+	DNAREP1_DM	RC	Helitron	345	406	-188	8
591	581	222	126	15	chr4	836369	836630	-511501	+	DNAREP1_DM	RC	Helitron	299	592	-2	8
591	509	92	58	48	chr4	836671	836774	-511357	+	DNAREP1_DM	RC	Helitron	250	353	-241	8
591	15	212	0	0	chr4	837563	837601	-510530	+	G-rich	Low_complexity	Low_complexity	1	38	0	8
591	260	207	65	0	chr4	839303	839361	-508770	-	DNAREP1_DM	RC	Helitron	-340	254	193	8
591	1735	149	134	47	chr4	839371	839968	-508163	-	DNAREP1_DM	RC	Helitron	-72	522	7	8
591	15604	1	0	0	chr4	839997	841725	-506406	+	BARI_DM	DNA	TcMar-Tc1	1	1728	0	8
591	399	123	69	0	chr4	841740	841821	-506310	-	FB4_DM	DNA	TcMar-Tc1	-1329	2760	2674	8
591	5515	123	14	5	chr4	841821	842695	-505436	-	FB4_DM	DNA	TcMar-Tc1	-1699	2390	1509	8
591	1557	96	91	15	chr4	842693	842967	-505164	+	DNAREP1_DM	RC	Helitron	297	593	-1	8
591	226	61	210	0	chr4	843135	843184	-504947	-	BARI1	DNA	TcMar-Tc1	-1669	81	20	8
591	300	183	128	12	chr4	843775	843858	-504273	+	DNAREP1_DM	RC	Helitron	68	161	-433	8
591	1538	180	111	3	chr4	845229	845613	-502518	+	DNAREP1_DM	RC	Helitron	1	431	-163	8
591	470	58	14	0	chr4	845675	845744	-502387	+	DNAREP1_DM	RC	Helitron	420	489	-105	8
591	15	102	62	62	chr4	846081	846129	-502002	+	(TTTATAT)n	Simple_repeat	Simple_repeat	1	48	0	8
591	301	103	0	0	chr4	846659	846698	-501433	-	DNAREP1_DM	RC	Helitron	-11	583	545	8
591	399	230	80	38	chr4	846695	846826	-501305	-	DNAREP1_DM	RC	Helitron	-303	291	155	8
591	402	153	141	12	chr4	846862	846948	-501183	-	DNAREP1_DM	RC	Helitron	-430	164	66	8
591	503	27	221	0	chr4	847605	847679	-500452	+	DNAREP1_DM	RC	Helitron	1	95	-499	8
591	6418	94	45	9	chr4	847672	848660	-499471	+	FB4_DM	DNA	TcMar-Tc1	1104	2128	-1961	8
591	241	196	205	0	chr4	847679	847702	-500429	+	P_DG	DNA	P	2755	2876	-12	8
591	2874	57	69	24	chr4	848661	849074	-499057	+	FB4_DM	DNA	TcMar-Tc1	2244	2676	-1413	8
591	38	83	0	0	chr4	849078	849129	-499002	+	(AT)n	Simple_repeat	Simple_repeat	1	51	0	8
591	38	136	19	19	chr4	849196	849306	-498825	+	(AT)n	Simple_repeat	Simple_repeat	1	110	0	8
591	19	242	18	18	chr4	849373	849428	-498703	+	(AT)n	Simple_repeat	Simple_repeat	1	55	0	8
591	428	225	43	9	chr4	849584	849696	-498435	-	DNAREP1_DM	RC	Helitron	-5	589	474	8
591	15	61	83	26	chr4	850068	850104	-498027	+	(TTATTC)n	Simple_repeat	Simple_repeat	1	38	0	8
591	13	163	28	28	chr4	850680	850716	-497415	+	(ATTAC)n	Simple_repeat	Simple_repeat	1	36	0	8
591	303	137	0	0	chr4	850761	850885	-497246	+	(TAA)n	Simple_repeat	Simple_repeat	2	125	0	8
591	17	158	0	67	chr4	850893	850941	-497190	+	A-rich	Low_complexity	Low_complexity	1	45	0	8
591	249	111	0	0	chr4	851937	851973	-496158	-	DNAREP1_DM	RC	Helitron	-558	36	1	8
591	28	79	79	65	chr4	853052	853128	-495003	+	(TA)n	Simple_repeat	Simple_repeat	1	77	0	8
591	489	269	53	18	chr4	853718	853938	-494193	-	PROTOP_A	DNA	P	-181	924	697	8
591	264	191	0	0	chr4	853954	854001	-494130	-	PROTOP	DNA	P	-2882	1598	1552	8
591	276	137	64	86	chr4	854047	854175	-493956	-	PROTOP_B	DNA	P	-482	671	547	8
591	507	174	20	30	chr4	854178	854279	-493852	-	PROTOP_A	DNA	P	-602	503	404	8
591	20	104	0	31	chr4	854495	854528	-493603	+	(AT)n	Simple_repeat	Simple_repeat	1	32	0	8
591	19	177	0	26	chr4	855359	855399	-492732	+	(TA)n	Simple_repeat	Simple_repeat	1	39	0	8
591	998	77	138	0	chr4	856234	856390	-491741	+	DNAREP1_DM	RC	Helitron	1	181	-413	8
591	1037	91	106	0	chr4	856389	856575	-491556	+	DNAREP1_DM	RC	Helitron	387	594	0	8
591	948	111	99	6	chr4	857226	857390	-490741	-	DNAREP1_DM	RC	Helitron	-231	363	183	8
591	2933	17	78	0	chr4	857387	857743	-490388	+	DMCR1A	LINE	CR1	2838	3223	-1247	8
591	8943	29	12	17	chr4	857743	858854	-489277	+	PROTOP_A	DNA	P	1	1105	0	8
591	10781	23	1	0	chr4	858854	860107	-488024	+	DMCR1A	LINE	CR1	3217	4470	0	8
591	982	122	95	17	chr4	860108	860283	-487848	-	DNAREP1_DM	RC	Helitron	-404	190	1	8
591	14	113	22	93	chr4	861730	861776	-486355	+	A-rich	Low_complexity	Low_complexity	1	43	0	8
591	11	241	0	0	chr4	861861	861895	-486236	+	(TTTGCT)n	Simple_repeat	Simple_repeat	1	34	0	8
591	433	154	168	9	chr4	867212	867317	-480814	+	DNAREP1_DM	RC	Helitron	152	276	-318	8
591	12	89	42	0	chr4	867366	867390	-480741	+	(TTA)n	Simple_repeat	Simple_repeat	1	25	0	8
591	45	80	0	29	chr4	867594	867664	-480467	+	(TA)n	Simple_repeat	Simple_repeat	1	68	0	8
591	1028	129	46	26	chr4	870066	870257	-477874	-	DNAREP1_DM	RC	Helitron	0	594	400	8
591	993	85	150	0	chr4	870260	870413	-477718	-	DNAREP1_DM	RC	Helitron	-414	180	1	8
591	30	0	24	50	chr4	870784	870825	-477306	+	(TAAATA)n	Simple_repeat	Simple_repeat	1	40	0	8
591	18	256	17	35	chr4	871274	871333	-476798	+	(AT)n	Simple_repeat	Simple_repeat	1	58	0	8
591	387	224	10	10	chr4	872277	872376	-475755	-	DNAREP1_DM	RC	Helitron	-23	571	473	8
591	17	201	0	0	chr4	874727	874761	-473370	+	A-rich	Low_complexity	Low_complexity	1	34	0	8
591	373	237	30	0	chr4	874771	874868	-473263	-	DNAREP1_DM	RC	Helitron	-314	280	181	8
591	15	166	106	0	chr4	875758	875805	-472326	+	(AT)n	Simple_repeat	Simple_repeat	1	52	0	8
591	319	228	12	0	chr4	875878	875957	-472174	+	DNAREP1_DM	RC	Helitron	507	586	-8	8
591	19	92	54	26	chr4	876248	876285	-471846	+	(TA)n	Simple_repeat	Simple_repeat	1	38	0	8
591	886	193	62	28	chr4	877379	877630	-470501	+	DMCR1A	LINE	CR1	2218	2477	-1993	8
591	327	185	30	0	chr4	877682	877747	-470384	-	DNAREP1_DM	RC	Helitron	-348	246	180	8
591	27	50	47	23	chr4	878387	878430	-469701	+	(AT)n	Simple_repeat	Simple_repeat	1	44	0	8
591	269	225	136	29	chr4	881090	881195	-466936	-	DNAREP1_DM	RC	Helitron	0	594	477	8
591	225	118	0	0	chr4	881233	881267	-466864	+	DNAREP1_DM	RC	Helitron	558	591	-3	8
591	13	309	0	33	chr4	881744	881807	-466324	+	A-rich	Low_complexity	Low_complexity	1	61	0	8
591	22	211	36	48	chr4	884699	884783	-463348	+	(TTAT)n	Simple_repeat	Simple_repeat	1	83	0	8
591	609	182	64	57	chr4	884964	885104	-463027	-	DNAREP1_DM	RC	Helitron	-340	254	114	8
591	1001	67	0	75	chr4	886185	886346	-461785	-	DNAREP1_DM	RC	Helitron	0	594	446	8
591	1358	80	119	0	chr4	886353	886553	-461578	-	DNAREP1_DM	RC	Helitron	-362	232	6	8
591	401	77	0	0	chr4	886619	886671	-461460	-	DNAREP1_DM	RC	Helitron	-18	576	525	8
591	1056	73	0	7	chr4	894623	894774	-453357	-	BARI1	DNA	TcMar-Tc1	-202	1548	1399	8
591	3834	172	56	74	chr4	894775	895824	-452307	-	BARI1	DNA	TcMar-Tc1	-683	1067	39	8
591	450	144	135	0	chr4	896115	896205	-451926	-	DNAREP1_DM	RC	Helitron	-468	126	23	8
591	313	221	13	25	chr4	897442	897521	-450610	+	DNAREP1_DM	RC	Helitron	389	466	-128	8
591	911	151	97	13	chr4	897581	897856	-450275	-	DNAREP1_DM	RC	Helitron	-134	460	120	8
591	25	125	18	36	chr4	903543	903599	-444532	+	(TTCTA)n	Simple_repeat	Simple_repeat	1	55	0	8
591	1922	53	26	8	chr4	906134	906400	-441731	-	TRANSIB3	DNA	CMC-Transib	-222	2661	2391	8
591	5367	48	21	4	chr4	906402	907100	-441031	-	TRANSIB3	DNA	CMC-Transib	-1911	972	263	8
591	12	257	0	0	chr4	907390	907427	-440704	+	(CCACAT)n	Simple_repeat	Simple_repeat	1	37	0	8
591	8886	24	26	0	chr4	907916	908992	-439139	+	PROTOP_A	DNA	P	1	1105	0	8
591	1037	104	57	24	chr4	909275	909443	-438688	-	DNAREP1_DM	RC	Helitron	-410	184	11	8
591	3824	5	2	0	chr4	909968	910390	-437741	-	Invader1_LTR	LTR	Gypsy	0	423	1	8
591	3158	3	0	0	chr4	910398	910744	-437387	-	Invader4_LTR	LTR	Gypsy	0	346	1	8
591	20986	8	13	3	chr4	910744	913134	-434997	-	Invader4_I-int	LTR	Gypsy	0	2413	1	8
591	3158	3	0	0	chr4	913134	913480	-434651	-	Invader4_LTR	LTR	Gypsy	0	346	1	8
591	18	37	71	0	chr4	913953	913981	-434150	+	(AT)n	Simple_repeat	Simple_repeat	1	30	0	8
591	13	205	0	49	chr4	914419	914462	-433669	+	A-rich	Low_complexity	Low_complexity	1	41	0	8
591	558	100	91	0	chr4	914514	914614	-433517	-	DNAREP1_DM	RC	Helitron	-94	500	391	8
591	2136	90	69	0	chr4	914542	914853	-433278	-	DNAREP1_DM	RC	Helitron	-259	335	2	8
591	1049	136	134	23	chr4	916392	916610	-431521	+	DNAREP1_DM	RC	Helitron	9	254	-340	8
591	773	148	77	17	chr4	916627	916799	-431332	-	DNAREP1_DM	RC	Helitron	-175	419	237	8
592	15	115	0	35	chr4	919601	919631	-428500	+	(TCT)n	Simple_repeat	Simple_repeat	1	29	0	8
592	12	233	0	0	chr4	920104	920139	-427992	+	(CATTTT)n	Simple_repeat	Simple_repeat	1	35	0	8
592	2356	85	193	100	chr4	921363	921871	-426260	-	DNAREP1_DM	RC	Helitron	0	594	29	8
592	289	272	17	17	chr4	923569	923685	-424446	+	Mariner_DMA	DNA	TcMar-Tc1	736	851	-435	8
592	309	159	14	14	chr4	924009	924079	-424052	-	FB4_DM	DNA	TcMar-Tc1	-1354	2735	2666	8
592	1097	133	45	5	chr4	924173	924384	-423747	-	FB4_DM	DNA	TcMar-Tc1	-2769	1320	1101	8
592	19	117	0	0	chr4	924653	924681	-423450	+	(T)n	Simple_repeat	Simple_repeat	1	28	0	8
592	226	185	177	0	chr4	925330	925395	-422736	-	DNAREP1_DM	RC	Helitron	-361	233	155	8
592	17	0	0	0	chr4	926712	926733	-421398	+	(TAT)n	Simple_repeat	Simple_repeat	1	21	0	8
592	468	242	197	49	chr4	926790	926866	-421265	+	DNAREP1_DM	RC	Helitron	11	90	-504	8
592	34	0	0	0	chr4	926866	926895	-421236	+	(TA)n	Simple_repeat	Simple_repeat	1	29	0	8
592	468	242	197	49	chr4	926895	927105	-421026	+	DNAREP1_DM	RC	Helitron	91	350	-244	8
592	245	182	154	29	chr4	928850	928918	-419213	-	DNAREP1_DM	RC	Helitron	-456	138	61	8
592	13	0	77	37	chr4	931248	931274	-416857	+	(ATT)n	Simple_repeat	Simple_repeat	1	27	0	8
592	3060	80	4	47	chr4	931276	931747	-416384	-	DMCR1A	LINE	CR1	0	4470	4020	8
592	8991	27	10	7	chr4	931747	932849	-415282	-	PROTOP_A	DNA	P	0	1105	1	8
592	5602	59	21	27	chr4	932849	933616	-414515	-	DMCR1A	LINE	CR1	-444	4026	3265	8
592	7597	30	16	0	chr4	933616	934526	-413605	-	DMCR1A	LINE	CR1	-3544	926	2	8
592	7623	45	69	10	chr4	934588	935627	-412504	+	PROTOP_A	DNA	P	1	1105	0	8
592	338	206	47	10	chr4	935937	936040	-412091	-	DNAREP1_DM	RC	Helitron	-486	108	2	8
592	32	171	36	24	chr4	936191	936274	-411857	+	(TATA)n	Simple_repeat	Simple_repeat	1	84	0	8
592	1036	205	80	107	chr4	937638	938269	-409862	+	DNAREP1_DM	RC	Helitron	1	594	0	8
592	1239	191	148	28	chr4	939195	939593	-408538	-	DNAREP1_DM	RC	Helitron	-3	591	138	8
592	1211	176	175	53	chr4	939639	940071	-408060	+	DNAREP1_DM	RC	Helitron	105	589	-5	8
592	17	165	29	0	chr4	940885	940919	-407212	+	(AT)n	Simple_repeat	Simple_repeat	1	35	0	8
592	1337	159	96	9	chr4	941196	941549	-406582	-	DNAREP1_DM	RC	Helitron	0	594	253	8
592	15	144	24	49	chr4	941860	941907	-406224	+	(ATACAT)n	Simple_repeat	Simple_repeat	1	45	0	8
592	388	224	40	95	chr4	942095	942253	-405878	-	DMRT1C	LINE	R1	-565	4878	4730	8
592	982	120	336	2	chr4	944842	945286	-402845	-	DNAREP1_DM	RC	Helitron	0	594	1	8
592	17	111	35	0	chr4	946001	946030	-402101	+	(AT)n	Simple_repeat	Simple_repeat	1	30	0	8
592	233	220	0	0	chr4	946870	946920	-401211	-	DNAREP1_DM	RC	Helitron	-1	593	544	8
592	402	183	0	0	chr4	947633	947704	-400427	+	DNAREP1_DM	RC	Helitron	161	231	-363	8
592	1407	118	86	65	chr4	949778	950113	-398018	-	DNAREP1_DM	RC	Helitron	0	594	280	8
592	1448	96	141	4	chr4	950110	950358	-397773	-	DNAREP1_DM	RC	Helitron	-254	340	53	8
592	814	85	8	0	chr4	950358	950476	-397655	-	TC1_DM	DNA	TcMar-Tc1	0	1666	1548	8
592	3136	38	54	2	chr4	950481	950882	-397249	-	TC1_DM	DNA	TcMar-Tc1	-446	1220	798	8
592	1036	58	21	21	chr4	950879	951021	-397110	-	TC1_DM	DNA	TcMar-Tc1	-1089	577	436	8
592	1434	44	0	5	chr4	951013	951197	-396934	-	TC1_DM	DNA	TcMar-Tc1	-1415	251	69	8
592	1111	102	252	0	chr4	952851	953086	-395045	+	DNAREP1_DM	RC	Helitron	1	314	-280	8
592	241	83	186	0	chr4	953150	953198	-394933	-	PROTOP_B	DNA	P	-1094	59	1	8
592	381	82	0	0	chr4	953198	953247	-394884	+	PROTOP_B	DNA	P	1105	1153	0	8
592	728	130	8	15	chr4	955108	955241	-392890	-	DNAREP1_DM	RC	Helitron	-177	417	286	8
592	7720	32	11	2	chr4	955248	956200	-391931	+	PROTOP_A	DNA	P	145	1105	0	8
592	1024	70	227	53	chr4	956200	956407	-391724	-	DNAREP1_DM	RC	Helitron	-346	248	6	8
592	17	0	0	0	chr4	958202	958221	-389910	+	(AT)n	Simple_repeat	Simple_repeat	1	19	0	8
592	18	163	42	72	chr4	958692	958763	-389368	+	(AATATA)n	Simple_repeat	Simple_repeat	1	69	0	8
592	19	158	18	57	chr4	959139	959194	-388937	+	A-rich	Low_complexity	Low_complexity	1	53	0	8
592	4500	102	39	22	chr4	960195	961278	-386853	+	PROTOP_B	DNA	P	1	1152	-1	8
592	416	40	0	0	chr4	961278	961328	-386803	+	PROTOP_B	DNA	P	1104	1153	0	8
592	503	193	85	0	chr4	961409	961528	-386603	+	DNAREP1_DM	RC	Helitron	20	149	-445	8
592	683	163	188	14	chr4	961673	961884	-386247	+	DNAREP1_DM	RC	Helitron	338	593	-1	8
592	12	217	0	0	chr4	962848	962880	-385251	+	A-rich	Low_complexity	Low_complexity	1	32	0	8
592	1866	74	65	0	chr4	963042	963300	-384831	+	DNAREP1_DM	RC	Helitron	11	286	-308	8
592	899	50	62	0	chr4	963303	963424	-384707	+	DNAREP1_DM	RC	Helitron	466	594	0	8
592	14	176	0	0	chr4	963888	963920	-384211	+	(ATCTAC)n	Simple_repeat	Simple_repeat	1	32	0	8
592	355	215	139	0	chr4	965719	965812	-382319	+	DNAREP1_DM	RC	Helitron	105	212	-382	8
592	19	111	78	19	chr4	966187	966238	-381893	+	(ATATTAAT)n	Simple_repeat	Simple_repeat	1	54	0	8
592	350	164	0	0	chr4	966370	966425	-381706	+	DNAREP1_DM	RC	Helitron	30	84	-510	8
592	34	23	45	0	chr4	966441	966485	-381646	+	(TCAATATTT)n	Simple_repeat	Simple_repeat	1	46	0	8
592	542	195	115	77	chr4	966485	966718	-381413	+	DNAREP1_DM	RC	Helitron	348	590	-4	8
592	519	240	109	62	chr4	967174	967418	-380713	+	DNAREP1_DM	RC	Helitron	38	294	-300	8
592	12034	21	14	1	chr4	968777	970213	-377918	+	TC1-2_DM	DNA	TcMar-Tc1	1	1455	-189	8
592	624	137	61	8	chr4	970292	970417	-377714	+	DM297_LTR	LTR	Gypsy	275	406	-8	8
592	21	159	89	0	chr4	970432	970488	-377643	+	(TA)n	Simple_repeat	Simple_repeat	1	61	0	8
592	12	207	0	29	chr4	970782	970817	-377314	+	(TTTTA)n	Simple_repeat	Simple_repeat	1	34	0	8
592	321	73	0	0	chr4	971089	971130	-377001	+	DNAREP1_DM	RC	Helitron	553	593	-1	8
592	999	133	22	8	chr4	971213	971472	-376659	-	DNAREP1_DM	RC	Helitron	-1	593	264	8
592	395	123	0	0	chr4	971466	971523	-376608	-	DNAREP1_DM	RC	Helitron	-508	86	30	8
592	708	203	205	29	chr4	972728	973007	-375124	-	DNAREP1_DM	RC	Helitron	-253	341	1	8
592	306	167	0	0	chr4	974000	974054	-374077	-	DNAREP1_DM	RC	Helitron	-2	592	539	8
592	742	163	91	34	chr4	974124	974320	-373811	-	DNAREP1_DM	RC	Helitron	-297	297	56	8
592	16	124	27	27	chr4	975775	975812	-372319	+	A-rich	Low_complexity	Low_complexity	1	37	0	8
592	449	179	12	0	chr4	976101	976185	-371946	-	DMRP1	Unknown	Unknown	-216	130	46	8
592	1164	107	28	0	chr4	976585	976791	-371340	+	S_DM	DNA	TcMar-Tc1	1525	1736	0	8
592	1735	169	134	14	chr4	977262	977696	-370435	-	DNAREP1_DM	RC	Helitron	-116	478	1	8
592	13	201	0	82	chr4	977836	977889	-370242	+	(TACAATT)n	Simple_repeat	Simple_repeat	1	49	0	8
592	283	243	17	65	chr4	979060	979183	-368948	+	DNAREP1_DM	RC	Helitron	440	556	-38	8
592	1385	185	137	27	chr4	979181	979582	-368549	+	DNAREP1_DM	RC	Helitron	53	504	-90	8
592	292	146	0	0	chr4	980205	980253	-367878	+	DNAREP1_DM	RC	Helitron	1	48	-546	8
592	2310	160	44	7	chr4	980271	980730	-367401	+	DNAREP1_DM	RC	Helitron	118	594	0	8
592	404	128	173	0	chr4	981999	982085	-366046	-	DNAREP1_DM	RC	Helitron	-35	559	456	8
592	1528	112	247	26	chr4	982123	982430	-365701	-	DNAREP1_DM	RC	Helitron	-218	376	1	8
592	1029	153	120	0	chr4	984104	984294	-363837	+	DNAREP1_DM	RC	Helitron	1	216	-378	8
592	433	146	0	22	chr4	984292	984383	-363748	+	DNAREP1_DM	RC	Helitron	395	483	-111	8
592	37	91	13	40	chr4	984383	984459	-363672	+	(AT)n	Simple_repeat	Simple_repeat	1	74	0	8
592	20	252	0	0	chr4	984476	984523	-363608	+	(AT)n	Simple_repeat	Simple_repeat	1	47	0	8
592	545	88	24	0	chr4	984547	984627	-363504	+	DNAREP1_DM	RC	Helitron	484	565	-29	8
592	315	174	21	115	chr4	985783	985887	-362244	+	DNAREP1_DM	RC	Helitron	1	94	-500	8
592	227	167	0	0	chr4	986168	986204	-361927	+	DNAREP1_DM	RC	Helitron	559	594	0	8
592	630	266	63	57	chr4	987119	987526	-360605	+	DNAREP1_DM	RC	Helitron	184	593	-1	8
592	15	127	0	81	chr4	987845	987885	-360246	+	(TATT)n	Simple_repeat	Simple_repeat	1	37	0	8
592	1581	118	117	3	chr4	987941	988230	-359901	-	DNAREP1_DM	RC	Helitron	-207	387	62	8
592	833	119	229	0	chr4	990675	990893	-357238	+	DNAREP1_DM	RC	Helitron	1	268	-326	8
592	350	127	202	0	chr4	991005	991084	-357047	+	DNAREP1_DM	RC	Helitron	496	594	0	8
592	245	250	159	8	chr4	992314	992431	-355700	+	DNAREP1_DM	RC	Helitron	69	206	-388	8
592	244	281	123	0	chr4	992541	992662	-355469	+	DNAREP1_DM	RC	Helitron	69	206	-388	8
592	487	172	0	0	chr4	992751	992838	-355293	+	DNAREP1_DM	RC	Helitron	9	95	-499	8
592	272	188	86	0	chr4	992849	992913	-355218	+	DNAREP1_DM	RC	Helitron	159	228	-366	8
592	653	179	407	42	chr4	993108	993347	-354784	+	DNAREP1_DM	RC	Helitron	5	332	-262	8
592	227	167	23	0	chr4	993356	993398	-354733	+	DNAREP1_DM	RC	Helitron	119	161	-433	8
592	463	36	0	0	chr4	994062	994118	-354013	-	DNAREP1_DM	RC	Helitron	-43	551	496	8
592	388	108	0	0	chr4	994118	994183	-353948	+	DNAREP1_DM	RC	Helitron	424	488	-106	8
592	539	154	368	21	chr4	994190	994380	-353751	+	DNAREP1_DM	RC	Helitron	336	594	0	8
592	748	94	0	0	chr4	994846	994952	-353179	+	DNAREP1_DM	RC	Helitron	489	594	0	8
592	841	139	322	15	chr4	995441	995699	-352432	+	DNAREP1_DM	RC	Helitron	32	387	-207	8
592	383	152	29	0	chr4	995976	996042	-352089	-	DNAREP1_DM	RC	Helitron	-519	75	8	8
592	16	78	0	36	chr4	998385	998414	-349717	+	(ATA)n	Simple_repeat	Simple_repeat	1	28	0	8
592	2002	96	358	25	chr4	999084	999517	-348614	+	DNAREP1_DM	RC	Helitron	8	593	-1	8
592	682	56	254	0	chr4	999515	999641	-348490	+	DNAREP1_DM	RC	Helitron	1	169	-425	8
592	2193	86	33	11	chr4	999637	999992	-348139	+	R1_DM	LINE	R1	2349	2745	-2611	8
592	3080	58	14	33	chr4	1000000	1000426	-347705	+	R1_DM	LINE	R1	2762	3179	-2177	8
592	2922	49	54	0	chr4	1000425	1000810	-347321	+	R1_DM	LINE	R1	4294	4700	-656	8
592	244	51	152	0	chr4	1000807	1000846	-347285	+	R1_DM	LINE	R1	5311	5356	0	8
592	829	110	135	0	chr4	1000847	1001001	-347130	+	DNAREP1_DM	RC	Helitron	164	341	-253	8
592	1713	126	80	14	chr4	1001000	1001429	-346702	+	DNAREP1_DM	RC	Helitron	263	594	0	8
592	302	224	133	0	chr4	1001740	1001838	-346293	+	DNAREP1_DM	RC	Helitron	2	114	-480	8
592	353	188	0	0	chr4	1001931	1001995	-346136	-	DNAREP1_DM	RC	Helitron	-434	160	97	8
592	2027	147	128	79	chr4	1002982	1003537	-344594	-	DNAREP1_DM	RC	Helitron	0	594	9	8
592	1057	185	57	0	chr4	1003645	1003861	-344270	-	DNAREP1_DM	RC	Helitron	-334	260	32	8
592	1199	132	222	26	chr4	1004633	1004936	-343195	-	DNAREP1_DM	RC	Helitron	-184	410	32	8
592	1757	107	28	89	chr4	1004980	1005329	-342802	-	DNAREP1_DM	RC	Helitron	0	594	268	8
592	728	35	0	0	chr4	1005328	1005415	-342716	-	DNAREP1_DM	RC	Helitron	-507	87	1	8
592	13	158	43	43	chr4	1007416	1007462	-340669	+	A-rich	Low_complexity	Low_complexity	1	46	0	8
592	12	239	30	62	chr4	1007645	1007711	-340420	+	(ATAATGT)n	Simple_repeat	Simple_repeat	1	64	0	8
592	792	150	25	57	chr4	1007779	1007995	-340136	-	DNAREP1_DM	RC	Helitron	0	594	247	8
592	437	232	21	42	chr4	1008763	1008907	-339224	-	DNAREP1_DM	RC	Helitron	-88	506	366	8
592	17	152	42	42	chr4	1008951	1008999	-339132	+	(TTA)n	Simple_repeat	Simple_repeat	1	48	0	8
592	285	221	38	13	chr4	1010383	1010461	-337670	-	DNAREP1_DM	RC	Helitron	-513	81	2	8
592	2134	161	108	44	chr4	1010981	1011508	-336623	-	DNAREP1_DM	RC	Helitron	0	594	30	8
592	15	100	0	86	chr4	1013673	1013711	-334420	+	(TACA)n	Simple_repeat	Simple_repeat	1	35	0	8
592	554	249	375	0	chr4	1013903	1014087	-334044	-	FB4_DM	DNA	TcMar-Tc1	-2730	1359	1107	8
592	18	139	0	0	chr4	1014154	1014187	-333944	+	(TATA)n	Simple_repeat	Simple_repeat	1	33	0	8
592	722	169	176	40	chr4	1020294	1020674	-327457	-	DNAREP1_DM	RC	Helitron	0	594	16	8
592	722	132	168	25	chr4	1020698	1020861	-327270	-	DNAREP1_DM	RC	Helitron	0	594	404	8
592	772	193	178	50	chr4	1020809	1021087	-327044	-	DNAREP1_DM	RC	Helitron	-267	327	7	8
592	881	161	139	0	chr4	1021146	1021338	-326793	-	DNAREP1_DM	RC	Helitron	-344	250	28	8
592	757	20	0	0	chr4	1021358	1022064	-326067	+	(TATAAA)n	Simple_repeat	Simple_repeat	1	706	0	8
592	28	100	23	0	chr4	1022064	1022107	-326024	+	(TA)n	Simple_repeat	Simple_repeat	1	44	0	8
592	44	0	0	0	chr4	1023705	1023743	-324388	+	(TA)n	Simple_repeat	Simple_repeat	1	38	0	8
592	902	67	100	0	chr4	1023743	1023878	-324253	+	DNAREP1_DM	RC	Helitron	6	155	-439	8
592	5142	123	70	1	chr4	1023879	1024764	-323367	+	FB4_DM	DNA	TcMar-Tc1	1811	2760	-1329	8
592	1325	103	26	0	chr4	1024766	1025027	-323104	+	DNAREP1_DM	RC	Helitron	194	588	-6	8
592	4418	58	26	21	chr4	1025263	1025879	-322252	+	TC1_DM	DNA	TcMar-Tc1	1	619	-1047	8
592	13	186	0	30	chr4	1026350	1026384	-321747	+	(ATAC)n	Simple_repeat	Simple_repeat	1	33	0	8
592	12	168	0	0	chr4	1027648	1027675	-320456	+	(TAGT)n	Simple_repeat	Simple_repeat	1	27	0	8
592	298	202	80	28	chr4	1028205	1028312	-319819	-	DNAREP1_DM	RC	Helitron	-190	404	292	8
592	16	81	0	0	chr4	1029524	1029550	-318581	+	(ATGTA)n	Simple_repeat	Simple_repeat	1	26	0	8
592	839	197	62	65	chr4	1031277	1031552	-316579	+	DNAREP1_DM	RC	Helitron	119	530	-64	8
592	13	170	95	30	chr4	1032359	1032422	-315709	+	(AATATAAT)n	Simple_repeat	Simple_repeat	1	67	0	8
592	17	72	35	0	chr4	1036946	1036975	-311156	+	(TAA)n	Simple_repeat	Simple_repeat	1	30	0	8
592	241	258	43	0	chr4	1037886	1037952	-310179	+	DNAREP1_DM	RC	Helitron	8	76	-518	8
592	783	141	157	22	chr4	1038676	1038857	-309274	+	DNAREP1_DM	RC	Helitron	3	212	-382	8
592	19	193	85	0	chr4	1039279	1039339	-308792	+	(TA)n	Simple_repeat	Simple_repeat	1	65	0	8
592	908	198	58	99	chr4	1039339	1039810	-308321	+	DNAREP1_DM	RC	Helitron	30	590	-4	8
592	246	339	30	30	chr4	1040812	1041046	-307085	-	POGO	DNA	TcMar-Pogo	-1550	571	338	8
592	749	196	161	53	chr4	1041203	1041450	-306681	+	DNAREP1_DM	RC	Helitron	1	279	-315	8
592	516	205	90	47	chr4	1041422	1041591	-306540	+	DNAREP1_DM	RC	Helitron	418	594	0	8
592	14	153	26	26	chr4	1041821	1041867	-306264	+	(ATTTT)n	Simple_repeat	Simple_repeat	1	46	0	8
592	21	191	60	14	chr4	1042093	1042160	-305971	+	(ATAT)n	Simple_repeat	Simple_repeat	1	70	0	8
592	326	130	0	18	chr4	1042169	1042224	-305907	-	DNAREP1_DM	RC	Helitron	0	594	541	8
592	1443	165	166	40	chr4	1042259	1042714	-305417	-	DNAREP1_DM	RC	Helitron	-82	512	69	8
592	708	159	92	0	chr4	1042766	1042923	-305208	-	DNAREP1_DM	RC	Helitron	-240	354	182	8
592	261	93	23	0	chr4	1042921	1042964	-305167	-	DNAREP1_DM	RC	Helitron	-504	90	47	8
592	1326	76	288	4	chr4	1044063	1044340	-303791	-	DNAREP1_DM	RC	Helitron	-237	357	1	8
592	17	72	0	33	chr4	1044904	1044935	-303196	+	(AAAT)n	Simple_repeat	Simple_repeat	1	30	0	8
592	16	132	0	0	chr4	1045327	1045352	-302779	+	(T)n	Simple_repeat	Simple_repeat	1	25	0	8
592	238	36	0	0	chr4	1045361	1045389	-302742	+	DNAREP1_DM	RC	Helitron	1	28	-566	8
592	271	86	0	0	chr4	1045381	1045415	-302716	+	DNAREP1_DM	RC	Helitron	61	94	-500	8
592	4355	34	6	0	chr4	1045415	1045949	-302182	+	TC1_DM	DNA	TcMar-Tc1	1	537	-1129	8
592	5157	50	49	1	chr4	1045946	1046621	-301510	+	TC1_DM	DNA	TcMar-Tc1	796	1504	-162	8
592	638	38	12	0	chr4	1046623	1046703	-301428	+	TC1_DM	DNA	TcMar-Tc1	1586	1666	0	8
592	387	77	145	0	chr4	1046703	1046764	-301367	+	DNAREP1_DM	RC	Helitron	111	182	-412	8
592	1145	143	147	17	chr4	1046717	1047097	-301034	-	DNAREP1_DM	RC	Helitron	-36	558	3	8
592	243	271	0	0	chr4	1047126	1047185	-300946	+	DNAREP1_DM	RC	Helitron	527	585	-9	8
592	18	209	30	46	chr4	1048277	1048343	-299788	+	(ATTAT)n	Simple_repeat	Simple_repeat	1	65	0	8
593	18	291	33	0	chr4	1049265	1049325	-298806	+	(AT)n	Simple_repeat	Simple_repeat	1	62	0	8
593	2236	82	229	66	chr4	1049728	1050191	-297940	-	DNAREP1_DM	RC	Helitron	-36	558	16	8
593	12	88	42	0	chr4	1050671	1050695	-297436	+	(TACA)n	Simple_repeat	Simple_repeat	1	25	0	8
593	506	246	0	0	chr4	1051617	1051731	-296400	-	DNAREP1_DM	RC	Helitron	0	594	481	8
593	899	139	88	6	chr4	1051792	1051958	-296173	-	DNAREP1_DM	RC	Helitron	-383	211	31	8
593	14	182	0	51	chr4	1052253	1052294	-295837	+	(TTTA)n	Simple_repeat	Simple_repeat	1	39	0	8
593	13	247	0	0	chr4	1052728	1052763	-295368	+	(TATG)n	Simple_repeat	Simple_repeat	1	35	0	8
593	27	330	20	40	chr4	1053329	1053480	-294651	+	(AT)n	Simple_repeat	Simple_repeat	1	148	0	8
593	18	153	45	0	chr4	1054047	1054091	-294040	+	A-rich	Low_complexity	Low_complexity	1	46	0	8
593	411	230	0	11	chr4	1054219	1054307	-293824	+	DNAREP1_DM	RC	Helitron	152	238	-356	8
593	1001	111	39	0	chr4	1054572	1054771	-293360	-	S_DM	DNA	TcMar-Tc1	0	1736	1530	8
593	13	201	0	29	chr4	1054781	1054817	-293314	+	(TTTG)n	Simple_repeat	Simple_repeat	1	35	0	8
593	368	218	127	31	chr4	1058606	1058734	-289397	+	DNAREP1_DM	RC	Helitron	21	162	-432	8
593	13	242	0	0	chr4	1058873	1058912	-289219	+	(TTATTGT)n	Simple_repeat	Simple_repeat	1	39	0	8
593	902	198	100	45	chr4	1061488	1061779	-286352	+	DNAREP1_DM	RC	Helitron	151	459	-135	8
593	351	270	41	47	chr4	1061818	1061989	-286142	+	DNAREP1_DM	RC	Helitron	411	580	-14	8
593	17	116	0	0	chr4	1063459	1063488	-284643	+	(ATGT)n	Simple_repeat	Simple_repeat	1	29	0	8
593	1451	86	0	5	chr4	1063603	1063824	-284307	-	S_DM	DNA	TcMar-Tc1	0	1736	1517	8
593	414	202	41	0	chr4	1064177	1064271	-283860	+	DNAREP1_DM	RC	Helitron	63	160	-434	8
593	400	194	127	13	chr4	1064267	1064453	-283678	+	DNAREP1_DM	RC	Helitron	300	478	-116	8
593	16	0	0	0	chr4	1065464	1065482	-282649	+	(A)n	Simple_repeat	Simple_repeat	1	18	0	8
593	1097	104	151	9	chr4	1076317	1076655	-271476	-	FB4_DM	DNA	TcMar-Tc1	-1386	2703	2318	8
593	907	99	198	0	chr4	1076669	1076831	-271300	-	FB4_DM	DNA	TcMar-Tc1	-1966	2123	1922	8
593	1042	122	6	0	chr4	1076829	1076993	-271138	-	FB4_DM	DNA	TcMar-Tc1	-2818	1271	1107	8
593	265	232	24	35	chr4	1079192	1079277	-268854	+	DNAREP1_DM	RC	Helitron	298	381	-213	8
593	28	126	58	58	chr4	1079356	1079443	-268688	+	(GTATA)n	Simple_repeat	Simple_repeat	1	87	0	8
593	1526	128	135	67	chr4	1079443	1079888	-268243	+	DNAREP1_DM	RC	Helitron	47	478	-116	8
593	939	209	16	27	chr4	1079868	1080128	-268003	+	DNAREP1_DM	RC	Helitron	297	553	-41	8
593	263	61	0	0	chr4	1080156	1080189	-267942	+	DNAREP1_DM	RC	Helitron	542	574	-20	8
593	14	101	62	0	chr4	1083235	1083267	-264864	+	(TTTCC)n	Simple_repeat	Simple_repeat	1	34	0	8
593	458	210	0	0	chr4	1083408	1083508	-264623	-	DNAREP1_DM	RC	Helitron	-71	523	424	8
593	3511	28	52	0	chr4	1083545	1083980	-264151	+	Mariner2_DM	DNA	TcMar-Tc1	454	912	0	8
593	501	161	11	0	chr4	1083981	1084074	-264057	-	DNAREP1_DM	RC	Helitron	-499	95	2	8
593	494	114	12	0	chr4	1085175	1085254	-262877	-	DNAREP1_DM	RC	Helitron	-55	539	460	8
593	1329	127	128	132	chr4	1085270	1085895	-262236	-	DNAREP1_DM	RC	Helitron	-88	506	43	8
593	14	117	81	0	chr4	1086178	1086215	-261916	+	(CATATA)n	Simple_repeat	Simple_repeat	1	40	0	8
593	232	309	31	41	chr4	1086254	1086352	-261779	-	DNAREP1_DM	RC	Helitron	-366	228	132	8
593	14	209	45	0	chr4	1086790	1086834	-261297	+	(TACA)n	Simple_repeat	Simple_repeat	1	46	0	8
593	13	38	30	97	chr4	1086962	1086995	-261136	+	(AAT)n	Simple_repeat	Simple_repeat	1	31	0	8
593	893	93	131	0	chr4	1087271	1087410	-260721	+	DNAREP1_DM	RC	Helitron	1	160	-434	8
593	331	136	143	0	chr4	1088375	1088441	-259690	-	DNAREP1_DM	RC	Helitron	-517	77	1	8
593	14	72	30	62	chr4	1089502	1089535	-258596	+	(ATT)n	Simple_repeat	Simple_repeat	1	32	0	8
593	1923	125	129	59	chr4	1089637	1090189	-257942	+	DNAREP1_DM	RC	Helitron	4	475	-119	8
593	436	68	0	0	chr4	1090215	1090274	-257857	+	DNAREP1_DM	RC	Helitron	536	594	0	8
593	382	127	0	0	chr4	1090458	1090513	-257618	+	DNAREP1_DM	RC	Helitron	534	588	-6	8
593	655	189	25	19	chr4	1090802	1090958	-257173	-	DNAREP1_DM	RC	Helitron	-2	592	436	8
593	1808	97	141	3	chr4	1090969	1091280	-256851	-	DNAREP1_DM	RC	Helitron	-233	361	1	8
593	657	156	207	11	chr4	1091297	1091479	-256652	+	DNAREP1_DM	RC	Helitron	7	233	-361	8
593	354	172	0	0	chr4	1091504	1091562	-256569	+	DNAREP1_DM	RC	Helitron	526	583	-11	8
593	234	146	0	24	chr4	1092006	1092048	-256083	+	DNAREP1_DM	RC	Helitron	551	591	-3	8
593	12	147	33	0	chr4	1092547	1092577	-255554	+	(CAACAT)n	Simple_repeat	Simple_repeat	1	31	0	8
593	552	203	86	21	chr4	1093600	1093741	-254390	+	DNAREP1_DM	RC	Helitron	444	594	0	8
593	758	138	28	7	chr4	1093711	1093850	-254281	+	DNAREP1_DM	RC	Helitron	445	586	-8	8
593	356	221	35	48	chr4	1094334	1094481	-253650	+	DNAREP1_DM	RC	Helitron	334	478	-116	8
593	783	203	65	114	chr4	1094713	1094941	-253190	+	DNAREP1_DM	RC	Helitron	21	236	-358	8
593	2150	130	113	125	chr4	1094939	1095492	-252639	+	DNAREP1_DM	RC	Helitron	49	594	0	8
593	256	223	115	67	chr4	1096789	1096938	-251193	-	DNAREP1_DM	RC	Helitron	-49	545	389	8
593	343	227	92	25	chr4	1096943	1097065	-251066	-	DNAREP1_DM	RC	Helitron	-116	478	348	8
593	321	132	19	0	chr4	1097081	1097134	-250997	-	PROTOP_B	DNA	P	-1095	58	5	8
593	13	128	59	0	chr4	1098708	1098742	-249389	+	(TTACGGT)n	Simple_repeat	Simple_repeat	1	36	0	8
593	698	157	221	5	chr4	1099273	1099471	-248660	+	DNAREP1_DM	RC	Helitron	2	254	-340	8
593	443	195	31	31	chr4	1099885	1100012	-248119	-	DNAREP1_DM	RC	Helitron	-1	593	467	8
593	437	246	0	0	chr4	1100117	1100227	-247904	-	DNAREP1_DM	RC	Helitron	-1	593	484	8
593	233	143	176	0	chr4	1100297	1100367	-247764	-	DNAREP1_DM	RC	Helitron	-468	126	42	8
593	270	191	45	16	chr4	1100551	1100615	-247516	+	DNAREP1_DM	RC	Helitron	487	552	-42	8
593	586	181	33	115	chr4	1101253	1101453	-246678	-	DNAREP1_DM	RC	Helitron	-79	515	333	8
593	647	75	0	41	chr4	1101445	1101542	-246589	-	DNAREP1_DM	RC	Helitron	-498	96	4	8
593	301	200	167	0	chr4	1101586	1101671	-246460	+	DNAREP1_DM	RC	Helitron	173	274	-320	8
593	235	118	0	0	chr4	1101788	1101822	-246309	+	DNAREP1_DM	RC	Helitron	561	594	0	8
593	373	217	128	0	chr4	1102185	1102314	-245817	+	DNAREP1_DM	RC	Helitron	34	181	-413	8
593	312	203	14	0	chr4	1102372	1102441	-245690	-	DNAREP1_DM	RC	Helitron	-523	71	2	8
593	18	188	35	35	chr4	1102515	1102580	-245551	+	A-rich	Low_complexity	Low_complexity	1	65	0	8
593	579	106	10	37	chr4	1102640	1102748	-245383	-	DNAREP1_DM	RC	Helitron	-185	409	305	8
593	1035	97	88	0	chr4	1102747	1102902	-245229	-	DNAREP1_DM	RC	Helitron	-424	170	1	8
593	318	242	0	0	chr4	1103191	1103257	-244874	-	DNAREP1_DM	RC	Helitron	-431	163	98	8
593	230	175	0	0	chr4	1103341	1103381	-244750	+	DNAREP1_DM	RC	Helitron	52	91	-503	8
593	499	191	43	26	chr4	1103387	1103500	-244631	+	DNAREP1_DM	RC	Helitron	480	594	0	8
593	411	182	127	9	chr4	1105811	1105922	-242209	+	DNAREP1_DM	RC	Helitron	29	154	-440	8
593	13	282	0	0	chr4	1106516	1106556	-241575	+	(ACA)n	Simple_repeat	Simple_repeat	1	40	0	8
593	23	201	43	14	chr4	1108379	1108449	-239682	+	(ATTT)n	Simple_repeat	Simple_repeat	1	72	0	8
593	235	35	0	0	chr4	1109743	1109772	-238359	-	DNAREP1_DM	RC	Helitron	-33	561	533	8
593	19	60	26	53	chr4	1110705	1110744	-237387	+	(TATTTAT)n	Simple_repeat	Simple_repeat	1	38	0	8
593	18	33	65	0	chr4	1112755	1112786	-235345	+	(ATTT)n	Simple_repeat	Simple_repeat	1	33	0	8
593	3034	106	62	6	chr4	1114438	1114923	-233208	-	DNAREP1_DM	RC	Helitron	-80	514	1	8
593	15	153	35	0	chr4	1116614	1116643	-231488	+	(TA)n	Simple_repeat	Simple_repeat	1	30	0	8
593	13	223	0	26	chr4	1117265	1117304	-230827	+	(GTATTA)n	Simple_repeat	Simple_repeat	1	38	0	8
593	555	200	185	0	chr4	1119279	1119464	-228667	+	DNAREP1_DM	RC	Helitron	98	324	-270	8
593	32	95	36	0	chr4	1119475	1119531	-228600	+	(TATTA)n	Simple_repeat	Simple_repeat	1	58	0	8
593	3139	112	101	7	chr4	1120869	1121407	-226724	-	DNAREP1_DM	RC	Helitron	0	594	1	8
593	13	197	0	70	chr4	1121758	1121804	-226327	+	(TATATTT)n	Simple_repeat	Simple_repeat	1	43	0	8
593	14	45	43	0	chr4	1121873	1121896	-226235	+	(ATA)n	Simple_repeat	Simple_repeat	1	24	0	8
593	815	169	118	0	chr4	1125372	1125544	-222587	+	DNAREP1_DM	RC	Helitron	33	227	-367	8
593	262	221	131	0	chr4	1125544	1125630	-222501	+	DNAREP1_DM	RC	Helitron	158	256	-338	8
593	384	202	37	9	chr4	1125791	1125896	-222235	-	DNAREP1_DM	RC	Helitron	-222	372	265	8
593	1741	128	52	55	chr4	1125809	1126157	-221974	-	DNAREP1_DM	RC	Helitron	-117	477	131	8
593	654	166	324	14	chr4	1126181	1126401	-221730	-	DNAREP1_DM	RC	Helitron	-301	293	1	8
593	19	133	23	23	chr4	1126659	1126702	-221429	+	(ATATTAT)n	Simple_repeat	Simple_repeat	1	43	0	8
593	12	111	0	94	chr4	1127551	1127586	-220545	+	(TTTTCA)n	Simple_repeat	Simple_repeat	1	32	0	8
593	1793	92	49	35	chr4	1127648	1127930	-220201	+	DNAREP1_DM	RC	Helitron	3	288	-306	8
593	1071	113	18	0	chr4	1127910	1128078	-220053	+	DNAREP1_DM	RC	Helitron	423	593	-1	8
593	31	101	61	14	chr4	1128151	1128217	-219914	+	(AATAA)n	Simple_repeat	Simple_repeat	1	69	0	8
593	996	175	58	0	chr4	1128946	1129140	-218991	-	DNAREP1_DM	RC	Helitron	0	594	389	8
593	906	169	142	122	chr4	1129034	1129411	-218720	-	DNAREP1_DM	RC	Helitron	-208	386	1	8
593	15	249	33	33	chr4	1130209	1130270	-217861	+	(ATT)n	Simple_repeat	Simple_repeat	1	61	0	8
593	579	106	245	0	chr4	1130620	1130762	-217369	+	DNAREP1_DM	RC	Helitron	1	188	-406	8
593	412	133	11	22	chr4	1130764	1130856	-217275	+	DNAREP1_DM	RC	Helitron	306	396	-198	8
593	277	182	0	43	chr4	1130863	1130932	-217199	-	DNAREP1_DM	RC	Helitron	-528	66	1	8
593	505	243	95	22	chr4	1133223	1133408	-214723	-	DNAREP1_DM	RC	Helitron	-394	200	1	8
593	663	109	204	0	chr4	1133597	1133734	-214397	-	DNAREP1_DM	RC	Helitron	-421	173	2	8
593	405	130	13	0	chr4	1134416	1134493	-213638	+	DNAREP1_DM	RC	Helitron	382	459	-135	8
593	228	186	0	0	chr4	1134490	1134533	-213598	+	DNAREP1_DM	RC	Helitron	120	162	-432	8
593	1269	166	15	19	chr4	1134707	1134977	-213154	-	DNAREP1_DM	RC	Helitron	-30	564	296	8
593	306	186	41	54	chr4	1136007	1136081	-212050	+	DNAREP1_DM	RC	Helitron	263	335	-259	8
593	777	132	126	0	chr4	1137256	1137408	-210723	-	DNAREP1_DM	RC	Helitron	-113	481	308	8
593	524	185	112	0	chr4	1137413	1137532	-210599	-	DNAREP1_DM	RC	Helitron	-440	154	21	8
593	12	98	0	0	chr4	1138950	1138972	-209159	+	(TAGG)n	Simple_repeat	Simple_repeat	1	22	0	8
593	226	287	47	130	chr4	1142705	1142913	-205218	+	FW_DM	LINE	Jockey	178	367	-4325	8
593	261	224	0	17	chr4	1142922	1142981	-205150	+	FW_DM	LINE	Jockey	1174	1231	-3461	8
593	701	224	249	0	chr4	1143008	1143250	-204881	+	FW3_DM	LINE	Jockey	751	1056	-2076	8
593	31	187	32	54	chr4	1143885	1143979	-204152	+	(TA)n	Simple_repeat	Simple_repeat	1	92	0	8
593	573	12	4	0	chr4	1145445	1145967	-202164	+	(ATATATAA)n	Simple_repeat	Simple_repeat	1	524	0	8
593	18	267	49	12	chr4	1145968	1146050	-202081	+	(TATATA)n	Simple_repeat	Simple_repeat	1	85	0	8
593	17	99	64	42	chr4	1146237	1146284	-201847	+	A-rich	Low_complexity	Low_complexity	1	48	0	8
593	1066	112	60	4	chr4	1148091	1148327	-199804	-	DNAREP1_DM	RC	Helitron	0	594	302	8
593	318	126	10	243	chr4	1148311	1148447	-199684	-	DNAREP1_DM	RC	Helitron	-187	407	304	8
593	859	115	13	13	chr4	1148449	1148607	-199524	+	DNAREP1_DM	RC	Helitron	303	460	-134	8
593	1507	178	30	27	chr4	1149540	1149875	-198256	+	Gypsy2_LTR	LTR	Gypsy	1	336	-17	8
593	246	32	0	0	chr4	1150424	1150455	-197676	-	DMCR1A	LINE	CR1	-304	4166	4136	8
593	1477	93	263	0	chr4	1150453	1150719	-197412	-	DMCR1A	LINE	CR1	-616	3854	3519	8
593	804	83	104	0	chr4	1150769	1150890	-197241	-	DMCR1A	LINE	CR1	-2808	1662	1528	8
593	14	280	0	0	chr4	1151863	1151906	-196225	+	(TAA)n	Simple_repeat	Simple_repeat	1	43	0	8
593	16732	34	4	3	chr4	1153147	1155177	-192954	-	DOC3_DM	LINE	Jockey	-1818	2922	891	8
593	4124	38	88	14	chr4	1155175	1155739	-192392	-	DOC3_DM	LINE	Jockey	-4128	612	3	8
593	12	216	25	25	chr4	1156501	1156541	-191590	+	(AATT)n	Simple_repeat	Simple_repeat	1	40	0	8
593	249	179	18	18	chr4	1157068	1157125	-191006	-	BURDOCK_I-int	LTR	Gypsy	0	5860	5804	8
593	7717	230	93	29	chr4	1157709	1161777	-186354	-	BURDOCK_I-int	LTR	Gypsy	-297	4687	132	8
593	17	221	21	0	chr4	1161897	1161945	-186186	+	(TTGAGTG)n	Simple_repeat	Simple_repeat	1	49	0	8
593	14	184	27	0	chr4	1161957	1161994	-186137	+	(TTATTAT)n	Simple_repeat	Simple_repeat	1	38	0	8
593	228	230	63	108	chr4	1162070	1162153	-185978	-	BURDOCK_LTR	LTR	Gypsy	-64	211	133	8
593	5485	54	19	6	chr4	1162183	1162904	-185227	-	TC1_DM	DNA	TcMar-Tc1	0	1666	936	8
593	5790	39	23	3	chr4	1162884	1163613	-184518	-	TC1_DM	DNA	TcMar-Tc1	-922	744	1	8
593	15	181	26	0	chr4	1163954	1163992	-184139	+	(GCCTTT)n	Simple_repeat	Simple_repeat	1	39	0	8
593	1402	33	11	6	chr4	1164446	1164629	-183502	-	TC1_DM	DNA	TcMar-Tc1	-1482	184	1	8
593	28	33	0	0	chr4	1164808	1164839	-183292	+	(ATCTTAC)n	Simple_repeat	Simple_repeat	1	31	0	8
593	13	159	57	0	chr4	1165770	1165805	-182326	+	(TAA)n	Simple_repeat	Simple_repeat	1	37	0	8
593	348	169	184	108	chr4	1166948	1167087	-181044	+	DNAREP1_DM	RC	Helitron	30	181	-413	8
593	347	207	57	17	chr4	1167402	1167520	-180611	-	DNAREP1_DM	RC	Helitron	-183	411	289	8
593	243	123	97	15	chr4	1167519	1167585	-180546	-	DNAREP1_DM	RC	Helitron	-224	370	299	8
593	8432	41	6	30	chr4	1167771	1168903	-179228	+	PROTOP_A	DNA	P	1	1105	0	8
593	631	209	11	73	chr4	1169552	1169743	-178388	-	DNAREP1_DM	RC	Helitron	0	594	416	8
593	3592	17	125	0	chr4	1171109	1171849	-176282	-	DMCR1A	LINE	CR1	-51	4419	3586	8
593	550	179	190	0	chr4	1173400	1173573	-174558	-	DNAREP1_DM	RC	Helitron	-23	571	233	8
593	14	212	0	26	chr4	1175147	1175187	-172944	+	A-rich	Low_complexity	Low_complexity	1	39	0	8
593	257	150	0	0	chr4	1175385	1175425	-172706	+	DMCR1A	LINE	CR1	3865	3904	-566	8
593	3796	71	73	24	chr4	1175422	1176011	-172120	-	Jockey2	LINE	Jockey	0	3428	2809	8
593	2781	65	14	0	chr4	1176010	1176364	-171767	-	Jockey2	LINE	Jockey	-765	2663	2305	8
593	1828	87	1	5	chr4	1176356	1176572	-171559	-	Jockey2	LINE	Jockey	-1278	2150	1974	8
593	4501	14	77	0	chr4	1176572	1177584	-170547	-	PROTOP_A	DNA	P	0	1105	16	8
593	9096	31	50	2	chr4	1177590	1178849	-169282	-	Jockey2	LINE	Jockey	-2108	1320	1	8
593	1892	144	126	10	chr4	1178868	1179282	-168849	+	DMCR1A	LINE	CR1	3895	4363	-107	8
593	306	131	0	16	chr4	1179284	1179346	-168785	-	FB4_DM	DNA	TcMar-Tc1	-2650	1439	1379	8
594	339	140	81	0	chr4	1179697	1179754	-168377	-	DNAREP1_DM	RC	Helitron	0	594	533	8
594	809	157	140	5	chr4	1179789	1179981	-168150	-	DNAREP1_DM	RC	Helitron	-361	233	12	8
594	569	146	303	14	chr4	1180689	1180921	-167210	-	DNAREP1_DM	RC	Helitron	-288	306	1	8
594	578	130	0	32	chr4	1182890	1182985	-165146	+	PROTOP_B	DNA	P	1062	1153	0	8
594	607	136	67	8	chr4	1183284	1183410	-164721	-	DM297_LTR	LTR	Gypsy	0	414	281	8
594	2642	169	150	11	chr4	1183715	1184363	-163768	+	DMCR1A	LINE	CR1	3484	4226	-244	8
594	553	204	18	0	chr4	1184444	1184552	-163579	+	DMCR1A	LINE	CR1	4361	4470	0	8
594	1149	115	160	116	chr4	1184915	1185339	-162792	-	DNAREP1_DM	RC	Helitron	-29	565	1	8
594	16	209	0	0	chr4	1186573	1186606	-161525	+	A-rich	Low_complexity	Low_complexity	1	33	0	8
594	16	149	0	0	chr4	1186675	1186706	-161425	+	(ATGT)n	Simple_repeat	Simple_repeat	1	31	0	8
594	1042	163	47	0	chr4	1186858	1187060	-161071	+	DNAREP1_DM	RC	Helitron	103	314	-280	8
594	17	67	30	30	chr4	1188140	1188174	-159957	+	(TTTTAT)n	Simple_repeat	Simple_repeat	1	34	0	8
594	310	103	108	0	chr4	1190697	1190755	-157376	+	DNAREP1_DM	RC	Helitron	1	65	-529	8
594	2375	125	52	50	chr4	1190792	1191317	-156814	+	DNAREP1_DM	RC	Helitron	54	504	-90	8
594	636	137	107	0	chr4	1191340	1191457	-156674	+	DNAREP1_DM	RC	Helitron	2	132	-462	8
594	533	125	103	30	chr4	1191453	1191552	-156579	+	DNAREP1_DM	RC	Helitron	218	324	-270	8
594	16	209	0	0	chr4	1191578	1191611	-156520	+	(T)n	Simple_repeat	Simple_repeat	1	33	0	8
594	2828	73	60	24	chr4	1194281	1194701	-153430	-	PROTOP_B	DNA	P	-717	436	1	8
594	1043	76	82	0	chr4	1194731	1194876	-153255	-	PROTOP_B	DNA	P	-995	158	1	8
594	454	201	201	0	chr4	1194876	1195015	-153116	+	DNAREP1_DM	RC	Helitron	21	194	-400	8
594	432	68	22	74	chr4	1195034	1195129	-153002	+	DNAREP1_DM	RC	Helitron	314	403	-191	8
594	262	108	0	0	chr4	1195245	1195282	-152849	+	DNAREP1_DM	RC	Helitron	558	594	0	8
594	459	104	94	0	chr4	1195298	1195375	-152756	+	DNAREP1_DM	RC	Helitron	510	594	0	8
594	15	261	0	0	chr4	1196590	1196627	-151504	+	(AT)n	Simple_repeat	Simple_repeat	1	37	0	8
594	15	45	0	42	chr4	1199682	1199707	-148424	+	(ATT)n	Simple_repeat	Simple_repeat	1	24	0	8
594	941	32	1	4	chr4	1199707	1200662	-147469	+	(ATTATAA)n	Simple_repeat	Simple_repeat	1	952	0	8
594	743	13	0	9	chr4	1217662	1218361	-129770	+	(AAATTAT)n	Simple_repeat	Simple_repeat	1	693	0	8
594	20	35	32	32	chr4	1218801	1218832	-129299	+	(TA)n	Simple_repeat	Simple_repeat	1	31	0	8
594	13	278	31	31	chr4	1219726	1219790	-128341	+	(AAC)n	Simple_repeat	Simple_repeat	1	64	0	8
594	651	97	21	0	chr4	1221047	1221140	-126991	+	DNAREP1_DM	RC	Helitron	148	242	-352	8
594	25	154	16	48	chr4	1221193	1221257	-126874	+	(TTTAAT)n	Simple_repeat	Simple_repeat	1	62	0	8
594	23	0	0	0	chr4	1223736	1223761	-124370	+	(A)n	Simple_repeat	Simple_repeat	1	25	0	8
594	1849	182	31	18	chr4	1224512	1224972	-123159	-	DNAREP1_DM	RC	Helitron	-116	478	92	8
594	435	300	20	44	chr4	1227666	1227917	-120214	+	DMCR1A	LINE	CR1	329	573	-3897	8
594	2171	140	201	22	chr4	1228007	1228502	-119629	-	DNAREP1_DM	RC	Helitron	0	594	8	8
594	13	144	62	0	chr4	1232510	1232542	-115589	+	(AAT)n	Simple_repeat	Simple_repeat	1	34	0	8
594	407	94	75	8	chr4	1232546	1232641	-115490	+	DNAREP1_DM	RC	Helitron	256	383	-211	8
594	476	116	140	0	chr4	1232638	1232724	-115407	+	DNAREP1_DM	RC	Helitron	207	306	-288	8
594	630	136	85	54	chr4	1232924	1233072	-115059	-	DNAREP1_DM	RC	Helitron	-99	495	343	8
594	18	180	39	19	chr4	1233598	1233650	-114481	+	(TTTATT)n	Simple_repeat	Simple_repeat	1	53	0	8
594	446	178	42	0	chr4	1233825	1233915	-114216	-	DNAREP1_DM	RC	Helitron	0	594	501	8
594	941	132	84	0	chr4	1234075	1234227	-113904	+	DNAREP1_DM	RC	Helitron	3	168	-426	8
594	417	256	216	0	chr4	1234272	1234453	-113678	+	DNAREP1_DM	RC	Helitron	364	583	-11	8
594	12	119	0	69	chr4	1234462	1234493	-113638	+	(ATT)n	Simple_repeat	Simple_repeat	1	29	0	8
594	249	111	115	36	chr4	1235002	1235058	-113073	+	DNAREP1_DM	RC	Helitron	5	65	-529	8
594	2161	42	12	42	chr4	1235060	1236092	-112039	+	(ATAATAATC)n	Simple_repeat	Simple_repeat	1	1024	0	8
594	22	108	0	0	chr4	1236242	1236257	-111874	+	(TTAAAAA)n	Simple_repeat	Simple_repeat	1	15	0	8
594	2161	42	12	42	chr4	1236257	1236767	-111364	+	(ATAATAATC)n	Simple_repeat	Simple_repeat	1	508	0	8
594	22	108	0	0	chr4	1236767	1236792	-111339	+	(TTAAAAA)n	Simple_repeat	Simple_repeat	2	26	0	8
594	21	82	25	0	chr4	1236910	1236925	-111206	+	(TTAAAAA)n	Simple_repeat	Simple_repeat	1	15	0	8
594	2161	42	12	42	chr4	1236925	1237501	-110630	+	(ATAATAATC)n	Simple_repeat	Simple_repeat	1	580	0	8
594	21	82	25	0	chr4	1237501	1237525	-110606	+	(TTAAAAA)n	Simple_repeat	Simple_repeat	2	26	0	8
594	21	82	25	0	chr4	1237643	1237658	-110473	+	(TTAAAAA)n	Simple_repeat	Simple_repeat	1	15	0	8
594	2161	42	12	42	chr4	1237658	1238096	-110035	+	(ATAATAATC)n	Simple_repeat	Simple_repeat	1	445	0	8
594	21	82	25	0	chr4	1238096	1238120	-110011	+	(TTAAAAA)n	Simple_repeat	Simple_repeat	2	26	0	8
594	1768	94	23	63	chr4	1238221	1238540	-109591	-	DM297_LTR	LTR	Gypsy	-104	310	5	8
594	3025	117	48	12	chr4	1238544	1239154	-108977	-	DM297_I-int	LTR	Gypsy	0	6167	5154	8
594	2282	87	117	0	chr4	1239143	1239617	-108514	-	DM297_I-int	LTR	Gypsy	-4195	1972	1442	8
594	4511	74	95	42	chr4	1239606	1240738	-107393	-	DM297_I-int	LTR	Gypsy	-4959	1208	15	8
594	1823	132	57	31	chr4	1240736	1241096	-107035	-	DM297_LTR	LTR	Gypsy	-42	372	3	8
594	640	104	117	0	chr4	1241121	1241227	-106904	+	DNAREP1_DM	RC	Helitron	30	149	-445	8
594	954	178	96	43	chr4	1241247	1241523	-106608	+	DNAREP1_DM	RC	Helitron	204	495	-99	8
594	470	184	30	39	chr4	1243017	1243119	-105012	-	DNAREP1_DM	RC	Helitron	-397	197	97	8
594	442	252	112	6	chr4	1244586	1244746	-103385	+	DNAREP1_DM	RC	Helitron	141	319	-275	8
594	479	223	97	0	chr4	1246433	1246563	-101568	-	DNAREP1_DM	RC	Helitron	-431	163	20	8
594	16	108	67	0	chr4	1247056	1247086	-101045	+	(AT)n	Simple_repeat	Simple_repeat	1	32	0	8
594	11	144	75	24	chr4	1247086	1247095	-101036	+	(AATATTT)n	Simple_repeat	Simple_repeat	2	42	0	8
594	1424	170	111	32	chr4	1247281	1248168	-99963	+	DNAREP1_DM	RC	Helitron	1	594	0	8
594	328	113	0	19	chr4	1248999	1249053	-99078	-	DNAREP1_DM	RC	Helitron	0	594	542	8
594	485	161	126	63	chr4	1249342	1249468	-98663	+	DNAREP1_DM	RC	Helitron	30	164	-430	8
594	2048	156	60	24	chr4	1250001	1250422	-97709	+	DNAREP1_DM	RC	Helitron	158	594	0	8
594	30	0	0	0	chr4	1250614	1250640	-97491	+	(TA)n	Simple_repeat	Simple_repeat	1	26	0	8
594	522	247	22	28	chr4	1252397	1252576	-95555	+	DNAREP1_DM	RC	Helitron	277	454	-140	8
594	490	61	0	0	chr4	1252588	1252654	-95477	+	DNAREP1_DM	RC	Helitron	1	66	-528	8
594	670	202	112	0	chr4	1252708	1252866	-95265	-	DNAREP1_DM	RC	Helitron	-10	584	407	8
594	1032	176	79	22	chr4	1252866	1253139	-94992	+	DNAREP1_DM	RC	Helitron	105	394	-200	8
594	334	245	41	35	chr4	1254558	1254702	-93429	+	DNAREP1_DM	RC	Helitron	1	145	-449	8
594	390	121	43	0	chr4	1255075	1255141	-92990	-	DNAREP1_DM	RC	Helitron	-525	69	1	8
594	22	73	70	0	chr4	1256017	1256060	-92071	+	(GATAT)n	Simple_repeat	Simple_repeat	1	46	0	8
594	746	161	110	93	chr4	1256226	1256526	-91605	+	FW_DM	LINE	Jockey	97	450	-4242	8
594	2809	129	93	4	chr4	1256531	1257059	-91072	+	FW_DM	LINE	Jockey	1491	2065	-2627	8
594	4964	118	76	52	chr4	1257059	1258095	-90036	+	PROTOP_A	DNA	P	1	1063	-42	8
594	7671	46	68	10	chr4	1258095	1259135	-88996	+	PROTOP_A	DNA	P	1	1105	0	8
594	295	56	0	0	chr4	1259135	1259171	-88960	+	PROTOP_B	DNA	P	1105	1140	-13	8
594	28	0	0	0	chr4	1259171	1259198	-88933	+	(TTTA)n	Simple_repeat	Simple_repeat	1	27	0	8
594	9083	25	14	0	chr4	1259217	1260306	-87825	-	PROTOP_A	DNA	P	0	1105	1	8
594	702	128	0	0	chr4	1260312	1260421	-87710	+	FW_DM	LINE	Jockey	2058	2166	-2526	8
594	2102	127	6	15	chr4	1260417	1260746	-87385	+	FW_DM	LINE	Jockey	3665	3990	-702	8
594	326	206	0	0	chr4	1260745	1260813	-87318	+	FW_DM	LINE	Jockey	4416	4483	-209	8
594	1511	143	116	51	chr4	1261513	1261866	-86265	+	DNAREP1_DM	RC	Helitron	30	408	-186	8
594	246	85	41	60	chr4	1261853	1261903	-86228	+	DNAREP1_DM	RC	Helitron	546	594	0	8
594	315	228	129	82	chr4	1263220	1263440	-84691	+	DNAREP1_DM	RC	Helitron	201	432	-162	8
594	317	237	176	0	chr4	1263410	1263579	-84552	+	DNAREP1_DM	RC	Helitron	274	478	-116	8
594	262	108	0	0	chr4	1265877	1265914	-82217	+	DMCR1A	LINE	CR1	909	945	-3525	8
594	228	224	0	0	chr4	1265964	1266013	-82118	+	DMCR1A	LINE	CR1	1064	1112	-3358	8
594	506	248	224	23	chr4	1266066	1266322	-81809	+	DMCR1A	LINE	CR1	1589	1910	-2560	8
594	353	106	96	0	chr4	1266458	1266524	-81607	+	DNAREP1_DM	RC	Helitron	18	90	-504	8
594	37	0	29	0	chr4	1266524	1266559	-81572	+	(TA)n	Simple_repeat	Simple_repeat	1	36	0	8
594	273	26	0	116	chr4	1266559	1266602	-81529	+	QUASIMODO_LTR	LTR	Gypsy	2	39	-619	8
594	369	91	96	0	chr4	1266780	1266846	-81285	+	DNAREP1_DM	RC	Helitron	18	90	-504	8
594	34	0	30	0	chr4	1266846	1266879	-81252	+	(TA)n	Simple_repeat	Simple_repeat	1	34	0	8
594	1439	136	169	24	chr4	1266879	1267388	-80743	+	QUASIMODO_LTR	LTR	Gypsy	2	589	-69	8
594	104	85	13	0	chr4	1267460	1267609	-80522	+	(TA)n	Simple_repeat	Simple_repeat	1	151	0	8
594	243	36	0	0	chr4	1267609	1267637	-80494	+	DNAREP1_DM	RC	Helitron	120	147	-447	8
594	633	143	97	73	chr4	1267634	1267785	-80346	-	PROTOP_B	DNA	P	-164	989	863	8
594	5763	81	115	7	chr4	1267826	1268755	-79376	-	PROTOP	DNA	P	-3437	1043	1	8
594	320	0	0	0	chr4	1268755	1268793	-79338	+	PROTOP_B	DNA	P	1116	1153	0	8
594	1451	168	83	29	chr4	1268793	1269166	-78965	-	DMCR1A	LINE	CR1	-4075	395	1	8
594	419	274	108	25	chr4	1269211	1269525	-78606	-	QUASIMODO_I-int	LTR	Gypsy	-2986	3074	2732	8
594	458	318	13	9	chr4	1269838	1270071	-78060	-	Gypsy4_I-int	LTR	Gypsy	-2895	3393	3039	8
594	1028	160	57	81	chr4	1270253	1270626	-77505	+	DNAREP1_DM	RC	Helitron	263	594	0	8
594	18	0	0	0	chr4	1271933	1271955	-76176	+	(ATA)n	Simple_repeat	Simple_repeat	1	22	0	8
594	1475	208	55	39	chr4	1271968	1272528	-75603	-	TART	LINE	Jockey	-6752	7725	7325	8
594	285	177	60	12	chr4	1272528	1272608	-75523	-	NINJA_LTR	LTR	Pao	0	317	234	8
594	297	239	83	61	chr4	1272640	1272805	-75326	-	NINJA_LTR	LTR	Pao	-148	169	1	8
594	319	132	0	0	chr4	1272805	1272858	-75273	-	NINJA_I-int	LTR	Pao	0	6011	5959	8
594	8038	64	28	15	chr4	1272856	1273949	-74182	-	DMCR1A	LINE	CR1	-1824	2646	1539	8
594	765	91	0	0	chr4	1273945	1274055	-74076	-	TAHRE	LINE	Jockey	-39	10424	10315	8
594	633	44	34	1	chr4	1274043	1274136	-73995	-	TAHRE	LINE	Jockey	-9	10454	10370	8
594	3002	77	4	34	chr4	1274140	1274608	-73523	-	TART_B1	LINE	Jockey	-140	10514	10061	8
594	241	0	0	0	chr4	1274606	1274637	-73494	-	TAHRE	LINE	Jockey	-7	10456	10426	8
594	1258	7	0	0	chr4	1274637	1274782	-73349	-	TART	LINE	Jockey	-3815	10662	10518	8
594	7203	14	1	3	chr4	1274782	1275634	-72497	+	PROTOP_A	DNA	P	1	850	-255	8
594	9008	31	11	1	chr4	1275634	1276728	-71403	-	PROTOP_A	DNA	P	0	1105	1	8
594	2336	11	0	0	chr4	1276728	1276990	-71141	+	PROTOP_A	DNA	P	844	1105	0	8
594	5069	10	3	2	chr4	1276990	1277576	-70555	-	TART	LINE	Jockey	-3953	10524	9938	8
594	6359	206	63	57	chr4	1277574	1281474	-66657	-	TART	LINE	Jockey	-3814	10663	3044	8
594	40879	77	35	35	chr4	1281470	1288111	-60020	-	HETA	LINE	Jockey	-3814	10663	523	8
594	7073	7	85	2	chr4	1288113	1289098	-59033	-	TART	LINE	Jockey	0	14477	13411	8
594	2792	176	11	10	chr4	1289096	1289617	-58514	-	TAHRE	LINE	Jockey	-11	10452	9931	8
594	5257	189	42	50	chr4	1289641	1291162	-56969	-	TAHRE	LINE	Jockey	-2183	8280	6948	8
594	18480	171	16	25	chr4	1290285	1294969	-53162	-	HETA	LINE	Jockey	-1617	4464	5	8
594	18007	171	31	37	chr4	1295021	1301713	-46418	-	HETA	LINE	Jockey	-3814	10663	1130	8
594	20444	157	34	57	chr4	1301770	1307777	-40354	-	HETA	LINE	Jockey	-2252	8211	1	8
594	322	0	0	111	chr4	1307790	1307844	-40287	-	TART	LINE	Jockey	-3813	10664	10628	8
594	328	0	0	0	chr4	1307846	1307883	-40248	-	TAHRE	LINE	Jockey	0	6081	6045	8
595	626	0	0	0	chr4	1314245	1314314	-33817	-	TAHRE	LINE	Jockey	-9	10454	10386	8
595	253	132	0	0	chr4	1314303	1314341	-33790	-	TART	LINE	Jockey	-6141	8336	8299	8
595	18314	161	31	30	chr4	1314344	1320140	-27991	-	HETA	LINE	Jockey	-1618	4463	4	8
595	8425	51	119	9	chr4	1320135	1320384	-27747	-	TART	LINE	Jockey	-6443	8034	7729	8
595	66	30	0	0	chr4	1320384	1320452	-27679	+	(TTACT)n	Simple_repeat	Simple_repeat	1	68	0	8
595	8425	51	119	9	chr4	1320452	1321358	-26773	-	TART	LINE	Jockey	-6749	7728	6735	8
595	57203	69	19	9	chr4	1321410	1332268	-15863	-	TART	LINE	Jockey	-1203	13274	1	8
595	1463	131	0	4	chr4	1332267	1332497	-15634	-	TART	LINE	Jockey	-7507	6970	6742	8
595	4640	18	102	0	chr4	1332489	1332741	-15390	-	TART	LINE	Jockey	-6440	8037	7786	8
595	66	30	0	0	chr4	1332741	1332809	-15322	+	(TTACT)n	Simple_repeat	Simple_repeat	1	68	0	8
595	4640	18	102	0	chr4	1332809	1333118	-15013	-	TART	LINE	Jockey	-6692	7785	7413	8
595	8525	46	119	9	chr4	1333118	1333366	-14765	-	TART	LINE	Jockey	-6444	8033	7729	8
595	66	30	0	0	chr4	1333366	1333434	-14697	+	(TTACT)n	Simple_repeat	Simple_repeat	1	68	0	8
595	8525	46	119	9	chr4	1333434	1334340	-13791	-	TART	LINE	Jockey	-6749	7728	6735	8
595	57203	69	19	9	chr4	1334392	1345250	-2881	-	TART	LINE	Jockey	-1203	13274	1	8
595	1188	109	0	6	chr4	1345249	1345424	-2707	-	TART	LINE	Jockey	-7507	6970	6797	8
595	2193	8	0	0	chr4	1345424	1345676	-2455	-	TART	LINE	Jockey	-6440	8037	7786	8
595	66	30	0	0	chr4	1345676	1345744	-2387	+	(TTACT)n	Simple_repeat	Simple_repeat	1	68	0	8
595	1660	52	43	6	chr4	1345744	1345960	-2171	-	TART	LINE	Jockey	-6750	7727	7528	8
595	8575	45	119	9	chr4	1345936	1346188	-1943	-	TART	LINE	Jockey	-6440	8037	7786	8
595	66	30	0	0	chr4	1346188	1346256	-1875	+	(TTACT)n	Simple_repeat	Simple_repeat	1	68	0	8
595	8575	45	119	9	chr4	1346256	1347162	-969	-	TART	LINE	Jockey	-6692	7785	6735	8
595	1945	253	54	44	chr4	1347214	1348073	-58	-	TART	LINE	Jockey	-1203	13274	12640	8
585	16	202	59	0	chrM	1210	1261	-18263	+	(TTTTA)n	Simple_repeat	Simple_repeat	1	54	0	8
585	13	239	22	22	chrM	2013	2059	-17465	+	(TTA)n	Simple_repeat	Simple_repeat	1	46	0	8
585	24	188	53	26	chrM	3923	3999	-15525	+	(TAT)n	Simple_repeat	Simple_repeat	1	78	0	8
585	18	45	0	0	chrM	5960	5983	-13541	+	(AT)n	Simple_repeat	Simple_repeat	1	23	0	8
585	13	259	40	40	chrM	6246	6320	-13204	+	(ATTTAT)n	Simple_repeat	Simple_repeat	1	74	0	8
585	11	146	75	24	chrM	8782	8822	-10702	+	(CTAATT)n	Simple_repeat	Simple_repeat	1	42	0	8
585	17	190	0	86	chrM	9063	9126	-10398	+	A-rich	Low_complexity	Low_complexity	1	58	0	8
585	13	210	59	19	chrM	11722	11773	-7751	+	(ATA)n	Simple_repeat	Simple_repeat	1	53	0	8
585	16	166	0	29	chrM	14360	14396	-5128	+	(ATT)n	Simple_repeat	Simple_repeat	1	35	0	8
585	44	24	0	0	chrM	15965	16007	-3517	+	(TA)n	Simple_repeat	Simple_repeat	1	42	0	8
585	35	53	0	0	chrM	16558	16597	-2927	+	(AT)n	Simple_repeat	Simple_repeat	1	39	0	8
585	36	29	0	0	chrM	16921	16956	-2568	+	(AT)n	Simple_repeat	Simple_repeat	1	35	0	8
585	37	0	0	0	chrM	17039	17071	-2453	+	(TA)n	Simple_repeat	Simple_repeat	1	32	0	8
585	20	43	0	0	chrM	17416	17440	-2084	+	(T)n	Simple_repeat	Simple_repeat	1	24	0	8
585	31	69	63	15	chrM	17450	17513	-2011	+	(TA)n	Simple_repeat	Simple_repeat	1	66	0	8
585	26	170	0	0	chrM	19468	19514	-10	+	A-rich	Low_complexity	Low_complexity	1	46	0	8
11	37287	1	0	0	chrX	19921572	19925611	-3616660	+	FW_DM	LINE	Jockey	654	4692	0	1
11	1373	111	78	158	chrX	22020062	22020384	-1521887	+	HOBO	DNA	hAT-hobo	23	316	-2700	1
74	31	30	0	0	chrX	1572853	1572887	-21969384	+	(T)n	Simple_repeat	Simple_repeat	1	34	0	8
74	1340	318	45	27	chrX	1703389	1704789	-21837482	+	SAR_DM	Satellite	Satellite	1	1425	-241	8
75	290	274	0	0	chrX	2752504	2752588	-20789683	+	(CAGT)n	Simple_repeat	Simple_repeat	3	86	0	9
82	62274	6	5	0	chrX	10349261	10355956	-13186315	+	Gypsy1-I_DM	LTR	Gypsy	1	6727	0	1
83	607	301	55	58	chrX	11272029	11272881	-12269390	-	SAR_DM	Satellite	Satellite	-255	1217	368	1
86	240	89	62	0	chrX	13762529	13762574	-9779697	+	Galileo_DM	DNA	P	4831	4878	-1111	1
86	42968	1	0	0	chrX	14416393	14421065	-9121206	-	FW_DM	LINE	Jockey	-21	4671	1	1
87	59254	5	3	4	chrX	14938155	14945685	-8596586	+	ROO_I-int	LTR	Pao	726	8256	0	1
89	13	164	17	111	chrX	17563625	17563684	-5978587	+	A-rich	Low_complexity	Low_complexity	1	54	0	1
92	16	204	17	70	chrX	20316155	20316187	-3226084	+	(ATGT)n	Simple_repeat	Simple_repeat	1	56	0	1
92	47525	13	8	8	chrX	20837920	20843114	-2699157	+	ROO_I-int	LTR	Pao	726	5919	-2337	1
93	486	159	198	98	chrX	21495722	21495875	-2046396	+	DNAREP1_DM	RC	Helitron	22	193	-401	1
93	56112	5	1	3	chrX	21753034	21759225	-1783046	-	Gypsy2-I_DM	LTR	Gypsy	-161	6368	1	1
94	583	73	0	0	chrX	22151148	22151230	-1391041	-	Jockey2	LINE	Jockey	-3346	82	1	1
94	543	143	176	23	chrX	22413264	22413355	-1128916	-	HOBO	DNA	hAT-hobo	-2709	307	193	1
94	1135	117	82	1	chrX	22806316	22806529	-735742	-	DNAREP1_DM	RC	Helitron	0	594	236	1
94	2065	95	37	32	chrX	22937409	22937756	-604515	-	Transib-N1_DM	DNA	CMC-Transib	0	514	166	1
95	15942	37	36	0	chrX	23198017	23200155	-342116	-	DMRT1B	LINE	R1	0	5183	2930	1
95	5874	14	0	5	chrX	23330606	23331270	-211001	-	BATUMI_I-int	LTR	Pao	0	7963	7303	1
95	2289	15	7	11	chrX	23461768	23462044	-80227	-	BLASTOPIA_LTR	LTR	Gypsy	0	275	1	1
585	51512	0	0	0	chrX	0	5707	-23536564	+	TAHRE	LINE	Jockey	4757	10463	0	8
585	15268	183	33	41	chrX	5684	9324	-23532947	+	TAHRE	LINE	Jockey	1	3285	-7178	8
585	18524	160	35	21	chrX	7021	11621	-23530650	+	HETA	LINE	Jockey	1126	8211	-2252	8
585	573	13	0	0	chrX	11625	11703	-23530568	+	TART	LINE	Jockey	7961	8038	-6439	8
585	1181	61	11	12	chrX	11678	11869	-23530402	+	TAHRE	LINE	Jockey	10289	10451	-12	8
585	21016	92	36	14	chrX	11846	15008	-23527263	+	TART	LINE	Jockey	3889	9206	-1448	8
585	57386	71	20	9	chrX	15069	26164	-23516107	+	TART	LINE	Jockey	1	13274	-1203	8
585	8593	45	119	9	chrX	26216	27122	-23515149	+	TART	LINE	Jockey	6734	7727	-6750	8
585	66	30	0	0	chrX	27122	27190	-23515081	+	(TAAAG)n	Simple_repeat	Simple_repeat	1	68	0	8
585	8593	45	119	9	chrX	27190	27444	-23514827	+	TART	LINE	Jockey	7728	8038	-6439	8
585	57386	64	24	9	chrX	27441	37670	-23504601	+	TART	LINE	Jockey	1	13274	-1203	8
585	8593	45	119	9	chrX	37722	38628	-23503643	+	TART	LINE	Jockey	6734	7727	-6750	8
585	66	30	0	0	chrX	38628	38696	-23503575	+	(TAAAG)n	Simple_repeat	Simple_repeat	1	68	0	8
585	8593	45	119	9	chrX	38696	38950	-23503321	+	TART	LINE	Jockey	7728	8038	-6439	8
585	57386	69	15	9	chrX	38948	49341	-23492930	+	TART	LINE	Jockey	1	13274	-1203	8
585	8585	45	119	9	chrX	49393	50299	-23491972	+	TART	LINE	Jockey	6734	7727	-6750	8
585	66	30	0	0	chrX	50299	50367	-23491904	+	(TAAAG)n	Simple_repeat	Simple_repeat	1	68	0	8
585	8585	45	119	9	chrX	50367	50620	-23491651	+	TART	LINE	Jockey	7728	8037	-6440	8
585	1179	59	11	13	chrX	50595	50786	-23491485	+	TAHRE	LINE	Jockey	10289	10451	-12	8
585	24070	101	56	41	chrX	50786	55026	-23487245	+	HETA	LINE	Jockey	1776	6079	-2	8
585	21124	0	0	0	chrX	55025	57665	-23484606	+	TAHRE	LINE	Jockey	7811	10450	-13	8
585	772	207	31	93	chrX	57655	58033	-23484238	+	HETA	LINE	Jockey	1	637	-5444	8
585	54828	45	12	19	chrX	57731	65704	-23476567	+	HETA	LINE	Jockey	1	8951	-5526	8
585	644	14	0	0	chrX	65701	65773	-23476498	+	TAHRE	LINE	Jockey	10380	10451	-12	8
585	18388	172	17	18	chrX	65762	70420	-23471851	+	HETA	LINE	Jockey	1	4463	-1618	8
585	8420	152	64	45	chrX	69564	71690	-23470581	+	TART	LINE	Jockey	6949	10663	-3814	8
585	69586	2	0	0	chrX	71674	79342	-23462929	+	TAHRE	LINE	Jockey	2782	10449	-14	8
585	275	125	0	0	chrX	79342	79382	-23462889	+	HETA	LINE	Jockey	8297	8336	-6141	8
585	629	0	0	0	chrX	79371	79440	-23462831	+	TAHRE	LINE	Jockey	10386	10454	-9	8
585	18438	180	29	39	chrX	79475	85935	-23456336	+	HETA	LINE	Jockey	1	11065	-3412	8
585	18323	174	22	24	chrX	85944	91659	-23450612	+	HETA	LINE	Jockey	6	8280	-2183	8
585	29219	53	29	25	chrX	91661	95575	-23446696	+	HETA	LINE	Jockey	2150	6081	0	8
585	2855	129	13	11	chrX	95575	96038	-23446233	+	TAHRE	LINE	Jockey	9980	10443	-20	8
585	18011	171	26	32	chrX	96055	101875	-23440396	+	HETA	LINE	Jockey	35	10662	-3815	8
585	4141	188	33	58	chrX	101889	103055	-23439216	+	HETA	LINE	Jockey	1	1137	-4944	8
585	18011	171	33	43	chrX	102248	109743	-23432528	+	HETA	LINE	Jockey	35	10664	-3813	8
585	15602	157	43	21	chrX	109753	114021	-23428250	+	HETA	LINE	Jockey	1450	8280	-2183	8
585	327	0	0	0	chrX	114008	114046	-23428225	+	TAHRE	LINE	Jockey	10418	10455	-8	8
585	11511	75	20	17	chrX	114037	116407	-23425864	+	TAHRE	LINE	Jockey	7350	10455	-8	8
585	16	0	0	0	chrX	116425	116442	-23425829	+	(A)n	Simple_repeat	Simple_repeat	1	17	0	8
585	321	6	0	0	chrX	116448	116490	-23425781	+	HETA	LINE	Jockey	6045	6081	0	8
585	25739	168	68	50	chrX	116464	122492	-23419779	+	HETA	LINE	Jockey	1	6079	-2	8
585	21	201	0	0	chrX	122684	122724	-23419547	+	A-rich	Low_complexity	Low_complexity	1	40	0	8
585	522	71	0	12	chrX	122724	122809	-23419462	+	TAHRE	LINE	Jockey	10380	10463	0	8
585	34	28	27	0	chrX	123020	123057	-23419214	+	(TA)n	Simple_repeat	Simple_repeat	1	38	0	8
585	242	138	65	0	chrX	123058	123116	-23419155	-	HETRP_DM	Satellite	Satellite	-797	1075	1014	8
585	675	141	39	13	chrX	123438	123589	-23418682	-	HETRP_DM	Satellite	Satellite	-13	1859	1705	8
585	569	76	0	12	chrX	123846	123926	-23418345	+	DNAREP1_DM	RC	Helitron	2	80	-514	8
585	782	99	138	0	chrX	124195	124326	-23417945	-	DNAREP1_DM	RC	Helitron	-405	189	38	8
585	22	210	0	0	chrX	128226	128270	-23414001	+	A-rich	Low_complexity	Low_complexity	1	44	0	8
585	14	246	33	33	chrX	129336	129397	-23412874	+	(AGCAAC)n	Simple_repeat	Simple_repeat	1	61	0	8
585	1331	163	111	102	chrX	130238	130620	-23411651	+	DNAREP1_DM	RC	Helitron	1	386	-208	8
585	365	78	0	0	chrX	130624	130675	-23411596	+	DNAREP1_DM	RC	Helitron	544	594	0	8
586	245	217	0	32	chrX	132259	132321	-23409950	-	DNAREP1_DM	RC	Helitron	-531	63	4	8
586	2076	132	35	8	chrX	135066	135788	-23406483	+	DNAREP1_DM	RC	Helitron	99	594	0	8
586	267	259	121	8	chrX	137050	137167	-23405104	-	DNAREP1_DM	RC	Helitron	-462	132	1	8
586	68	267	51	0	chrX	140322	140559	-23401712	+	(AT)n	Simple_repeat	Simple_repeat	1	249	0	8
586	400	77	0	0	chrX	143930	143982	-23398289	-	DNAREP1_DM	RC	Helitron	-507	87	36	8
586	28	108	0	0	chrX	148209	148249	-23394022	+	(A)n	Simple_repeat	Simple_repeat	1	40	0	8
586	11	174	0	59	chrX	148631	148667	-23393604	+	(CAACTG)n	Simple_repeat	Simple_repeat	1	34	0	8
586	273	307	26	0	chrX	149955	149968	-23392303	+	P_DG	DNA	P	2742	2757	-131	8
586	2121	107	116	5	chrX	149968	150345	-23391926	+	DNAREP1_DM	RC	Helitron	1	424	-170	8
586	765	181	25	13	chrX	151234	151391	-23390880	-	DNAREP1_DM	RC	Helitron	-217	377	219	8
586	36	0	0	0	chrX	151404	151438	-23390833	+	(CAGACGGA)n	Simple_repeat	Simple_repeat	1	34	0	8
586	911	88	81	0	chrX	151438	151575	-23390696	-	DNAREP1_DM	RC	Helitron	-445	149	1	8
586	15	283	47	0	chrX	151984	152048	-23390223	+	(GCT)n	Simple_repeat	Simple_repeat	1	67	0	8
586	575	215	141	43	chrX	152613	152798	-23389473	-	DNAREP1_DM	RC	Helitron	-388	206	1	8
586	478	183	11	0	chrX	154742	154835	-23387436	+	DNAREP1_DM	RC	Helitron	1	94	-500	8
586	2309	84	93	8	chrX	155424	155931	-23386340	+	DNAREP1_DM	RC	Helitron	1	594	0	8
586	12	189	71	0	chrX	156306	156348	-23385923	+	(TTATAAT)n	Simple_repeat	Simple_repeat	1	45	0	8
586	270	158	155	12	chrX	156850	156933	-23385338	+	DNAREP1_DM	RC	Helitron	491	587	-7	8
586	12	221	0	0	chrX	157319	157351	-23384920	+	(TTTTAA)n	Simple_repeat	Simple_repeat	1	32	0	8
586	657	150	250	17	chrX	157931	158219	-23384052	-	DNAREP1_DM	RC	Helitron	-119	475	110	8
586	321	246	9	50	chrX	158274	158394	-23383877	-	DNAREP1_DM	RC	Helitron	-60	534	420	8
586	913	88	121	106	chrX	158462	158641	-23383630	+	DNAREP1_DM	RC	Helitron	1	182	-412	8
586	372	173	27	75	chrX	158639	158784	-23383487	+	DNAREP1_DM	RC	Helitron	296	545	-49	8
586	617	164	105	0	chrX	158796	158924	-23383347	-	DNAREP1_DM	RC	Helitron	-451	143	1	8
586	4144	25	0	2	chrX	160322	160808	-23381463	-	DMCR1A	LINE	CR1	0	4470	3986	8
586	3931	0	0	0	chrX	160808	161236	-23381035	+	ROO_LTR	LTR	Pao	1	428	0	8
586	12443	9	6	3	chrX	161236	161872	-23380399	+	ROO_I-int	LTR	Pao	1	725	-7531	8
586	45	129	0	0	chrX	161872	161958	-23380313	+	(CAG)n	Simple_repeat	Simple_repeat	1	86	0	8
586	12443	46	18	24	chrX	161958	163367	-23378904	+	ROO_I-int	LTR	Pao	726	2134	-6122	8
586	37602	0	0	0	chrX	163352	167576	-23374695	+	ROO_I-int	LTR	Pao	4032	8256	0	8
586	3902	2	0	0	chrX	167576	168004	-23374267	+	ROO_LTR	LTR	Pao	1	428	0	8
586	709	12	0	0	chrX	168004	168084	-23374187	-	DMCR1A	LINE	CR1	-481	3989	3910	8
586	233	95	23	23	chrX	168086	168129	-23374142	+	P_DG	DNA	P	2754	2796	-92	8
586	760	75	324	24	chrX	168087	168252	-23374019	+	DNAREP1_DM	RC	Helitron	1	217	-377	8
586	253	86	0	0	chrX	168262	168297	-23373974	+	DNAREP1_DM	RC	Helitron	302	336	-258	8
586	251	49	89	0	chrX	168287	168298	-23373973	+	P_DG	DNA	P	2741	2785	-103	8
586	274	0	0	0	chrX	168298	168328	-23373943	+	DNAREP1_DM	RC	Helitron	1	30	-564	8
586	2749	128	53	11	chrX	168328	168830	-23373441	+	DNAREP1_DM	RC	Helitron	1	478	-116	8
586	752	133	42	7	chrX	168811	168947	-23373324	+	DNAREP1_DM	RC	Helitron	423	563	-31	8
586	17	75	62	62	chrX	168969	169017	-23373254	+	(TATCA)n	Simple_repeat	Simple_repeat	1	48	0	8
586	13	78	35	35	chrX	169706	169735	-23372536	+	(TTTA)n	Simple_repeat	Simple_repeat	1	29	0	8
586	225	204	0	0	chrX	172854	172898	-23369373	+	DNAREP1_DM	RC	Helitron	196	239	-355	8
586	12	56	0	0	chrX	173124	173143	-23369128	+	(CAT)n	Simple_repeat	Simple_repeat	1	19	0	8
586	300	229	0	0	chrX	174584	174645	-23367626	-	DNAREP1_DM	RC	Helitron	-430	164	104	8
586	17	256	0	35	chrX	178831	178890	-23363381	+	(ATTAAT)n	Simple_repeat	Simple_repeat	1	57	0	8
586	18	133	0	0	chrX	179053	179086	-23363185	+	(TGA)n	Simple_repeat	Simple_repeat	1	33	0	8
586	15	182	36	56	chrX	179677	179711	-23362560	+	A-rich	Low_complexity	Low_complexity	1	33	0	8
586	83	0	47	0	chrX	179711	179796	-23362475	+	(AT)n	Simple_repeat	Simple_repeat	1	89	0	8
586	15	182	36	56	chrX	179796	179816	-23362455	+	A-rich	Low_complexity	Low_complexity	34	54	0	8
586	1276	106	108	77	chrX	179895	180182	-23362089	+	DNAREP1_DM	RC	Helitron	298	594	0	8
586	267	140	57	0	chrX	180223	180273	-23361998	+	DNAREP1_DM	RC	Helitron	415	467	-127	8
586	868	193	59	30	chrX	181587	181785	-23360486	-	DNAREP1_DM	RC	Helitron	0	594	391	8
586	910	185	68	59	chrX	181672	182062	-23360209	-	DNAREP1_DM	RC	Helitron	-208	386	1	8
586	16	98	0	0	chrX	182075	182097	-23360174	+	(A)n	Simple_repeat	Simple_repeat	1	22	0	8
586	1981	144	49	39	chrX	183391	183797	-23358474	-	DNAREP1_DM	RC	Helitron	-184	410	1	8
586	398	212	75	10	chrX	184296	184396	-23357875	-	DNAREP1_DM	RC	Helitron	-372	222	116	8
586	235	139	0	0	chrX	184412	184448	-23357823	-	DNAREP1_DM	RC	Helitron	-554	40	5	8
586	304	205	208	16	chrX	185260	185383	-23356888	+	DNAREP1_DM	RC	Helitron	9	161	-433	8
586	254	225	223	30	chrX	185383	185548	-23356723	+	PROTOP	DNA	P	1	206	-4274	8
586	281	230	137	21	chrX	185554	185696	-23356575	+	PROTOP	DNA	P	4320	4480	0	8
586	1331	125	39	28	chrX	186520	186775	-23355496	-	DNAREP1_DM	RC	Helitron	0	594	337	8
586	13	175	0	30	chrX	188149	188183	-23354088	+	(TATTTA)n	Simple_repeat	Simple_repeat	1	33	0	8
586	12	201	0	29	chrX	188236	188272	-23353999	+	(TTTATA)n	Simple_repeat	Simple_repeat	1	35	0	8
586	314	187	196	36	chrX	188611	188722	-23353549	+	DNAREP1_DM	RC	Helitron	3	135	-459	8
586	13	182	0	0	chrX	188896	188927	-23353344	+	A-rich	Low_complexity	Low_complexity	1	31	0	8
586	388	103	33	0	chrX	190152	190210	-23352061	-	DNAREP1_DM	RC	Helitron	-13	581	522	8
586	252	173	0	0	chrX	190224	190276	-23351995	-	DNAREP1_DM	RC	Helitron	-263	331	280	8
586	20	137	0	24	chrX	191956	192001	-23350270	+	A-rich	Low_complexity	Low_complexity	1	43	0	8
586	681	246	117	14	chrX	192224	192592	-23349679	+	DNAREP1_DM	RC	Helitron	137	477	-117	8
586	1247	133	144	38	chrX	193446	193917	-23348354	+	DNAREP1_DM	RC	Helitron	21	594	0	8
586	284	178	0	0	chrX	194143	194188	-23348083	+	DNAREP1_DM	RC	Helitron	534	578	-16	8
586	2429	112	69	2	chrX	195821	196237	-23346034	+	DNAREP1_DM	RC	Helitron	1	594	0	8
586	13	165	28	28	chrX	198777	198813	-23343458	+	A-rich	Low_complexity	Low_complexity	1	36	0	8
586	21	0	0	0	chrX	198858	198881	-23343390	+	(AC)n	Simple_repeat	Simple_repeat	1	23	0	8
586	14	281	28	28	chrX	198954	199026	-23343245	+	A-rich	Low_complexity	Low_complexity	1	72	0	8
586	13	156	56	0	chrX	199453	199489	-23342782	+	(TTAAT)n	Simple_repeat	Simple_repeat	1	38	0	8
586	21	61	0	56	chrX	199845	199883	-23342388	+	(AGAT)n	Simple_repeat	Simple_repeat	1	36	0	8
586	233	91	0	0	chrX	199979	200012	-23342259	-	SAR2_DM	Satellite	Satellite	-271	375	343	8
586	3957	124	10	5	chrX	201273	201942	-23340329	-	SAR2_DM	Satellite	Satellite	-230	42736	13030	8
586	1971	284	40	45	chrX	201942	243502	-23298769	+	SAR_DM	Satellite	Satellite	1	41323	-242	8
586	3957	124	10	5	chrX	243502	243793	-23298478	-	SAR2_DM	Satellite	Satellite	-230	13029	1	8
586	266	301	0	34	chrX	243691	243808	-23298463	+	SAR_DM	Satellite	Satellite	979	1091	-381	8
586	14	235	0	0	chrX	246568	246608	-23295663	+	(ATTTTAA)n	Simple_repeat	Simple_repeat	1	40	0	8
586	13	204	0	49	chrX	247014	247057	-23295214	+	(AAGGAC)n	Simple_repeat	Simple_repeat	1	41	0	8
586	15	55	0	0	chrX	247605	247624	-23294647	+	(TG)n	Simple_repeat	Simple_repeat	1	19	0	8
586	12	117	108	0	chrX	253875	253912	-23288359	+	A-rich	Low_complexity	Low_complexity	1	41	0	8
586	12	43	83	0	chrX	255578	255602	-23286669	+	(TTAT)n	Simple_repeat	Simple_repeat	1	26	0	8
586	18	126	0	28	chrX	260207	260244	-23282027	+	A-rich	Low_complexity	Low_complexity	1	36	0	8
586	17	144	0	0	chrX	260594	260626	-23281645	+	(ATATAC)n	Simple_repeat	Simple_repeat	1	32	0	8
586	12	78	74	0	chrX	261494	261521	-23280750	+	(ATTTA)n	Simple_repeat	Simple_repeat	1	29	0	8
586	12	148	0	62	chrX	261672	261706	-23280565	+	(TTTTGT)n	Simple_repeat	Simple_repeat	1	32	0	8
587	16	208	0	0	chrX	262482	262515	-23279756	+	(T)n	Simple_repeat	Simple_repeat	1	33	0	8
587	16	52	0	0	chrX	263742	263762	-23278509	+	(A)n	Simple_repeat	Simple_repeat	1	20	0	8
587	926	159	4	100	chrX	265130	265472	-23276799	-	SAR2_DM	Satellite	Satellite	-497	309	1	8
587	547	157	0	0	chrX	265500	265602	-23276669	-	SAR2_DM	Satellite	Satellite	-81	565	464	8
587	20	224	0	0	chrX	266272	266319	-23275952	+	(CCG)n	Simple_repeat	Simple_repeat	1	47	0	8
587	15	350	0	0	chrX	266410	266475	-23275796	+	(CCTCCT)n	Simple_repeat	Simple_repeat	1	65	0	8
587	13	256	21	21	chrX	266713	266761	-23275510	+	(CCA)n	Simple_repeat	Simple_repeat	1	48	0	8
587	12	153	53	26	chrX	267866	267904	-23274367	+	(TAATATT)n	Simple_repeat	Simple_repeat	1	39	0	8
587	1005	125	48	10	chrX	274876	275333	-23266938	+	DNAREP1_DM	RC	Helitron	148	594	0	8
587	225	246	0	16	chrX	277226	277288	-23264983	+	DNAREP1_DM	RC	Helitron	104	164	-430	8
587	29	202	0	0	chrX	277438	277495	-23264776	+	(TA)n	Simple_repeat	Simple_repeat	1	57	0	8
587	17	98	29	29	chrX	279765	279800	-23262471	+	(ATA)n	Simple_repeat	Simple_repeat	1	35	0	8
587	15	139	0	0	chrX	280293	280317	-23261954	+	(A)n	Simple_repeat	Simple_repeat	1	24	0	8
587	331	178	40	0	chrX	280580	280653	-23261618	+	M4DM	DNA	CMC-Transib	1	76	-1359	8
587	1807	103	73	4	chrX	282079	282524	-23259747	-	DNAREP1_DM	RC	Helitron	0	594	75	8
587	24	247	33	59	chrX	283212	283334	-23258937	+	(TTTATA)n	Simple_repeat	Simple_repeat	1	119	0	8
587	473	198	86	0	chrX	285155	285261	-23257010	-	DNAREP1_DM	RC	Helitron	0	594	479	8
587	308	294	90	56	chrX	285262	285550	-23256721	-	DNAREP1_DM	RC	Helitron	-285	309	11	8
587	13	168	0	0	chrX	286747	286774	-23255497	+	(GTG)n	Simple_repeat	Simple_repeat	1	27	0	8
587	495	106	96	0	chrX	288159	288244	-23254027	+	DNAREP1_DM	RC	Helitron	2	95	-499	8
587	879	115	165	8	chrX	288264	288500	-23253771	+	DNAREP1_DM	RC	Helitron	322	594	0	8
587	1404	130	79	7	chrX	290820	291091	-23251180	-	DNAREP1_DM	RC	Helitron	0	594	303	8
587	15	158	0	28	chrX	291307	291344	-23250927	+	(ATAATAA)n	Simple_repeat	Simple_repeat	1	36	0	8
587	2796	48	0	32	chrX	292625	292994	-23249277	-	G3_DM	LINE	Jockey	-20	4585	4229	8
587	4087	6	2	64	chrX	295903	296417	-23245854	-	DM412B_LTR	LTR	Gypsy	-89	482	1	8
587	56781	1	1	11	chrX	296417	302961	-23239310	-	DM412	LTR	Gypsy	0	6477	1	8
587	4100	4	2	64	chrX	302961	303475	-23238796	-	DM412B_LTR	LTR	Gypsy	-89	482	1	8
587	510	168	0	70	chrX	303668	303783	-23238488	-	DNAREP1_DM	RC	Helitron	-369	225	119	8
587	235	211	216	27	chrX	305124	305236	-23237035	-	DNAREP1_DM	RC	Helitron	-401	193	55	8
587	446	187	162	36	chrX	305649	305788	-23236483	+	DNAREP1_DM	RC	Helitron	10	169	-425	8
587	13	256	0	42	chrX	305796	305846	-23236425	+	(TTTAA)n	Simple_repeat	Simple_repeat	1	48	0	8
587	1955	127	72	26	chrX	306501	306933	-23235338	-	DNAREP1_DM	RC	Helitron	-2	592	1	8
587	13	133	98	0	chrX	309654	309673	-23232598	+	(TAATAATA)n	Simple_repeat	Simple_repeat	1	45	0	8
587	15	0	91	0	chrX	309673	309695	-23232576	+	(TA)n	Simple_repeat	Simple_repeat	1	24	0	8
587	11	222	0	51	chrX	311384	311425	-23230846	+	(ATGATAA)n	Simple_repeat	Simple_repeat	1	39	0	8
587	236	154	0	71	chrX	312781	312837	-23229434	+	(ACTG)n	Simple_repeat	Simple_repeat	4	55	0	8
587	13	226	0	0	chrX	312925	312961	-23229310	+	A-rich	Low_complexity	Low_complexity	1	36	0	8
587	733	70	0	174	chrX	314373	314511	-23227760	-	DNAREP1_DM	RC	Helitron	-363	231	118	8
587	17	104	0	31	chrX	316392	316425	-23225846	+	(TTTTA)n	Simple_repeat	Simple_repeat	1	32	0	8
587	21	154	47	0	chrX	316739	316782	-23225489	+	(AT)n	Simple_repeat	Simple_repeat	1	45	0	8
587	17	201	0	0	chrX	318376	318416	-23223855	+	(GATGTA)n	Simple_repeat	Simple_repeat	1	40	0	8
587	2269	11	7	11	chrX	318525	318801	-23223470	+	BLASTOPIA_LTR	LTR	Gypsy	1	275	0	8
587	40718	1	1	0	chrX	318801	323278	-23218993	+	BLASTOPIA_I-int	LTR	Gypsy	1	4481	0	8
587	2269	11	7	11	chrX	323278	323554	-23218717	+	BLASTOPIA_LTR	LTR	Gypsy	1	275	0	8
587	262	152	21	0	chrX	324144	324190	-23218081	+	DNAREP1_DM	RC	Helitron	536	582	-12	8
587	12	147	33	0	chrX	326765	326795	-23215476	+	(TCAGTT)n	Simple_repeat	Simple_repeat	1	31	0	8
587	233	196	0	38	chrX	329144	329197	-23213074	+	(ACTG)n	Simple_repeat	Simple_repeat	4	54	0	8
587	394	167	86	10	chrX	329565	329662	-23212609	+	DNAREP1_DM	RC	Helitron	104	208	-386	8
587	15	208	22	22	chrX	332040	332086	-23210185	+	(ATAACA)n	Simple_repeat	Simple_repeat	1	46	0	8
587	253	288	0	0	chrX	334940	335013	-23207258	+	DNAREP1_DM	RC	Helitron	19	91	-503	8
587	245	241	0	0	chrX	335133	335191	-23207080	+	DNAREP1_DM	RC	Helitron	537	594	0	8
587	11	165	59	0	chrX	336717	336751	-23205520	+	(ATAATAA)n	Simple_repeat	Simple_repeat	1	36	0	8
587	1383	87	117	70	chrX	337307	337566	-23204705	-	DNAREP1_DM	RC	Helitron	-319	275	3	8
587	17	40	0	37	chrX	337601	337629	-23204642	+	(TAGAA)n	Simple_repeat	Simple_repeat	1	27	0	8
587	18	175	0	0	chrX	338039	338071	-23204200	+	A-rich	Low_complexity	Low_complexity	1	32	0	8
587	19	228	0	19	chrX	338216	338269	-23204002	+	(TTAT)n	Simple_repeat	Simple_repeat	1	52	0	8
587	14	211	33	51	chrX	338525	338585	-23203686	+	(TTATTTC)n	Simple_repeat	Simple_repeat	1	59	0	8
587	19	212	0	0	chrX	341140	341178	-23201093	+	(T)n	Simple_repeat	Simple_repeat	1	38	0	8
587	326	197	0	0	chrX	341656	341717	-23200554	-	DNAREP1_DM	RC	Helitron	-11	583	523	8
587	12	191	26	26	chrX	341927	341965	-23200306	+	(ATTTAC)n	Simple_repeat	Simple_repeat	1	38	0	8
587	24	122	0	0	chrX	343171	343207	-23199064	+	(GT)n	Simple_repeat	Simple_repeat	1	36	0	8
587	15	127	93	0	chrX	343470	343513	-23198758	+	A-rich	Low_complexity	Low_complexity	1	47	0	8
587	15	108	0	62	chrX	343526	343560	-23198711	+	(AAC)n	Simple_repeat	Simple_repeat	1	32	0	8
587	24	230	19	71	chrX	344691	344795	-23197476	+	(TTA)n	Simple_repeat	Simple_repeat	1	99	0	8
587	16	98	0	0	chrX	344969	344991	-23197280	+	(T)n	Simple_repeat	Simple_repeat	1	22	0	8
587	12	111	69	0	chrX	345225	345254	-23197017	+	(TTGC)n	Simple_repeat	Simple_repeat	1	31	0	8
587	13	207	49	49	chrX	345994	346055	-23196216	+	(ATTTTATA)n	Simple_repeat	Simple_repeat	1	61	0	8
587	16	290	0	0	chrX	346732	346786	-23195485	+	(ATGACT)n	Simple_repeat	Simple_repeat	1	54	0	8
587	23	327	0	0	chrX	347472	347555	-23194716	+	(ACA)n	Simple_repeat	Simple_repeat	1	83	0	8
587	18	113	25	25	chrX	347757	347797	-23194474	+	(TATATG)n	Simple_repeat	Simple_repeat	1	40	0	8
587	346	182	234	0	chrX	347899	348020	-23194251	+	DNAREP1_DM	RC	Helitron	54	211	-383	8
587	243	206	139	0	chrX	351450	351518	-23190753	+	DNAREP1_DM	RC	Helitron	516	594	0	8
587	16	187	33	51	chrX	351521	351581	-23190690	+	A-rich	Low_complexity	Low_complexity	1	59	0	8
587	317	239	0	0	chrX	351766	351837	-23190434	-	DNAREP1_DM	RC	Helitron	0	594	524	8
587	286	222	0	0	chrX	352227	352281	-23189990	-	DNAREP1_DM	RC	Helitron	-8	586	533	8
587	332	91	0	0	chrX	352292	352336	-23189935	-	DNAREP1_DM	RC	Helitron	-550	44	1	8
587	253	197	16	16	chrX	352293	352355	-23189916	-	P_DG	DNA	P	-90	2798	2737	8
587	13	203	67	0	chrX	353357	353402	-23188869	+	(ATT)n	Simple_repeat	Simple_repeat	1	48	0	8
587	16	239	0	0	chrX	354321	354356	-23187915	+	A-rich	Low_complexity	Low_complexity	1	35	0	8
587	13	0	42	42	chrX	354443	354467	-23187804	+	(GGAG)n	Simple_repeat	Simple_repeat	1	24	0	8
587	13	162	0	0	chrX	357377	357405	-23184866	+	(TTATA)n	Simple_repeat	Simple_repeat	1	28	0	8
587	15	133	73	0	chrX	362110	362151	-23180120	+	(TTAACAA)n	Simple_repeat	Simple_repeat	1	44	0	8
587	12	246	0	26	chrX	362869	362909	-23179362	+	A-rich	Low_complexity	Low_complexity	1	39	0	8
587	18	0	133	0	chrX	364162	364192	-23178079	+	(AT)n	Simple_repeat	Simple_repeat	1	34	0	8
587	12	166	28	28	chrX	364388	364424	-23177847	+	A-rich	Low_complexity	Low_complexity	1	36	0	8
587	17	155	0	98	chrX	365467	365512	-23176759	+	(AT)n	Simple_repeat	Simple_repeat	1	41	0	8
587	240	237	0	17	chrX	365675	365735	-23176536	-	DNAREP1_DM	RC	Helitron	0	594	536	8
587	13	225	20	41	chrX	365865	365915	-23176356	+	(AATTTC)n	Simple_repeat	Simple_repeat	1	49	0	8
587	258	189	0	0	chrX	366120	366173	-23176098	-	DNAREP1_DM	RC	Helitron	-516	78	26	8
587	18	117	26	26	chrX	369427	369466	-23172805	+	A-rich	Low_complexity	Low_complexity	1	39	0	8
587	257	268	0	0	chrX	370387	370458	-23171813	+	ROO_I-int	LTR	Pao	668	738	-7518	8
587	249	331	0	56	chrX	370458	370531	-23171740	+	(CAG)n	Simple_repeat	Simple_repeat	1	136	0	8
587	280	182	0	0	chrX	371110	371165	-23171106	-	DNAREP1_DM	RC	Helitron	-516	78	24	8
587	18	307	33	33	chrX	371983	372073	-23170198	+	(TA)n	Simple_repeat	Simple_repeat	1	90	0	8
587	306	198	104	11	chrX	372137	372224	-23170047	-	DNAREP1_DM	RC	Helitron	-498	96	1	8
587	13	197	0	70	chrX	378572	378618	-23163653	+	(TTAT)n	Simple_repeat	Simple_repeat	1	43	0	8
587	16	116	0	0	chrX	378835	378863	-23163408	+	(GAT)n	Simple_repeat	Simple_repeat	1	28	0	8
587	13	141	0	61	chrX	382284	382319	-23159952	+	(AATTTA)n	Simple_repeat	Simple_repeat	1	33	0	8
587	266	170	0	0	chrX	392189	392236	-23150035	-	DNAREP1_DM	RC	Helitron	-14	580	534	8
587	12	205	0	71	chrX	392968	393013	-23149258	+	(GTATCT)n	Simple_repeat	Simple_repeat	1	42	0	8
588	29	0	0	0	chrX	393832	393857	-23148414	+	(AT)n	Simple_repeat	Simple_repeat	1	25	0	8
588	12	157	26	53	chrX	394267	394306	-23147965	+	A-rich	Low_complexity	Low_complexity	1	38	0	8
588	22	169	0	21	chrX	394903	394952	-23147319	+	(TTTTGG)n	Simple_repeat	Simple_repeat	1	48	0	8
588	15	97	0	0	chrX	395880	395902	-23146369	+	(GA)n	Simple_repeat	Simple_repeat	1	22	0	8
588	18	241	0	22	chrX	395956	396002	-23146269	+	(TC)n	Simple_repeat	Simple_repeat	1	45	0	8
588	12	192	0	89	chrX	398838	398887	-23143384	+	A-rich	Low_complexity	Low_complexity	1	45	0	8
588	12	234	25	0	chrX	398872	398912	-23143359	+	(AATATAG)n	Simple_repeat	Simple_repeat	1	41	0	8
588	333	111	18	0	chrX	401096	401150	-23141121	-	DNAREP1_DM	RC	Helitron	-539	55	1	8
588	14	126	57	0	chrX	403731	403766	-23138505	+	A-rich	Low_complexity	Low_complexity	1	37	0	8
588	13	171	30	0	chrX	406772	406805	-23135466	+	(TTTGAC)n	Simple_repeat	Simple_repeat	1	34	0	8
588	21	178	0	0	chrX	408066	408104	-23134167	+	(T)n	Simple_repeat	Simple_repeat	1	38	0	8
588	15	204	25	0	chrX	410986	411026	-23131245	+	(TTTTTA)n	Simple_repeat	Simple_repeat	1	41	0	8
588	19	175	0	0	chrX	411692	411725	-23130546	+	A-rich	Low_complexity	Low_complexity	1	33	0	8
588	17	285	0	0	chrX	412305	412360	-23129911	+	(ACTTGT)n	Simple_repeat	Simple_repeat	1	55	0	8
588	17	234	0	24	chrX	414577	414619	-23127652	+	(TA)n	Simple_repeat	Simple_repeat	1	41	0	8
588	12	259	0	24	chrX	417018	417061	-23125210	+	(AATTG)n	Simple_repeat	Simple_repeat	1	42	0	8
588	13	100	139	0	chrX	418518	418561	-23123710	+	(AATATC)n	Simple_repeat	Simple_repeat	1	49	0	8
588	21	0	0	0	chrX	420076	420099	-23122172	+	(A)n	Simple_repeat	Simple_repeat	1	23	0	8
588	22	176	0	0	chrX	427540	427579	-23114692	+	A-rich	Low_complexity	Low_complexity	1	39	0	8
588	14	104	62	0	chrX	427748	427780	-23114491	+	(ATTTAC)n	Simple_repeat	Simple_repeat	1	34	0	8
588	12	97	0	0	chrX	428017	428039	-23114232	+	(ATAC)n	Simple_repeat	Simple_repeat	1	22	0	8
588	3166	0	0	0	chrX	428473	428834	-23113437	+	BEL_LTR	LTR	Pao	1	361	0	8
588	47576	1	0	0	chrX	428834	434239	-23108032	+	BEL_I-int	LTR	Pao	1	5404	0	8
588	3166	0	0	0	chrX	434239	434600	-23107671	+	BEL_LTR	LTR	Pao	1	361	0	8
588	12	139	62	0	chrX	446514	446546	-23095725	+	(TTTGTA)n	Simple_repeat	Simple_repeat	1	34	0	8
588	15	233	0	0	chrX	448568	448608	-23093663	+	(TGTTGC)n	Simple_repeat	Simple_repeat	1	40	0	8
588	31	196	14	0	chrX	448732	448802	-23093469	+	(AGATGG)n	Simple_repeat	Simple_repeat	1	71	0	8
588	12	78	74	0	chrX	454953	454980	-23087291	+	(TTATA)n	Simple_repeat	Simple_repeat	1	29	0	8
588	17	212	30	46	chrX	457681	457747	-23084524	+	A-rich	Low_complexity	Low_complexity	1	65	0	8
588	14	141	0	31	chrX	460747	460780	-23081491	+	(TTGAGT)n	Simple_repeat	Simple_repeat	1	32	0	8
588	17	208	53	17	chrX	462118	462175	-23080096	+	(CAG)n	Simple_repeat	Simple_repeat	1	59	0	8
588	19	38	0	0	chrX	471104	471131	-23071140	+	(ATAC)n	Simple_repeat	Simple_repeat	1	27	0	8
588	36	0	29	0	chrX	476781	476815	-23065456	+	(AT)n	Simple_repeat	Simple_repeat	1	35	0	8
588	13	123	24	77	chrX	487566	487607	-23054664	+	(TATCGA)n	Simple_repeat	Simple_repeat	1	39	0	8
588	16	0	0	0	chrX	490749	490767	-23051504	+	(A)n	Simple_repeat	Simple_repeat	1	18	0	8
588	13	159	0	0	chrX	493294	493322	-23048949	+	(ATGT)n	Simple_repeat	Simple_repeat	1	28	0	8
588	14	117	0	35	chrX	493607	493637	-23048634	+	(GTGGT)n	Simple_repeat	Simple_repeat	1	29	0	8
588	13	155	41	62	chrX	493787	493836	-23048435	+	(GCTGTT)n	Simple_repeat	Simple_repeat	1	48	0	8
588	32	72	0	0	chrX	494159	494203	-23048068	+	(TATGTACA)n	Simple_repeat	Simple_repeat	1	44	0	8
588	15	113	69	0	chrX	499368	499397	-23042874	+	(CT)n	Simple_repeat	Simple_repeat	1	31	0	8
588	18	201	0	0	chrX	499879	499919	-23042352	+	(GCG)n	Simple_repeat	Simple_repeat	1	40	0	8
588	27	67	38	58	chrX	508984	509037	-23033234	+	(AT)n	Simple_repeat	Simple_repeat	1	52	0	8
588	13	252	0	0	chrX	511295	511333	-23030938	+	A-rich	Low_complexity	Low_complexity	1	38	0	8
588	15	225	0	73	chrX	513200	513259	-23029012	+	(ATTA)n	Simple_repeat	Simple_repeat	1	55	0	8
588	22	149	0	0	chrX	513895	513932	-23028339	+	(AG)n	Simple_repeat	Simple_repeat	1	37	0	8
588	16	239	0	0	chrX	513987	514022	-23028249	+	A-rich	Low_complexity	Low_complexity	1	35	0	8
588	12	237	33	51	chrX	514383	514443	-23027828	+	A-rich	Low_complexity	Low_complexity	1	59	0	8
588	29	181	0	18	chrX	514544	514602	-23027669	+	(TC)n	Simple_repeat	Simple_repeat	1	57	0	8
588	14	203	20	42	chrX	514688	514737	-23027534	+	(AATTA)n	Simple_repeat	Simple_repeat	1	48	0	8
588	12	72	103	0	chrX	514739	514770	-23027501	+	(TCGTTT)n	Simple_repeat	Simple_repeat	1	34	0	8
588	13	146	0	32	chrX	514809	514841	-23027430	+	(AATATG)n	Simple_repeat	Simple_repeat	1	31	0	8
588	13	107	31	31	chrX	515123	515155	-23027116	+	A-rich	Low_complexity	Low_complexity	1	32	0	8
588	20	197	21	21	chrX	515602	515650	-23026621	+	(TA)n	Simple_repeat	Simple_repeat	1	48	0	8
588	13	45	0	80	chrX	515921	515954	-23026317	+	(ACAA)n	Simple_repeat	Simple_repeat	1	30	0	8
588	13	43	39	39	chrX	516744	516770	-23025501	+	(AAAAC)n	Simple_repeat	Simple_repeat	1	26	0	8
588	12	224	0	27	chrX	516806	516844	-23025427	+	(ACATAT)n	Simple_repeat	Simple_repeat	1	37	0	8
588	22	150	0	73	chrX	517250	517309	-23024962	+	(TTTGT)n	Simple_repeat	Simple_repeat	1	55	0	8
588	13	0	0	0	chrX	518071	518088	-23024183	+	(GCC)n	Simple_repeat	Simple_repeat	1	17	0	8
588	330	238	44	60	chrX	518910	519093	-23023178	+	(CTG)n	Simple_repeat	Simple_repeat	1	180	0	8
588	15	225	0	73	chrX	520710	520769	-23021502	+	(GCAGAG)n	Simple_repeat	Simple_repeat	1	55	0	8
588	12	151	114	0	chrX	521471	521515	-23020756	+	(GTTG)n	Simple_repeat	Simple_repeat	1	49	0	8
588	14	213	0	0	chrX	521755	521788	-23020483	+	(GTT)n	Simple_repeat	Simple_repeat	1	33	0	8
588	18	177	0	0	chrX	522528	522560	-23019711	+	(CA)n	Simple_repeat	Simple_repeat	1	32	0	8
588	13	200	0	29	chrX	523827	523863	-23018408	+	(ATGT)n	Simple_repeat	Simple_repeat	1	35	0	8
588	15	108	33	0	chrX	524213	524243	-23018028	+	(TTTCG)n	Simple_repeat	Simple_repeat	1	31	0	8
589	14	177	48	23	chrX	524311	524353	-23017918	+	(ATGT)n	Simple_repeat	Simple_repeat	1	43	0	8
589	12	197	0	0	chrX	526837	526866	-23015405	+	(ATTTC)n	Simple_repeat	Simple_repeat	1	29	0	8
589	27	0	0	0	chrX	526885	526911	-23015360	+	(ATCCG)n	Simple_repeat	Simple_repeat	1	26	0	8
589	40	0	0	0	chrX	529985	530022	-23012249	+	(ATCTTAC)n	Simple_repeat	Simple_repeat	1	37	0	8
589	12	246	0	44	chrX	530790	530837	-23011434	+	A-rich	Low_complexity	Low_complexity	1	45	0	8
589	17	145	26	0	chrX	531037	531082	-23011189	+	(AGACAGG)n	Simple_repeat	Simple_repeat	1	46	0	8
589	20	163	0	0	chrX	531483	531524	-23010747	+	A-rich	Low_complexity	Low_complexity	1	41	0	8
589	53	169	0	0	chrX	531890	531989	-23010282	+	(CCACA)n	Simple_repeat	Simple_repeat	1	99	0	8
589	17	201	0	73	chrX	532035	532094	-23010177	+	A-rich	Low_complexity	Low_complexity	1	55	0	8
589	23	287	0	0	chrX	532401	532464	-23009807	+	(AC)n	Simple_repeat	Simple_repeat	1	63	0	8
589	42	24	0	0	chrX	532592	532635	-23009636	+	(TTGGGGA)n	Simple_repeat	Simple_repeat	1	43	0	8
589	15	40	0	71	chrX	532636	532666	-23009605	+	(GGGAT)n	Simple_repeat	Simple_repeat	1	28	0	8
589	17	160	0	0	chrX	535197	535257	-23007014	+	(TCGTT)n	Simple_repeat	Simple_repeat	1	60	0	8
589	18	133	0	0	chrX	535772	535805	-23006466	+	(TGA)n	Simple_repeat	Simple_repeat	1	33	0	8
589	22	191	0	0	chrX	536526	536574	-23005697	+	(TCTTT)n	Simple_repeat	Simple_repeat	1	48	0	8
589	12	196	0	0	chrX	536832	536861	-23005410	+	(GACTT)n	Simple_repeat	Simple_repeat	1	29	0	8
589	21	63	0	29	chrX	537679	537715	-23004556	+	(CTCCTG)n	Simple_repeat	Simple_repeat	1	34	0	8
589	24	153	23	0	chrX	541851	541895	-23000376	+	(TC)n	Simple_repeat	Simple_repeat	1	45	0	8
589	12	204	41	41	chrX	541943	541992	-23000279	+	(CCGCT)n	Simple_repeat	Simple_repeat	1	49	0	8
589	17	298	0	0	chrX	542300	542360	-22999911	+	(CCCCG)n	Simple_repeat	Simple_repeat	1	60	0	8
589	451	183	0	88	chrX	543985	544087	-22998184	-	DNAREP1_DM	RC	Helitron	-383	211	119	8
589	16	237	20	20	chrX	546060	546066	-22996205	+	(TTA)n	Simple_repeat	Simple_repeat	1	18	-33	8
589	14	149	54	0	chrX	546066	546103	-22996168	+	(TAATA)n	Simple_repeat	Simple_repeat	1	39	0	8
589	16	237	20	20	chrX	546103	546111	-22996160	+	(TTA)n	Simple_repeat	Simple_repeat	19	51	0	8
589	231	179	18	51	chrX	546896	546955	-22995316	-	RSP	Satellite	Satellite	-4	114	58	8
589	17	111	35	0	chrX	548430	548459	-22993812	+	(GT)n	Simple_repeat	Simple_repeat	1	30	0	8
589	23	209	0	0	chrX	548506	548557	-22993714	+	GA-rich	Low_complexity	Low_complexity	1	51	0	8
589	17	88	0	0	chrX	549005	549029	-22993242	+	(TG)n	Simple_repeat	Simple_repeat	1	24	0	8
589	4400	4	2	4	chrX	551476	551959	-22990312	+	DM412B_LTR	LTR	Gypsy	1	482	-89	8
589	47610	1	0	6	chrX	551959	558498	-22983773	+	DM412	LTR	Gypsy	1	6477	0	8
589	4386	4	2	4	chrX	558498	558981	-22983290	+	DM412B_LTR	LTR	Gypsy	1	482	-89	8
589	13	93	0	0	chrX	560120	560143	-22982128	+	(AATC)n	Simple_repeat	Simple_repeat	1	23	0	8
589	15	214	0	0	chrX	561701	561739	-22980532	+	(AGGTC)n	Simple_repeat	Simple_repeat	1	38	0	8
589	22	221	32	0	chrX	569046	569109	-22973162	+	G-rich	Low_complexity	Low_complexity	1	65	0	8
589	229	167	0	0	chrX	570566	570602	-22971669	+	(CAGT)n	Simple_repeat	Simple_repeat	3	38	0	8
589	17	255	32	16	chrX	571555	571617	-22970654	+	(ATG)n	Simple_repeat	Simple_repeat	1	63	0	8
589	232	174	61	0	chrX	572595	572641	-22969630	-	DNAREP1_DM	RC	Helitron	-545	49	1	8
589	13	263	0	0	chrX	573091	573132	-22969139	+	(AATAAC)n	Simple_repeat	Simple_repeat	1	41	0	8
589	26	38	45	95	chrX	573447	573513	-22968758	+	(ATACAT)n	Simple_repeat	Simple_repeat	1	63	0	8
589	25	112	50	77	chrX	573513	573527	-22968744	+	(ATATCAT)n	Simple_repeat	Simple_repeat	2	78	0	8
589	13	98	0	0	chrX	574728	574750	-22967521	+	(GCA)n	Simple_repeat	Simple_repeat	1	22	0	8
589	17	159	0	0	chrX	575915	575950	-22966321	+	(CTGTCT)n	Simple_repeat	Simple_repeat	1	35	0	8
589	21	120	64	20	chrX	575954	576001	-22966270	+	(CA)n	Simple_repeat	Simple_repeat	1	49	0	8
589	20	299	14	14	chrX	576173	576244	-22966027	+	(AC)n	Simple_repeat	Simple_repeat	1	71	0	8
589	17	175	51	0	chrX	576575	576614	-22965657	+	(AC)n	Simple_repeat	Simple_repeat	1	41	0	8
589	45	55	0	34	chrX	577007	577068	-22965203	+	(CA)n	Simple_repeat	Simple_repeat	1	59	0	8
589	13	209	21	43	chrX	577416	577464	-22964807	+	(TTCCAT)n	Simple_repeat	Simple_repeat	1	47	0	8
589	14	185	82	0	chrX	578284	578333	-22963938	+	(ATAGA)n	Simple_repeat	Simple_repeat	1	53	0	8
589	18	216	0	20	chrX	578727	578740	-22963531	+	(CGATCTT)n	Simple_repeat	Simple_repeat	1	25	-24	8
589	15	0	111	0	chrX	578740	578767	-22963504	+	(TCGA)n	Simple_repeat	Simple_repeat	1	30	0	8
589	18	216	0	20	chrX	578767	578777	-22963494	+	(CGATCTT)n	Simple_repeat	Simple_repeat	26	49	0	8
589	20	180	16	50	chrX	581094	581156	-22961115	+	A-rich	Low_complexity	Low_complexity	1	60	0	8
589	26	49	21	43	chrX	581930	581977	-22960294	+	(CATATATGTA)n	Simple_repeat	Simple_repeat	1	46	0	8
589	17	201	0	0	chrX	582855	582895	-22959376	+	(TTTCTG)n	Simple_repeat	Simple_repeat	1	40	0	8
589	14	153	0	0	chrX	588753	588782	-22953489	+	(ATAA)n	Simple_repeat	Simple_repeat	1	29	0	8
589	50	40	0	0	chrX	589349	589401	-22952870	+	(AT)n	Simple_repeat	Simple_repeat	1	52	0	8
589	13	127	0	0	chrX	590261	590287	-22951984	+	(TGTCC)n	Simple_repeat	Simple_repeat	1	26	0	8
589	19	302	0	30	chrX	590516	590584	-22951687	+	(CA)n	Simple_repeat	Simple_repeat	1	66	0	8
589	31	80	0	0	chrX	590811	590851	-22951420	+	(TG)n	Simple_repeat	Simple_repeat	1	40	0	8
589	13	182	0	0	chrX	592990	593021	-22949250	+	(CTGAC)n	Simple_repeat	Simple_repeat	1	31	0	8
589	26	301	9	36	chrX	593930	594043	-22948228	+	(CAC)n	Simple_repeat	Simple_repeat	1	110	0	8
589	14	185	26	26	chrX	596583	596622	-22945649	+	(ACA)n	Simple_repeat	Simple_repeat	1	39	0	8
589	33	162	0	0	chrX	597227	597289	-22944982	+	(CACGCC)n	Simple_repeat	Simple_repeat	1	62	0	8
589	15	181	24	50	chrX	597513	597554	-22944717	+	(AT)n	Simple_repeat	Simple_repeat	1	40	0	8
589	17	49	0	0	chrX	597687	597708	-22944563	+	(T)n	Simple_repeat	Simple_repeat	1	21	0	8
589	18	97	0	56	chrX	598500	598538	-22943733	+	G-rich	Low_complexity	Low_complexity	1	36	0	8
589	12	126	37	0	chrX	599986	600023	-22942248	+	(CCGAT)n	Simple_repeat	Simple_repeat	1	38	0	8
589	14	194	16	86	chrX	600973	601035	-22941236	+	(ACAGA)n	Simple_repeat	Simple_repeat	1	58	0	8
589	36	0	0	0	chrX	603147	603181	-22939090	+	(CGATA)n	Simple_repeat	Simple_repeat	1	34	0	8
589	14	177	0	0	chrX	603513	603545	-22938726	+	(AATGAA)n	Simple_repeat	Simple_repeat	1	32	0	8
589	13	183	26	26	chrX	606164	606203	-22936068	+	A-rich	Low_complexity	Low_complexity	1	39	0	8
589	13	185	26	26	chrX	606586	606625	-22935646	+	(AGTTGAA)n	Simple_repeat	Simple_repeat	1	39	0	8
589	232	252	0	87	chrX	614766	614892	-22927379	-	ROO_I-int	LTR	Pao	-7507	749	635	8
589	315	250	11	102	chrX	614781	614977	-22927294	+	(CTG)n	Simple_repeat	Simple_repeat	1	178	0	8
589	18	178	22	22	chrX	615231	615277	-22926994	+	(GCT)n	Simple_repeat	Simple_repeat	1	46	0	8
589	18	66	62	0	chrX	615364	615396	-22926875	+	(TGC)n	Simple_repeat	Simple_repeat	1	34	0	8
589	15	158	54	0	chrX	620177	620214	-22922057	+	(TTG)n	Simple_repeat	Simple_repeat	1	39	0	8
589	14	204	17	73	chrX	627550	627608	-22914663	+	(TTGTAT)n	Simple_repeat	Simple_repeat	1	55	0	8
589	16	0	0	0	chrX	628955	628973	-22913298	+	(A)n	Simple_repeat	Simple_repeat	1	18	0	8
589	14	312	0	0	chrX	632303	632354	-22909917	+	GA-rich	Low_complexity	Low_complexity	1	51	0	8
589	17	184	0	0	chrX	636009	636046	-22906225	+	(ACAGAG)n	Simple_repeat	Simple_repeat	1	37	0	8
589	17	342	0	58	chrX	636290	636381	-22905890	+	(AT)n	Simple_repeat	Simple_repeat	1	86	0	8
589	234	208	0	19	chrX	636639	636693	-22905578	-	Galileo_DM	DNA	P	-1194	4795	4743	8
589	16	124	27	27	chrX	637038	637075	-22905196	+	(CTCGCA)n	Simple_repeat	Simple_repeat	1	37	0	8
589	323	250	17	8	chrX	640539	640656	-22901615	+	(CAG)n	Simple_repeat	Simple_repeat	2	119	0	8
589	27	80	0	0	chrX	642834	642874	-22899397	+	(GGA)n	Simple_repeat	Simple_repeat	1	40	0	8
589	12	197	0	0	chrX	645162	645191	-22897080	+	GA-rich	Low_complexity	Low_complexity	1	29	0	8
589	827	151	194	29	chrX	646389	646777	-22895494	+	DNAREP1_DM	RC	Helitron	65	520	-74	8
589	254	237	0	42	chrX	649429	649548	-22892723	+	(CTG)n	Simple_repeat	Simple_repeat	3	116	0	8
589	12	242	55	18	chrX	650123	650178	-22892093	+	(CTG)n	Simple_repeat	Simple_repeat	1	57	0	8
589	17	306	0	0	chrX	650865	650925	-22891346	+	(CTCATC)n	Simple_repeat	Simple_repeat	1	60	0	8
589	16	248	0	0	chrX	651566	651623	-22890648	+	(ATT)n	Simple_repeat	Simple_repeat	1	121	0	8
589	14	269	16	48	chrX	651623	651687	-22890584	+	(TTG)n	Simple_repeat	Simple_repeat	1	62	0	8
589	19	286	0	16	chrX	651817	651882	-22890389	+	(TGC)n	Simple_repeat	Simple_repeat	1	64	0	8
589	325	222	0	0	chrX	652276	652357	-22889914	+	(ATGGTG)n	Simple_repeat	Simple_repeat	6	86	0	8
589	17	153	0	0	chrX	654500	654529	-22887742	+	GA-rich	Low_complexity	Low_complexity	1	29	0	8
589	14	156	0	0	chrX	655276	655305	-22886966	+	(ACAC)n	Simple_repeat	Simple_repeat	1	29	0	8
590	13	196	29	0	chrX	659043	659078	-22883193	+	A-rich	Low_complexity	Low_complexity	1	36	0	8
590	16	104	32	0	chrX	659196	659227	-22883044	+	(ACCC)n	Simple_repeat	Simple_repeat	1	32	0	8
590	31	0	0	0	chrX	662567	662596	-22879675	+	(GGAGCA)n	Simple_repeat	Simple_repeat	1	29	0	8
590	26	63	0	0	chrX	663128	663162	-22879109	+	(AGCAGG)n	Simple_repeat	Simple_repeat	1	34	0	8
590	12	100	0	0	chrX	663890	663912	-22878359	+	(GTCC)n	Simple_repeat	Simple_repeat	1	22	0	8
590	964	101	0	0	chrX	665375	665514	-22876757	-	DNAREP1_DM	RC	Helitron	0	594	456	8
590	1308	107	93	0	chrX	665515	665730	-22876541	-	DNAREP1_DM	RC	Helitron	-299	295	59	8
590	15	192	41	20	chrX	665966	666015	-22876256	+	(TTTGGC)n	Simple_repeat	Simple_repeat	1	50	0	8
590	12	319	0	0	chrX	667187	667234	-22875037	+	(TCTA)n	Simple_repeat	Simple_repeat	1	47	0	8
590	13	100	0	0	chrX	669331	669353	-22872918	+	(TGT)n	Simple_repeat	Simple_repeat	1	22	0	8
590	15	97	57	28	chrX	669470	669505	-22872766	+	(TTG)n	Simple_repeat	Simple_repeat	1	36	0	8
590	631	126	0	0	chrX	673803	673898	-22868373	-	DNAREP1_DM	RC	Helitron	-499	95	1	8
590	37	29	0	0	chrX	676125	676161	-22866110	+	(CA)n	Simple_repeat	Simple_repeat	1	36	0	8
590	31	0	0	0	chrX	679299	679328	-22862943	+	(GCCCCAT)n	Simple_repeat	Simple_repeat	1	29	0	8
590	39	27	0	0	chrX	681366	681404	-22860867	+	(CA)n	Simple_repeat	Simple_repeat	1	38	0	8
590	33	0	0	0	chrX	682174	682205	-22860066	+	(ATAC)n	Simple_repeat	Simple_repeat	1	31	0	8
590	12	125	0	37	chrX	682619	682647	-22859624	+	(ATTAA)n	Simple_repeat	Simple_repeat	1	27	0	8
590	21	114	39	39	chrX	682847	682898	-22859373	+	(CATCTG)n	Simple_repeat	Simple_repeat	1	51	0	8
590	1895	127	110	17	chrX	684370	684723	-22857548	+	DNAREP1_DM	RC	Helitron	3	392	-202	8
590	18	122	0	0	chrX	684923	684950	-22857321	+	(TG)n	Simple_repeat	Simple_repeat	1	27	0	8
590	12	123	51	51	chrX	686802	686841	-22855430	+	(GCAGC)n	Simple_repeat	Simple_repeat	1	39	0	8
590	16	189	0	0	chrX	688285	688315	-22853956	+	(T)n	Simple_repeat	Simple_repeat	1	30	0	8
590	11	202	29	0	chrX	689961	689995	-22852276	+	(GGTTTT)n	Simple_repeat	Simple_repeat	1	35	0	8
590	16	53	0	0	chrX	690223	690243	-22852028	+	(A)n	Simple_repeat	Simple_repeat	1	20	0	8
590	12	204	0	0	chrX	693419	693448	-22848823	+	GA-rich	Low_complexity	Low_complexity	1	29	0	8
590	360	127	14	40	chrX	693949	694023	-22848248	+	DNAREP1_DM	RC	Helitron	1	72	-522	8
590	289	208	0	0	chrX	694086	694139	-22848132	+	DNAREP1_DM	RC	Helitron	541	593	-1	8
590	1137	130	55	29	chrX	694167	694461	-22847810	+	DNAREP1_DM	RC	Helitron	152	578	-16	8
590	14	143	0	31	chrX	695974	696007	-22846264	+	(AACCCC)n	Simple_repeat	Simple_repeat	1	32	0	8
590	24	307	0	0	chrX	698137	698217	-22844054	+	(TATG)n	Simple_repeat	Simple_repeat	1	80	0	8
590	12	190	18	94	chrX	699300	699357	-22842914	+	(TTGT)n	Simple_repeat	Simple_repeat	1	53	0	8
590	251	208	19	0	chrX	699723	699776	-22842495	-	DNAREP1_DM	RC	Helitron	0	594	541	8
590	294	219	88	0	chrX	699907	699980	-22842291	-	DNAREP1_DM	RC	Helitron	-514	80	1	8
590	13	203	29	0	chrX	700149	700184	-22842087	+	(TATG)n	Simple_repeat	Simple_repeat	1	36	0	8
590	21	196	0	87	chrX	700386	700461	-22841810	+	A-rich	Low_complexity	Low_complexity	1	69	0	8
590	17	195	57	42	chrX	702904	702974	-22839297	+	(TTCTTG)n	Simple_repeat	Simple_repeat	1	71	0	8
590	11	241	0	0	chrX	704752	704786	-22837485	+	(CCAATT)n	Simple_repeat	Simple_repeat	1	34	0	8
590	748	65	195	0	chrX	705198	705322	-22836949	+	DNAREP1_DM	RC	Helitron	1	154	-440	8
590	1564	80	78	23	chrX	705330	705586	-22836685	+	DNAREP1_DM	RC	Helitron	324	594	0	8
590	14	142	0	31	chrX	705753	705786	-22836485	+	(CATGCA)n	Simple_repeat	Simple_repeat	1	32	0	8
590	18	178	59	0	chrX	707251	707302	-22834969	+	(TGTTTTTG)n	Simple_repeat	Simple_repeat	1	54	0	8
590	13	154	56	0	chrX	707553	707589	-22834682	+	(TTAGCA)n	Simple_repeat	Simple_repeat	1	38	0	8
590	21	0	0	0	chrX	709038	709061	-22833210	+	(T)n	Simple_repeat	Simple_repeat	1	23	0	8
590	271	268	0	9	chrX	709615	709728	-22832543	+	(CTA)n	Simple_repeat	Simple_repeat	2	113	0	8
590	3232	94	109	8	chrX	710585	711118	-22831153	+	DNAREP1_DM	RC	Helitron	1	594	0	8
590	16	93	0	0	chrX	711783	711806	-22830465	+	(AT)n	Simple_repeat	Simple_repeat	1	23	0	8
590	303	242	0	0	chrX	711949	712015	-22830256	+	DNAREP1_DM	RC	Helitron	1	66	-528	8
590	17	88	0	0	chrX	713716	713740	-22828531	+	(TG)n	Simple_repeat	Simple_repeat	1	24	0	8
590	21	40	0	0	chrX	717307	717333	-22824938	+	(GA)n	Simple_repeat	Simple_repeat	1	26	0	8
590	720	84	0	0	chrX	718817	718912	-22823359	+	DNAREP1_DM	RC	Helitron	496	590	-4	8
590	28	59	0	0	chrX	719977	720013	-22822258	+	(CCACCTA)n	Simple_repeat	Simple_repeat	1	36	0	8
590	15	101	29	29	chrX	720051	720085	-22822186	+	(CCATGT)n	Simple_repeat	Simple_repeat	1	34	0	8
590	1148	83	328	19	chrX	721694	722107	-22820164	+	DNAREP1_DM	RC	Helitron	43	583	-11	8
590	12	108	67	0	chrX	724325	724355	-22817916	+	(CTTCGT)n	Simple_repeat	Simple_repeat	1	32	0	8
590	22	148	57	0	chrX	724704	724757	-22817514	+	(TAATA)n	Simple_repeat	Simple_repeat	1	56	0	8
590	30	0	0	0	chrX	725785	725818	-22816453	+	(A)n	Simple_repeat	Simple_repeat	1	33	0	8
590	317	330	0	50	chrX	726280	726295	-22815976	+	(GCTG)n	Simple_repeat	Simple_repeat	4	54	-43	8
590	413	216	0	0	chrX	726295	726369	-22815902	+	(ACTG)n	Simple_repeat	Simple_repeat	3	76	0	8
[truncated: 135,556 more rows]
