# Supplementary material for: HP1 drives de novo 3D genome reorganization in early Drosophila embryos
Source: Nature. 2021 Apr 14;593(7858):289–93. doi: 10.1038/s41586-021-03460-z (PMC8116211; doi:10.1038/s41586-021-03460-z)
Supplement: Supplementary file 7 — HP1 peaks called with MACS2 using the broad peaks option before cycle 9. [file 41586_2021_3460_MOESM7_ESM.txt]

chr2L	181	5058	HP1_before_c9_broad_peak_1	28	.	1.87807	5.17865	2.80363
chr2L	50968	51523	HP1_before_c9_broad_peak_2	13	.	1.88603	3.43332	1.31949
chr2L	753173	753728	HP1_before_c9_broad_peak_3	15	.	2.13726	3.67638	1.50679
chr2L	1805380	1806165	HP1_before_c9_broad_peak_4	16	.	2.16814	3.85217	1.65676
chr2L	2112466	2113338	HP1_before_c9_broad_peak_5	26	.	2.09705	5.06378	2.69655
chr2L	2113766	2114304	HP1_before_c9_broad_peak_6	13	.	1.90010	3.49991	1.37652
chr2L	2116808	2117965	HP1_before_c9_broad_peak_7	17	.	1.91878	3.91655	1.71709
chr2L	2118863	2119486	HP1_before_c9_broad_peak_8	50	.	2.67097	7.62061	5.00895
chr2L	2753551	2754007	HP1_before_c9_broad_peak_9	11	.	1.98062	3.23590	1.16756
chr2L	3212769	3213064	HP1_before_c9_broad_peak_10	13	.	2.09516	3.50171	1.36325
chr2L	3252545	3253284	HP1_before_c9_broad_peak_11	21	.	2.29803	4.48871	2.19686
chr2L	3254703	3255273	HP1_before_c9_broad_peak_12	14	.	2.02250	3.54696	1.41458
chr2L	3258512	3258881	HP1_before_c9_broad_peak_13	29	.	2.38406	5.35613	2.94867
chr2L	3464925	3465480	HP1_before_c9_broad_peak_14	14	.	2.09161	3.57269	1.42857
chr2L	3606829	3607059	HP1_before_c9_broad_peak_15	18	.	2.20847	4.12051	1.88965
chr2L	3801789	3802103	HP1_before_c9_broad_peak_16	18	.	2.21948	4.05853	1.82765
chr2L	4034420	4034666	HP1_before_c9_broad_peak_17	21	.	2.30193	4.41054	2.12329
chr2L	4606538	4606885	HP1_before_c9_broad_peak_18	13	.	1.96884	3.52524	1.39825
chr2L	4662043	4663128	HP1_before_c9_broad_peak_19	29	.	2.08770	5.29093	2.91729
chr2L	4663943	4664611	HP1_before_c9_broad_peak_20	21	.	2.06403	4.40896	2.13928
chr2L	4665507	4666593	HP1_before_c9_broad_peak_21	28	.	2.17135	5.17315	2.81593
chr2L	4667520	4667967	HP1_before_c9_broad_peak_22	22	.	2.03020	4.49919	2.22257
chr2L	4668851	4669277	HP1_before_c9_broad_peak_23	106	.	2.83013	13.69676	10.63755
chr2L	5828853	5829113	HP1_before_c9_broad_peak_24	31	.	2.41401	5.57952	3.14472
chr2L	6152462	6152835	HP1_before_c9_broad_peak_25	27	.	2.43695	5.09253	2.71560
chr2L	6246341	6246765	HP1_before_c9_broad_peak_26	12	.	1.97976	3.31629	1.22574
chr2L	6965025	6965568	HP1_before_c9_broad_peak_27	14	.	2.12709	3.63786	1.48043
chr2L	7647918	7648247	HP1_before_c9_broad_peak_28	45	.	2.72617	7.13997	4.54462
chr2L	7805188	7805449	HP1_before_c9_broad_peak_29	13	.	2.07850	3.43593	1.33180
chr2L	9902053	9902322	HP1_before_c9_broad_peak_30	28	.	1.91644	5.18707	2.81824
chr2L	9973990	9974434	HP1_before_c9_broad_peak_31	18	.	1.77014	4.10104	1.87475
chr2L	9980435	9980682	HP1_before_c9_broad_peak_32	17	.	1.73211	3.92129	1.72051
chr2L	10004125	10004368	HP1_before_c9_broad_peak_33	14	.	2.12447	3.61756	1.45920
chr2L	10138339	10143059	HP1_before_c9_broad_peak_34	32	.	2.20157	5.71991	3.29601
chr2L	10593131	10593658	HP1_before_c9_broad_peak_35	24	.	2.15215	4.83373	2.49461
chr2L	10594513	10597480	HP1_before_c9_broad_peak_36	18	.	1.99523	4.03439	1.81721
chr2L	10598475	10599001	HP1_before_c9_broad_peak_37	13	.	1.78277	3.49657	1.37198
chr2L	10599812	10600345	HP1_before_c9_broad_peak_38	28	.	2.41950	5.18132	2.80524
chr2L	10863101	10864288	HP1_before_c9_broad_peak_39	38	.	2.25205	6.32393	3.85053
chr2L	11268418	11268836	HP1_before_c9_broad_peak_40	16	.	2.13565	3.80613	1.62705
chr2L	11315469	11315921	HP1_before_c9_broad_peak_41	35	.	2.42418	5.98031	3.53579
chr2L	11992965	11993194	HP1_before_c9_broad_peak_42	13	.	2.05746	3.47532	1.35219
chr2L	12731521	12732134	HP1_before_c9_broad_peak_43	24	.	2.07508	4.81606	2.48606
chr2L	12735148	12735518	HP1_before_c9_broad_peak_44	18	.	2.12071	4.05731	1.83425
chr2L	12742601	12743639	HP1_before_c9_broad_peak_45	21	.	2.26805	4.42077	2.13798
chr2L	12791962	12792299	HP1_before_c9_broad_peak_46	19	.	2.02034	4.15202	1.91652
chr2L	12793407	12794005	HP1_before_c9_broad_peak_47	24	.	2.26461	4.74339	2.42381
chr2L	12862085	12862425	HP1_before_c9_broad_peak_48	10	.	1.57109	3.13835	1.09189
chr2L	12940001	12940682	HP1_before_c9_broad_peak_49	15	.	1.97832	3.73349	1.56471
chr2L	13564240	13564736	HP1_before_c9_broad_peak_50	20	.	2.23251	4.35479	2.08600
chr2L	14986148	14986647	HP1_before_c9_broad_peak_51	19	.	1.79635	4.21651	1.96592
chr2L	14989022	14990093	HP1_before_c9_broad_peak_52	20	.	1.98605	4.31067	2.05158
chr2L	14990863	14991685	HP1_before_c9_broad_peak_53	27	.	2.17697	5.10482	2.74512
chr2L	15038036	15038376	HP1_before_c9_broad_peak_54	11	.	1.96024	3.15297	1.10402
chr2L	15687777	15688084	HP1_before_c9_broad_peak_55	26	.	1.98265	5.02858	2.68132
chr2L	15722055	15723012	HP1_before_c9_broad_peak_56	15	.	1.70087	3.68601	1.52680
chr2L	15956280	15956765	HP1_before_c9_broad_peak_57	20	.	1.66597	4.36399	2.09750
chr2L	17144600	17145576	HP1_before_c9_broad_peak_58	40	.	2.46331	6.60786	4.07772
chr2L	17146004	17147103	HP1_before_c9_broad_peak_59	23	.	2.12915	4.62092	2.31218
chr2L	17149862	17150643	HP1_before_c9_broad_peak_60	12	.	1.78317	3.38751	1.28722
chr2L	17151241	17151713	HP1_before_c9_broad_peak_61	26	.	2.24456	4.98248	2.64073
chr2L	17200252	17200500	HP1_before_c9_broad_peak_62	21	.	1.92321	4.48104	2.19419
chr2L	17689155	17689537	HP1_before_c9_broad_peak_63	14	.	2.04262	3.64462	1.49100
chr2L	17690578	17690854	HP1_before_c9_broad_peak_64	13	.	1.90864	3.51476	1.38570
chr2L	18637441	18638143	HP1_before_c9_broad_peak_65	17	.	2.05054	3.90491	1.70984
chr2L	18842080	18842349	HP1_before_c9_broad_peak_66	28	.	2.47398	5.26164	2.85501
chr2L	19657893	19658768	HP1_before_c9_broad_peak_67	23	.	2.03297	4.65541	2.35045
chr2L	19660029	19660674	HP1_before_c9_broad_peak_68	15	.	1.91393	3.67667	1.52042
chr2L	19661189	19661982	HP1_before_c9_broad_peak_69	22	.	1.99578	4.51887	2.22804
chr2L	19663015	19663499	HP1_before_c9_broad_peak_70	25	.	1.98307	4.92712	2.58088
chr2L	19664799	19665108	HP1_before_c9_broad_peak_71	20	.	2.15673	4.30158	2.03979
chr2L	19739037	19739270	HP1_before_c9_broad_peak_72	14	.	1.98133	3.59027	1.44810
chr2L	20115834	20116147	HP1_before_c9_broad_peak_73	14	.	2.03132	3.64490	1.49227
chr2L	20215319	20215607	HP1_before_c9_broad_peak_74	21	.	2.17141	4.41259	2.13315
chr2L	20217538	20218182	HP1_before_c9_broad_peak_75	23	.	2.18525	4.67088	2.35443
chr2L	20281414	20282155	HP1_before_c9_broad_peak_76	27	.	2.43413	5.11688	2.74636
chr2L	20576782	20577513	HP1_before_c9_broad_peak_77	18	.	2.22647	4.08154	1.84639
chr2L	20892345	20892935	HP1_before_c9_broad_peak_78	14	.	2.01369	3.54447	1.40975
chr2L	20893797	20894201	HP1_before_c9_broad_peak_79	15	.	1.98649	3.71683	1.55063
chr2L	20896173	20896476	HP1_before_c9_broad_peak_80	17	.	2.04634	3.96683	1.76038
chr2L	20977720	20978011	HP1_before_c9_broad_peak_81	12	.	2.05375	3.31789	1.21568
chr2L	21417374	21418538	HP1_before_c9_broad_peak_82	25	.	1.57441	4.89917	2.55302
chr2L	21419066	21420487	HP1_before_c9_broad_peak_83	33	.	1.64285	5.84608	3.39863
chr2L	21421947	21422775	HP1_before_c9_broad_peak_84	27	.	1.54493	5.14598	2.76997
chr2L	21424753	21425758	HP1_before_c9_broad_peak_85	29	.	1.57112	5.33790	2.93098
chr2L	21432005	21432521	HP1_before_c9_broad_peak_86	11	.	1.40376	3.22244	1.15397
chr2L	21433188	21434088	HP1_before_c9_broad_peak_87	38	.	1.47817	6.28089	3.80147
chr2L	21434800	21435576	HP1_before_c9_broad_peak_88	24	.	1.48989	4.82871	2.49022
chr2L	21437374	21437742	HP1_before_c9_broad_peak_89	18	.	1.53908	4.03925	1.82076
chr2L	21439800	21440622	HP1_before_c9_broad_peak_90	42	.	1.76678	6.79697	4.26789
chr2L	21451142	21451755	HP1_before_c9_broad_peak_91	15	.	1.43300	3.68317	1.52497
chr2L	21452521	21453257	HP1_before_c9_broad_peak_92	23	.	1.54969	4.66613	2.35856
chr2L	21453920	21454796	HP1_before_c9_broad_peak_93	25	.	1.57354	4.89119	2.56140
chr2L	21457410	21459512	HP1_before_c9_broad_peak_94	19	.	1.53132	4.20001	1.96540
chr2L	21461505	21461952	HP1_before_c9_broad_peak_95	14	.	1.48473	3.61450	1.46805
chr2L	21462599	21463401	HP1_before_c9_broad_peak_96	32	.	1.58644	5.64813	3.22383
chr2L	21466554	21467091	HP1_before_c9_broad_peak_97	16	.	1.52462	3.88496	1.69572
chr2L	21467638	21469724	HP1_before_c9_broad_peak_98	23	.	1.56095	4.69082	2.37813
chr2L	21471576	21471852	HP1_before_c9_broad_peak_99	27	.	1.63842	5.15669	2.78476
chr2L	21472683	21473435	HP1_before_c9_broad_peak_100	23	.	1.58222	4.71910	2.39655
chr2L	21477725	21478684	HP1_before_c9_broad_peak_101	23	.	1.56799	4.71350	2.39640
chr2L	21481766	21482215	HP1_before_c9_broad_peak_102	15	.	1.48733	3.70989	1.54807
chr2L	21483170	21483423	HP1_before_c9_broad_peak_103	18	.	1.34878	4.12085	1.88795
chr2L	21484121	21485192	HP1_before_c9_broad_peak_104	26	.	1.47813	5.02772	2.66817
chr2L	21487743	21488729	HP1_before_c9_broad_peak_105	27	.	1.59906	5.16074	2.78732
chr2L	21489344	21490254	HP1_before_c9_broad_peak_106	35	.	1.66765	5.98885	3.51529
chr2L	21492124	21492531	HP1_before_c9_broad_peak_107	21	.	1.49282	4.45575	2.16932
chr2L	21493473	21495268	HP1_before_c9_broad_peak_108	31	.	1.64989	5.53346	3.10427
chr2L	21497964	21498805	HP1_before_c9_broad_peak_109	24	.	1.55716	4.77619	2.45234
chr2L	21499375	21500371	HP1_before_c9_broad_peak_110	41	.	1.61186	6.69449	4.15894
chr2L	21501780	21502544	HP1_before_c9_broad_peak_111	23	.	1.54952	4.64057	2.34089
chr2L	21502972	21503912	HP1_before_c9_broad_peak_112	54	.	1.82813	8.07526	5.44602
chr2L	21504579	21505434	HP1_before_c9_broad_peak_113	55	.	1.86839	8.26176	5.58169
chr2L	21506920	21507284	HP1_before_c9_broad_peak_114	19	.	1.49556	4.13844	1.90309
chr2L	21508578	21508906	HP1_before_c9_broad_peak_115	30	.	1.62976	5.45511	3.04666
chr2L	21509581	21510436	HP1_before_c9_broad_peak_116	32	.	1.67873	5.69889	3.25978
chr2L	21512542	21513977	HP1_before_c9_broad_peak_117	28	.	1.58168	5.22028	2.83351
chr2L	21516948	21517605	HP1_before_c9_broad_peak_118	17	.	1.47878	3.99125	1.78512
chr2L	21518065	21518321	HP1_before_c9_broad_peak_119	12	.	1.45109	3.40416	1.29862
chr2L	21519567	21520401	HP1_before_c9_broad_peak_120	33	.	1.67021	5.82856	3.39512
chr2L	21524333	21525317	HP1_before_c9_broad_peak_121	46	.	1.78769	7.21218	4.62282
chr2L	21527757	21528021	HP1_before_c9_broad_peak_122	18	.	1.53618	4.03714	1.81655
chr2L	21529297	21530336	HP1_before_c9_broad_peak_123	23	.	1.55698	4.67097	2.36010
chr2L	21533231	21533495	HP1_before_c9_broad_peak_124	15	.	1.46984	3.66400	1.50920
chr2L	21534253	21535077	HP1_before_c9_broad_peak_125	46	.	1.79906	7.27593	4.66909
chr2L	21536414	21537307	HP1_before_c9_broad_peak_126	15	.	1.44033	3.73662	1.57009
chr2L	21538299	21539299	HP1_before_c9_broad_peak_127	42	.	1.71229	6.76510	4.21256
chr2L	21541060	21541542	HP1_before_c9_broad_peak_128	46	.	1.68355	7.28414	4.68162
chr2L	22151846	22152079	HP1_before_c9_broad_peak_129	14	.	2.04935	3.56937	1.43383
chr2L	22259430	22259999	HP1_before_c9_broad_peak_130	20	.	2.29177	4.35626	2.07464
chr2L	22261136	22262006	HP1_before_c9_broad_peak_131	26	.	2.41546	4.99911	2.64695
chr2L	22383088	22383793	HP1_before_c9_broad_peak_132	13	.	2.09585	3.51064	1.38700
chr2L	22413727	22414007	HP1_before_c9_broad_peak_133	13	.	1.78799	3.42982	1.31763
chr2L	22421435	22421671	HP1_before_c9_broad_peak_134	45	.	2.39592	7.15338	4.54898
chr2L	22433256	22433651	HP1_before_c9_broad_peak_135	17	.	1.87974	3.89824	1.70111
chr2L	22442508	22443086	HP1_before_c9_broad_peak_136	20	.	1.93672	4.31830	2.05121
chr2L	22481825	22482406	HP1_before_c9_broad_peak_137	22	.	1.96500	4.57120	2.27669
chr2L	22484252	22484624	HP1_before_c9_broad_peak_138	13	.	1.77090	3.47661	1.35456
chr2L	22491736	22491990	HP1_before_c9_broad_peak_139	21	.	2.24326	4.43874	2.14883
chr2L	22524914	22525238	HP1_before_c9_broad_peak_140	17	.	2.11767	3.92427	1.72189
chr2L	22598576	22598995	HP1_before_c9_broad_peak_141	13	.	2.05040	3.45987	1.33442
chr2L	22599675	22599929	HP1_before_c9_broad_peak_142	32	.	2.48717	5.64793	3.20574
chr2L	22602034	22602271	HP1_before_c9_broad_peak_143	32	.	2.53327	5.66549	3.21971
chr2L	22615110	22616091	HP1_before_c9_broad_peak_144	22	.	2.32488	4.57658	2.27391
chr2L	22616974	22617328	HP1_before_c9_broad_peak_145	13	.	2.09748	3.50097	1.36311
chr2L	22617758	22618412	HP1_before_c9_broad_peak_146	15	.	2.11631	3.70788	1.53970
chr2L	22627180	22627788	HP1_before_c9_broad_peak_147	17	.	2.16880	3.97425	1.77187
chr2L	22653265	22654005	HP1_before_c9_broad_peak_148	24	.	2.31923	4.79146	2.46542
chr2L	22680413	22680771	HP1_before_c9_broad_peak_149	12	.	1.95355	3.39868	1.29624
chr2L	22682633	22683109	HP1_before_c9_broad_peak_150	17	.	2.17203	3.92869	1.72290
chr2L	22767086	22767459	HP1_before_c9_broad_peak_151	20	.	1.77091	4.31356	2.04771
chr2L	22769925	22772731	HP1_before_c9_broad_peak_152	18	.	1.70857	4.06157	1.83800
chr2L	22801953	22802198	HP1_before_c9_broad_peak_153	40	.	2.45529	6.51992	4.01141
chr2L	22896900	22897238	HP1_before_c9_broad_peak_154	27	.	2.26413	5.08492	2.72047
chr2L	22906952	22907222	HP1_before_c9_broad_peak_155	15	.	2.10673	3.70511	1.53809
chr2L	23077977	23079275	HP1_before_c9_broad_peak_156	15	.	2.06037	3.71810	1.55067
chr2L	23091258	23091599	HP1_before_c9_broad_peak_157	21	.	2.29016	4.40629	2.12901
chr2L	23116010	23116314	HP1_before_c9_broad_peak_158	24	.	2.32813	4.77507	2.44628
chr2L	23184257	23184625	HP1_before_c9_broad_peak_159	26	.	2.22939	5.01318	2.66125
chr2L	23186941	23187833	HP1_before_c9_broad_peak_160	36	.	2.21729	6.11450	3.62844
chr2L	23234244	23237417	HP1_before_c9_broad_peak_161	37	.	2.18605	6.18689	3.74003
chr2L	23238090	23239460	HP1_before_c9_broad_peak_162	61	.	2.78383	8.86237	6.15501
chr2L	23310269	23310535	HP1_before_c9_broad_peak_163	22	.	2.24880	4.53655	2.25138
chr2L	23357250	23357528	HP1_before_c9_broad_peak_164	45	.	2.65099	7.14173	4.56610
chr2L	23370181	23371478	HP1_before_c9_broad_peak_165	31	.	1.71780	5.59464	3.17329
chr2L	23372088	23372324	HP1_before_c9_broad_peak_166	15	.	1.51636	3.70151	1.53773
chr2L	23383396	23383835	HP1_before_c9_broad_peak_167	12	.	1.78329	3.34208	1.24652
chr2L	23386994	23387498	HP1_before_c9_broad_peak_168	15	.	1.92925	3.75948	1.58952
chr2L	23392195	23392441	HP1_before_c9_broad_peak_169	40	.	2.33872	6.60733	4.07398
chr2L	23460265	23460631	HP1_before_c9_broad_peak_170	24	.	2.16879	4.75576	2.43627
chr2L	23485671	23485928	HP1_before_c9_broad_peak_171	12	.	1.99753	3.34160	1.24844
chr2L	23498470	23499512	HP1_before_c9_broad_peak_172	17	.	1.87181	3.96103	1.75478
chr2L	23512941	23513652	HP1_before_c9_broad_peak_173	103	.	1.51345	13.37025	10.32246
chr2R	22945	23448	HP1_before_c9_broad_peak_174	18	.	2.12306	4.01863	1.80084
chr2R	24918	25218	HP1_before_c9_broad_peak_175	13	.	1.93629	3.42164	1.31415
chr2R	34774	35102	HP1_before_c9_broad_peak_176	12	.	1.77882	3.32040	1.23210
chr2R	47082	47365	HP1_before_c9_broad_peak_177	14	.	1.70674	3.55579	1.42045
chr2R	50622	51126	HP1_before_c9_broad_peak_178	15	.	1.84425	3.67532	1.52178
chr2R	63256	64450	HP1_before_c9_broad_peak_179	15	.	2.08084	3.68447	1.52080
chr2R	93549	93787	HP1_before_c9_broad_peak_180	63	.	2.60002	9.15144	6.38676
chr2R	123031	123464	HP1_before_c9_broad_peak_181	18	.	2.02943	4.03765	1.82154
chr2R	239015	239816	HP1_before_c9_broad_peak_182	30	.	2.01189	5.41710	3.01411
chr2R	240563	240997	HP1_before_c9_broad_peak_183	15	.	1.72959	3.74962	1.57782
chr2R	241644	242233	HP1_before_c9_broad_peak_184	16	.	1.69883	3.85762	1.66954
chr2R	243661	245043	HP1_before_c9_broad_peak_185	19	.	1.82687	4.22136	1.97489
chr2R	360108	360579	HP1_before_c9_broad_peak_186	29	.	2.36180	5.32455	2.92262
chr2R	430392	430861	HP1_before_c9_broad_peak_187	23	.	2.03137	4.69863	2.38250
chr2R	515547	516112	HP1_before_c9_broad_peak_188	12	.	2.02902	3.30293	1.21941
chr2R	517618	517872	HP1_before_c9_broad_peak_189	12	.	1.92803	3.30994	1.22370
chr2R	529784	531480	HP1_before_c9_broad_peak_190	32	.	1.82400	5.72062	3.28824
chr2R	532144	533405	HP1_before_c9_broad_peak_191	24	.	1.75357	4.76616	2.44191
chr2R	533955	536182	HP1_before_c9_broad_peak_192	39	.	1.90216	6.42013	3.93184
chr2R	606533	607052	HP1_before_c9_broad_peak_193	27	.	2.19261	5.17364	2.79845
chr2R	723998	724277	HP1_before_c9_broad_peak_194	47	.	2.69435	7.39071	4.78141
chr2R	742818	743153	HP1_before_c9_broad_peak_195	20	.	2.27277	4.28410	2.01966
chr2R	754746	755337	HP1_before_c9_broad_peak_196	13	.	1.95757	3.51299	1.38562
chr2R	756269	757293	HP1_before_c9_broad_peak_197	18	.	1.98060	4.13389	1.89829
chr2R	918921	919150	HP1_before_c9_broad_peak_198	26	.	2.38684	4.95863	2.60229
chr2R	956777	957385	HP1_before_c9_broad_peak_199	19	.	1.97906	4.20478	1.96150
chr2R	963219	963472	HP1_before_c9_broad_peak_200	27	.	2.39587	5.07651	2.70740
chr2R	983597	984043	HP1_before_c9_broad_peak_201	16	.	1.93858	3.80604	1.62879
chr2R	986586	986898	HP1_before_c9_broad_peak_202	21	.	1.97581	4.42002	2.15159
chr2R	1020012	1020635	HP1_before_c9_broad_peak_203	18	.	2.18297	4.07125	1.84318
chr2R	1097825	1098115	HP1_before_c9_broad_peak_204	66	.	1.89881	9.37870	6.60196
chr2R	1123519	1123765	HP1_before_c9_broad_peak_205	14	.	2.12107	3.61443	1.45862
chr2R	1127709	1128215	HP1_before_c9_broad_peak_206	15	.	2.14393	3.71259	1.53571
chr2R	1153241	1153746	HP1_before_c9_broad_peak_207	38	.	2.11487	6.28356	3.80988
chr2R	1154184	1154458	HP1_before_c9_broad_peak_208	83	.	2.11536	11.25476	8.34130
chr2R	1154872	1158763	HP1_before_c9_broad_peak_209	37	.	2.09440	6.23232	3.78925
chr2R	1231468	1232010	HP1_before_c9_broad_peak_210	21	.	2.26364	4.44798	2.16245
chr2R	1240971	1241742	HP1_before_c9_broad_peak_211	14	.	1.98800	3.57740	1.43817
chr2R	1258549	1259038	HP1_before_c9_broad_peak_212	15	.	2.14706	3.72233	1.54261
chr2R	1279495	1279724	HP1_before_c9_broad_peak_213	30	.	2.48151	5.49918	3.07574
chr2R	1280534	1281658	HP1_before_c9_broad_peak_214	15	.	2.12280	3.72651	1.55307
chr2R	1321287	1321814	HP1_before_c9_broad_peak_215	13	.	2.08871	3.48403	1.36828
chr2R	1379333	1379675	HP1_before_c9_broad_peak_216	19	.	2.26319	4.25719	1.99044
chr2R	1384489	1385681	HP1_before_c9_broad_peak_217	33	.	2.46533	5.71336	3.30790
chr2R	1392310	1392730	HP1_before_c9_broad_peak_218	17	.	2.15495	3.90354	1.70305
chr2R	1481335	1481801	HP1_before_c9_broad_peak_219	14	.	2.09443	3.64699	1.48907
chr2R	1486571	1486812	HP1_before_c9_broad_peak_220	13	.	2.02771	3.51726	1.39129
chr2R	1518598	1518958	HP1_before_c9_broad_peak_221	22	.	1.79196	4.60034	2.29492
chr2R	1553515	1553939	HP1_before_c9_broad_peak_222	28	.	2.05118	5.27061	2.87512
chr2R	1564417	1564982	HP1_before_c9_broad_peak_223	14	.	2.03530	3.56358	1.42440
chr2R	1565701	1566920	HP1_before_c9_broad_peak_224	23	.	2.19260	4.67244	2.36116
chr2R	1567330	1568071	HP1_before_c9_broad_peak_225	51	.	2.73100	7.72488	5.12886
chr2R	1674406	1674805	HP1_before_c9_broad_peak_226	15	.	1.95527	3.66774	1.50958
chr2R	1806200	1806540	HP1_before_c9_broad_peak_227	17	.	2.14375	3.94576	1.74158
chr2R	1825911	1826735	HP1_before_c9_broad_peak_228	102	.	1.81907	13.29601	10.28516
chr2R	1851915	1852299	HP1_before_c9_broad_peak_229	14	.	2.11140	3.62177	1.47385
chr2R	1864784	1865076	HP1_before_c9_broad_peak_230	44	.	2.71618	6.97841	4.41036
chr2R	1943960	1944252	HP1_before_c9_broad_peak_231	22	.	1.83060	4.56536	2.27331
chr2R	1945253	1945852	HP1_before_c9_broad_peak_232	13	.	1.70012	3.52785	1.39882
chr2R	2128986	2129377	HP1_before_c9_broad_peak_233	28	.	2.31700	5.25789	2.86836
chr2R	2154504	2155532	HP1_before_c9_broad_peak_234	24	.	2.25911	4.72696	2.41437
chr2R	2155987	2156485	HP1_before_c9_broad_peak_235	18	.	1.98775	4.05252	1.82985
chr2R	2168165	2168578	HP1_before_c9_broad_peak_236	15	.	1.89377	3.76726	1.59932
chr2R	2169558	2169801	HP1_before_c9_broad_peak_237	40	.	2.40723	6.55584	4.02790
chr2R	2183362	2183873	HP1_before_c9_broad_peak_238	16	.	1.94914	3.82295	1.64212
chr2R	2219497	2219739	HP1_before_c9_broad_peak_239	16	.	2.01934	3.84950	1.65904
chr2R	2403908	2404335	HP1_before_c9_broad_peak_240	15	.	2.13355	3.70974	1.55060
chr2R	2474083	2474334	HP1_before_c9_broad_peak_241	16	.	2.11294	3.84786	1.65931
chr2R	2546921	2548459	HP1_before_c9_broad_peak_242	21	.	2.00114	4.47061	2.19238
chr2R	2549911	2551429	HP1_before_c9_broad_peak_243	25	.	2.14029	4.91951	2.57265
chr2R	2577074	2577316	HP1_before_c9_broad_peak_244	18	.	2.03379	4.05707	1.83183
chr2R	2615018	2615380	HP1_before_c9_broad_peak_245	12	.	2.01919	3.33383	1.22868
chr2R	2627648	2628089	HP1_before_c9_broad_peak_246	11	.	1.98442	3.23092	1.16167
chr2R	2635465	2635778	HP1_before_c9_broad_peak_247	16	.	2.17680	3.89296	1.68848
chr2R	2660573	2661520	HP1_before_c9_broad_peak_248	13	.	1.73315	3.52009	1.39006
chr2R	2679455	2679845	HP1_before_c9_broad_peak_249	11	.	2.00172	3.24975	1.17454
chr2R	2710357	2710754	HP1_before_c9_broad_peak_250	14	.	1.94631	3.55943	1.42483
chr2R	2827633	2828384	HP1_before_c9_broad_peak_251	20	.	2.23006	4.29458	2.03092
chr2R	2859122	2859823	HP1_before_c9_broad_peak_252	18	.	1.76865	4.05561	1.83453
chr2R	2860480	2860866	HP1_before_c9_broad_peak_253	19	.	1.82994	4.22216	1.97507
chr2R	2861887	2862696	HP1_before_c9_broad_peak_254	16	.	1.75250	3.83048	1.64905
chr2R	2909542	2910437	HP1_before_c9_broad_peak_255	19	.	2.07005	4.14908	1.91745
chr2R	2911147	2912380	HP1_before_c9_broad_peak_256	15	.	2.05566	3.73235	1.56419
chr2R	2934581	2934923	HP1_before_c9_broad_peak_257	22	.	2.28878	4.56336	2.26588
chr2R	3003418	3003809	HP1_before_c9_broad_peak_258	16	.	1.95739	3.80300	1.61682
chr2R	3024375	3024861	HP1_before_c9_broad_peak_259	21	.	2.26851	4.40170	2.12008
chr2R	3035692	3036242	HP1_before_c9_broad_peak_260	14	.	1.89412	3.58997	1.45137
chr2R	3207008	3207675	HP1_before_c9_broad_peak_261	13	.	2.05620	3.50486	1.38297
chr2R	3210446	3212204	HP1_before_c9_broad_peak_262	26	.	2.24287	5.02486	2.67243
chr2R	3227861	3228915	HP1_before_c9_broad_peak_263	31	.	2.23454	5.58024	3.16932
chr2R	3231121	3231514	HP1_before_c9_broad_peak_264	24	.	2.09838	4.78001	2.44364
chr2R	3234143	3234929	HP1_before_c9_broad_peak_265	31	.	2.02952	5.58314	3.18399
chr2R	3264000	3264229	HP1_before_c9_broad_peak_266	21	.	2.18826	4.40341	2.11796
chr2R	3277083	3277547	HP1_before_c9_broad_peak_267	16	.	2.12490	3.81141	1.63372
chr2R	3299722	3299978	HP1_before_c9_broad_peak_268	11	.	2.00374	3.25616	1.19044
chr2R	3304371	3306423	HP1_before_c9_broad_peak_269	33	.	2.22348	5.82252	3.37492
chr2R	3307702	3308162	HP1_before_c9_broad_peak_270	39	.	2.13660	6.44989	3.93439
chr2R	3308910	3309151	HP1_before_c9_broad_peak_271	34	.	2.08073	5.87993	3.41293
chr2R	3310193	3310928	HP1_before_c9_broad_peak_272	22	.	1.78005	4.60070	2.29884
chr2R	3312096	3312481	HP1_before_c9_broad_peak_273	23	.	1.80210	4.71716	2.39356
chr2R	3353900	3354147	HP1_before_c9_broad_peak_274	15	.	1.99179	3.76421	1.59368
chr2R	3385954	3386550	HP1_before_c9_broad_peak_275	31	.	2.20947	5.61429	3.19014
chr2R	3387293	3387522	HP1_before_c9_broad_peak_276	15	.	1.82302	3.68256	1.52099
chr2R	3388198	3389838	HP1_before_c9_broad_peak_277	22	.	2.02884	4.48246	2.21052
chr2R	3391015	3391886	HP1_before_c9_broad_peak_278	17	.	1.86994	3.91785	1.71845
chr2R	3392382	3392713	HP1_before_c9_broad_peak_279	24	.	2.15167	4.71949	2.40058
chr2R	3401613	3402047	HP1_before_c9_broad_peak_280	26	.	2.33550	5.05377	2.68189
chr2R	3414825	3415150	HP1_before_c9_broad_peak_281	16	.	2.10549	3.80525	1.61797
chr2R	3435173	3435526	HP1_before_c9_broad_peak_282	12	.	2.07013	3.38563	1.26964
chr2R	3482827	3484026	HP1_before_c9_broad_peak_283	43	.	1.75434	6.88206	4.31832
chr2R	3499968	3500612	HP1_before_c9_broad_peak_284	24	.	2.12731	4.72067	2.40714
chr2R	3539517	3540055	HP1_before_c9_broad_peak_285	14	.	1.83787	3.56647	1.42945
chr2R	3566980	3567548	HP1_before_c9_broad_peak_286	16	.	2.10961	3.83775	1.65065
chr2R	3574451	3575085	HP1_before_c9_broad_peak_287	12	.	2.03059	3.39634	1.29224
chr2R	3577534	3577763	HP1_before_c9_broad_peak_288	24	.	2.38299	4.80626	2.46845
chr2R	3604336	3604785	HP1_before_c9_broad_peak_289	17	.	1.95975	3.92169	1.71849
chr2R	3616859	3617697	HP1_before_c9_broad_peak_290	16	.	2.09972	3.83433	1.65022
chr2R	3618325	3618721	HP1_before_c9_broad_peak_291	18	.	2.04548	4.08412	1.86070
chr2R	3619455	3620680	HP1_before_c9_broad_peak_292	23	.	2.19289	4.64962	2.34071
chr2R	3621395	3621890	HP1_before_c9_broad_peak_293	25	.	2.31186	4.92442	2.58201
chr2R	3629415	3631298	HP1_before_c9_broad_peak_294	37	.	2.35485	6.21858	3.78491
chr2R	3631735	3632203	HP1_before_c9_broad_peak_295	15	.	2.14971	3.74161	1.56361
chr2R	3729713	3730118	HP1_before_c9_broad_peak_296	29	.	1.79470	5.33653	2.92122
chr2R	3743761	3744048	HP1_before_c9_broad_peak_297	13	.	1.61011	3.50559	1.38127
chr2R	3744777	3745254	HP1_before_c9_broad_peak_298	23	.	1.84634	4.69730	2.37592
chr2R	3761942	3762338	HP1_before_c9_broad_peak_299	32	.	1.88089	5.74008	3.29331
chr2R	3763157	3763961	HP1_before_c9_broad_peak_300	21	.	1.59966	4.39745	2.13478
chr2R	3766575	3766815	HP1_before_c9_broad_peak_301	17	.	1.77057	3.99460	1.77753
chr2R	3775381	3776169	HP1_before_c9_broad_peak_302	40	.	2.33024	6.65227	4.09978
chr2R	3789632	3790682	HP1_before_c9_broad_peak_303	16	.	1.86502	3.82587	1.64376
chr2R	3795294	3795542	HP1_before_c9_broad_peak_304	43	.	2.27691	6.97337	4.39370
chr2R	3801009	3801754	HP1_before_c9_broad_peak_305	36	.	1.89230	6.08133	3.60523
chr2R	3870378	3870635	HP1_before_c9_broad_peak_306	25	.	2.32921	4.87328	2.53457
chr2R	3873119	3873708	HP1_before_c9_broad_peak_307	14	.	2.06848	3.60425	1.45059
chr2R	3874584	3875110	HP1_before_c9_broad_peak_308	18	.	2.21263	4.04094	1.81405
chr2R	3920852	3921532	HP1_before_c9_broad_peak_309	15	.	2.15865	3.76592	1.57941
chr2R	3967572	3968104	HP1_before_c9_broad_peak_310	14	.	1.95877	3.59397	1.45385
chr2R	3970878	3971482	HP1_before_c9_broad_peak_311	12	.	2.06931	3.38224	1.26695
chr2R	3999015	3999464	HP1_before_c9_broad_peak_312	11	.	1.96116	3.20572	1.14322
chr2R	4002401	4003131	HP1_before_c9_broad_peak_313	15	.	2.14689	3.77640	1.59179
chr2R	4027519	4027880	HP1_before_c9_broad_peak_314	12	.	2.07362	3.40265	1.28335
chr2R	4075709	4076220	HP1_before_c9_broad_peak_315	11	.	1.74029	3.26148	1.18692
chr2R	4128702	4129095	HP1_before_c9_broad_peak_316	16	.	2.09764	3.83755	1.65430
chr2R	4129679	4130022	HP1_before_c9_broad_peak_317	26	.	2.34180	5.04190	2.67190
chr2R	4141152	4141542	HP1_before_c9_broad_peak_318	17	.	2.13268	3.96642	1.76063
chr2R	4171459	4172273	HP1_before_c9_broad_peak_319	20	.	2.11774	4.29805	2.04239
chr2R	4173774	4174124	HP1_before_c9_broad_peak_320	14	.	2.12159	3.61387	1.47026
chr2R	4180561	4180974	HP1_before_c9_broad_peak_321	12	.	2.05005	3.31685	1.21568
chr2R	4216033	4216271	HP1_before_c9_broad_peak_322	24	.	2.13128	4.78516	2.45874
chr2R	4217738	4218412	HP1_before_c9_broad_peak_323	21	.	2.05137	4.43216	2.16211
chr2R	4225307	4225539	HP1_before_c9_broad_peak_324	42	.	2.54590	6.84211	4.28317
chr2R	4230324	4230670	HP1_before_c9_broad_peak_325	22	.	2.33498	4.56913	2.26008
chr2R	4272929	4273293	HP1_before_c9_broad_peak_326	11	.	2.02790	3.25845	1.17925
chr2R	4295477	4296123	HP1_before_c9_broad_peak_327	16	.	2.10502	3.78221	1.60340
chr2R	4296608	4297854	HP1_before_c9_broad_peak_328	24	.	2.10246	4.78364	2.45727
chr2R	4298888	4299485	HP1_before_c9_broad_peak_329	30	.	2.30717	5.49111	3.08583
chr2R	4398110	4398594	HP1_before_c9_broad_peak_330	13	.	2.09887	3.50655	1.36744
chr2R	4420614	4420868	HP1_before_c9_broad_peak_331	28	.	2.32444	5.17462	2.81040
chr2R	4430818	4431243	HP1_before_c9_broad_peak_332	18	.	2.23135	4.09511	1.85837
chr2R	4477903	4478238	HP1_before_c9_broad_peak_333	12	.	1.93790	3.32294	1.23111
chr2R	4481562	4481820	HP1_before_c9_broad_peak_334	29	.	2.31442	5.33235	2.92371
chr2R	4482429	4482798	HP1_before_c9_broad_peak_335	22	.	2.12776	4.51243	2.21537
chr2R	4483646	4483980	HP1_before_c9_broad_peak_336	16	.	2.18613	3.88151	1.67495
chr2R	4487323	4487614	HP1_before_c9_broad_peak_337	17	.	2.19437	3.91817	1.70569
chr2R	4495862	4496255	HP1_before_c9_broad_peak_338	17	.	1.90140	3.93747	1.73532
chr2R	4498278	4498507	HP1_before_c9_broad_peak_339	24	.	2.34277	4.77158	2.43458
chr2R	4505764	4505993	HP1_before_c9_broad_peak_340	18	.	2.21898	4.04329	1.81036
chr2R	4527728	4528350	HP1_before_c9_broad_peak_341	16	.	2.15901	3.79868	1.61509
chr2R	4574557	4575271	HP1_before_c9_broad_peak_342	17	.	2.09900	3.96087	1.75296
chr2R	4655464	4655920	HP1_before_c9_broad_peak_343	10	.	1.70502	3.13428	1.08288
chr2R	4737493	4737889	HP1_before_c9_broad_peak_344	20	.	2.06097	4.34468	2.08028
chr2R	4773394	4773643	HP1_before_c9_broad_peak_345	19	.	2.07831	4.17507	1.93060
chr2R	4863728	4868747	HP1_before_c9_broad_peak_346	57	.	1.57683	8.42405	5.75146
chr2R	4870925	4871154	HP1_before_c9_broad_peak_347	151	.	2.45458	18.54524	15.17313
chr2R	4884265	4884497	HP1_before_c9_broad_peak_348	18	.	2.21159	4.13172	1.89588
chr2R	4928175	4928404	HP1_before_c9_broad_peak_349	13	.	2.02470	3.48610	1.35894
chr2R	4962074	4962478	HP1_before_c9_broad_peak_350	24	.	2.34467	4.79773	2.46104
chr2R	4984384	4984684	HP1_before_c9_broad_peak_351	15	.	2.05199	3.66039	1.50224
chr2R	4990943	4993434	HP1_before_c9_broad_peak_352	34	.	2.26592	5.92358	3.48746
chr2R	5049447	5049690	HP1_before_c9_broad_peak_353	40	.	2.34007	6.54426	4.01922
chr2R	5050832	5051158	HP1_before_c9_broad_peak_354	11	.	1.89782	3.19482	1.13364
chr2R	5052125	5052976	HP1_before_c9_broad_peak_355	19	.	2.12688	4.24413	1.99010
chr2R	5055490	5056562	HP1_before_c9_broad_peak_356	46	.	2.58656	7.26003	4.65319
chr2R	5288840	5289287	HP1_before_c9_broad_peak_357	24	.	2.22198	4.79322	2.45775
chr2R	5369888	5370309	HP1_before_c9_broad_peak_358	13	.	2.10645	3.53629	1.38996
chr2R	5381886	5382604	HP1_before_c9_broad_peak_359	21	.	1.84399	4.41748	2.14329
chr2R	5384294	5385072	HP1_before_c9_broad_peak_360	14	.	1.82698	3.65039	1.49491
chr2R	5385537	5385920	HP1_before_c9_broad_peak_361	22	.	1.98780	4.53231	2.24335
chr2R	5386452	5387195	HP1_before_c9_broad_peak_362	28	.	2.11048	5.22366	2.84717
chr2R	5657769	5657998	HP1_before_c9_broad_peak_363	34	.	2.59022	5.86653	3.40300
chr2R	5937554	5937986	HP1_before_c9_broad_peak_364	14	.	2.12078	3.64745	1.48670
chr2R	6260344	6260799	HP1_before_c9_broad_peak_365	18	.	2.21594	4.05485	1.82701
chr2R	6262229	6262797	HP1_before_c9_broad_peak_366	20	.	2.23145	4.29668	2.04254
chr2R	6263304	6263713	HP1_before_c9_broad_peak_367	15	.	1.97317	3.65883	1.50435
chr2R	6273290	6274098	HP1_before_c9_broad_peak_368	13	.	1.85088	3.45542	1.34101
chr2R	6277068	6277310	HP1_before_c9_broad_peak_369	26	.	2.18898	5.02656	2.65656
chr2R	6315494	6315933	HP1_before_c9_broad_peak_370	13	.	1.93246	3.45768	1.34287
chr2R	6348109	6348594	HP1_before_c9_broad_peak_371	20	.	1.89143	4.29939	2.04468
chr2R	6384863	6385094	HP1_before_c9_broad_peak_372	23	.	2.07467	4.66256	2.35724
chr2R	6390616	6391066	HP1_before_c9_broad_peak_373	14	.	2.08914	3.57671	1.44281
chr2R	6441023	6441283	HP1_before_c9_broad_peak_374	16	.	2.03986	3.82480	1.63566
chr2R	6442346	6442749	HP1_before_c9_broad_peak_375	25	.	2.34974	4.93274	2.57519
chr2R	6445971	6446531	HP1_before_c9_broad_peak_376	20	.	2.21511	4.29914	2.03772
chr2R	6452401	6454392	HP1_before_c9_broad_peak_377	29	.	2.09867	5.35296	2.96317
chr2R	6456438	6457685	HP1_before_c9_broad_peak_378	21	.	1.99330	4.44439	2.16485
chr2R	6458386	6459929	HP1_before_c9_broad_peak_379	21	.	1.96425	4.37383	2.10680
chr2R	6489421	6490540	HP1_before_c9_broad_peak_380	45	.	1.77453	7.05262	4.50502
chr2R	6495749	6496489	HP1_before_c9_broad_peak_381	21	.	2.14694	4.46728	2.18253
chr2R	6496951	6497872	HP1_before_c9_broad_peak_382	15	.	1.99623	3.67267	1.51598
chr2R	6953853	6955186	HP1_before_c9_broad_peak_383	24	.	2.00641	4.76260	2.43707
chr2R	6955808	6956386	HP1_before_c9_broad_peak_384	30	.	2.08093	5.47777	3.05371
chr2R	6956834	6958007	HP1_before_c9_broad_peak_385	28	.	2.17261	5.17364	2.80651
chr2R	6958541	6959324	HP1_before_c9_broad_peak_386	32	.	2.20861	5.74038	3.29397
chr2R	7200642	7200981	HP1_before_c9_broad_peak_387	14	.	2.04720	3.59047	1.44286
chr2R	7236687	7236924	HP1_before_c9_broad_peak_388	20	.	2.05846	4.26880	2.01932
chr2R	7237722	7238020	HP1_before_c9_broad_peak_389	21	.	2.09302	4.37924	2.10454
chr2R	7491102	7491415	HP1_before_c9_broad_peak_390	16	.	2.19199	3.90612	1.69315
chr2R	7825923	7826216	HP1_before_c9_broad_peak_391	11	.	1.87407	3.27558	1.19625
chr2R	7872846	7873197	HP1_before_c9_broad_peak_392	12	.	1.91798	3.30696	1.21527
chr2R	8490762	8491302	HP1_before_c9_broad_peak_393	41	.	2.19546	6.71641	4.19011
chr2R	8491745	8492131	HP1_before_c9_broad_peak_394	23	.	2.13801	4.66991	2.34968
chr2R	9188671	9189113	HP1_before_c9_broad_peak_395	17	.	2.21574	4.02100	1.79134
chr2R	9481985	9482226	HP1_before_c9_broad_peak_396	16	.	1.58039	3.84745	1.66382
chr2R	11020731	11021174	HP1_before_c9_broad_peak_397	22	.	2.22224	4.54035	2.25171
chr2R	11024173	11024627	HP1_before_c9_broad_peak_398	19	.	2.16097	4.20981	1.95908
chr2R	11417737	11418344	HP1_before_c9_broad_peak_399	31	.	2.34826	5.53164	3.12435
chr2R	12501935	12503725	HP1_before_c9_broad_peak_400	27	.	2.12454	5.07174	2.72409
chr2R	12870285	12870798	HP1_before_c9_broad_peak_401	16	.	2.17395	3.83045	1.63390
chr2R	13140910	13141152	HP1_before_c9_broad_peak_402	20	.	2.17422	4.25751	2.00389
chr2R	13234525	13234754	HP1_before_c9_broad_peak_403	17	.	2.17200	3.92906	1.72458
chr2R	13728629	13729171	HP1_before_c9_broad_peak_404	22	.	1.68987	4.54509	2.26579
chr2R	13730461	13730732	HP1_before_c9_broad_peak_405	16	.	1.88565	3.85385	1.66412
chr2R	13731177	13732887	HP1_before_c9_broad_peak_406	13	.	1.81776	3.48884	1.36760
chr2R	13733822	13734223	HP1_before_c9_broad_peak_407	16	.	1.92981	3.81375	1.63604
chr2R	13734804	13735461	HP1_before_c9_broad_peak_408	35	.	2.29622	5.96733	3.51474
chr2R	13906899	13907204	HP1_before_c9_broad_peak_409	24	.	2.38456	4.81006	2.46242
chr2R	14189666	14190114	HP1_before_c9_broad_peak_410	16	.	1.65542	3.82335	1.63888
chr2R	14191903	14192256	HP1_before_c9_broad_peak_411	31	.	2.53877	5.61553	3.17181
chr2R	14398239	14398737	HP1_before_c9_broad_peak_412	19	.	2.19773	4.25635	1.99807
chr2R	14472043	14472309	HP1_before_c9_broad_peak_413	15	.	2.13547	3.67183	1.51382
chr2R	14889539	14891166	HP1_before_c9_broad_peak_414	28	.	1.80796	5.25026	2.86145
chr2R	14891646	14892863	HP1_before_c9_broad_peak_415	18	.	1.73408	4.03583	1.81893
chr2R	14893781	14894885	HP1_before_c9_broad_peak_416	21	.	1.63346	4.43042	2.15282
chr2R	14895398	14896132	HP1_before_c9_broad_peak_417	29	.	1.85630	5.33843	2.95168
chr2R	17149126	17149428	HP1_before_c9_broad_peak_418	15	.	2.07857	3.67768	1.51865
chr2R	17180868	17181213	HP1_before_c9_broad_peak_419	14	.	2.11182	3.59229	1.43971
chr2R	17420207	17420436	HP1_before_c9_broad_peak_420	16	.	2.16137	3.86656	1.67129
chr2R	17486176	17486515	HP1_before_c9_broad_peak_421	11	.	1.96080	3.16931	1.11051
chr2R	17488630	17488968	HP1_before_c9_broad_peak_422	14	.	2.01679	3.53008	1.40234
chr2R	18113528	18114270	HP1_before_c9_broad_peak_423	21	.	2.05073	4.42615	2.14732
chr2R	18280167	18280714	HP1_before_c9_broad_peak_424	17	.	2.20296	3.95673	1.73826
chr2R	18359433	18359970	HP1_before_c9_broad_peak_425	15	.	2.04206	3.69520	1.53422
chr2R	18576981	18577983	HP1_before_c9_broad_peak_426	18	.	1.68439	4.02284	1.80474
chr2R	18581107	18581496	HP1_before_c9_broad_peak_427	12	.	1.55858	3.28034	1.20200
chr2R	19733655	19734006	HP1_before_c9_broad_peak_428	13	.	1.66370	3.48114	1.36017
chr2R	19752459	19752966	HP1_before_c9_broad_peak_429	18	.	1.70265	4.05871	1.84249
chr2R	19760136	19760633	HP1_before_c9_broad_peak_430	20	.	2.00144	4.27003	2.02244
chr2R	19765813	19766237	HP1_before_c9_broad_peak_431	15	.	1.82360	3.73092	1.56026
chr2R	19778423	19779550	HP1_before_c9_broad_peak_432	34	.	2.45958	5.84659	3.40348
chr2R	20069945	20071226	HP1_before_c9_broad_peak_433	18	.	2.06164	4.10642	1.88030
chr2R	20327376	20328453	HP1_before_c9_broad_peak_434	24	.	2.34828	4.79239	2.47224
chr2R	20784867	20785345	HP1_before_c9_broad_peak_435	29	.	2.43583	5.27881	2.90359
chr2R	20786614	20786843	HP1_before_c9_broad_peak_436	13	.	2.08176	3.43373	1.30796
chr2R	21151477	21152171	HP1_before_c9_broad_peak_437	12	.	1.97139	3.40365	1.29923
chr2R	21152699	21153542	HP1_before_c9_broad_peak_438	42	.	2.60925	6.75100	4.21376
chr2R	23407151	23407558	HP1_before_c9_broad_peak_439	13	.	2.00284	3.41831	1.30204
chr2R	24164998	24165343	HP1_before_c9_broad_peak_440	13	.	2.08267	3.44956	1.32152
chr2R	24653901	24654394	HP1_before_c9_broad_peak_441	14	.	2.12381	3.64121	1.48067
chr2R	24775711	24776005	HP1_before_c9_broad_peak_442	14	.	2.12136	3.64508	1.49548
chr2R	25258538	25261138	HP1_before_c9_broad_peak_443	80	.	3.34932	10.94862	8.06656
chr2R	25261636	25263270	HP1_before_c9_broad_peak_444	128	.	3.75409	16.02065	12.85961
chr2R	25263996	25264475	HP1_before_c9_broad_peak_445	52	.	2.29248	7.85193	5.24289
chr2R	25265992	25266453	HP1_before_c9_broad_peak_446	22	.	1.88119	4.50313	2.21813
chr2R	25269266	25270327	HP1_before_c9_broad_peak_447	23	.	1.62407	4.68322	2.36867
chr2R	25271213	25272022	HP1_before_c9_broad_peak_448	29	.	1.77265	5.32431	2.93411
chr2R	25272563	25275087	HP1_before_c9_broad_peak_449	55	.	2.05227	8.11905	5.53481
chr2R	25276342	25276599	HP1_before_c9_broad_peak_450	18	.	1.93198	4.08185	1.85228
chr2R	25277155	25277790	HP1_before_c9_broad_peak_451	22	.	2.04913	4.57310	2.27137
chr2R	25281253	25286021	HP1_before_c9_broad_peak_452	84	.	2.37650	11.32539	8.49421
chr3L	38938	48880	HP1_before_c9_broad_peak_453	94	.	3.47659	12.41582	9.44637
chr3L	49333	50301	HP1_before_c9_broad_peak_454	26	.	2.36328	4.95649	2.60624
chr3L	51217	51826	HP1_before_c9_broad_peak_455	20	.	2.28616	4.34814	2.07442
chr3L	68009	68477	HP1_before_c9_broad_peak_456	13	.	2.09684	3.49744	1.35968
chr3L	291518	291820	HP1_before_c9_broad_peak_457	11	.	1.96218	3.23641	1.16830
chr3L	940335	940566	HP1_before_c9_broad_peak_458	18	.	2.21407	4.09652	1.86328
chr3L	1426227	1428980	HP1_before_c9_broad_peak_459	26	.	2.12398	5.01035	2.67600
chr3L	1516557	1516891	HP1_before_c9_broad_peak_460	12	.	2.05375	3.31789	1.21568
chr3L	2063842	2064481	HP1_before_c9_broad_peak_461	27	.	2.06861	5.11239	2.75129
chr3L	2064909	2066232	HP1_before_c9_broad_peak_462	32	.	2.00620	5.66563	3.22111
chr3L	2067805	2069527	HP1_before_c9_broad_peak_463	25	.	1.81381	4.84776	2.51370
chr3L	2752747	2753236	HP1_before_c9_broad_peak_464	16	.	2.12556	3.85829	1.66838
chr3L	2755096	2755450	HP1_before_c9_broad_peak_465	17	.	2.19939	4.00138	1.78346
chr3L	4005901	4006142	HP1_before_c9_broad_peak_466	17	.	2.22003	4.03154	1.79959
chr3L	5104714	5105122	HP1_before_c9_broad_peak_467	21	.	1.83880	4.45499	2.18737
chr3L	5106227	5106478	HP1_before_c9_broad_peak_468	12	.	1.62009	3.35280	1.25819
chr3L	5305973	5306357	HP1_before_c9_broad_peak_469	15	.	2.11422	3.71070	1.53904
chr3L	5459908	5461047	HP1_before_c9_broad_peak_470	24	.	1.89302	4.73190	2.41214
chr3L	5461471	5462175	HP1_before_c9_broad_peak_471	20	.	1.87490	4.35496	2.08447
chr3L	5462625	5464140	HP1_before_c9_broad_peak_472	16	.	1.67656	3.81197	1.63374
chr3L	5465761	5466295	HP1_before_c9_broad_peak_473	23	.	1.95860	4.70282	2.39172
chr3L	5591435	5591917	HP1_before_c9_broad_peak_474	14	.	2.05724	3.53649	1.40462
chr3L	6859364	6860092	HP1_before_c9_broad_peak_475	18	.	2.19379	4.06696	1.84498
chr3L	7500952	7501205	HP1_before_c9_broad_peak_476	11	.	2.02384	3.27920	1.19616
chr3L	7501730	7502960	HP1_before_c9_broad_peak_477	15	.	2.05780	3.69997	1.53435
chr3L	8234085	8234619	HP1_before_c9_broad_peak_478	23	.	2.23850	4.69033	2.37962
chr3L	8235314	8235926	HP1_before_c9_broad_peak_479	25	.	2.29373	4.84239	2.50274
chr3L	8237495	8238620	HP1_before_c9_broad_peak_480	19	.	2.11408	4.21615	1.97406
chr3L	8719493	8720618	HP1_before_c9_broad_peak_481	12	.	2.04093	3.38768	1.28097
chr3L	8722779	8723953	HP1_before_c9_broad_peak_482	12	.	1.99703	3.39321	1.29004
chr3L	8724427	8725576	HP1_before_c9_broad_peak_483	29	.	2.35805	5.28735	2.90110
chr3L	8726453	8727466	HP1_before_c9_broad_peak_484	36	.	2.56177	6.10531	3.61472
chr3L	8728516	8729033	HP1_before_c9_broad_peak_485	24	.	2.33360	4.75116	2.42029
chr3L	8729909	8730426	HP1_before_c9_broad_peak_486	18	.	2.10430	4.02272	1.80781
chr3L	8731710	8732065	HP1_before_c9_broad_peak_487	32	.	2.55617	5.71772	3.26308
chr3L	8733756	8734982	HP1_before_c9_broad_peak_488	27	.	2.40608	5.11441	2.73909
chr3L	9455918	9456224	HP1_before_c9_broad_peak_489	17	.	2.20153	3.95525	1.73910
chr3L	9929981	9930371	HP1_before_c9_broad_peak_490	13	.	2.07628	3.47012	1.34038
chr3L	11269916	11270285	HP1_before_c9_broad_peak_491	20	.	2.10621	4.31335	2.05143
chr3L	11277813	11278147	HP1_before_c9_broad_peak_492	28	.	2.43484	5.25762	2.86826
chr3L	11330957	11332508	HP1_before_c9_broad_peak_493	23	.	2.24291	4.66604	2.35329
chr3L	11494180	11494545	HP1_before_c9_broad_peak_494	14	.	2.11182	3.58590	1.43391
chr3L	11565495	11565950	HP1_before_c9_broad_peak_495	19	.	2.20064	4.19588	1.95339
chr3L	11724799	11725065	HP1_before_c9_broad_peak_496	15	.	2.13542	3.66811	1.50698
chr3L	12919496	12924589	HP1_before_c9_broad_peak_497	31	.	2.17861	5.59666	3.17950
chr3L	13574879	13579971	HP1_before_c9_broad_peak_498	36	.	2.09748	6.13171	3.67323
chr3L	14268498	14268978	HP1_before_c9_broad_peak_499	13	.	1.99355	3.44533	1.33166
chr3L	14269833	14270134	HP1_before_c9_broad_peak_500	19	.	2.20850	4.22523	1.97170
chr3L	14270842	14271319	HP1_before_c9_broad_peak_501	13	.	2.07722	3.53522	1.39462
chr3L	14312313	14313902	HP1_before_c9_broad_peak_502	14	.	2.05613	3.62833	1.47746
chr3L	14314639	14316107	HP1_before_c9_broad_peak_503	18	.	2.06394	4.09726	1.87130
chr3L	14721419	14722692	HP1_before_c9_broad_peak_504	52	.	2.56938	7.92572	5.25962
chr3L	14778304	14778847	HP1_before_c9_broad_peak_505	13	.	2.08404	3.45275	1.32367
chr3L	15423991	15424411	HP1_before_c9_broad_peak_506	88	.	3.26188	11.78928	8.83552
chr3L	15425636	15426492	HP1_before_c9_broad_peak_507	50	.	2.63168	7.64333	5.00867
chr3L	16186126	16186485	HP1_before_c9_broad_peak_508	18	.	2.23898	4.11740	1.87308
chr3L	16187527	16188241	HP1_before_c9_broad_peak_509	17	.	2.17133	3.93177	1.72822
chr3L	17840107	17840338	HP1_before_c9_broad_peak_510	23	.	2.37074	4.72667	2.39202
chr3L	17918811	17919585	HP1_before_c9_broad_peak_511	21	.	1.97850	4.42221	2.14340
chr3L	18173115	18173449	HP1_before_c9_broad_peak_512	60	.	2.97170	8.77376	6.04953
chr3L	18508448	18508678	HP1_before_c9_broad_peak_513	15	.	1.98637	3.73045	1.56490
chr3L	18621569	18621810	HP1_before_c9_broad_peak_514	21	.	2.31457	4.47615	2.18207
chr3L	19399480	19399757	HP1_before_c9_broad_peak_515	16	.	2.05330	3.80412	1.62406
chr3L	19712350	19712579	HP1_before_c9_broad_peak_516	26	.	2.19535	5.00574	2.65999
chr3L	19742979	19743272	HP1_before_c9_broad_peak_517	14	.	2.10796	3.58163	1.43291
chr3L	20483776	20484022	HP1_before_c9_broad_peak_518	21	.	2.20258	4.40789	2.12998
chr3L	21308337	21308825	HP1_before_c9_broad_peak_519	11	.	2.02052	3.22193	1.15416
chr3L	21316560	21317003	HP1_before_c9_broad_peak_520	15	.	2.15943	3.76449	1.57805
chr3L	22101269	22101878	HP1_before_c9_broad_peak_521	14	.	1.63401	3.64780	1.49577
chr3L	22103177	22104772	HP1_before_c9_broad_peak_522	22	.	1.85653	4.58727	2.29090
chr3L	22267411	22268006	HP1_before_c9_broad_peak_523	19	.	2.22857	4.15132	1.90179
chr3L	22460862	22461300	HP1_before_c9_broad_peak_524	25	.	2.32692	4.84668	2.50370
chr3L	22480122	22480473	HP1_before_c9_broad_peak_525	12	.	2.03997	3.30077	1.21017
chr3L	22556916	22557201	HP1_before_c9_broad_peak_526	19	.	2.18097	4.21232	1.96512
chr3L	22623284	22623752	HP1_before_c9_broad_peak_527	16	.	1.96778	3.80006	1.62368
chr3L	22804307	22804808	HP1_before_c9_broad_peak_528	15	.	1.96866	3.70682	1.54401
chr3L	22805612	22807270	HP1_before_c9_broad_peak_529	32	.	2.11179	5.71705	3.29843
chr3L	22808408	22808807	HP1_before_c9_broad_peak_530	11	.	1.77495	3.22870	1.16399
chr3L	22810211	22811024	HP1_before_c9_broad_peak_531	31	.	2.16384	5.57907	3.14088
chr3L	23042589	23044320	HP1_before_c9_broad_peak_532	26	.	2.29408	4.97881	2.66711
chr3L	23112706	23117595	HP1_before_c9_broad_peak_533	66	.	1.66507	9.42143	6.66336
chr3L	23134375	23135289	HP1_before_c9_broad_peak_534	16	.	2.04825	3.86870	1.67021
chr3L	23199157	23200641	HP1_before_c9_broad_peak_535	52	.	2.01769	7.95968	5.29944
chr3L	23303373	23304518	HP1_before_c9_broad_peak_536	15	.	2.04838	3.74480	1.57701
chr3L	23305639	23305894	HP1_before_c9_broad_peak_537	28	.	2.38970	5.19850	2.81049
chr3L	23311399	23311966	HP1_before_c9_broad_peak_538	16	.	2.13545	3.84987	1.66568
chr3L	23343679	23343947	HP1_before_c9_broad_peak_539	17	.	2.15437	3.91607	1.71702
chr3L	23349299	23349803	HP1_before_c9_broad_peak_540	14	.	2.07043	3.57160	1.43596
chr3L	23356868	23357276	HP1_before_c9_broad_peak_541	14	.	1.92070	3.60313	1.45823
chr3L	23366459	23366743	HP1_before_c9_broad_peak_542	20	.	1.97707	4.26825	2.01683
chr3L	23368743	23369264	HP1_before_c9_broad_peak_543	19	.	2.11767	4.15566	1.92246
chr3L	23372634	23373237	HP1_before_c9_broad_peak_544	16	.	1.93787	3.85731	1.66810
chr3L	23374152	23376030	HP1_before_c9_broad_peak_545	22	.	1.99196	4.53181	2.24591
chr3L	23378881	23379280	HP1_before_c9_broad_peak_546	16	.	1.86400	3.79607	1.62018
chr3L	23385303	23386408	HP1_before_c9_broad_peak_547	49	.	2.55436	7.56350	4.96895
chr3L	23386816	23387179	HP1_before_c9_broad_peak_548	16	.	1.86925	3.87162	1.67952
chr3L	23389376	23390012	HP1_before_c9_broad_peak_549	17	.	1.92360	4.00372	1.79248
chr3L	23390663	23391081	HP1_before_c9_broad_peak_550	17	.	1.93734	3.90796	1.70965
chr3L	23391540	23392488	HP1_before_c9_broad_peak_551	17	.	2.05588	3.92261	1.72386
chr3L	23452430	23453068	HP1_before_c9_broad_peak_552	15	.	2.15607	3.75145	1.56769
chr3L	23479883	23480241	HP1_before_c9_broad_peak_553	12	.	2.02775	3.30204	1.21475
chr3L	23521463	23521692	HP1_before_c9_broad_peak_554	24	.	1.98587	4.83196	2.49208
chr3L	23624823	23625100	HP1_before_c9_broad_peak_555	12	.	2.01676	3.35101	1.25637
chr3L	23645376	23645863	HP1_before_c9_broad_peak_556	12	.	2.05375	3.31789	1.21568
chr3L	23661356	23661770	HP1_before_c9_broad_peak_557	17	.	2.15403	3.92787	1.72791
chr3L	23668938	23669202	HP1_before_c9_broad_peak_558	14	.	1.94344	3.56557	1.42796
chr3L	23670507	23670827	HP1_before_c9_broad_peak_559	19	.	2.22084	4.17424	1.93507
chr3L	23849098	23849391	HP1_before_c9_broad_peak_560	93	.	2.00477	12.30138	9.32772
chr3L	23971501	23972180	HP1_before_c9_broad_peak_561	24	.	2.31996	4.76015	2.44107
chr3L	23992116	23992426	HP1_before_c9_broad_peak_562	14	.	2.04407	3.57296	1.43328
chr3L	23995049	23995432	HP1_before_c9_broad_peak_563	16	.	2.09760	3.82923	1.64775
chr3L	24057260	24057654	HP1_before_c9_broad_peak_564	16	.	2.09606	3.88396	1.69106
chr3L	24084574	24084803	HP1_before_c9_broad_peak_565	23	.	2.33966	4.71185	2.39312
chr3L	24105714	24106196	HP1_before_c9_broad_peak_566	21	.	2.28159	4.40574	2.12558
chr3L	24114500	24114834	HP1_before_c9_broad_peak_567	15	.	2.15907	3.76192	1.57502
chr3L	24125474	24125906	HP1_before_c9_broad_peak_568	12	.	1.94760	3.31525	1.21756
chr3L	24133109	24133485	HP1_before_c9_broad_peak_569	15	.	2.00665	3.65822	1.50482
chr3L	24134336	24134952	HP1_before_c9_broad_peak_570	20	.	2.05562	4.29116	2.03519
chr3L	24135610	24137163	HP1_before_c9_broad_peak_571	19	.	2.05777	4.22576	1.97788
chr3L	24272347	24273271	HP1_before_c9_broad_peak_572	21	.	2.12521	4.43714	2.16155
chr3L	24273887	24275784	HP1_before_c9_broad_peak_573	25	.	2.06857	4.92689	2.58317
chr3L	24277802	24278071	HP1_before_c9_broad_peak_574	39	.	2.42212	6.45985	3.93865
chr3L	24278607	24279500	HP1_before_c9_broad_peak_575	40	.	2.43955	6.56325	4.05380
chr3L	24289458	24289710	HP1_before_c9_broad_peak_576	20	.	2.26572	4.36989	2.08991
chr3L	24300048	24300353	HP1_before_c9_broad_peak_577	11	.	1.96662	3.27009	1.19115
chr3L	24310381	24311255	HP1_before_c9_broad_peak_578	22	.	2.22647	4.58925	2.29166
chr3L	24441542	24443033	HP1_before_c9_broad_peak_579	23	.	1.75022	4.64858	2.33821
chr3L	24463962	24465088	HP1_before_c9_broad_peak_580	22	.	1.96891	4.56519	2.28138
chr3L	24467436	24469274	HP1_before_c9_broad_peak_581	14	.	1.76435	3.61047	1.46767
chr3L	24483960	24484520	HP1_before_c9_broad_peak_582	14	.	2.10578	3.63352	1.48472
chr3L	24489925	24490572	HP1_before_c9_broad_peak_583	16	.	2.14475	3.84880	1.66453
chr3L	24574584	24574980	HP1_before_c9_broad_peak_584	13	.	1.90478	3.42698	1.31720
chr3L	24578347	24578680	HP1_before_c9_broad_peak_585	23	.	2.29551	4.65174	2.33478
chr3L	24600407	24601062	HP1_before_c9_broad_peak_586	18	.	2.21481	4.12347	1.88958
chr3L	24606815	24607182	HP1_before_c9_broad_peak_587	12	.	1.88625	3.27522	1.20236
chr3L	24648683	24648969	HP1_before_c9_broad_peak_588	11	.	1.75270	3.22082	1.15109
chr3L	24659286	24659753	HP1_before_c9_broad_peak_589	31	.	2.13672	5.51322	3.10499
chr3L	24663398	24665000	HP1_before_c9_broad_peak_590	36	.	2.36924	6.17320	3.69930
chr3L	24665929	24666384	HP1_before_c9_broad_peak_591	21	.	2.17167	4.44395	2.17007
chr3L	24667675	24668800	HP1_before_c9_broad_peak_592	23	.	2.22883	4.65332	2.35344
chr3L	24691993	24692357	HP1_before_c9_broad_peak_593	15	.	2.11954	3.75545	1.58601
chr3L	24826867	24827360	HP1_before_c9_broad_peak_594	16	.	1.96274	3.85023	1.65943
chr3L	24832209	24834089	HP1_before_c9_broad_peak_595	26	.	2.24858	4.98458	2.63966
chr3L	24884581	24885144	HP1_before_c9_broad_peak_596	29	.	2.36967	5.40239	2.99633
chr3L	24957375	24957948	HP1_before_c9_broad_peak_597	15	.	2.02491	3.65652	1.50331
chr3L	24958873	24959430	HP1_before_c9_broad_peak_598	14	.	2.09824	3.61977	1.47377
chr3L	24965488	24965717	HP1_before_c9_broad_peak_599	15	.	2.12789	3.68204	1.51507
chr3L	24966176	24966871	HP1_before_c9_broad_peak_600	14	.	2.10741	3.63256	1.47282
chr3L	25012874	25013247	HP1_before_c9_broad_peak_601	16	.	2.06918	3.79669	1.61929
chr3L	25014733	25015556	HP1_before_c9_broad_peak_602	14	.	1.95770	3.64013	1.48795
chr3L	25016006	25016401	HP1_before_c9_broad_peak_603	16	.	2.00461	3.80362	1.62204
chr3L	25032782	25033563	HP1_before_c9_broad_peak_604	26	.	2.26219	4.97854	2.64059
chr3L	25040104	25040588	HP1_before_c9_broad_peak_605	12	.	1.91762	3.38074	1.27890
chr3L	25041970	25042225	HP1_before_c9_broad_peak_606	22	.	1.98450	4.57717	2.27281
chr3L	25043730	25044097	HP1_before_c9_broad_peak_607	11	.	1.80206	3.20458	1.14298
chr3L	25055283	25055521	HP1_before_c9_broad_peak_608	31	.	2.22602	5.59903	3.16849
chr3L	25055967	25056841	HP1_before_c9_broad_peak_609	27	.	2.17704	5.09293	2.72077
chr3L	25131409	25135019	HP1_before_c9_broad_peak_610	41	.	1.47215	6.70410	4.17256
chr3L	25157544	25157785	HP1_before_c9_broad_peak_611	45	.	2.54045	7.13469	4.52950
chr3L	25177245	25177661	HP1_before_c9_broad_peak_612	13	.	1.98283	3.40964	1.30136
chr3L	25251794	25252307	HP1_before_c9_broad_peak_613	17	.	2.14976	4.01264	1.79612
chr3L	25284676	25284965	HP1_before_c9_broad_peak_614	13	.	2.06393	3.49770	1.36958
chr3L	25288421	25288980	HP1_before_c9_broad_peak_615	14	.	1.92178	3.54072	1.41028
chr3L	25289967	25291419	HP1_before_c9_broad_peak_616	23	.	2.20003	4.64705	2.34657
chr3L	25360361	25360661	HP1_before_c9_broad_peak_617	31	.	2.36535	5.52940	3.12478
chr3L	25369158	25369687	HP1_before_c9_broad_peak_618	15	.	1.74210	3.65962	1.50570
chr3L	25371343	25372662	HP1_before_c9_broad_peak_619	27	.	1.74103	5.10707	2.78019
chr3L	25375070	25375457	HP1_before_c9_broad_peak_620	29	.	2.08947	5.27876	2.92115
chr3L	25392798	25393413	HP1_before_c9_broad_peak_621	12	.	1.68351	3.28920	1.20776
chr3L	25408407	25408965	HP1_before_c9_broad_peak_622	29	.	2.21780	5.37116	2.97276
chr3L	25410513	25410895	HP1_before_c9_broad_peak_623	15	.	2.02245	3.74894	1.58014
chr3L	25416572	25418489	HP1_before_c9_broad_peak_624	17	.	2.15782	3.96691	1.76218
chr3L	25429535	25429782	HP1_before_c9_broad_peak_625	17	.	2.21278	4.00614	1.78116
chr3L	25431095	25431460	HP1_before_c9_broad_peak_626	27	.	2.29904	5.11217	2.74442
chr3L	25449488	25449976	HP1_before_c9_broad_peak_627	15	.	2.09901	3.73354	1.56392
chr3L	25542643	25542872	HP1_before_c9_broad_peak_628	14	.	2.12143	3.60226	1.44525
chr3L	25544795	25545302	HP1_before_c9_broad_peak_629	22	.	2.31644	4.53006	2.22825
chr3L	25571901	25572789	HP1_before_c9_broad_peak_630	16	.	2.18432	3.88685	1.68229
chr3L	25611918	25612160	HP1_before_c9_broad_peak_631	20	.	2.25908	4.33173	2.05856
chr3L	25617142	25617430	HP1_before_c9_broad_peak_632	18	.	2.20909	4.03475	1.81070
chr3L	25631017	25631283	HP1_before_c9_broad_peak_633	18	.	2.15979	4.04240	1.82445
chr3L	25641332	25641718	HP1_before_c9_broad_peak_634	32	.	2.09784	5.70815	3.26568
chr3L	25661402	25661909	HP1_before_c9_broad_peak_635	66	.	2.51347	9.48559	6.69187
chr3L	25697587	25698069	HP1_before_c9_broad_peak_636	19	.	2.13244	4.17271	1.93811
chr3L	25700007	25701217	HP1_before_c9_broad_peak_637	19	.	2.14536	4.13728	1.90381
chr3L	25786530	25786834	HP1_before_c9_broad_peak_638	12	.	1.94208	3.39600	1.29085
chr3L	26024081	26024383	HP1_before_c9_broad_peak_639	15	.	2.10709	3.75835	1.58375
chr3L	26025428	26026254	HP1_before_c9_broad_peak_640	19	.	2.21070	4.19793	1.95694
chr3L	26031659	26032157	HP1_before_c9_broad_peak_641	17	.	2.05494	3.98506	1.77856
chr3L	26033774	26034349	HP1_before_c9_broad_peak_642	18	.	2.17309	4.12290	1.88683
chr3L	26034810	26035535	HP1_before_c9_broad_peak_643	20	.	2.18105	4.27968	2.01732
chr3L	26039459	26040044	HP1_before_c9_broad_peak_644	15	.	2.15618	3.77612	1.58996
chr3L	26064605	26065151	HP1_before_c9_broad_peak_645	25	.	2.22203	4.92365	2.58946
chr3L	26066391	26067049	HP1_before_c9_broad_peak_646	21	.	2.15569	4.40799	2.12866
chr3L	26067644	26069230	HP1_before_c9_broad_peak_647	31	.	2.21925	5.54159	3.15357
chr3L	26073364	26073789	HP1_before_c9_broad_peak_648	23	.	2.23909	4.62636	2.31928
chr3L	26075121	26075788	HP1_before_c9_broad_peak_649	27	.	2.31224	5.16883	2.79654
chr3L	26077013	26077942	HP1_before_c9_broad_peak_650	19	.	2.20420	4.24512	1.98686
chr3L	26092539	26093247	HP1_before_c9_broad_peak_651	25	.	2.15079	4.82862	2.50501
chr3L	26094192	26096231	HP1_before_c9_broad_peak_652	23	.	2.16366	4.70570	2.38740
chr3L	26101461	26102175	HP1_before_c9_broad_peak_653	18	.	2.06228	4.10858	1.87808
chr3L	26102771	26103608	HP1_before_c9_broad_peak_654	36	.	2.43108	6.14630	3.65019
chr3L	26104522	26105663	HP1_before_c9_broad_peak_655	29	.	2.36324	5.31539	2.92906
chr3L	26113449	26113691	HP1_before_c9_broad_peak_656	24	.	2.11212	4.84465	2.49679
chr3L	26118629	26120529	HP1_before_c9_broad_peak_657	24	.	2.19639	4.80135	2.48276
chr3L	26125331	26126060	HP1_before_c9_broad_peak_658	29	.	2.24666	5.30774	2.91201
chr3L	26128362	26128615	HP1_before_c9_broad_peak_659	25	.	2.37004	4.86565	2.51847
chr3L	26140040	26141252	HP1_before_c9_broad_peak_660	17	.	2.09846	3.93924	1.73660
chr3L	26141754	26142206	HP1_before_c9_broad_peak_661	18	.	2.20608	4.06892	1.84992
chr3L	26157180	26157433	HP1_before_c9_broad_peak_662	15	.	1.82611	3.70148	1.54209
chr3L	26254186	26254736	HP1_before_c9_broad_peak_663	13	.	2.10184	3.52151	1.38105
chr3L	26321249	26322357	HP1_before_c9_broad_peak_664	16	.	2.03457	3.84768	1.66398
chr3L	26387989	26388988	HP1_before_c9_broad_peak_665	17	.	2.03121	3.97513	1.76727
chr3L	26391421	26391827	HP1_before_c9_broad_peak_666	11	.	1.75953	3.19775	1.13381
chr3L	26427727	26429949	HP1_before_c9_broad_peak_667	33	.	2.35463	5.73618	3.31175
chr3L	26431074	26431549	HP1_before_c9_broad_peak_668	21	.	2.27692	4.37585	2.12130
chr3L	26449005	26451261	HP1_before_c9_broad_peak_669	34	.	2.35312	5.93565	3.49963
chr3L	26452436	26452947	HP1_before_c9_broad_peak_670	28	.	2.46329	5.21211	2.82539
chr3L	26484632	26485214	HP1_before_c9_broad_peak_671	20	.	2.19196	4.28229	2.02284
chr3L	26510715	26511309	HP1_before_c9_broad_peak_672	72	.	3.17075	10.07815	7.27762
chr3L	26520615	26520922	HP1_before_c9_broad_peak_673	28	.	2.45288	5.27708	2.88372
chr3L	26594126	26599043	HP1_before_c9_broad_peak_674	48	.	2.43997	7.38610	4.80658
chr3L	26599493	26600295	HP1_before_c9_broad_peak_675	63	.	2.65369	9.16182	6.39372
chr3L	26602656	26602938	HP1_before_c9_broad_peak_676	31	.	2.47767	5.55711	3.13662
chr3L	26638993	26639471	HP1_before_c9_broad_peak_677	13	.	1.58714	3.47152	1.35134
chr3L	26680674	26681269	HP1_before_c9_broad_peak_678	11	.	1.82313	3.17754	1.12061
chr3L	26684764	26685039	HP1_before_c9_broad_peak_679	17	.	2.00127	3.98160	1.77320
chr3L	26689454	26689760	HP1_before_c9_broad_peak_680	25	.	2.11727	4.88486	2.54173
chr3L	26766938	26767180	HP1_before_c9_broad_peak_681	19	.	2.25049	4.23604	1.98286
chr3L	26774263	26774792	HP1_before_c9_broad_peak_682	15	.	2.03618	3.68931	1.52827
chr3L	26776192	26778205	HP1_before_c9_broad_peak_683	18	.	2.01630	4.08962	1.86241
chr3L	26786693	26788039	HP1_before_c9_broad_peak_684	15	.	2.00008	3.68918	1.53604
chr3L	26789266	26789496	HP1_before_c9_broad_peak_685	26	.	2.16790	5.04291	2.67683
chr3L	26794029	26794938	HP1_before_c9_broad_peak_686	18	.	2.20513	4.02300	1.80699
chr3L	26812760	26814069	HP1_before_c9_broad_peak_687	27	.	2.13925	5.05629	2.72140
chr3L	26825719	26825988	HP1_before_c9_broad_peak_688	18	.	1.84659	4.03757	1.81548
chr3L	27013116	27015526	HP1_before_c9_broad_peak_689	27	.	1.92478	5.09987	2.74343
chr3L	27042636	27043049	HP1_before_c9_broad_peak_690	19	.	1.97656	4.15526	1.91314
chr3L	27043458	27047115	HP1_before_c9_broad_peak_691	44	.	2.38521	6.98199	4.44500
chr3L	27048065	27048928	HP1_before_c9_broad_peak_692	66	.	2.95929	9.47210	6.67383
chr3L	27070908	27071405	HP1_before_c9_broad_peak_693	19	.	1.48054	4.19642	1.94991
chr3L	27088923	27089171	HP1_before_c9_broad_peak_694	14	.	2.08951	3.57710	1.42921
chr3L	27095589	27095826	HP1_before_c9_broad_peak_695	17	.	1.70337	3.93610	1.74072
chr3L	27106990	27107265	HP1_before_c9_broad_peak_696	20	.	2.14163	4.27116	2.01045
chr3L	27108961	27109491	HP1_before_c9_broad_peak_697	19	.	2.14146	4.23315	1.98910
chr3L	27182408	27183171	HP1_before_c9_broad_peak_698	19	.	2.04952	4.13884	1.90323
chr3L	27226564	27227698	HP1_before_c9_broad_peak_699	13	.	1.94019	3.42330	1.31158
chr3L	27243320	27243613	HP1_before_c9_broad_peak_700	17	.	2.15150	3.95134	1.74742
chr3L	27256345	27256685	HP1_before_c9_broad_peak_701	13	.	2.03580	3.47307	1.35748
chr3L	27266174	27266571	HP1_before_c9_broad_peak_702	14	.	2.10423	3.60982	1.45908
chr3L	27272724	27273409	HP1_before_c9_broad_peak_703	20	.	2.23971	4.28398	2.02018
chr3L	27274520	27275113	HP1_before_c9_broad_peak_704	24	.	2.12892	4.77620	2.45621
chr3L	27376972	27377201	HP1_before_c9_broad_peak_705	21	.	2.30373	4.42783	2.14965
chr3L	27394932	27395161	HP1_before_c9_broad_peak_706	12	.	2.00345	3.35745	1.25913
chr3L	27518825	27519455	HP1_before_c9_broad_peak_707	16	.	1.90600	3.80693	1.62701
chr3L	27523734	27524351	HP1_before_c9_broad_peak_708	34	.	2.35645	5.86831	3.43731
chr3L	27621623	27622683	HP1_before_c9_broad_peak_709	30	.	1.76503	5.43688	3.03541
chr3L	27624941	27626522	HP1_before_c9_broad_peak_710	18	.	1.65269	4.12082	1.89426
chr3L	27627445	27628227	HP1_before_c9_broad_peak_711	27	.	1.77957	5.09448	2.72725
chr3L	27640891	27641491	HP1_before_c9_broad_peak_712	26	.	2.31987	4.94986	2.60851
chr3L	27694141	27694494	HP1_before_c9_broad_peak_713	14	.	2.09772	3.62313	1.46308
chr3L	27695043	27695669	HP1_before_c9_broad_peak_714	22	.	2.26128	4.51229	2.22058
chr3L	27700252	27700571	HP1_before_c9_broad_peak_715	15	.	2.10041	3.74918	1.57372
chr3L	27810904	27811341	HP1_before_c9_broad_peak_716	16	.	2.16867	3.84261	1.65539
chr3L	27832792	27833021	HP1_before_c9_broad_peak_717	30	.	2.28638	5.46246	3.05011
chr3L	27870738	27871296	HP1_before_c9_broad_peak_718	13	.	1.76946	3.51458	1.38825
chr3L	27927061	27927297	HP1_before_c9_broad_peak_719	29	.	2.18389	5.31472	2.91048
chr3L	27937646	27937885	HP1_before_c9_broad_peak_720	18	.	1.98094	4.04286	1.82052
chr3L	27941831	27942159	HP1_before_c9_broad_peak_721	28	.	1.98695	5.28811	2.89254
chr3L	27946007	27946246	HP1_before_c9_broad_peak_722	21	.	1.96963	4.45398	2.17198
chr3L	27949542	27950056	HP1_before_c9_broad_peak_723	18	.	1.95311	4.08757	1.85966
chr3L	27953724	27954004	HP1_before_c9_broad_peak_724	18	.	1.97551	4.08257	1.85619
chr3L	27959005	27959234	HP1_before_c9_broad_peak_725	30	.	2.27190	5.52943	3.09960
chr3L	27964095	27964428	HP1_before_c9_broad_peak_726	14	.	1.82590	3.64236	1.48867
chr3R	2255	3979	HP1_before_c9_broad_peak_727	24	.	2.28343	4.78819	2.45541
chr3R	6089	6336	HP1_before_c9_broad_peak_728	14	.	2.13368	3.65217	1.48465
chr3R	6860	7314	HP1_before_c9_broad_peak_729	12	.	2.04282	3.38555	1.27862
chr3R	9338	9586	HP1_before_c9_broad_peak_730	54	.	2.83653	8.13691	5.45466
chr3R	10749	12495	HP1_before_c9_broad_peak_731	52	.	2.44763	7.94631	5.27946
chr3R	13181	14616	HP1_before_c9_broad_peak_732	24	.	2.29920	4.73519	2.40876
chr3R	16913	17703	HP1_before_c9_broad_peak_733	35	.	2.31307	6.06605	3.59785
chr3R	18156	19616	HP1_before_c9_broad_peak_734	40	.	2.66982	6.59624	4.06827
chr3R	20130	20518	HP1_before_c9_broad_peak_735	22	.	2.33392	4.58024	2.26767
chr3R	21360	23306	HP1_before_c9_broad_peak_736	39	.	2.56189	6.40864	3.90457
chr3R	26055	26967	HP1_before_c9_broad_peak_737	40	.	2.69584	6.62876	4.08501
chr3R	27621	28967	HP1_before_c9_broad_peak_738	59	.	2.52683	8.60683	5.92112
chr3R	29682	29926	HP1_before_c9_broad_peak_739	46	.	2.80187	7.22305	4.64429
chr3R	35657	36128	HP1_before_c9_broad_peak_740	43	.	2.57586	6.85446	4.30996
chr3R	36555	37028	HP1_before_c9_broad_peak_741	45	.	2.81061	7.08530	4.50146
chr3R	40026	43522	HP1_before_c9_broad_peak_742	52	.	2.48799	7.93472	5.29780
chr3R	44048	44345	HP1_before_c9_broad_peak_743	14	.	2.11793	3.59778	1.44077
chr3R	51676	52226	HP1_before_c9_broad_peak_744	18	.	2.17596	4.06203	1.83313
chr3R	52960	55330	HP1_before_c9_broad_peak_745	22	.	2.23969	4.58549	2.28371
chr3R	56053	56458	HP1_before_c9_broad_peak_746	22	.	2.30431	4.52551	2.22697
chr3R	56963	57280	HP1_before_c9_broad_peak_747	44	.	2.77573	7.01528	4.44443
chr3R	57896	59139	HP1_before_c9_broad_peak_748	32	.	2.41385	5.64472	3.22361
chr3R	59752	61114	HP1_before_c9_broad_peak_749	45	.	2.73726	7.11047	4.54785
chr3R	62357	63073	HP1_before_c9_broad_peak_750	31	.	2.47062	5.60149	3.17953
chr3R	64256	64998	HP1_before_c9_broad_peak_751	26	.	2.27049	5.05143	2.68658
chr3R	67710	68011	HP1_before_c9_broad_peak_752	17	.	2.19681	3.92993	1.71595
chr3R	69947	70534	HP1_before_c9_broad_peak_753	24	.	2.36113	4.72781	2.40382
chr3R	73633	73978	HP1_before_c9_broad_peak_754	15	.	2.10043	3.65178	1.50031
chr3R	78216	78547	HP1_before_c9_broad_peak_755	45	.	2.83272	7.14652	4.54472
chr3R	79643	79987	HP1_before_c9_broad_peak_756	51	.	2.89869	7.84575	5.18214
chr3R	80396	80989	HP1_before_c9_broad_peak_757	21	.	2.05640	4.38345	2.10930
chr3R	81748	83905	HP1_before_c9_broad_peak_758	24	.	2.36409	4.74650	2.42071
chr3R	84360	84656	HP1_before_c9_broad_peak_759	22	.	2.33653	4.58689	2.27976
chr3R	126346	126684	HP1_before_c9_broad_peak_760	15	.	2.14223	3.69103	1.51737
chr3R	137235	138927	HP1_before_c9_broad_peak_761	37	.	2.63817	6.25764	3.75879
chr3R	142413	143668	HP1_before_c9_broad_peak_762	44	.	2.76079	7.02207	4.47204
chr3R	145938	146628	HP1_before_c9_broad_peak_763	42	.	2.73917	6.80373	4.26068
chr3R	156342	156742	HP1_before_c9_broad_peak_764	28	.	2.28396	5.21315	2.82924
chr3R	161254	161492	HP1_before_c9_broad_peak_765	23	.	2.34142	4.71915	2.39667
chr3R	167172	168006	HP1_before_c9_broad_peak_766	27	.	2.37319	5.15835	2.78133
chr3R	172697	175152	HP1_before_c9_broad_peak_767	33	.	2.18745	5.77519	3.35900
chr3R	226870	227173	HP1_before_c9_broad_peak_768	14	.	2.01398	3.58395	1.44125
chr3R	232197	232688	HP1_before_c9_broad_peak_769	16	.	2.07908	3.82842	1.64626
chr3R	235368	235597	HP1_before_c9_broad_peak_770	29	.	2.50584	5.38809	2.96801
chr3R	236430	236699	HP1_before_c9_broad_peak_771	21	.	2.30356	4.42164	2.13443
chr3R	260902	266968	HP1_before_c9_broad_peak_772	41	.	2.15270	6.66069	4.16329
chr3R	269780	270744	HP1_before_c9_broad_peak_773	40	.	2.37590	6.53558	4.01611
chr3R	282554	283327	HP1_before_c9_broad_peak_774	17	.	2.10032	3.91010	1.70757
chr3R	284186	286443	HP1_before_c9_broad_peak_775	29	.	2.20629	5.34117	2.95349
chr3R	286867	290103	HP1_before_c9_broad_peak_776	22	.	2.04313	4.50899	2.22782
chr3R	291094	291540	HP1_before_c9_broad_peak_777	11	.	1.97291	3.25638	1.17591
chr3R	293474	294942	HP1_before_c9_broad_peak_778	31	.	2.44025	5.60850	3.17373
chr3R	299711	300205	HP1_before_c9_broad_peak_779	20	.	2.27629	4.35978	2.08832
chr3R	300796	302827	HP1_before_c9_broad_peak_780	25	.	2.29045	4.82640	2.50121
chr3R	316078	316537	HP1_before_c9_broad_peak_781	19	.	2.24066	4.23384	1.97685
chr3R	319355	320374	HP1_before_c9_broad_peak_782	17	.	2.16468	3.93594	1.72684
chr3R	321125	322324	HP1_before_c9_broad_peak_783	19	.	2.25050	4.18445	1.93551
chr3R	327385	327657	HP1_before_c9_broad_peak_784	19	.	2.25122	4.23490	1.97804
chr3R	369049	369470	HP1_before_c9_broad_peak_785	13	.	1.89834	3.46622	1.34745
chr3R	395802	396148	HP1_before_c9_broad_peak_786	15	.	1.68620	3.66272	1.50536
chr3R	396887	397781	HP1_before_c9_broad_peak_787	18	.	1.87951	4.08721	1.86537
chr3R	398598	398838	HP1_before_c9_broad_peak_788	23	.	1.72764	4.70404	2.38607
chr3R	399260	400363	HP1_before_c9_broad_peak_789	38	.	2.16459	6.32562	3.85451
chr3R	410044	410669	HP1_before_c9_broad_peak_790	13	.	1.97916	3.45087	1.33377
chr3R	426325	426562	HP1_before_c9_broad_peak_791	23	.	2.02100	4.62657	2.31588
chr3R	451999	453057	HP1_before_c9_broad_peak_792	35	.	2.40573	6.06434	3.57660
chr3R	453471	454184	HP1_before_c9_broad_peak_793	14	.	1.88353	3.64672	1.49545
chr3R	455472	457759	HP1_before_c9_broad_peak_794	25	.	2.09845	4.84174	2.50737
chr3R	458724	459000	HP1_before_c9_broad_peak_795	19	.	2.08611	4.14838	1.91810
chr3R	468710	469358	HP1_before_c9_broad_peak_796	15	.	2.14415	3.77341	1.59876
chr3R	476068	476399	HP1_before_c9_broad_peak_797	10	.	1.97533	3.08797	1.04766
chr3R	483119	483563	HP1_before_c9_broad_peak_798	21	.	2.24553	4.39130	2.11546
chr3R	505795	506028	HP1_before_c9_broad_peak_799	16	.	2.18267	3.90104	1.69319
chr3R	524943	525173	HP1_before_c9_broad_peak_800	19	.	1.84890	4.23237	1.98263
chr3R	526380	526693	HP1_before_c9_broad_peak_801	15	.	1.77417	3.68371	1.52184
chr3R	536858	537155	HP1_before_c9_broad_peak_802	13	.	2.03304	3.46304	1.34691
chr3R	600826	601170	HP1_before_c9_broad_peak_803	13	.	1.95933	3.49566	1.37306
chr3R	625055	625437	HP1_before_c9_broad_peak_804	16	.	1.73401	3.81589	1.63360
chr3R	663073	663977	HP1_before_c9_broad_peak_805	20	.	2.02093	4.25520	2.00448
chr3R	700389	700702	HP1_before_c9_broad_peak_806	15	.	2.09943	3.77049	1.59536
chr3R	723785	724323	HP1_before_c9_broad_peak_807	17	.	1.79540	3.92444	1.72968
chr3R	725528	726118	HP1_before_c9_broad_peak_808	15	.	1.87967	3.72769	1.56595
chr3R	735379	735630	HP1_before_c9_broad_peak_809	16	.	2.15998	3.84527	1.65096
chr3R	872923	873329	HP1_before_c9_broad_peak_810	15	.	2.10263	3.66438	1.50123
chr3R	877649	878527	HP1_before_c9_broad_peak_811	12	.	2.05426	3.39558	1.29259
chr3R	927101	927629	HP1_before_c9_broad_peak_812	12	.	1.98878	3.30660	1.22068
chr3R	938378	938647	HP1_before_c9_broad_peak_813	20	.	2.25913	4.27093	2.01011
chr3R	988145	988850	HP1_before_c9_broad_peak_814	14	.	1.94142	3.63076	1.48167
chr3R	1018111	1018344	HP1_before_c9_broad_peak_815	21	.	2.15970	4.41744	2.14058
chr3R	1064770	1065109	HP1_before_c9_broad_peak_816	21	.	2.27001	4.44975	2.17319
chr3R	1180241	1180632	HP1_before_c9_broad_peak_817	12	.	2.05375	3.31789	1.21568
chr3R	1199342	1199755	HP1_before_c9_broad_peak_818	14	.	2.07453	3.58553	1.44476
chr3R	1303957	1304370	HP1_before_c9_broad_peak_819	18	.	2.13746	4.12202	1.88738
chr3R	1352904	1353156	HP1_before_c9_broad_peak_820	36	.	2.43646	6.15535	3.66040
chr3R	1357750	1358390	HP1_before_c9_broad_peak_821	16	.	2.00314	3.89193	1.69715
chr3R	1364767	1365013	HP1_before_c9_broad_peak_822	31	.	2.19825	5.58847	3.15623
chr3R	1405332	1405804	HP1_before_c9_broad_peak_823	13	.	1.87000	3.48194	1.35954
chr3R	1430012	1430271	HP1_before_c9_broad_peak_824	19	.	2.23657	4.17806	1.93100
chr3R	1432351	1432877	HP1_before_c9_broad_peak_825	17	.	2.20335	4.00009	1.78380
chr3R	1536257	1536506	HP1_before_c9_broad_peak_826	45	.	2.67431	7.14148	4.53328
chr3R	1550278	1550865	HP1_before_c9_broad_peak_827	27	.	2.28904	5.07213	2.71330
chr3R	1570782	1571096	HP1_before_c9_broad_peak_828	15	.	2.08348	3.77618	1.59697
chr3R	1572355	1573008	HP1_before_c9_broad_peak_829	20	.	2.21965	4.27505	2.02332
chr3R	1621788	1622133	HP1_before_c9_broad_peak_830	13	.	1.76278	3.44739	1.32990
chr3R	1629548	1629966	HP1_before_c9_broad_peak_831	12	.	1.85069	3.32979	1.24137
chr3R	1667808	1668238	HP1_before_c9_broad_peak_832	16	.	2.07385	3.86292	1.67013
chr3R	1694359	1694786	HP1_before_c9_broad_peak_833	15	.	1.97001	3.67933	1.52511
chr3R	1696460	1696997	HP1_before_c9_broad_peak_834	14	.	1.95563	3.64033	1.48648
chr3R	1700757	1701069	HP1_before_c9_broad_peak_835	16	.	2.10736	3.82760	1.64327
chr3R	1749750	1754217	HP1_before_c9_broad_peak_836	49	.	2.28926	7.55533	4.95680
chr3R	1812615	1813369	HP1_before_c9_broad_peak_837	22	.	2.26079	4.50157	2.21281
chr3R	1921943	1922320	HP1_before_c9_broad_peak_838	12	.	1.93077	3.29181	1.20380
chr3R	1942127	1944306	HP1_before_c9_broad_peak_839	46	.	2.24507	7.27302	4.67575
chr3R	2018362	2019130	HP1_before_c9_broad_peak_840	23	.	2.34743	4.64598	2.33289
chr3R	2027812	2028230	HP1_before_c9_broad_peak_841	19	.	2.22177	4.17181	1.92645
chr3R	2032951	2033376	HP1_before_c9_broad_peak_842	42	.	2.77575	6.84767	4.27774
chr3R	2037848	2038345	HP1_before_c9_broad_peak_843	30	.	2.43960	5.50001	3.07898
chr3R	2044832	2045447	HP1_before_c9_broad_peak_844	18	.	2.17585	4.06825	1.84836
chr3R	2052738	2053596	HP1_before_c9_broad_peak_845	20	.	2.20570	4.25107	2.00307
chr3R	2064192	2065041	HP1_before_c9_broad_peak_846	29	.	2.43885	5.34568	2.95885
chr3R	2069152	2069500	HP1_before_c9_broad_peak_847	17	.	2.11167	3.90020	1.70152
chr3R	2074332	2074572	HP1_before_c9_broad_peak_848	13	.	2.01335	3.51539	1.38863
chr3R	2104856	2105120	HP1_before_c9_broad_peak_849	10	.	1.78179	3.07206	1.03647
chr3R	2109740	2110039	HP1_before_c9_broad_peak_850	11	.	1.94826	3.21228	1.14991
chr3R	2152159	2152405	HP1_before_c9_broad_peak_851	36	.	2.34648	6.15823	3.65066
chr3R	2152861	2153622	HP1_before_c9_broad_peak_852	48	.	2.63832	7.40825	4.80090
chr3R	2284197	2284733	HP1_before_c9_broad_peak_853	14	.	2.03321	3.61594	1.46382
chr3R	2290067	2290565	HP1_before_c9_broad_peak_854	29	.	2.27749	5.33472	2.93861
chr3R	2296360	2296822	HP1_before_c9_broad_peak_855	14	.	1.96092	3.58798	1.44726
chr3R	2299792	2300482	HP1_before_c9_broad_peak_856	26	.	2.25255	4.97914	2.62607
chr3R	2335312	2335545	HP1_before_c9_broad_peak_857	20	.	2.28677	4.35231	2.07237
chr3R	2341210	2342301	HP1_before_c9_broad_peak_858	26	.	2.07238	4.97470	2.64720
chr3R	2366241	2366508	HP1_before_c9_broad_peak_859	16	.	2.02912	3.82004	1.63430
chr3R	2393367	2393658	HP1_before_c9_broad_peak_860	39	.	2.22109	6.46441	3.95868
chr3R	2406747	2407073	HP1_before_c9_broad_peak_861	16	.	2.18256	3.86576	1.66192
chr3R	2446844	2447111	HP1_before_c9_broad_peak_862	23	.	1.87138	4.66164	2.35863
chr3R	2567206	2567837	HP1_before_c9_broad_peak_863	14	.	2.04794	3.54467	1.41461
chr3R	2620703	2621301	HP1_before_c9_broad_peak_864	12	.	2.02360	3.39439	1.29216
chr3R	2622038	2623068	HP1_before_c9_broad_peak_865	14	.	2.03637	3.54710	1.41334
chr3R	2634181	2634473	HP1_before_c9_broad_peak_866	12	.	2.05467	3.39481	1.28834
chr3R	2691964	2692312	HP1_before_c9_broad_peak_867	16	.	2.17810	3.84974	1.65033
chr3R	2699780	2700239	HP1_before_c9_broad_peak_868	12	.	1.75087	3.33551	1.24498
chr3R	2855009	2855435	HP1_before_c9_broad_peak_869	20	.	2.16165	4.31376	2.04595
chr3R	2864904	2865502	HP1_before_c9_broad_peak_870	14	.	2.04980	3.61425	1.47194
chr3R	2868748	2869034	HP1_before_c9_broad_peak_871	15	.	2.07757	3.74436	1.56778
chr3R	2894430	2894875	HP1_before_c9_broad_peak_872	30	.	2.51183	5.43209	3.01092
chr3R	2896295	2896823	HP1_before_c9_broad_peak_873	22	.	2.31645	4.54202	2.24054
chr3R	2955842	2956311	HP1_before_c9_broad_peak_874	13	.	2.09603	3.50816	1.36897
chr3R	3020270	3020831	HP1_before_c9_broad_peak_875	31	.	1.96245	5.63033	3.19247
chr3R	3021330	3022252	HP1_before_c9_broad_peak_876	82	.	2.29407	11.09143	8.23548
chr3R	3033395	3033699	HP1_before_c9_broad_peak_877	36	.	1.78123	6.16265	3.66294
chr3R	3040867	3043247	HP1_before_c9_broad_peak_878	29	.	2.19440	5.35250	2.96062
chr3R	3043727	3044536	HP1_before_c9_broad_peak_879	19	.	2.03126	4.22923	1.97718
chr3R	3045114	3045430	HP1_before_c9_broad_peak_880	10	.	1.83566	3.13472	1.08845
chr3R	3055509	3056622	HP1_before_c9_broad_peak_881	27	.	2.06152	5.13628	2.75898
chr3R	3136072	3136308	HP1_before_c9_broad_peak_882	17	.	2.09124	3.89809	1.70190
chr3R	3143088	3143348	HP1_before_c9_broad_peak_883	19	.	2.09816	4.19209	1.94669
chr3R	3143761	3144761	HP1_before_c9_broad_peak_884	19	.	2.13449	4.18516	1.94902
chr3R	3170196	3170429	HP1_before_c9_broad_peak_885	184	.	2.36497	21.96896	18.42358
chr3R	3230731	3230994	HP1_before_c9_broad_peak_886	12	.	2.03804	3.30955	1.21568
chr3R	3239251	3239547	HP1_before_c9_broad_peak_887	17	.	2.11979	3.92227	1.72480
chr3R	3289620	3290229	HP1_before_c9_broad_peak_888	16	.	2.18048	3.85720	1.65526
chr3R	3381335	3381969	HP1_before_c9_broad_peak_889	15	.	2.11333	3.75006	1.57989
chr3R	3390844	3391218	HP1_before_c9_broad_peak_890	33	.	2.54922	5.84794	3.38529
chr3R	3391869	3392878	HP1_before_c9_broad_peak_891	16	.	2.12533	3.84357	1.65610
chr3R	3558257	3558876	HP1_before_c9_broad_peak_892	14	.	2.10430	3.58548	1.44804
chr3R	3564123	3564682	HP1_before_c9_broad_peak_893	17	.	2.18276	3.90281	1.70620
chr3R	3647474	3648527	HP1_before_c9_broad_peak_894	16	.	2.17419	3.85080	1.66161
chr3R	3657679	3658276	HP1_before_c9_broad_peak_895	14	.	2.12667	3.63014	1.46688
chr3R	3664660	3665284	HP1_before_c9_broad_peak_896	14	.	2.06165	3.59391	1.45204
chr3R	3677850	3678240	HP1_before_c9_broad_peak_897	19	.	2.09210	4.13516	1.91335
chr3R	3684972	3685385	HP1_before_c9_broad_peak_898	22	.	1.97938	4.50829	2.22811
chr3R	3687816	3688189	HP1_before_c9_broad_peak_899	28	.	2.25014	5.21117	2.82894
chr3R	3715777	3716021	HP1_before_c9_broad_peak_900	20	.	2.27731	4.34054	2.07177
chr3R	3716668	3717610	HP1_before_c9_broad_peak_901	18	.	2.16505	4.01910	1.80648
chr3R	3720655	3721708	HP1_before_c9_broad_peak_902	15	.	2.11367	3.74351	1.57487
chr3R	3725476	3726041	HP1_before_c9_broad_peak_903	16	.	2.10982	3.86277	1.68041
chr3R	3768948	3769378	HP1_before_c9_broad_peak_904	40	.	2.49352	6.53000	4.01615
chr3R	3775866	3776395	HP1_before_c9_broad_peak_905	17	.	1.78889	3.94574	1.74262
chr3R	3891770	3892046	HP1_before_c9_broad_peak_906	20	.	2.06511	4.36579	2.09327
chr3R	3896688	3897372	HP1_before_c9_broad_peak_907	42	.	2.62194	6.78202	4.25113
chr3R	3911262	3912172	HP1_before_c9_broad_peak_908	22	.	1.83576	4.58295	2.28473
chr3R	3926931	3927271	HP1_before_c9_broad_peak_909	24	.	2.20734	4.82483	2.48841
chr3R	3930262	3930544	HP1_before_c9_broad_peak_910	19	.	2.14968	4.17426	1.92541
chr3R	3974341	3974619	HP1_before_c9_broad_peak_911	12	.	2.06224	3.35299	1.24364
chr3R	3980429	3981121	HP1_before_c9_broad_peak_912	18	.	2.10389	4.08488	1.86711
chr3R	3999730	4001048	HP1_before_c9_broad_peak_913	49	.	2.65737	7.60012	4.98755
chr3R	4003505	4004030	HP1_before_c9_broad_peak_914	25	.	2.23847	4.89133	2.54917
chr3R	4004867	4005344	HP1_before_c9_broad_peak_915	30	.	2.31150	5.50231	3.08868
chr3R	4008840	4009381	HP1_before_c9_broad_peak_916	29	.	2.20633	5.34348	2.94434
chr3R	4016334	4017025	HP1_before_c9_broad_peak_917	35	.	2.48773	5.97659	3.52201
chr3R	4034456	4034898	HP1_before_c9_broad_peak_918	12	.	2.07459	3.40470	1.28528
chr3R	4206534	4207017	HP1_before_c9_broad_peak_919	21	.	1.69952	4.40710	2.13201
chr3R	4649789	4650018	HP1_before_c9_broad_peak_920	16	.	2.15925	3.86113	1.67624
chr3R	5338639	5339555	HP1_before_c9_broad_peak_921	45	.	2.17904	7.09136	4.50837
chr3R	5339963	5342001	HP1_before_c9_broad_peak_922	28	.	1.95905	5.18069	2.83236
chr3R	5342957	5343281	HP1_before_c9_broad_peak_923	24	.	2.13584	4.72647	2.40532
chr3R	5636159	5636544	HP1_before_c9_broad_peak_924	12	.	2.04708	3.31435	1.21568
chr3R	6417559	6418920	HP1_before_c9_broad_peak_925	31	.	1.86204	5.59019	3.17203
chr3R	6738428	6738909	HP1_before_c9_broad_peak_926	14	.	2.06543	3.60301	1.45784
chr3R	6753456	6753705	HP1_before_c9_broad_peak_927	15	.	2.14941	3.72364	1.54533
chr3R	7084680	7087144	HP1_before_c9_broad_peak_928	81	.	3.34766	11.10530	8.18536
chr3R	7088746	7089325	HP1_before_c9_broad_peak_929	73	.	3.09818	10.12230	7.32553
chr3R	7114497	7114733	HP1_before_c9_broad_peak_930	21	.	2.31121	4.45379	2.15825
chr3R	7353841	7354301	HP1_before_c9_broad_peak_931	32	.	2.31027	5.66491	3.24075
chr3R	7701288	7701789	HP1_before_c9_broad_peak_932	14	.	1.79203	3.57820	1.43844
chr3R	8102442	8102865	HP1_before_c9_broad_peak_933	23	.	2.20775	4.63973	2.32596
chr3R	8103879	8104712	HP1_before_c9_broad_peak_934	22	.	2.22908	4.56566	2.27027
chr3R	8572900	8573412	HP1_before_c9_broad_peak_935	21	.	1.90745	4.46215	2.17663
chr3R	8574515	8574989	HP1_before_c9_broad_peak_936	24	.	2.06449	4.75362	2.42950
chr3R	8755014	8755542	HP1_before_c9_broad_peak_937	13	.	2.08988	3.47094	1.34186
chr3R	8900866	8901096	HP1_before_c9_broad_peak_938	25	.	1.62271	4.85105	2.51146
chr3R	8902246	8902967	HP1_before_c9_broad_peak_939	21	.	1.56525	4.43983	2.16303
chr3R	9279063	9279839	HP1_before_c9_broad_peak_940	20	.	2.13887	4.34109	2.07973
chr3R	9280295	9281034	HP1_before_c9_broad_peak_941	19	.	2.06535	4.13472	1.90044
chr3R	10236193	10237012	HP1_before_c9_broad_peak_942	18	.	2.15981	4.02133	1.80344
chr3R	10958139	10963185	HP1_before_c9_broad_peak_943	30	.	2.01370	5.49419	3.08714
chr3R	11213092	11213392	HP1_before_c9_broad_peak_944	12	.	2.04893	3.31959	1.22172
chr3R	11447681	11447929	HP1_before_c9_broad_peak_945	17	.	2.14696	3.90441	1.70498
chr3R	11963844	11964261	HP1_before_c9_broad_peak_946	11	.	2.01409	3.26740	1.18874
chr3R	12434378	12434648	HP1_before_c9_broad_peak_947	19	.	2.24451	4.22135	1.97097
chr3R	12469188	12469715	HP1_before_c9_broad_peak_948	18	.	1.91802	4.08102	1.85609
chr3R	12470706	12470944	HP1_before_c9_broad_peak_949	67	.	2.23010	9.54004	6.72778
chr3R	12476489	12476781	HP1_before_c9_broad_peak_950	19	.	1.80194	4.17949	1.94318
chr3R	12479294	12479975	HP1_before_c9_broad_peak_951	19	.	2.00327	4.24964	1.99653
chr3R	12487253	12488052	HP1_before_c9_broad_peak_952	11	.	1.92978	3.22004	1.15394
chr3R	12489284	12489573	HP1_before_c9_broad_peak_953	30	.	2.14195	5.40665	3.01693
chr3R	12494429	12494851	HP1_before_c9_broad_peak_954	16	.	1.99274	3.84544	1.65936
chr3R	12499306	12500194	HP1_before_c9_broad_peak_955	17	.	1.87387	3.96517	1.75906
chr3R	12712333	12712663	HP1_before_c9_broad_peak_956	15	.	2.13219	3.73000	1.55761
chr3R	13147779	13148040	HP1_before_c9_broad_peak_957	12	.	2.06796	3.37665	1.26249
chr3R	13979002	13980800	HP1_before_c9_broad_peak_958	30	.	2.13739	5.45531	3.07016
chr3R	14181179	14181426	HP1_before_c9_broad_peak_959	16	.	2.18835	3.88693	1.67740
chr3R	14182111	14182512	HP1_before_c9_broad_peak_960	20	.	2.14362	4.29247	2.03722
chr3R	14183635	14184838	HP1_before_c9_broad_peak_961	18	.	2.18189	4.10013	1.87079
chr3R	14201737	14202179	HP1_before_c9_broad_peak_962	12	.	2.05178	3.36620	1.25952
chr3R	14886969	14887206	HP1_before_c9_broad_peak_963	12	.	2.04767	3.31189	1.21225
chr3R	15044523	15044792	HP1_before_c9_broad_peak_964	14	.	2.02954	3.53317	1.40319
chr3R	15163508	15164060	HP1_before_c9_broad_peak_965	14	.	1.97944	3.61186	1.46697
chr3R	15230183	15230811	HP1_before_c9_broad_peak_966	29	.	2.49643	5.36817	2.95900
chr3R	15735585	15736335	HP1_before_c9_broad_peak_967	16	.	1.93426	3.87170	1.67898
chr3R	17926863	17927216	HP1_before_c9_broad_peak_968	28	.	1.98684	5.28639	2.89546
chr3R	18033087	18033859	HP1_before_c9_broad_peak_969	37	.	2.27331	6.24717	3.77131
chr3R	18034451	18034708	HP1_before_c9_broad_peak_970	19	.	1.85062	4.20416	1.95924
chr3R	18035331	18036804	HP1_before_c9_broad_peak_971	15	.	1.80030	3.76288	1.59368
chr3R	18038314	18038901	HP1_before_c9_broad_peak_972	21	.	2.03947	4.39569	2.12318
chr3R	18039450	18040226	HP1_before_c9_broad_peak_973	21	.	1.99620	4.47921	2.18927
chr3R	19194647	19195531	HP1_before_c9_broad_peak_974	21	.	2.18340	4.41222	2.13869
chr3R	19706187	19706820	HP1_before_c9_broad_peak_975	17	.	2.19951	3.95713	1.74120
chr3R	19744614	19745994	HP1_before_c9_broad_peak_976	31	.	2.10079	5.54241	3.12803
chr3R	19747079	19747490	HP1_before_c9_broad_peak_977	23	.	1.91290	4.71419	2.39274
chr3R	19748891	19749252	HP1_before_c9_broad_peak_978	13	.	1.98332	3.46655	1.35033
chr3R	20245869	20246177	HP1_before_c9_broad_peak_979	15	.	1.96157	3.77567	1.59900
chr3R	20246889	20247257	HP1_before_c9_broad_peak_980	25	.	2.13763	4.90220	2.57521
chr3R	20513227	20513659	HP1_before_c9_broad_peak_981	51	.	2.53414	7.86442	5.19792
chr3R	20514561	20515573	HP1_before_c9_broad_peak_982	40	.	2.23998	6.56106	4.05849
chr3R	22745713	22746219	HP1_before_c9_broad_peak_983	126	.	3.75079	15.85143	12.65762
chr3R	23542550	23542873	HP1_before_c9_broad_peak_984	12	.	2.05375	3.31789	1.21568
chr3R	23772386	23772674	HP1_before_c9_broad_peak_985	12	.	2.07320	3.39833	1.27976
chr3R	23851467	23852238	HP1_before_c9_broad_peak_986	25	.	2.09783	4.94548	2.59839
chr3R	23853649	23854088	HP1_before_c9_broad_peak_987	22	.	2.00336	4.48019	2.20225
chr3R	23855192	23855984	HP1_before_c9_broad_peak_988	27	.	2.11437	5.06549	2.70804
chr3R	23856789	23857022	HP1_before_c9_broad_peak_989	23	.	2.01751	4.67855	2.35888
chr3R	24077899	24078297	HP1_before_c9_broad_peak_990	21	.	1.91236	4.39594	2.12442
chr3R	24211772	24212058	HP1_before_c9_broad_peak_991	43	.	2.76945	6.90234	4.32866
chr3R	24931099	24931576	HP1_before_c9_broad_peak_992	16	.	2.06509	3.79950	1.61726
chr3R	25595145	25595374	HP1_before_c9_broad_peak_993	20	.	2.15079	4.32099	2.05470
chr3R	27792102	27792891	HP1_before_c9_broad_peak_994	25	.	1.95699	4.91634	2.59159
chr3R	27793350	27794709	HP1_before_c9_broad_peak_995	47	.	2.31259	7.30904	4.72404
chr3R	28068735	28069184	HP1_before_c9_broad_peak_996	13	.	1.99725	3.50609	1.38011
chr3R	29181281	29181510	HP1_before_c9_broad_peak_997	15	.	2.16393	3.78482	1.59508
chr3R	29406987	29407393	HP1_before_c9_broad_peak_998	19	.	2.23626	4.17870	1.92772
chr3R	29739396	29739645	HP1_before_c9_broad_peak_999	38	.	2.11779	6.39893	3.87185
chr3R	30681891	30682212	HP1_before_c9_broad_peak_1000	15	.	2.12567	3.69242	1.52440
chr3R	31078437	31078745	HP1_before_c9_broad_peak_1001	22	.	2.06596	4.52216	2.23520
chr3R	31079516	31080441	HP1_before_c9_broad_peak_1002	24	.	2.12368	4.73949	2.42502
chr3R	31268442	31268794	HP1_before_c9_broad_peak_1003	12	.	2.07640	3.41423	1.29258
chr3R	31334859	31335104	HP1_before_c9_broad_peak_1004	40	.	2.69168	6.61062	4.07167
chr3R	31579704	31580098	HP1_before_c9_broad_peak_1005	17	.	2.17919	3.94419	1.74118
chr3R	32065855	32066447	HP1_before_c9_broad_peak_1006	13	.	2.10350	3.53753	1.39345
chr3R	32067096	32067966	HP1_before_c9_broad_peak_1007	20	.	2.20690	4.29483	2.04082
chr3R	32071802	32079032	HP1_before_c9_broad_peak_1008	253	.	4.51546	29.23616	25.38981
chr4	591789	593782	HP1_before_c9_broad_peak_1009	68	.	2.14942	9.53699	6.83173
chr4	594385	595241	HP1_before_c9_broad_peak_1010	85	.	2.03015	11.43957	8.51595
chr4	682816	683276	HP1_before_c9_broad_peak_1011	53	.	2.45531	7.96096	5.32056
chr4	793414	794390	HP1_before_c9_broad_peak_1012	16	.	2.08566	3.83919	1.65057
chr4	796014	796359	HP1_before_c9_broad_peak_1013	19	.	2.12573	4.20668	1.96446
chr4	912946	913304	HP1_before_c9_broad_peak_1014	17	.	2.21030	3.99776	1.77614
chr4	969558	969906	HP1_before_c9_broad_peak_1015	13	.	2.07181	3.47803	1.35001
chr4	1278912	1282230	HP1_before_c9_broad_peak_1016	113	.	2.12893	14.44563	11.32327
chr4	1283814	1284277	HP1_before_c9_broad_peak_1017	38	.	2.02131	6.38976	3.87375
chr4	1285616	1286920	HP1_before_c9_broad_peak_1018	44	.	2.42972	7.05216	4.48377
chr4	1287328	1287750	HP1_before_c9_broad_peak_1019	11	.	1.74975	3.23743	1.16870
chr4	1288477	1288778	HP1_before_c9_broad_peak_1020	39	.	2.44139	6.48445	3.95428
chr4	1295115	1296879	HP1_before_c9_broad_peak_1021	97	.	1.88949	12.67186	9.70255
chr4	1297310	1297818	HP1_before_c9_broad_peak_1022	19	.	1.82835	4.20389	1.95248
chr4	1298541	1298865	HP1_before_c9_broad_peak_1023	29	.	1.88650	5.34660	2.93604
chr4	1300616	1301581	HP1_before_c9_broad_peak_1024	27	.	1.86444	5.12192	2.76090
chr4	1302013	1305498	HP1_before_c9_broad_peak_1025	36	.	1.82071	6.12121	3.65568
chr4	1306033	1306913	HP1_before_c9_broad_peak_1026	22	.	1.73855	4.57028	2.27266
chr4	1314538	1319509	HP1_before_c9_broad_peak_1027	116	.	2.26956	14.83271	11.67621
chr4	1322814	1327316	HP1_before_c9_broad_peak_1028	63	.	2.99485	9.15036	6.38320
chr4	1329435	1329828	HP1_before_c9_broad_peak_1029	20	.	2.28464	4.32995	2.05460
chr4	1335773	1340241	HP1_before_c9_broad_peak_1030	76	.	3.30397	10.52597	7.66201
chr4	1342357	1342793	HP1_before_c9_broad_peak_1031	21	.	2.28253	4.42743	2.14537
chrUn_CP007075v1	311	1952	HP1_before_c9_broad_peak_1032	30	.	2.33471	5.48493	3.06849
chrUn_CP007075v1	2515	3803	HP1_before_c9_broad_peak_1033	27	.	2.43700	5.11526	2.74551
chrUn_CP007075v1	7605	8849	HP1_before_c9_broad_peak_1034	35	.	2.55789	5.96122	3.50819
chrUn_CP007075v1	9517	10441	HP1_before_c9_broad_peak_1035	39	.	2.50838	6.49171	3.96971
chrUn_CP007077v1	982	1763	HP1_before_c9_broad_peak_1036	25	.	2.36903	4.85486	2.51538
chrUn_CP007077v1	6704	7832	HP1_before_c9_broad_peak_1037	51	.	2.55945	7.76302	5.17615
chrUn_CP007077v1	12987	13719	HP1_before_c9_broad_peak_1038	26	.	2.39372	5.02014	2.66418
chrUn_CP007077v1	14947	15574	HP1_before_c9_broad_peak_1039	26	.	2.24998	4.98364	2.62707
chrUn_CP007077v1	16353	18985	HP1_before_c9_broad_peak_1040	21	.	2.30018	4.42859	2.14431
chrUn_CP007077v1	23835	24373	HP1_before_c9_broad_peak_1041	14	.	2.12643	3.63397	1.47284
chrUn_CP007077v1	30158	30580	HP1_before_c9_broad_peak_1042	23	.	2.36965	4.72751	2.39449
chrUn_CP007077v1	31990	35265	HP1_before_c9_broad_peak_1043	44	.	2.65579	7.00138	4.46250
chrUn_CP007079v1	1891	2255	HP1_before_c9_broad_peak_1044	14	.	2.10252	3.63645	1.47589
chrUn_CP007079v1	8782	10915	HP1_before_c9_broad_peak_1045	20	.	2.09248	4.26568	2.01057
chrUn_CP007079v1	12727	15006	HP1_before_c9_broad_peak_1046	26	.	2.20724	5.03858	2.67722
chrUn_CP007079v1	18263	18529	HP1_before_c9_broad_peak_1047	42	.	2.41583	6.80303	4.25116
chrUn_CP007079v1	20569	21559	HP1_before_c9_broad_peak_1048	18	.	2.01509	4.02695	1.81506
chrUn_CP007079v1	22505	22734	HP1_before_c9_broad_peak_1049	16	.	2.13481	3.81059	1.62252
chrUn_CP007080v1	65123	66276	HP1_before_c9_broad_peak_1050	16	.	1.86549	3.88595	1.69486
chrUn_CP007081v1	22692	23279	HP1_before_c9_broad_peak_1051	31	.	2.33734	5.58147	3.19053
chrUn_CP007081v1	51976	52482	HP1_before_c9_broad_peak_1052	12	.	2.00138	3.39846	1.29562
chrUn_CP007081v1	72203	72443	HP1_before_c9_broad_peak_1053	57	.	2.63554	8.50345	5.78451
chrUn_CP007081v1	88121	88768	HP1_before_c9_broad_peak_1054	60	.	1.53281	8.62448	6.04634
chrUn_CP007082v1	15075	15484	HP1_before_c9_broad_peak_1055	47	.	2.77502	7.33602	4.75896
chrUn_CP007085v1	8485	9415	HP1_before_c9_broad_peak_1056	16	.	2.07535	3.84579	1.65760
chrUn_CP007085v1	11257	11568	HP1_before_c9_broad_peak_1057	30	.	2.18993	5.47991	3.06601
chrUn_CP007085v1	29002	29437	HP1_before_c9_broad_peak_1058	15	.	1.93488	3.67412	1.51496
chrUn_CP007085v1	30179	30635	HP1_before_c9_broad_peak_1059	13	.	1.95354	3.46931	1.35276
chrUn_CP007085v1	34184	34418	HP1_before_c9_broad_peak_1060	17	.	2.12524	4.00487	1.79325
chrUn_CP007085v1	41927	42352	HP1_before_c9_broad_peak_1061	12	.	1.89879	3.38959	1.29054
chrUn_CP007098v1	41616	42581	HP1_before_c9_broad_peak_1062	22	.	2.22728	4.57492	2.29617
chrUn_CP007100v1	5943	6369	HP1_before_c9_broad_peak_1063	218	.	2.29475	25.59916	21.88441
chrUn_CP007105v1	3511	4423	HP1_before_c9_broad_peak_1064	24	.	1.95950	4.82492	2.49692
chrUn_CP007105v1	7536	7795	HP1_before_c9_broad_peak_1065	14	.	1.93035	3.57753	1.44150
chrUn_CP007105v1	8316	9044	HP1_before_c9_broad_peak_1066	28	.	2.10323	5.24767	2.88203
chrUn_CP007105v1	15384	15722	HP1_before_c9_broad_peak_1067	17	.	2.10739	3.99494	1.78116
chrUn_CP007105v1	17166	18737	HP1_before_c9_broad_peak_1068	30	.	2.27030	5.48736	3.07845
chrUn_CP007105v1	19889	20751	HP1_before_c9_broad_peak_1069	17	.	1.97284	3.97028	1.76104
chrUn_CP007105v1	21805	22034	HP1_before_c9_broad_peak_1070	20	.	2.04131	4.33666	2.07082
chrUn_CP007105v1	23314	23578	HP1_before_c9_broad_peak_1071	20	.	2.08872	4.36035	2.09357
chrUn_CP007105v1	24990	25464	HP1_before_c9_broad_peak_1072	13	.	1.87191	3.51414	1.38660
chrUn_CP007105v1	25895	26281	HP1_before_c9_broad_peak_1073	11	.	1.83243	3.22914	1.16609
chrUn_CP007105v1	26783	27575	HP1_before_c9_broad_peak_1074	17	.	2.08755	3.94295	1.73456
chrUn_CP007120v1	2708	3192	HP1_before_c9_broad_peak_1075	19	.	2.16797	4.20593	1.95270
chrUn_CP007120v1	4722	5125	HP1_before_c9_broad_peak_1076	50	.	1.87542	7.71230	5.09699
chrUn_CP007120v1	6490	6967	HP1_before_c9_broad_peak_1077	13	.	1.94382	3.52444	1.39648
chrUn_CP007120v1	18242	19412	HP1_before_c9_broad_peak_1078	58	.	1.71918	8.52080	5.82703
chrUn_CP007120v1	21164	21481	HP1_before_c9_broad_peak_1079	55	.	2.04631	8.27464	5.58294
chrUn_CP007120v1	36134	37604	HP1_before_c9_broad_peak_1080	42	.	1.52372	6.75983	4.24511
chrUn_CP007120v1	38062	38307	HP1_before_c9_broad_peak_1081	56	.	1.40556	8.36557	5.66543
chrUn_CP007120v1	45029	45641	HP1_before_c9_broad_peak_1082	29	.	1.28308	5.31052	2.92060
chrUn_CP007120v1	48161	48871	HP1_before_c9_broad_peak_1083	60	.	1.39683	8.71533	6.00177
chrUn_CP007120v1	56818	57671	HP1_before_c9_broad_peak_1084	55	.	1.37143	8.17946	5.52057
chrUn_CP007120v1	72374	73055	HP1_before_c9_broad_peak_1085	56	.	1.38307	8.31193	5.64983
chrUn_CP007120v1	74259	74506	HP1_before_c9_broad_peak_1086	65	.	1.43035	9.31829	6.53962
chrUn_DS483629v1	452	1974	HP1_before_c9_broad_peak_1087	24	.	2.28586	4.82265	2.49132
chrUn_DS483629v1	2735	3319	HP1_before_c9_broad_peak_1088	14	.	2.06655	3.58523	1.44313
chrUn_DS483629v1	5826	9381	HP1_before_c9_broad_peak_1089	33	.	2.38986	5.72882	3.32393
chrUn_DS483629v1	10469	11290	HP1_before_c9_broad_peak_1090	33	.	2.41856	5.79906	3.34490
chrUn_DS483629v1	13554	13903	HP1_before_c9_broad_peak_1091	60	.	2.81707	8.81033	6.06789
chrUn_DS483629v1	14567	14893	HP1_before_c9_broad_peak_1092	16	.	2.18478	3.88777	1.68521
chrUn_DS483641v1	501	1814	HP1_before_c9_broad_peak_1093	23	.	2.22745	4.71224	2.39073
chrUn_DS483641v1	2311	2719	HP1_before_c9_broad_peak_1094	14	.	2.10944	3.55026	1.40194
chrUn_DS483641v1	3330	3571	HP1_before_c9_broad_peak_1095	48	.	2.59507	7.51164	4.87808
chrUn_DS483641v1	4167	5314	HP1_before_c9_broad_peak_1096	22	.	2.30769	4.52041	2.22985
chrUn_DS483641v1	9840	11373	HP1_before_c9_broad_peak_1097	46	.	2.70986	7.23130	4.63992
chrUn_DS483641v1	13746	14330	HP1_before_c9_broad_peak_1098	19	.	2.19112	4.14726	1.90280
chrUn_DS483659v1	1412	2641	HP1_before_c9_broad_peak_1099	21	.	2.23778	4.40586	2.13181
chrUn_DS483659v1	4155	5005	HP1_before_c9_broad_peak_1100	18	.	2.22140	4.06096	1.83026
chrUn_DS483659v1	10343	10947	HP1_before_c9_broad_peak_1101	15	.	2.14379	3.69501	1.51950
chrUn_DS483675v1	413	1588	HP1_before_c9_broad_peak_1102	94	.	2.26874	12.47087	9.48313
chrUn_DS483681v1	184	636	HP1_before_c9_broad_peak_1103	19	.	1.98558	4.24042	1.98707
chrUn_DS483695v1	1043	1870	HP1_before_c9_broad_peak_1104	52	.	2.37911	7.82081	5.21690
chrUn_DS483702v1	206	469	HP1_before_c9_broad_peak_1105	19	.	2.14804	4.20645	1.96742
chrUn_DS483719v1	194	1100	HP1_before_c9_broad_peak_1106	38	.	2.28439	6.37491	3.88654
chrUn_DS483724v1	1093	2922	HP1_before_c9_broad_peak_1107	60	.	2.27101	8.68236	6.01877
chrUn_DS483724v1	10554	12578	HP1_before_c9_broad_peak_1108	26	.	2.28194	5.04339	2.69897
chrUn_DS483746v1	462	1121	HP1_before_c9_broad_peak_1109	26	.	2.35270	4.95896	2.62230
chrUn_DS483746v1	1880	4080	HP1_before_c9_broad_peak_1110	56	.	2.15160	8.21404	5.62984
chrUn_DS483746v1	4689	9155	HP1_before_c9_broad_peak_1111	35	.	2.12020	5.99277	3.52336
chrUn_DS483749v1	2543	4059	HP1_before_c9_broad_peak_1112	43	.	2.57204	6.84399	4.35594
chrUn_DS483749v1	5152	7225	HP1_before_c9_broad_peak_1113	70	.	2.62601	9.76046	7.02470
chrUn_DS483749v1	7631	7882	HP1_before_c9_broad_peak_1114	35	.	2.61225	6.05687	3.56293
chrUn_DS483751v1	164	472	HP1_before_c9_broad_peak_1115	29	.	2.49263	5.34179	2.93396
chrUn_DS483753v1	988	2059	HP1_before_c9_broad_peak_1116	33	.	2.03089	5.78946	3.36491
chrUn_DS483753v1	2895	5368	HP1_before_c9_broad_peak_1117	37	.	1.90997	6.16351	3.70629
chrUn_DS483753v1	6065	7096	HP1_before_c9_broad_peak_1118	75	.	2.42257	10.39636	7.56094
chrUn_DS483770v1	161	2077	HP1_before_c9_broad_peak_1119	41	.	2.00426	6.71996	4.19107
chrUn_DS483770v1	2623	3724	HP1_before_c9_broad_peak_1120	30	.	1.97757	5.46952	3.05785
chrUn_DS483770v1	4366	5839	HP1_before_c9_broad_peak_1121	23	.	2.00666	4.62748	2.34313
chrUn_DS483773v1	361	1795	HP1_before_c9_broad_peak_1122	43	.	2.40000	6.93994	4.37547
chrUn_DS483773v1	2430	3373	HP1_before_c9_broad_peak_1123	18	.	2.03560	4.03658	1.81790
chrUn_DS483773v1	3808	4088	HP1_before_c9_broad_peak_1124	11	.	2.00685	3.18840	1.12729
chrUn_DS483793v1	888	2068	HP1_before_c9_broad_peak_1125	94	.	3.66816	12.41874	9.40004
chrUn_DS483793v1	2514	3960	HP1_before_c9_broad_peak_1126	41	.	2.72988	6.69655	4.14721
chrUn_DS483793v1	4590	5328	HP1_before_c9_broad_peak_1127	44	.	2.78296	6.99493	4.43013
chrUn_DS483808v1	2825	3142	HP1_before_c9_broad_peak_1128	113	.	3.23214	14.48356	11.36801
chrUn_DS483808v1	4013	4901	HP1_before_c9_broad_peak_1129	66	.	2.63497	9.38896	6.63739
chrUn_DS483816v1	745	995	HP1_before_c9_broad_peak_1130	39	.	2.07218	6.41860	3.91335
chrUn_DS483817v1	160	1084	HP1_before_c9_broad_peak_1131	31	.	2.10433	5.58372	3.16162
chrUn_DS483817v1	2079	2919	HP1_before_c9_broad_peak_1132	62	.	2.23654	8.96411	6.23959
chrUn_DS483817v1	3477	4073	HP1_before_c9_broad_peak_1133	73	.	1.96631	10.18132	7.32761
chrUn_DS483819v1	4275	4736	HP1_before_c9_broad_peak_1134	37	.	2.04469	6.23233	3.75156
chrUn_DS483833v1	2196	4431	HP1_before_c9_broad_peak_1135	23	.	2.29647	4.70617	2.39497
chrUn_DS483853v1	392	974	HP1_before_c9_broad_peak_1136	44	.	2.11222	7.00854	4.43639
chrUn_DS483853v1	1438	3496	HP1_before_c9_broad_peak_1137	39	.	2.40174	6.44265	3.94487
chrUn_DS483854v1	3189	3556	HP1_before_c9_broad_peak_1138	11	.	1.87333	3.24976	1.18175
chrUn_DS483854v1	3987	4286	HP1_before_c9_broad_peak_1139	27	.	2.40889	5.09584	2.73380
chrUn_DS483868v1	1030	1827	HP1_before_c9_broad_peak_1140	20	.	2.11585	4.33931	2.07406
chrUn_DS483872v1	2022	2803	HP1_before_c9_broad_peak_1141	39	.	2.03303	6.44491	3.93651
chrUn_DS483872v1	3788	4095	HP1_before_c9_broad_peak_1142	32	.	1.96583	5.69598	3.25463
chrUn_DS483880v1	316	2616	HP1_before_c9_broad_peak_1143	27	.	2.16955	5.12090	2.75917
chrUn_DS483895v1	3431	3885	HP1_before_c9_broad_peak_1144	84	.	2.80264	11.30957	8.44403
chrUn_DS483906v1	1960	2710	HP1_before_c9_broad_peak_1145	126	.	2.58422	15.86285	12.62912
chrUn_DS483906v1	3197	3515	HP1_before_c9_broad_peak_1146	20	.	1.67448	4.26299	2.01654
chrUn_DS483920v1	259	488	HP1_before_c9_broad_peak_1147	30	.	2.48585	5.42412	3.00798
chrUn_DS483920v1	1025	2684	HP1_before_c9_broad_peak_1148	27	.	2.43206	5.11049	2.74383
chrUn_DS483927v1	681	2322	HP1_before_c9_broad_peak_1149	23	.	2.15932	4.67900	2.37638
chrUn_DS483940v1	1045	1746	HP1_before_c9_broad_peak_1150	17	.	2.14085	4.00851	1.79503
chrUn_DS483940v1	2168	3470	HP1_before_c9_broad_peak_1151	35	.	2.33254	6.04745	3.59447
chrUn_DS483944v1	166	2301	HP1_before_c9_broad_peak_1152	34	.	2.24893	5.90775	3.45884
chrUn_DS483944v1	2933	3445	HP1_before_c9_broad_peak_1153	54	.	2.67483	8.08453	5.45968
chrUn_DS483951v1	222	1777	HP1_before_c9_broad_peak_1154	31	.	2.19561	5.48656	3.10486
chrUn_DS483956v1	225	1916	HP1_before_c9_broad_peak_1155	32	.	2.24798	5.66987	3.26456
chrUn_DS483956v1	2469	3406	HP1_before_c9_broad_peak_1156	20	.	2.26287	4.28871	2.02150
chrUn_DS483961v1	1000	1245	HP1_before_c9_broad_peak_1157	48	.	2.20720	7.50727	4.87750
chrUn_DS483961v1	2211	3455	HP1_before_c9_broad_peak_1158	35	.	1.78661	6.00297	3.54175
chrUn_DS483977v1	2816	3201	HP1_before_c9_broad_peak_1159	27	.	2.33072	5.11423	2.74493
chrUn_DS484000v1	167	396	HP1_before_c9_broad_peak_1160	55	.	2.89994	8.24977	5.56353
chrUn_DS484000v1	1950	3226	HP1_before_c9_broad_peak_1161	34	.	2.20564	5.88812	3.43839
chrUn_DS484004v1	125	3208	HP1_before_c9_broad_peak_1162	35	.	2.24686	6.02783	3.56857
chrUn_DS484009v1	1926	2186	HP1_before_c9_broad_peak_1163	140	.	4.35561	17.39244	14.05651
chrUn_DS484022v1	156	3041	HP1_before_c9_broad_peak_1164	41	.	2.54410	6.62631	4.11152
chrUn_DS484042v1	62	800	HP1_before_c9_broad_peak_1165	37	.	2.50357	6.26757	3.79593
chrUn_DS484042v1	1300	2764	HP1_before_c9_broad_peak_1166	32	.	2.34521	5.68106	3.26294
chrUn_DS484058v1	603	920	HP1_before_c9_broad_peak_1167	47	.	2.73885	7.33285	4.73084
chrUn_DS484064v1	185	2784	HP1_before_c9_broad_peak_1168	44	.	2.31263	7.00615	4.43817
chrUn_DS484069v1	166	1909	HP1_before_c9_broad_peak_1169	30	.	2.37873	5.46311	3.06722
chrUn_DS484077v1	220	1199	HP1_before_c9_broad_peak_1170	34	.	2.20498	5.88176	3.46509
chrUn_DS484087v1	851	1151	HP1_before_c9_broad_peak_1171	14	.	1.95626	3.53565	1.40237
chrUn_DS484087v1	1604	2068	HP1_before_c9_broad_peak_1172	34	.	2.48343	5.95164	3.49553
chrUn_DS484093v1	2476	2809	HP1_before_c9_broad_peak_1173	53	.	2.30567	8.00097	5.32891
chrUn_DS484106v1	1321	2456	HP1_before_c9_broad_peak_1174	33	.	2.22591	5.75255	3.30891
chrUn_DS484116v1	208	2703	HP1_before_c9_broad_peak_1175	38	.	2.36441	6.37478	3.87537
chrUn_DS484138v1	75	643	HP1_before_c9_broad_peak_1176	32	.	2.53422	5.67748	3.25438
chrUn_DS484138v1	1577	1896	HP1_before_c9_broad_peak_1177	16	.	2.01787	3.81027	1.63205
chrUn_DS484138v1	2303	2577	HP1_before_c9_broad_peak_1178	17	.	2.08826	3.92259	1.72532
chrUn_DS484148v1	171	2481	HP1_before_c9_broad_peak_1179	42	.	2.55645	6.74011	4.22211
chrUn_DS484153v1	637	2427	HP1_before_c9_broad_peak_1180	30	.	2.45054	5.48305	3.07044
chrUn_DS484188v1	166	444	HP1_before_c9_broad_peak_1181	36	.	2.60884	6.16702	3.65890
chrUn_DS484188v1	982	2363	HP1_before_c9_broad_peak_1182	40	.	2.51955	6.49774	4.00504
chrUn_DS484191v1	121	2000	HP1_before_c9_broad_peak_1183	70	.	2.89643	9.83975	7.03780
chrUn_DS484202v1	266	1339	HP1_before_c9_broad_peak_1184	25	.	1.88621	4.88723	2.55564
chrUn_DS484220v1	2078	2358	HP1_before_c9_broad_peak_1185	26	.	2.28674	5.01672	2.65526
chrUn_DS484228v1	198	444	HP1_before_c9_broad_peak_1186	57	.	2.37944	8.47063	5.76514
chrUn_DS484241v1	1011	2397	HP1_before_c9_broad_peak_1187	70	.	3.23412	9.86421	7.05194
chrUn_DS484244v1	452	2282	HP1_before_c9_broad_peak_1188	33	.	2.39773	5.83716	3.39950
chrUn_DS484246v1	137	479	HP1_before_c9_broad_peak_1189	23	.	2.33986	4.66593	2.35383
chrUn_DS484246v1	885	1540	HP1_before_c9_broad_peak_1190	20	.	1.97771	4.28260	2.02904
chrUn_DS484255v1	210	1300	HP1_before_c9_broad_peak_1191	21	.	2.06286	4.38140	2.11087
chrUn_DS484255v1	2104	2351	HP1_before_c9_broad_peak_1192	64	.	2.95272	9.21731	6.44993
chrUn_DS484257v1	1389	1720	HP1_before_c9_broad_peak_1193	25	.	1.49994	4.86636	2.52936
chrUn_DS484257v1	2162	2398	HP1_before_c9_broad_peak_1194	53	.	1.84142	7.96427	5.30880
chrUn_DS484271v1	973	2258	HP1_before_c9_broad_peak_1195	53	.	2.55160	8.03026	5.38142
chrUn_DS484277v1	59	905	HP1_before_c9_broad_peak_1196	27	.	2.05964	5.12535	2.76788
chrUn_DS484277v1	1359	1725	HP1_before_c9_broad_peak_1197	47	.	2.15167	7.33697	4.74966
chrUn_DS484279v1	184	2252	HP1_before_c9_broad_peak_1198	27	.	2.22767	5.10324	2.73881
chrUn_DS484282v1	192	2283	HP1_before_c9_broad_peak_1199	40	.	2.37825	6.58839	4.05496
chrUn_DS484285v1	1547	2305	HP1_before_c9_broad_peak_1200	54	.	2.94321	8.11023	5.46928
chrUn_DS484289v1	197	1095	HP1_before_c9_broad_peak_1201	48	.	2.64036	7.39652	4.82828
chrUn_DS484289v1	1845	2223	HP1_before_c9_broad_peak_1202	16	.	2.12877	3.82860	1.63873
chrUn_DS484310v1	156	426	HP1_before_c9_broad_peak_1203	46	.	2.76907	7.24466	4.65277
chrUn_DS484314v1	47	2241	HP1_before_c9_broad_peak_1204	160	.	4.47789	19.51789	16.05340
chrUn_DS484343v1	142	428	HP1_before_c9_broad_peak_1205	44	.	2.79887	7.02669	4.44890
chrUn_DS484343v1	1261	2164	HP1_before_c9_broad_peak_1206	58	.	2.93350	8.56221	5.86360
chrUn_DS484348v1	1777	2085	HP1_before_c9_broad_peak_1207	18	.	2.19139	4.11618	1.88211
chrUn_DS484369v1	270	2134	HP1_before_c9_broad_peak_1208	63	.	2.33796	9.06066	6.33661
chrUn_DS484383v1	520	1145	HP1_before_c9_broad_peak_1209	87	.	2.87992	11.67547	8.79712
chrUn_DS484383v1	1931	2182	HP1_before_c9_broad_peak_1210	120	.	2.81171	15.22816	12.06955
chrUn_DS484394v1	280	2116	HP1_before_c9_broad_peak_1211	42	.	2.31720	6.79057	4.28913
chrUn_DS484437v1	173	1223	HP1_before_c9_broad_peak_1212	50	.	2.31847	7.63855	5.03552
chrUn_DS484454v1	211	1982	HP1_before_c9_broad_peak_1213	56	.	2.50555	8.32831	5.63484
chrUn_DS484463v1	200	545	HP1_before_c9_broad_peak_1214	18	.	1.74095	4.09937	1.87142
chrUn_DS484463v1	1327	1861	HP1_before_c9_broad_peak_1215	18	.	2.08725	4.13192	1.89969
chrUn_DS484469v1	180	1802	HP1_before_c9_broad_peak_1216	41	.	2.23692	6.66153	4.14645
chrUn_DS484484v1	1700	2011	HP1_before_c9_broad_peak_1217	139	.	1.85944	17.19751	13.97072
chrUn_DS484496v1	821	1768	HP1_before_c9_broad_peak_1218	17	.	2.12192	3.90849	1.71335
chrUn_DS484515v1	162	401	HP1_before_c9_broad_peak_1219	68	.	2.44373	9.69048	6.87359
chrUn_DS484566v1	503	1063	HP1_before_c9_broad_peak_1220	57	.	2.85111	8.40334	5.71319
chrUn_DS484588v1	350	1476	HP1_before_c9_broad_peak_1221	24	.	2.16366	4.78199	2.45325
chrUn_DS484601v1	247	1790	HP1_before_c9_broad_peak_1222	37	.	2.28801	6.21898	3.71937
chrUn_DS484614v1	362	1723	HP1_before_c9_broad_peak_1223	47	.	2.60764	7.30161	4.72315
chrUn_DS484621v1	291	595	HP1_before_c9_broad_peak_1224	27	.	2.19704	5.14034	2.76825
chrUn_DS484630v1	231	1465	HP1_before_c9_broad_peak_1225	35	.	2.44150	5.99772	3.56164
chrUn_DS484646v1	849	1515	HP1_before_c9_broad_peak_1226	20	.	2.28344	4.32646	2.05184
chrUn_DS484673v1	167	1681	HP1_before_c9_broad_peak_1227	38	.	2.52865	6.33333	3.84627
chrUn_DS484689v1	629	1252	HP1_before_c9_broad_peak_1228	49	.	1.68153	7.56040	4.92315
chrUn_DS484718v1	481	914	HP1_before_c9_broad_peak_1229	49	.	2.88979	7.62354	4.97615
chrUn_DS484722v1	365	1465	HP1_before_c9_broad_peak_1230	18	.	2.20403	4.03142	1.80398
chrUn_DS484739v1	129	1473	HP1_before_c9_broad_peak_1231	57	.	2.31807	8.47850	5.78694
chrUn_DS484817v1	176	685	HP1_before_c9_broad_peak_1232	44	.	2.18474	7.04127	4.47523
chrUn_DS484998v1	252	1200	HP1_before_c9_broad_peak_1233	56	.	3.02358	8.38214	5.68711
chrUn_DS485025v1	388	1196	HP1_before_c9_broad_peak_1234	83	.	2.11621	11.14543	8.31072
chrUn_DS485056v1	128	519	HP1_before_c9_broad_peak_1235	71	.	3.01730	9.94305	7.18693
chrUn_DS485064v1	336	925	HP1_before_c9_broad_peak_1236	62	.	2.55956	8.97639	6.29047
chrUn_DS485071v1	181	1196	HP1_before_c9_broad_peak_1237	148	.	3.95557	18.19853	14.86859
chrUn_DS485086v1	78	472	HP1_before_c9_broad_peak_1238	66	.	2.95083	9.39876	6.65688
chrUn_DS485102v1	933	1170	HP1_before_c9_broad_peak_1239	62	.	2.58098	9.00502	6.28219
chrUn_DS485153v1	96	356	HP1_before_c9_broad_peak_1240	49	.	2.72119	7.59695	4.98501
chrUn_DS485176v1	159	1115	HP1_before_c9_broad_peak_1241	47	.	2.56211	7.31206	4.70638
chrUn_DS485229v1	150	990	HP1_before_c9_broad_peak_1242	20	.	1.95699	4.29581	2.03972
chrUn_DS485260v1	90	1021	HP1_before_c9_broad_peak_1243	50	.	2.47068	7.60019	5.02745
chrUn_DS485331v1	311	1076	HP1_before_c9_broad_peak_1244	37	.	2.33342	6.23399	3.74632
chrUn_DS485339v1	163	860	HP1_before_c9_broad_peak_1245	122	.	2.73004	15.38350	12.21857
chrUn_DS485361v1	748	1034	HP1_before_c9_broad_peak_1246	29	.	2.32529	5.33931	2.93747
chrUn_DS485381v1	207	488	HP1_before_c9_broad_peak_1247	193	.	3.10463	22.97939	19.37673
chrUn_DS485390v1	231	490	HP1_before_c9_broad_peak_1248	58	.	2.55424	8.49196	5.81038
chrUn_DS485415v1	655	1055	HP1_before_c9_broad_peak_1249	31	.	1.58402	5.55477	3.12587
chrUn_DS485443v1	138	569	HP1_before_c9_broad_peak_1250	32	.	2.46868	5.65826	3.22627
chrUn_DS485451v1	201	884	HP1_before_c9_broad_peak_1251	19	.	2.14545	4.16203	1.91913
chrUn_DS485462v1	241	1091	HP1_before_c9_broad_peak_1252	100	.	1.74745	12.95402	10.00233
chrUn_DS485498v1	764	1054	HP1_before_c9_broad_peak_1253	44	.	2.30482	7.01537	4.44194
chrUn_DS485501v1	742	1099	HP1_before_c9_broad_peak_1254	81	.	2.12218	11.08274	8.18973
chrUn_DS485664v1	150	978	HP1_before_c9_broad_peak_1255	32	.	1.97378	5.69752	3.28739
chrUn_DS485667v1	283	927	HP1_before_c9_broad_peak_1256	47	.	2.38859	7.36953	4.76898
chrUn_DS485757v1	311	922	HP1_before_c9_broad_peak_1257	77	.	2.12846	10.55993	7.75612
chrUn_DS485906v1	92	380	HP1_before_c9_broad_peak_1258	59	.	1.57393	8.68577	5.98116
chrUn_DS485933v1	333	806	HP1_before_c9_broad_peak_1259	36	.	2.35319	6.09561	3.61967
chrUn_DS485940v1	198	940	HP1_before_c9_broad_peak_1260	53	.	2.59663	7.96542	5.30116
chrUn_DS485952v1	190	876	HP1_before_c9_broad_peak_1261	24	.	2.23456	4.81121	2.47684
chrUn_DS485995v1	121	985	HP1_before_c9_broad_peak_1262	82	.	2.11154	11.08891	8.22251
chrX	206	1086	HP1_before_c9_broad_peak_1263	25	.	2.30596	4.85290	2.50480
chrX	1493	2130	HP1_before_c9_broad_peak_1264	15	.	2.08340	3.70752	1.54745
chrX	2568	3020	HP1_before_c9_broad_peak_1265	32	.	1.93712	5.72125	3.28612
chrX	4803	5430	HP1_before_c9_broad_peak_1266	51	.	2.29594	7.77783	5.11735
chrX	5959	11379	HP1_before_c9_broad_peak_1267	50	.	2.11251	7.65543	5.05838
chrX	12598	13621	HP1_before_c9_broad_peak_1268	32	.	2.55430	5.67170	3.22560
chrX	20273	23109	HP1_before_c9_broad_peak_1269	30	.	2.49759	5.42602	3.01854
chrX	23712	24734	HP1_before_c9_broad_peak_1270	52	.	2.93668	7.90116	5.25792
chrX	31759	34573	HP1_before_c9_broad_peak_1271	23	.	2.35523	4.70174	2.37845
chrX	35190	36215	HP1_before_c9_broad_peak_1272	28	.	2.46095	5.22405	2.84239
chrX	43533	46228	HP1_before_c9_broad_peak_1273	26	.	2.41434	4.99821	2.64686
chrX	46914	47930	HP1_before_c9_broad_peak_1274	48	.	2.87385	7.43290	4.81022
chrX	51266	52266	HP1_before_c9_broad_peak_1275	33	.	2.04082	5.78535	3.32852
chrX	52721	53174	HP1_before_c9_broad_peak_1276	44	.	1.94773	7.05505	4.48127
chrX	53737	54812	HP1_before_c9_broad_peak_1277	104	.	2.15127	13.50973	10.45042
chrX	56691	57427	HP1_before_c9_broad_peak_1278	39	.	2.14628	6.43008	3.90047
chrX	60385	61131	HP1_before_c9_broad_peak_1279	17	.	1.78006	3.99459	1.78821
chrX	61579	63604	HP1_before_c9_broad_peak_1280	44	.	2.34602	7.02890	4.45776
chrX	64134	65377	HP1_before_c9_broad_peak_1281	26	.	1.98106	4.99833	2.64155
chrX	66178	69117	HP1_before_c9_broad_peak_1282	58	.	2.09477	8.51786	5.82224
chrX	69567	71355	HP1_before_c9_broad_peak_1283	24	.	2.01795	4.79565	2.46790
chrX	73375	74149	HP1_before_c9_broad_peak_1284	37	.	2.36371	6.21437	3.73493
chrX	76089	76732	HP1_before_c9_broad_peak_1285	24	.	1.86916	4.72822	2.42443
chrX	78420	79121	HP1_before_c9_broad_peak_1286	32	.	1.98445	5.64043	3.20282
chrX	80715	81063	HP1_before_c9_broad_peak_1287	17	.	2.12145	3.97830	1.77224
chrX	81733	82954	HP1_before_c9_broad_peak_1288	30	.	2.45958	5.49977	3.08513
chrX	84602	85075	HP1_before_c9_broad_peak_1289	25	.	2.39516	4.87495	2.53023
chrX	86425	88837	HP1_before_c9_broad_peak_1290	26	.	2.37705	5.03573	2.68915
chrX	91831	92452	HP1_before_c9_broad_peak_1291	43	.	2.31083	6.88913	4.32722
chrX	93856	95136	HP1_before_c9_broad_peak_1292	31	.	2.08127	5.58198	3.15654
chrX	96848	101683	HP1_before_c9_broad_peak_1293	43	.	2.70801	6.88515	4.34867
chrX	102660	113997	HP1_before_c9_broad_peak_1294	62	.	2.53225	8.96686	6.24676
chrX	115600	115865	HP1_before_c9_broad_peak_1295	25	.	2.06177	4.83165	2.50358
chrX	117068	121192	HP1_before_c9_broad_peak_1296	30	.	2.47052	5.43817	3.04466
chrX	121643	122155	HP1_before_c9_broad_peak_1297	24	.	2.20870	4.81143	2.48176
chrX	302590	303400	HP1_before_c9_broad_peak_1298	17	.	2.20754	4.00115	1.77669
chrX	432006	432560	HP1_before_c9_broad_peak_1299	13	.	1.63847	3.46701	1.34722
chrX	563636	565696	HP1_before_c9_broad_peak_1300	30	.	2.45000	5.43523	3.02787
chrX	1164997	1165697	HP1_before_c9_broad_peak_1301	13	.	2.10402	3.52755	1.38390
chrX	1358876	1359112	HP1_before_c9_broad_peak_1302	18	.	2.06539	4.08418	1.85892
chrX	1475938	1476338	HP1_before_c9_broad_peak_1303	13	.	2.10609	3.53515	1.38932
chrX	1520033	1520497	HP1_before_c9_broad_peak_1304	15	.	1.94578	3.73220	1.57095
chrX	1522124	1522412	HP1_before_c9_broad_peak_1305	13	.	1.92337	3.46870	1.35199
chrX	1880311	1881686	HP1_before_c9_broad_peak_1306	89	.	3.58979	11.96797	8.97650
chrX	1889922	1891479	HP1_before_c9_broad_peak_1307	78	.	3.31730	10.70598	7.81547
chrX	1931023	1931806	HP1_before_c9_broad_peak_1308	25	.	2.06725	4.88615	2.54566
chrX	1932344	1933297	HP1_before_c9_broad_peak_1309	24	.	2.12297	4.82383	2.49658
chrX	1933907	1934261	HP1_before_c9_broad_peak_1310	16	.	1.88208	3.88056	1.68765
chrX	1935454	1936384	HP1_before_c9_broad_peak_1311	21	.	1.98692	4.43311	2.15305
chrX	1937014	1937916	HP1_before_c9_broad_peak_1312	16	.	2.04987	3.79180	1.61387
chrX	2245558	2246843	HP1_before_c9_broad_peak_1313	136	.	4.25210	16.89224	13.60500
chrX	2790110	2793236	HP1_before_c9_broad_peak_1314	321	.	6.52398	36.42449	32.19800
chrX	2796040	2796716	HP1_before_c9_broad_peak_1315	138	.	4.30139	17.13806	13.82595
chrX	3178734	3179407	HP1_before_c9_broad_peak_1316	15	.	2.00655	3.66334	1.50299
chrX	3180338	3180931	HP1_before_c9_broad_peak_1317	16	.	1.71107	3.80040	1.61940
chrX	3183416	3183721	HP1_before_c9_broad_peak_1318	21	.	1.98357	4.42141	2.14784
chrX	3184896	3185654	HP1_before_c9_broad_peak_1319	34	.	2.29284	5.85102	3.40945
chrX	3759497	3759794	HP1_before_c9_broad_peak_1320	16	.	1.99341	3.89682	1.69426
chrX	5096467	5097167	HP1_before_c9_broad_peak_1321	20	.	1.90792	4.31698	2.06036
chrX	5099609	5100058	HP1_before_c9_broad_peak_1322	19	.	2.06862	4.15039	1.90753
chrX	5101443	5101836	HP1_before_c9_broad_peak_1323	33	.	2.22100	5.78972	3.33714
chrX	6430171	6432295	HP1_before_c9_broad_peak_1324	38	.	2.28926	6.35052	3.85665
chrX	6433743	6435286	HP1_before_c9_broad_peak_1325	37	.	2.38488	6.19676	3.72217
chrX	7934590	7934848	HP1_before_c9_broad_peak_1326	18	.	2.22069	4.04214	1.80873
chrX	9081356	9082106	HP1_before_c9_broad_peak_1327	533	.	8.10718	58.32840	53.34524
chrX	10349883	10350332	HP1_before_c9_broad_peak_1328	18	.	2.05648	4.07674	1.85441
chrX	10351988	10352359	HP1_before_c9_broad_peak_1329	14	.	2.02522	3.63309	1.48241
chrX	10551119	10551594	HP1_before_c9_broad_peak_1330	21	.	1.72109	4.41431	2.13129
chrX	11184629	11185308	HP1_before_c9_broad_peak_1331	20	.	1.99686	4.26512	2.00683
chrX	12382274	12382962	HP1_before_c9_broad_peak_1332	12	.	1.88422	3.28807	1.20580
chrX	12384811	12385100	HP1_before_c9_broad_peak_1333	14	.	2.10345	3.64536	1.48776
chrX	13464171	13465052	HP1_before_c9_broad_peak_1334	17	.	1.65260	4.00163	1.78831
chrX	14000370	14000640	HP1_before_c9_broad_peak_1335	14	.	1.81574	3.61231	1.46855
chrX	14420424	14420749	HP1_before_c9_broad_peak_1336	12	.	2.04807	3.34858	1.24456
chrX	14552216	14552965	HP1_before_c9_broad_peak_1337	26	.	2.07258	5.04648	2.68786
chrX	14553856	14555574	HP1_before_c9_broad_peak_1338	16	.	1.92968	3.81890	1.64031
chrX	14557100	14557627	HP1_before_c9_broad_peak_1339	18	.	1.88264	4.13393	1.89655
chrX	14558548	14559117	HP1_before_c9_broad_peak_1340	17	.	2.00527	4.01241	1.79626
chrX	14780039	14780604	HP1_before_c9_broad_peak_1341	26	.	2.38744	4.97299	2.62051
chrX	15139075	15139488	HP1_before_c9_broad_peak_1342	13	.	2.08141	3.43230	1.30682
chrX	15186293	15186583	HP1_before_c9_broad_peak_1343	16	.	2.17452	3.83563	1.63954
chrX	16497399	16497674	HP1_before_c9_broad_peak_1344	15	.	2.13033	3.68138	1.51676
chrX	17929923	17930288	HP1_before_c9_broad_peak_1345	39	.	2.68986	6.44747	3.93083
chrX	19916309	19916863	HP1_before_c9_broad_peak_1346	17	.	2.06072	3.91551	1.71541
chrX	20218944	20219474	HP1_before_c9_broad_peak_1347	20	.	2.27290	4.30437	2.03365
chrX	20377584	20378694	HP1_before_c9_broad_peak_1348	28	.	2.05601	5.18413	2.82325
chrX	20940960	20942058	HP1_before_c9_broad_peak_1349	23	.	1.88982	4.69699	2.38145
chrX	21533003	21533342	HP1_before_c9_broad_peak_1350	35	.	2.62636	6.08368	3.59687
chrX	21542551	21543244	HP1_before_c9_broad_peak_1351	19	.	2.13446	4.20327	1.95975
chrX	21598027	21598474	HP1_before_c9_broad_peak_1352	17	.	2.20812	3.97639	1.75333
chrX	21656027	21656669	HP1_before_c9_broad_peak_1353	28	.	2.23503	5.23833	2.87135
chrX	21665065	21665405	HP1_before_c9_broad_peak_1354	11	.	1.88584	3.22616	1.16092
chrX	21667482	21667752	HP1_before_c9_broad_peak_1355	53	.	2.46677	8.03127	5.37183
chrX	21670274	21670649	HP1_before_c9_broad_peak_1356	10	.	1.81091	3.11905	1.07588
chrX	21713123	21715754	HP1_before_c9_broad_peak_1357	68	.	2.65574	9.53170	6.83284
chrX	21730083	21730559	HP1_before_c9_broad_peak_1358	15	.	1.89298	3.72174	1.55423
chrX	21741047	21741361	HP1_before_c9_broad_peak_1359	16	.	1.80560	3.80392	1.62130
chrX	21752391	21752680	HP1_before_c9_broad_peak_1360	12	.	1.85700	3.32192	1.23659
chrX	21813620	21813860	HP1_before_c9_broad_peak_1361	32	.	2.00641	5.70007	3.24344
chrX	21817608	21821017	HP1_before_c9_broad_peak_1362	86	.	2.41800	11.53686	8.62995
chrX	21821466	21821814	HP1_before_c9_broad_peak_1363	39	.	2.25302	6.52014	3.98315
chrX	21849111	21849422	HP1_before_c9_broad_peak_1364	11	.	2.03617	3.26461	1.17761
chrX	21888386	21892824	HP1_before_c9_broad_peak_1365	73	.	2.51376	10.20378	7.37830
chrX	21911862	21912265	HP1_before_c9_broad_peak_1366	12	.	1.79411	3.36025	1.26129
chrX	21915335	21915968	HP1_before_c9_broad_peak_1367	17	.	1.77925	3.93379	1.72836
chrX	21954667	21956210	HP1_before_c9_broad_peak_1368	53	.	2.05637	7.94483	5.31842
chrX	21964244	21965032	HP1_before_c9_broad_peak_1369	83	.	2.39726	11.28045	8.39077
chrX	21972296	21972793	HP1_before_c9_broad_peak_1370	138	.	3.72670	17.17821	13.86856
chrX	21976897	21978571	HP1_before_c9_broad_peak_1371	69	.	2.62583	9.73100	6.98252
chrX	21996183	21999162	HP1_before_c9_broad_peak_1372	79	.	2.57502	10.88150	7.98909
chrX	22019764	22020317	HP1_before_c9_broad_peak_1373	19	.	1.92579	4.12957	1.90279
chrX	22022193	22026370	HP1_before_c9_broad_peak_1374	79	.	2.49649	10.75397	7.93173
chrX	22026800	22029873	HP1_before_c9_broad_peak_1375	88	.	2.51573	11.80575	8.85080
chrX	22030303	22033324	HP1_before_c9_broad_peak_1376	75	.	2.46100	10.36014	7.55012
chrX	22033731	22034253	HP1_before_c9_broad_peak_1377	43	.	1.97063	6.85235	4.31204
chrX	22041455	22041730	HP1_before_c9_broad_peak_1378	19	.	2.09474	4.14996	1.91695
chrX	22057610	22057979	HP1_before_c9_broad_peak_1379	16	.	1.82026	3.83850	1.65339
chrX	22059443	22060645	HP1_before_c9_broad_peak_1380	34	.	1.88291	5.87696	3.42773
chrX	22061302	22064215	HP1_before_c9_broad_peak_1381	85	.	2.52850	11.50570	8.58032
chrX	22064691	22066896	HP1_before_c9_broad_peak_1382	102	.	2.71822	13.28948	10.24934
chrX	22094137	22095266	HP1_before_c9_broad_peak_1383	56	.	2.17293	8.37773	5.69384
chrX	22095721	22098317	HP1_before_c9_broad_peak_1384	64	.	2.42552	9.23794	6.47196
chrX	22098859	22112375	HP1_before_c9_broad_peak_1385	73	.	2.35402	10.19526	7.38655
chrX	22138426	22138657	HP1_before_c9_broad_peak_1386	23	.	2.12167	4.60242	2.30646
chrX	22156357	22156586	HP1_before_c9_broad_peak_1387	19	.	2.25041	4.17864	1.92850
chrX	22161356	22161806	HP1_before_c9_broad_peak_1388	33	.	2.57160	5.82695	3.37512
chrX	22190729	22191159	HP1_before_c9_broad_peak_1389	12	.	2.07126	3.39029	1.27335
chrX	22240157	22240406	HP1_before_c9_broad_peak_1390	21	.	2.30613	4.43960	2.14985
chrX	22272901	22273162	HP1_before_c9_broad_peak_1391	25	.	2.01334	4.92150	2.57330
chrX	22273912	22276128	HP1_before_c9_broad_peak_1392	102	.	2.13567	13.26007	10.26476
chrX	22276778	22279355	HP1_before_c9_broad_peak_1393	104	.	2.28916	13.52907	10.49270
chrX	22280118	22281143	HP1_before_c9_broad_peak_1394	126	.	2.41407	15.90664	12.69483
chrX	22281703	22282669	HP1_before_c9_broad_peak_1395	121	.	2.13124	15.19518	12.12970
chrX	22315052	22315444	HP1_before_c9_broad_peak_1396	211	.	3.33627	24.86848	21.19039
chrX	22353481	22356814	HP1_before_c9_broad_peak_1397	91	.	2.24360	12.05959	9.14295
chrX	22360996	22364068	HP1_before_c9_broad_peak_1398	117	.	2.32252	14.69221	11.73085
chrX	22368330	22369338	HP1_before_c9_broad_peak_1399	83	.	2.73542	11.22276	8.33126
chrX	22369961	22372093	HP1_before_c9_broad_peak_1400	79	.	2.05213	10.75238	7.93858
chrX	22372687	22373891	HP1_before_c9_broad_peak_1401	38	.	1.66573	6.32531	3.81806
chrX	22382917	22383503	HP1_before_c9_broad_peak_1402	22	.	1.78814	4.54265	2.24308
chrX	22386404	22386999	HP1_before_c9_broad_peak_1403	22	.	2.20009	4.59248	2.28624
chrX	22387464	22389086	HP1_before_c9_broad_peak_1404	54	.	2.31900	8.04172	5.40168
chrX	22390165	22391192	HP1_before_c9_broad_peak_1405	45	.	2.48415	7.09269	4.56476
chrX	22393167	22394302	HP1_before_c9_broad_peak_1406	78	.	2.83551	10.68791	7.85114
chrX	22395462	22396459	HP1_before_c9_broad_peak_1407	38	.	2.43662	6.32408	3.82541
chrX	22397854	22398356	HP1_before_c9_broad_peak_1408	35	.	2.18889	6.04918	3.56357
chrX	22400709	22402217	HP1_before_c9_broad_peak_1409	50	.	1.89909	7.62152	5.02286
chrX	22413855	22414090	HP1_before_c9_broad_peak_1410	65	.	2.68174	9.27718	6.51569
chrX	22414770	22415358	HP1_before_c9_broad_peak_1411	54	.	2.24101	8.08659	5.43730
chrX	22424274	22424547	HP1_before_c9_broad_peak_1412	17	.	2.03638	3.89868	1.70488
chrX	22569125	22569579	HP1_before_c9_broad_peak_1413	12	.	1.91174	3.32128	1.22980
chrX	22683489	22683725	HP1_before_c9_broad_peak_1414	16	.	2.17583	3.83561	1.63650
chrX	22813705	22814103	HP1_before_c9_broad_peak_1415	11	.	1.83834	3.18732	1.12752
chrX	23122192	23122765	HP1_before_c9_broad_peak_1416	16	.	2.10166	3.87166	1.67246
chrX	23198742	23199095	HP1_before_c9_broad_peak_1417	65	.	3.01471	9.37310	6.59344
chrX	23207644	23208122	HP1_before_c9_broad_peak_1418	34	.	1.57227	5.94629	3.49906
chrX	23212672	23213089	HP1_before_c9_broad_peak_1419	52	.	1.62348	7.90925	5.29609
chrX	23215744	23216348	HP1_before_c9_broad_peak_1420	91	.	1.85521	12.07226	9.11855
chrX	23216950	23218341	HP1_before_c9_broad_peak_1421	77	.	1.66106	10.55177	7.70983
chrX	23219140	23219956	HP1_before_c9_broad_peak_1422	67	.	1.74239	9.49359	6.71828
chrX	23221619	23222394	HP1_before_c9_broad_peak_1423	46	.	1.50475	7.27583	4.68800
chrX	23222887	23223529	HP1_before_c9_broad_peak_1424	47	.	1.59818	7.40238	4.77924
chrX	23224426	23224832	HP1_before_c9_broad_peak_1425	87	.	1.84983	11.72926	8.76673
chrX	23225468	23227388	HP1_before_c9_broad_peak_1426	48	.	1.57529	7.44538	4.85461
chrX	23227988	23228697	HP1_before_c9_broad_peak_1427	62	.	1.60655	8.90048	6.20686
chrX	23231582	23233006	HP1_before_c9_broad_peak_1428	77	.	1.99254	10.58610	7.73201
chrX	23233695	23235464	HP1_before_c9_broad_peak_1429	76	.	2.06869	10.46660	7.60114
chrX	23236880	23237901	HP1_before_c9_broad_peak_1430	27	.	1.81333	5.06469	2.71615
chrX	23238490	23239491	HP1_before_c9_broad_peak_1431	72	.	1.96783	10.03154	7.24641
chrX	23242355	23242590	HP1_before_c9_broad_peak_1432	41	.	2.08544	6.73288	4.18443
chrX	23261886	23262658	HP1_before_c9_broad_peak_1433	65	.	1.72796	9.29309	6.57552
chrX	23272641	23274557	HP1_before_c9_broad_peak_1434	74	.	2.09472	10.30157	7.45466
chrX	23281069	23281629	HP1_before_c9_broad_peak_1435	67	.	1.65038	9.43509	6.71380
chrX	23282372	23282976	HP1_before_c9_broad_peak_1436	46	.	1.49671	7.15887	4.61116
chrX	23287558	23288207	HP1_before_c9_broad_peak_1437	12	.	1.88579	3.39296	1.28355
chrX	23289109	23289424	HP1_before_c9_broad_peak_1438	18	.	1.99942	4.13242	1.89783
chrX	23292958	23294466	HP1_before_c9_broad_peak_1439	13	.	2.09222	3.49068	1.35954
chrX	23310131	23310379	HP1_before_c9_broad_peak_1440	29	.	2.33656	5.32728	2.92875
chrX	23314518	23314964	HP1_before_c9_broad_peak_1441	42	.	2.46670	6.82984	4.27466
chrX	23317057	23317288	HP1_before_c9_broad_peak_1442	42	.	1.87373	6.77857	4.21275
chrX	23322319	23324524	HP1_before_c9_broad_peak_1443	21	.	1.90739	4.37888	2.12295
chrX	23326641	23327790	HP1_before_c9_broad_peak_1444	23	.	1.77791	4.69917	2.38381
chrX	23328535	23329124	HP1_before_c9_broad_peak_1445	28	.	1.73428	5.28404	2.89379
chrX	23331182	23332300	HP1_before_c9_broad_peak_1446	23	.	1.78540	4.67424	2.38100
chrX	23333238	23333645	HP1_before_c9_broad_peak_1447	19	.	1.73025	4.14395	1.91376
chrX	23336094	23336908	HP1_before_c9_broad_peak_1448	36	.	2.10783	6.11027	3.63894
chrX	23339037	23339362	HP1_before_c9_broad_peak_1449	12	.	1.64176	3.37288	1.27368
chrX	23347438	23348798	HP1_before_c9_broad_peak_1450	32	.	1.84633	5.70619	3.27522
chrX	23351501	23351776	HP1_before_c9_broad_peak_1451	13	.	1.66276	3.46373	1.34574
chrX	23352240	23352756	HP1_before_c9_broad_peak_1452	20	.	1.73625	4.33473	2.06957
chrX	23353333	23354634	HP1_before_c9_broad_peak_1453	71	.	2.01870	9.80138	7.10209
chrX	23365025	23365672	HP1_before_c9_broad_peak_1454	30	.	1.64041	5.44868	3.04216
chrX	23368671	23369228	HP1_before_c9_broad_peak_1455	25	.	1.67533	4.82209	2.50958
chrX	23369850	23371885	HP1_before_c9_broad_peak_1456	48	.	1.82247	7.41450	4.83414
chrX	23372529	23373385	HP1_before_c9_broad_peak_1457	96	.	2.05488	12.62318	9.69682
chrX	23374058	23374758	HP1_before_c9_broad_peak_1458	41	.	1.80431	6.63144	4.15334
chrX	23378057	23378978	HP1_before_c9_broad_peak_1459	21	.	1.52304	4.43557	2.16162
chrX	23385340	23386629	HP1_before_c9_broad_peak_1460	71	.	1.89431	9.99345	7.18684
chrX	23387071	23388833	HP1_before_c9_broad_peak_1461	33	.	1.74918	5.73000	3.33122
chrX	23390044	23392581	HP1_before_c9_broad_peak_1462	62	.	1.85109	8.99559	6.26973
chrX	23393022	23394582	HP1_before_c9_broad_peak_1463	21	.	1.73248	4.39797	2.12505
chrX	23402721	23403149	HP1_before_c9_broad_peak_1464	15	.	1.67281	3.66264	1.50645
chrX	23403799	23405650	HP1_before_c9_broad_peak_1465	41	.	1.85600	6.70267	4.16272
chrX	23406151	23408411	HP1_before_c9_broad_peak_1466	76	.	2.02147	10.41545	7.60570
chrX	23408972	23409646	HP1_before_c9_broad_peak_1467	54	.	2.03068	8.14499	5.47117
chrX	23411072	23411338	HP1_before_c9_broad_peak_1468	182	.	2.83868	21.82777	18.29027
chrX	23412188	23412764	HP1_before_c9_broad_peak_1469	80	.	2.21936	10.86248	8.00086
chrX	23413209	23413564	HP1_before_c9_broad_peak_1470	159	.	2.49811	19.31587	15.93592
chrX	23414150	23414658	HP1_before_c9_broad_peak_1471	27	.	1.82775	5.07368	2.70724
chrX	23415076	23415573	HP1_before_c9_broad_peak_1472	43	.	1.87699	6.92402	4.36571
chrX	23417066	23418376	HP1_before_c9_broad_peak_1473	39	.	2.02123	6.46500	3.98929
chrX	23418923	23421049	HP1_before_c9_broad_peak_1474	38	.	1.98927	6.36185	3.86415
chrX	23422354	23423495	HP1_before_c9_broad_peak_1475	18	.	1.68259	4.06437	1.84123
chrX	23425023	23425713	HP1_before_c9_broad_peak_1476	40	.	2.10223	6.53980	4.01492
chrX	23427655	23427951	HP1_before_c9_broad_peak_1477	14	.	1.60715	3.54865	1.41391
chrX	23430001	23430337	HP1_before_c9_broad_peak_1478	22	.	1.68833	4.56082	2.25323
chrX	23432191	23433520	HP1_before_c9_broad_peak_1479	57	.	1.69856	8.39441	5.71443
chrX	23443441	23443898	HP1_before_c9_broad_peak_1480	48	.	2.32269	7.46003	4.86344
chrX	23456215	23456819	HP1_before_c9_broad_peak_1481	70	.	1.63189	9.78424	7.03396
chrX	23472464	23473475	HP1_before_c9_broad_peak_1482	97	.	1.96141	12.70509	9.70029
chrX	23474451	23474882	HP1_before_c9_broad_peak_1483	45	.	2.28575	7.07878	4.51359
chrX	23482594	23482827	HP1_before_c9_broad_peak_1484	96	.	2.97148	12.69485	9.67852
chrX	23483964	23485787	HP1_before_c9_broad_peak_1485	38	.	2.33899	6.33564	3.85087
chrX	23486361	23486861	HP1_before_c9_broad_peak_1486	64	.	1.85815	9.15578	6.41202
chrX	23491744	23492181	HP1_before_c9_broad_peak_1487	18	.	1.85600	4.02373	1.80651
chrX	23495179	23495946	HP1_before_c9_broad_peak_1488	14	.	2.11510	3.57453	1.42222
chrX	23511186	23512637	HP1_before_c9_broad_peak_1489	41	.	2.42471	6.61352	4.10046
chrX	23513275	23513524	HP1_before_c9_broad_peak_1490	35	.	2.16314	6.05754	3.57209
chrX	23524161	23525777	HP1_before_c9_broad_peak_1491	66	.	2.01684	9.46064	6.69605
chrX	23526625	23528227	HP1_before_c9_broad_peak_1492	58	.	1.82096	8.50579	5.81430
chrX	23529162	23530155	HP1_before_c9_broad_peak_1493	62	.	1.90876	8.93344	6.20653
chrX	23531896	23532208	HP1_before_c9_broad_peak_1494	42	.	1.60468	6.83354	4.28254
chrX	23535390	23536637	HP1_before_c9_broad_peak_1495	56	.	1.58038	8.30395	5.62623
chrX	23537203	23537633	HP1_before_c9_broad_peak_1496	28	.	1.44493	5.26918	2.87298
chrX_CP007103v1_random	623	1189	HP1_before_c9_broad_peak_1497	89	.	2.43636	11.75840	8.91110
chrX_CP007103v1_random	3658	4459	HP1_before_c9_broad_peak_1498	22	.	1.97231	4.58881	2.28395
chrX_CP007103v1_random	12972	16314	HP1_before_c9_broad_peak_1499	54	.	1.86602	8.16242	5.49890
chrX_CP007103v1_random	17075	20118	HP1_before_c9_broad_peak_1500	62	.	1.89323	8.94079	6.21798
chrX_CP007103v1_random	20993	23495	HP1_before_c9_broad_peak_1501	71	.	1.93316	9.96305	7.18559
chrX_CP007103v1_random	24649	25442	HP1_before_c9_broad_peak_1502	44	.	1.64551	7.03649	4.46312
chrX_CP007103v1_random	27778	28857	HP1_before_c9_broad_peak_1503	38	.	1.65033	6.33864	3.84858
chrX_CP007103v1_random	29656	33218	HP1_before_c9_broad_peak_1504	64	.	1.90380	9.13287	6.41108
chrX_CP007104v1_random	2518	3036	HP1_before_c9_broad_peak_1505	105	.	1.91415	13.58370	10.53436
chrX_CP007104v1_random	4377	6106	HP1_before_c9_broad_peak_1506	72	.	2.05409	10.09420	7.26281
chrX_CP007104v1_random	7002	7296	HP1_before_c9_broad_peak_1507	87	.	2.44407	11.62656	8.70974
chrX_CP007104v1_random	7715	8291	HP1_before_c9_broad_peak_1508	64	.	2.23001	9.24531	6.44989
chrX_CP007104v1_random	14473	15084	HP1_before_c9_broad_peak_1509	77	.	2.40349	10.58893	7.74143
chrX_CP007104v1_random	16605	17196	HP1_before_c9_broad_peak_1510	79	.	2.18227	10.78806	7.94059
chrX_CP007104v1_random	23288	23523	HP1_before_c9_broad_peak_1511	31	.	2.36586	5.59175	3.15408
chrX_CP007104v1_random	24110	24395	HP1_before_c9_broad_peak_1512	51	.	2.24368	7.76571	5.11600
chrX_DS483648v1_random	8930	9612	HP1_before_c9_broad_peak_1513	126	.	2.90526	15.86165	12.66535
chrX_DS483648v1_random	10949	11286	HP1_before_c9_broad_peak_1514	20	.	1.98151	4.33621	2.06232
chrX_DS483648v1_random	11986	12267	HP1_before_c9_broad_peak_1515	37	.	1.91858	6.24026	3.73180
chrX_DS483648v1_random	13532	13861	HP1_before_c9_broad_peak_1516	41	.	1.62998	6.65051	4.11150
chrX_DS483655v1_random	10988	11585	HP1_before_c9_broad_peak_1517	65	.	2.24750	9.34021	6.55245
chrX_DS483655v1_random	12058	13546	HP1_before_c9_broad_peak_1518	108	.	2.02534	13.92362	10.88676
chrX_DS483660v1_random	233	3127	HP1_before_c9_broad_peak_1519	81	.	2.00704	10.97033	8.11047
chrX_DS483660v1_random	3585	3863	HP1_before_c9_broad_peak_1520	124	.	2.44973	15.61531	12.42847
chrX_DS483660v1_random	10210	10997	HP1_before_c9_broad_peak_1521	47	.	2.18002	7.29347	4.72534
chrX_DS483660v1_random	11434	13072	HP1_before_c9_broad_peak_1522	55	.	2.41310	8.23361	5.58770
chrX_DS483669v1_random	125	547	HP1_before_c9_broad_peak_1523	29	.	2.42169	5.37188	2.99579
chrX_DS483669v1_random	11878	12836	HP1_before_c9_broad_peak_1524	31	.	2.17669	5.56104	3.13485
chrX_DS483698v1_random	74	1090	HP1_before_c9_broad_peak_1525	75	.	2.16074	10.32827	7.53183
chrX_DS483745v1_random	175	1162	HP1_before_c9_broad_peak_1526	80	.	2.20299	10.95505	8.06643
chrX_DS483745v1_random	1804	2081	HP1_before_c9_broad_peak_1527	127	.	2.86775	15.88964	12.71435
chrX_DS483745v1_random	4017	4284	HP1_before_c9_broad_peak_1528	80	.	2.17488	10.89456	8.01103
chrX_DS483745v1_random	4771	5282	HP1_before_c9_broad_peak_1529	71	.	2.00529	9.90624	7.13011
chrX_DS483745v1_random	6002	8411	HP1_before_c9_broad_peak_1530	40	.	2.00377	6.57487	4.05196
chrX_DS483745v1_random	8886	9356	HP1_before_c9_broad_peak_1531	128	.	2.72603	16.02921	12.86471
chrX_DS483784v1_random	232	3429	HP1_before_c9_broad_peak_1532	37	.	1.94933	6.20550	3.72776
chrX_DS483784v1_random	4023	5729	HP1_before_c9_broad_peak_1533	59	.	2.06467	8.65732	5.95669
chrX_DS483789v1_random	1028	3450	HP1_before_c9_broad_peak_1534	60	.	2.28103	8.73817	6.06338
chrX_DS483789v1_random	4583	5343	HP1_before_c9_broad_peak_1535	24	.	2.29281	4.73858	2.41677
chrX_DS483803v1_random	3332	4253	HP1_before_c9_broad_peak_1536	18	.	2.06811	4.06259	1.84473
chrX_DS483809v1_random	127	499	HP1_before_c9_broad_peak_1537	45	.	2.02117	7.18977	4.58009
chrX_DS483809v1_random	930	1265	HP1_before_c9_broad_peak_1538	48	.	2.59839	7.41030	4.81067
chrX_DS483809v1_random	1859	4949	HP1_before_c9_broad_peak_1539	70	.	2.34069	9.86270	7.09394
chrX_DS483818v1_random	213	1154	HP1_before_c9_broad_peak_1540	33	.	1.72723	5.83377	3.37558
chrX_DS483818v1_random	3226	4405	HP1_before_c9_broad_peak_1541	49	.	1.82263	7.55498	4.95401
chrX_DS483821v1_random	171	732	HP1_before_c9_broad_peak_1542	52	.	1.87054	7.85277	5.25654
chrX_DS483843v1_random	151	1880	HP1_before_c9_broad_peak_1543	63	.	2.08426	9.06625	6.34064
chrX_DS483843v1_random	2814	3688	HP1_before_c9_broad_peak_1544	76	.	1.87865	10.47768	7.64982
chrX_DS483851v1_random	728	1886	HP1_before_c9_broad_peak_1545	55	.	1.84427	8.18312	5.53202
chrX_DS483851v1_random	2523	2824	HP1_before_c9_broad_peak_1546	12	.	1.94290	3.30051	1.21590
chrX_DS483851v1_random	3433	4314	HP1_before_c9_broad_peak_1547	63	.	2.47574	9.01855	6.32098
chrX_DS483885v1_random	268	3844	HP1_before_c9_broad_peak_1548	58	.	2.00968	8.51205	5.85069
chrX_DS483888v1_random	284	560	HP1_before_c9_broad_peak_1549	27	.	2.14261	5.14896	2.77215
chrX_DS483888v1_random	1279	3949	HP1_before_c9_broad_peak_1550	42	.	2.46642	6.82267	4.29243
chrX_DS483892v1_random	279	3864	HP1_before_c9_broad_peak_1551	69	.	1.94833	9.70165	6.95867
chrX_DS483893v1_random	1335	2276	HP1_before_c9_broad_peak_1552	77	.	2.23109	10.45083	7.70760
chrX_DS483893v1_random	2726	3840	HP1_before_c9_broad_peak_1553	57	.	2.53187	8.40886	5.74515
chrX_DS483897v1_random	718	3923	HP1_before_c9_broad_peak_1554	73	.	1.96169	10.09782	7.30576
chrX_DS483905v1_random	279	571	HP1_before_c9_broad_peak_1555	21	.	1.78148	4.47142	2.18589
chrX_DS483905v1_random	1137	2021	HP1_before_c9_broad_peak_1556	64	.	1.94596	9.23505	6.48042
chrX_DS483905v1_random	2821	3802	HP1_before_c9_broad_peak_1557	110	.	2.24170	14.10304	11.03564
chrX_DS483923v1_random	384	625	HP1_before_c9_broad_peak_1558	129	.	3.08966	16.15560	12.92383
chrX_DS483923v1_random	1176	3490	HP1_before_c9_broad_peak_1559	87	.	2.24236	11.65895	8.74194
chrX_DS483926v1_random	598	2185	HP1_before_c9_broad_peak_1560	57	.	2.47832	8.41230	5.77221
chrX_DS483926v1_random	2785	3652	HP1_before_c9_broad_peak_1561	77	.	1.95938	10.64245	7.77328
chrX_DS483928v1_random	578	912	HP1_before_c9_broad_peak_1562	30	.	2.08939	5.43481	3.02273
chrX_DS483928v1_random	1405	2404	HP1_before_c9_broad_peak_1563	26	.	1.90164	5.00484	2.65732
chrX_DS483928v1_random	2960	3622	HP1_before_c9_broad_peak_1564	83	.	2.52338	11.23223	8.33444
chrX_DS483946v1_random	265	1104	HP1_before_c9_broad_peak_1565	68	.	2.23138	9.60912	6.84587
chrX_DS483946v1_random	1971	2757	HP1_before_c9_broad_peak_1566	63	.	2.31199	9.12052	6.37941
chrX_DS483955v1_random	926	2138	HP1_before_c9_broad_peak_1567	28	.	1.74115	5.23452	2.85988
chrX_DS483963v1_random	899	3443	HP1_before_c9_broad_peak_1568	55	.	2.02478	8.15818	5.50290
chrX_DS483971v1_random	209	3467	HP1_before_c9_broad_peak_1569	61	.	1.91188	8.86180	6.15711
chrX_DS483974v1_random	108	1402	HP1_before_c9_broad_peak_1570	33	.	1.98693	5.74893	3.30876
chrX_DS483974v1_random	1920	3302	HP1_before_c9_broad_peak_1571	59	.	2.17453	8.64869	5.99240
chrX_DS484002v1_random	149	3225	HP1_before_c9_broad_peak_1572	49	.	2.10149	7.55499	4.95455
chrX_DS484005v1_random	2307	2901	HP1_before_c9_broad_peak_1573	58	.	1.65816	8.56047	5.85391
chrX_DS484051v1_random	182	2883	HP1_before_c9_broad_peak_1574	37	.	1.98443	6.28033	3.79017
chrX_DS484057v1_random	1010	2299	HP1_before_c9_broad_peak_1575	43	.	1.75453	6.94618	4.39275
chrX_DS484060v1_random	264	2979	HP1_before_c9_broad_peak_1576	71	.	2.09257	9.91567	7.13130
chrX_DS484061v1_random	955	2854	HP1_before_c9_broad_peak_1577	48	.	1.84204	7.45970	4.87018
chrX_DS484067v1_random	2633	2962	HP1_before_c9_broad_peak_1578	133	.	2.92025	16.56953	13.32187
chrX_DS484075v1_random	358	2039	HP1_before_c9_broad_peak_1579	85	.	1.88768	11.45793	8.55377
chrX_DS484075v1_random	2683	2925	HP1_before_c9_broad_peak_1580	126	.	2.33624	15.79529	12.60255
chrX_DS484084v1_random	203	2732	HP1_before_c9_broad_peak_1581	46	.	2.05194	7.24658	4.68522
chrX_DS484085v1_random	616	878	HP1_before_c9_broad_peak_1582	20	.	1.96107	4.25958	2.01019
chrX_DS484085v1_random	1359	2926	HP1_before_c9_broad_peak_1583	67	.	2.42856	9.50199	6.72989
chrX_DS484099v1_random	169	2777	HP1_before_c9_broad_peak_1584	45	.	1.93267	7.02184	4.50120
chrX_DS484124v1_random	232	654	HP1_before_c9_broad_peak_1585	97	.	2.14625	12.68548	9.72736
chrX_DS484124v1_random	1172	2783	HP1_before_c9_broad_peak_1586	66	.	1.95248	9.37991	6.67282
chrX_DS484125v1_random	238	492	HP1_before_c9_broad_peak_1587	138	.	2.34314	17.12291	13.84201
chrX_DS484125v1_random	972	1584	HP1_before_c9_broad_peak_1588	80	.	2.20266	10.98176	8.09019
chrX_DS484125v1_random	2061	2735	HP1_before_c9_broad_peak_1589	92	.	2.59678	12.23153	9.25905
chrX_DS484130v1_random	318	832	HP1_before_c9_broad_peak_1590	76	.	1.97578	10.43295	7.60311
chrX_DS484130v1_random	1488	1840	HP1_before_c9_broad_peak_1591	134	.	2.36551	16.71540	13.47366
chrX_DS484130v1_random	2447	2748	HP1_before_c9_broad_peak_1592	70	.	2.50009	9.86671	7.06010
chrX_DS484131v1_random	296	2796	HP1_before_c9_broad_peak_1593	71	.	1.88922	9.91239	7.10416
chrX_DS484132v1_random	418	1082	HP1_before_c9_broad_peak_1594	43	.	1.74560	6.88467	4.34097
chrX_DS484135v1_random	1726	2367	HP1_before_c9_broad_peak_1595	52	.	1.86935	7.89279	5.27339
chrX_DS484140v1_random	299	1109	HP1_before_c9_broad_peak_1596	69	.	2.10830	9.67672	6.90957
chrX_DS484140v1_random	1532	1764	HP1_before_c9_broad_peak_1597	59	.	2.33342	8.65214	5.95709
chrX_DS484143v1_random	168	1359	HP1_before_c9_broad_peak_1598	38	.	1.89291	6.35929	3.87547
chrX_DS484143v1_random	1851	2735	HP1_before_c9_broad_peak_1599	87	.	2.21276	11.69160	8.76973
chrX_DS484178v1_random	329	772	HP1_before_c9_broad_peak_1600	22	.	1.42175	4.54062	2.24427
chrX_DS484178v1_random	1863	2610	HP1_before_c9_broad_peak_1601	62	.	2.04592	9.01655	6.28286
chrX_DS484187v1_random	178	2272	HP1_before_c9_broad_peak_1602	91	.	1.92992	12.14617	9.15336
chrX_DS484203v1_random	99	527	HP1_before_c9_broad_peak_1603	111	.	2.88436	14.32110	11.19841
chrX_DS484203v1_random	1287	2110	HP1_before_c9_broad_peak_1604	80	.	2.69744	10.85630	8.00974
chrX_DS484216v1_random	175	1127	HP1_before_c9_broad_peak_1605	25	.	1.94856	4.87481	2.53053
chrX_DS484216v1_random	2206	2542	HP1_before_c9_broad_peak_1606	28	.	1.73926	5.23338	2.84175
chrX_DS484268v1_random	140	905	HP1_before_c9_broad_peak_1607	74	.	2.60416	10.27966	7.45338
chrX_DS484268v1_random	2176	2458	HP1_before_c9_broad_peak_1608	115	.	2.12421	14.76558	11.59576
chrX_DS484297v1_random	785	2391	HP1_before_c9_broad_peak_1609	52	.	1.92818	7.85130	5.20638
chrX_DS484316v1_random	1899	2178	HP1_before_c9_broad_peak_1610	36	.	2.40884	6.11127	3.62243
chrX_DS484319v1_random	954	1523	HP1_before_c9_broad_peak_1611	58	.	1.75784	8.51752	5.83205
chrX_DS484322v1_random	130	1532	HP1_before_c9_broad_peak_1612	52	.	1.97134	7.89523	5.25138
chrX_DS484326v1_random	372	2105	HP1_before_c9_broad_peak_1613	37	.	1.87319	6.19014	3.72281
chrX_DS484328v1_random	196	2163	HP1_before_c9_broad_peak_1614	60	.	2.19242	8.75502	6.05365
chrX_DS484330v1_random	180	686	HP1_before_c9_broad_peak_1615	32	.	1.84272	5.73005	3.27706
chrX_DS484345v1_random	186	1891	HP1_before_c9_broad_peak_1616	43	.	1.72891	6.92635	4.37147
chrX_DS484346v1_random	332	2109	HP1_before_c9_broad_peak_1617	71	.	1.98343	9.98173	7.18548
chrX_DS484359v1_random	215	2203	HP1_before_c9_broad_peak_1618	74	.	2.48230	10.21309	7.40997
chrX_DS484361v1_random	129	453	HP1_before_c9_broad_peak_1619	111	.	2.27610	14.27553	11.16495
chrX_DS484361v1_random	933	2207	HP1_before_c9_broad_peak_1620	70	.	1.81966	9.86970	7.09576
chrX_DS484382v1_random	73	856	HP1_before_c9_broad_peak_1621	63	.	2.07115	9.04785	6.32292
chrX_DS484382v1_random	1267	2132	HP1_before_c9_broad_peak_1622	86	.	1.86611	11.48341	8.62596
chrX_DS484417v1_random	798	2045	HP1_before_c9_broad_peak_1623	54	.	2.26210	8.10226	5.42611
chrX_DS484519v1_random	227	483	HP1_before_c9_broad_peak_1624	54	.	1.70357	8.13979	5.46845
chrX_DS484519v1_random	1057	1884	HP1_before_c9_broad_peak_1625	72	.	1.51690	10.05770	7.22552
chrX_DS484526v1_random	851	1091	HP1_before_c9_broad_peak_1626	45	.	1.69897	7.12457	4.52880
chrX_DS484556v1_random	62	1233	HP1_before_c9_broad_peak_1627	78	.	1.90595	10.72602	7.85701
chrX_DS484556v1_random	1643	1890	HP1_before_c9_broad_peak_1628	85	.	2.79222	11.47512	8.55647
chrX_DS484563v1_random	218	1155	HP1_before_c9_broad_peak_1629	64	.	1.93833	9.17909	6.44596
chrX_DS484611v1_random	258	965	HP1_before_c9_broad_peak_1630	65	.	1.77836	9.33763	6.59256
chrX_DS484615v1_random	266	526	HP1_before_c9_broad_peak_1631	56	.	2.04829	8.35950	5.67933
chrX_DS484702v1_random	164	1501	HP1_before_c9_broad_peak_1632	68	.	2.30174	9.53940	6.81102
chrX_DS484719v1_random	135	1517	HP1_before_c9_broad_peak_1633	80	.	2.44804	10.95970	8.08972
chrX_DS484857v1_random	177	1365	HP1_before_c9_broad_peak_1634	26	.	1.79964	4.96430	2.63356
chrX_DS484907v1_random	122	803	HP1_before_c9_broad_peak_1635	74	.	2.17249	10.25522	7.45871
chrX_DS484963v1_random	232	1315	HP1_before_c9_broad_peak_1636	67	.	2.10253	9.53380	6.77100
chrX_DS484968v1_random	845	1122	HP1_before_c9_broad_peak_1637	68	.	1.95759	9.69422	6.87832
chrX_DS484970v1_random	206	1175	HP1_before_c9_broad_peak_1638	63	.	2.42668	9.10096	6.39259
chrX_DS484974v1_random	146	1200	HP1_before_c9_broad_peak_1639	94	.	2.30507	12.41962	9.42656
chrX_DS484978v1_random	222	1208	HP1_before_c9_broad_peak_1640	77	.	2.16217	10.60082	7.76757
chrX_DS484997v1_random	154	1206	HP1_before_c9_broad_peak_1641	39	.	2.04120	6.45575	3.97187
chrX_DS485017v1_random	342	1200	HP1_before_c9_broad_peak_1642	79	.	2.18026	10.81322	7.96172
chrX_DS485050v1_random	151	1129	HP1_before_c9_broad_peak_1643	65	.	2.07510	9.25589	6.51298
chrX_DS485054v1_random	434	1094	HP1_before_c9_broad_peak_1644	39	.	2.01759	6.48384	3.97623
chrX_DS485119v1_random	188	1149	HP1_before_c9_broad_peak_1645	67	.	1.98123	9.53193	6.78043
chrX_DS485126v1_random	149	1141	HP1_before_c9_broad_peak_1646	42	.	1.89056	6.76779	4.24270
chrX_DS485201v1_random	200	1111	HP1_before_c9_broad_peak_1647	98	.	2.37227	12.75591	9.82967
chrX_DS485262v1_random	652	1007	HP1_before_c9_broad_peak_1648	17	.	1.69329	3.95531	1.74720
chrX_DS485266v1_random	852	1104	HP1_before_c9_broad_peak_1649	160	.	2.83050	19.45912	16.04608
chrX_DS485268v1_random	182	1011	HP1_before_c9_broad_peak_1650	64	.	1.84890	9.19732	6.44308
chrX_DS485278v1_random	184	458	HP1_before_c9_broad_peak_1651	121	.	2.60898	15.30416	12.11959
chrX_DS485281v1_random	179	1132	HP1_before_c9_broad_peak_1652	80	.	2.09425	10.87838	8.02500
chrX_DS485287v1_random	774	1102	HP1_before_c9_broad_peak_1653	51	.	2.01493	7.78145	5.13524
chrX_DS485299v1_random	236	1022	HP1_before_c9_broad_peak_1654	88	.	2.12967	11.76384	8.81087
chrX_DS485303v1_random	133	1029	HP1_before_c9_broad_peak_1655	76	.	1.89574	10.47652	7.63918
chrX_DS485310v1_random	170	992	HP1_before_c9_broad_peak_1656	35	.	2.10800	6.06759	3.59441
chrX_DS485345v1_random	202	1076	HP1_before_c9_broad_peak_1657	71	.	2.58968	9.89719	7.13585
chrX_DS485360v1_random	141	911	HP1_before_c9_broad_peak_1658	48	.	2.43319	7.43224	4.84565
chrX_DS485364v1_random	223	1143	HP1_before_c9_broad_peak_1659	60	.	1.98822	8.79178	6.08515
chrX_DS485384v1_random	303	1113	HP1_before_c9_broad_peak_1660	56	.	2.40118	8.30529	5.65360
chrX_DS485418v1_random	173	1092	HP1_before_c9_broad_peak_1661	62	.	2.71885	8.93385	6.21975
chrX_DS485478v1_random	769	1048	HP1_before_c9_broad_peak_1662	60	.	1.93828	8.75895	6.04131
chrX_DS485537v1_random	229	1075	HP1_before_c9_broad_peak_1663	47	.	2.00157	7.33404	4.73727
chrX_DS485549v1_random	151	1071	HP1_before_c9_broad_peak_1664	73	.	2.27602	10.15455	7.35220
chrX_DS485592v1_random	160	1035	HP1_before_c9_broad_peak_1665	116	.	2.25498	14.87117	11.69710
chrX_DS485597v1_random	154	1001	HP1_before_c9_broad_peak_1666	68	.	2.39233	9.62233	6.83576
chrX_DS485599v1_random	291	1020	HP1_before_c9_broad_peak_1667	82	.	1.83140	11.19867	8.28733
chrX_DS485647v1_random	74	1053	HP1_before_c9_broad_peak_1668	166	.	1.89825	20.11896	16.65464
chrX_DS485672v1_random	279	1019	HP1_before_c9_broad_peak_1669	82	.	1.72241	11.07105	8.22366
chrX_DS485691v1_random	177	1070	HP1_before_c9_broad_peak_1670	69	.	1.83189	9.61368	6.90734
chrX_DS485707v1_random	151	1071	HP1_before_c9_broad_peak_1671	63	.	2.19261	9.05767	6.30662
chrX_DS485778v1_random	672	967	HP1_before_c9_broad_peak_1672	53	.	2.14106	7.98634	5.36193
chrX_DS485801v1_random	379	804	HP1_before_c9_broad_peak_1673	39	.	1.81911	6.50006	3.98901
chrX_DS485879v1_random	82	935	HP1_before_c9_broad_peak_1674	46	.	2.42349	7.25544	4.66232
chrX_DS485959v1_random	188	1011	HP1_before_c9_broad_peak_1675	82	.	2.20977	11.07569	8.21615
chrX_DS485978v1_random	125	972	HP1_before_c9_broad_peak_1676	48	.	2.02774	7.40074	4.80053
chrY	124515	124771	HP1_before_c9_broad_peak_1677	156	.	1.96957	19.05184	15.66103
chrY	285831	286337	HP1_before_c9_broad_peak_1678	15	.	2.15551	3.74703	1.56299
chrY	426074	428619	HP1_before_c9_broad_peak_1679	52	.	2.36384	7.83846	5.20678
chrY	506298	507819	HP1_before_c9_broad_peak_1680	15	.	2.06193	3.70282	1.53748
chrY	508497	508757	HP1_before_c9_broad_peak_1681	14	.	1.91712	3.54583	1.41364
chrY	548614	549034	HP1_before_c9_broad_peak_1682	19	.	2.18611	4.22096	1.96825
chrY	550162	550429	HP1_before_c9_broad_peak_1683	85	.	2.59851	11.46559	8.52959
chrY	550995	552053	HP1_before_c9_broad_peak_1684	58	.	2.34582	8.47118	5.80794
chrY	552986	553419	HP1_before_c9_broad_peak_1685	84	.	2.69183	11.41004	8.48194
chrY	554951	555458	HP1_before_c9_broad_peak_1686	80	.	2.27343	10.90949	8.01371
chrY	588427	588710	HP1_before_c9_broad_peak_1687	26	.	1.64962	5.06721	2.69619
chrY	589272	589571	HP1_before_c9_broad_peak_1688	30	.	1.75829	5.46053	3.06016
chrY	590078	591068	HP1_before_c9_broad_peak_1689	28	.	2.15930	5.25211	2.89015
chrY	673691	674987	HP1_before_c9_broad_peak_1690	33	.	2.53348	5.78647	3.35002
chrY	733249	733478	HP1_before_c9_broad_peak_1691	18	.	1.96113	4.10039	1.87205
chrY	747304	748125	HP1_before_c9_broad_peak_1692	17	.	2.12825	3.94104	1.73941
chrY	748737	750002	HP1_before_c9_broad_peak_1693	18	.	1.85015	4.05671	1.83950
chrY	750707	751411	HP1_before_c9_broad_peak_1694	17	.	1.91882	3.98136	1.77131
chrY	752660	752991	HP1_before_c9_broad_peak_1695	10	.	1.80797	3.14082	1.08778
chrY	753530	754460	HP1_before_c9_broad_peak_1696	41	.	2.41611	6.73090	4.18993
chrY	783614	783913	HP1_before_c9_broad_peak_1697	25	.	2.02943	4.84978	2.51374
chrY	784819	785614	HP1_before_c9_broad_peak_1698	13	.	1.73006	3.45339	1.34057
chrY	786568	786926	HP1_before_c9_broad_peak_1699	15	.	1.82085	3.74539	1.57741
chrY	788711	789251	HP1_before_c9_broad_peak_1700	38	.	1.95385	6.28314	3.80699
chrY	789941	790729	HP1_before_c9_broad_peak_1701	43	.	2.44256	6.94737	4.36163
chrY	810167	810436	HP1_before_c9_broad_peak_1702	22	.	2.24486	4.59613	2.29249
chrY	812093	812757	HP1_before_c9_broad_peak_1703	25	.	2.22787	4.87108	2.52937
chrY	814078	814334	HP1_before_c9_broad_peak_1704	29	.	2.47158	5.40510	2.98433
chrY	815229	815567	HP1_before_c9_broad_peak_1705	14	.	1.89148	3.60031	1.45213
chrY	854690	855223	HP1_before_c9_broad_peak_1706	20	.	1.49575	4.32071	2.05272
chrY	860227	860604	HP1_before_c9_broad_peak_1707	36	.	1.79838	6.10513	3.61882
chrY	955739	958001	HP1_before_c9_broad_peak_1708	78	.	1.80248	10.73150	7.89001
chrY	975753	975982	HP1_before_c9_broad_peak_1709	47	.	2.20148	7.40626	4.79723
chrY	979805	980227	HP1_before_c9_broad_peak_1710	14	.	1.96203	3.61156	1.46453
chrY	988366	989542	HP1_before_c9_broad_peak_1711	81	.	2.01651	11.01078	8.10201
chrY	990571	992080	HP1_before_c9_broad_peak_1712	114	.	2.37267	14.53120	11.45077
chrY	992497	994646	HP1_before_c9_broad_peak_1713	81	.	2.33325	11.03950	8.19406
chrY	995180	995761	HP1_before_c9_broad_peak_1714	35	.	1.91124	5.95750	3.51369
chrY	1019990	1020475	HP1_before_c9_broad_peak_1715	113	.	2.06126	14.45588	11.32358
chrY	1021084	1022383	HP1_before_c9_broad_peak_1716	65	.	1.96208	9.21324	6.51843
chrY	1023030	1023734	HP1_before_c9_broad_peak_1717	32	.	1.86086	5.61507	3.20047
chrY	1024311	1026359	HP1_before_c9_broad_peak_1718	63	.	1.99971	9.06535	6.33749
chrY	1027553	1029422	HP1_before_c9_broad_peak_1719	62	.	2.18984	8.95266	6.24663
chrY	1082130	1083579	HP1_before_c9_broad_peak_1720	33	.	2.42140	5.78718	3.37746
chrY	1086559	1087115	HP1_before_c9_broad_peak_1721	33	.	2.35079	5.77510	3.34420
chrY	1283286	1284416	HP1_before_c9_broad_peak_1722	24	.	2.11854	4.78483	2.45649
chrY	1338257	1338779	HP1_before_c9_broad_peak_1723	17	.	2.01290	4.00592	1.79574
chrY	1340285	1340577	HP1_before_c9_broad_peak_1724	18	.	2.21274	4.06300	1.83572
chrY	1355265	1355597	HP1_before_c9_broad_peak_1725	14	.	1.99208	3.60771	1.46211
chrY	1356050	1357229	HP1_before_c9_broad_peak_1726	21	.	2.14608	4.41562	2.13964
chrY	1359123	1360116	HP1_before_c9_broad_peak_1727	17	.	1.91896	3.96589	1.76226
chrY	1368606	1368967	HP1_before_c9_broad_peak_1728	21	.	2.15167	4.47399	2.19282
chrY	1369489	1369834	HP1_before_c9_broad_peak_1729	14	.	2.03399	3.55291	1.41725
chrY	1370457	1370742	HP1_before_c9_broad_peak_1730	13	.	2.09704	3.52181	1.38002
chrY	1380722	1381125	HP1_before_c9_broad_peak_1731	13	.	1.76255	3.49605	1.36858
chrY	1382128	1382787	HP1_before_c9_broad_peak_1732	18	.	1.97520	4.05713	1.83804
chrY	1413638	1414760	HP1_before_c9_broad_peak_1733	35	.	2.59236	6.02663	3.54735
chrY	1415199	1415567	HP1_before_c9_broad_peak_1734	15	.	2.07188	3.65862	1.50453
chrY	1484376	1485313	HP1_before_c9_broad_peak_1735	43	.	2.40902	6.88414	4.31675
chrY	1487256	1487939	HP1_before_c9_broad_peak_1736	64	.	2.71333	9.09191	6.40208
chrY	1494815	1496349	HP1_before_c9_broad_peak_1737	39	.	2.36229	6.44767	3.94895
chrY	1498070	1498612	HP1_before_c9_broad_peak_1738	72	.	2.78249	10.06374	7.28891
chrY	1515839	1516555	HP1_before_c9_broad_peak_1739	51	.	2.49143	7.78086	5.15613
chrY	1635097	1635678	HP1_before_c9_broad_peak_1740	31	.	2.47072	5.60931	3.16962
chrY	1642304	1642592	HP1_before_c9_broad_peak_1741	85	.	1.63367	11.48909	8.53635
chrY	1719743	1720131	HP1_before_c9_broad_peak_1742	12	.	1.97934	3.34785	1.25079
chrY	1722121	1722566	HP1_before_c9_broad_peak_1743	37	.	2.52390	6.23072	3.74640
chrY	1723162	1724599	HP1_before_c9_broad_peak_1744	58	.	2.39844	8.45152	5.80386
chrY	1725092	1726028	HP1_before_c9_broad_peak_1745	73	.	2.48686	10.07899	7.30479
chrY	1773988	1775088	HP1_before_c9_broad_peak_1746	22	.	2.27345	4.57225	2.27308
chrY	1842884	1843446	HP1_before_c9_broad_peak_1747	50	.	2.73251	7.70722	5.07907
chrY	1845263	1846456	HP1_before_c9_broad_peak_1748	31	.	2.39174	5.59323	3.17699
chrY	1854134	1854443	HP1_before_c9_broad_peak_1749	108	.	3.32127	13.88982	10.83323
chrY	1856310	1856726	HP1_before_c9_broad_peak_1750	26	.	2.39059	4.99571	2.63978
chrY	1875441	1876189	HP1_before_c9_broad_peak_1751	24	.	2.09682	4.79617	2.47062
chrY	2087824	2088694	HP1_before_c9_broad_peak_1752	17	.	2.12732	3.94777	1.74736
chrY	2118011	2118615	HP1_before_c9_broad_peak_1753	27	.	1.95645	5.16103	2.79973
chrY	2119255	2120084	HP1_before_c9_broad_peak_1754	39	.	2.13324	6.44476	3.92905
chrY	2126570	2126814	HP1_before_c9_broad_peak_1755	30	.	2.11270	5.50037	3.07776
chrY	2220800	2221094	HP1_before_c9_broad_peak_1756	34	.	2.53335	5.87539	3.40643
chrY	2240954	2243295	HP1_before_c9_broad_peak_1757	44	.	2.26858	7.04654	4.49329
chrY	2244276	2245423	HP1_before_c9_broad_peak_1758	53	.	2.48455	8.04955	5.39322
chrY	2295325	2297057	HP1_before_c9_broad_peak_1759	30	.	2.07554	5.48274	3.06570
chrY	2297564	2299770	HP1_before_c9_broad_peak_1760	37	.	2.42160	6.18269	3.70493
chrY	2435233	2436240	HP1_before_c9_broad_peak_1761	48	.	2.63686	7.44729	4.83529
chrY	2604490	2604725	HP1_before_c9_broad_peak_1762	23	.	2.07406	4.71377	2.39669
chrY	2605176	2605966	HP1_before_c9_broad_peak_1763	28	.	2.02636	5.23328	2.86128
chrY	2607833	2609486	HP1_before_c9_broad_peak_1764	21	.	2.02145	4.41111	2.13468
chrY	2637904	2638349	HP1_before_c9_broad_peak_1765	37	.	2.62921	6.29644	3.78500
chrY	2661035	2662235	HP1_before_c9_broad_peak_1766	36	.	2.38756	6.16047	3.67783
chrY	2666605	2666880	HP1_before_c9_broad_peak_1767	25	.	2.20392	4.87880	2.52885
chrY	2703354	2704211	HP1_before_c9_broad_peak_1768	12	.	1.72110	3.38802	1.28646
chrY	2711277	2711523	HP1_before_c9_broad_peak_1769	17	.	2.10701	3.93508	1.72705
chrY	2720807	2721674	HP1_before_c9_broad_peak_1770	74	.	2.35560	10.31444	7.45915
chrY	2725023	2725321	HP1_before_c9_broad_peak_1771	13	.	1.97444	3.48917	1.37101
chrY	2729374	2729905	HP1_before_c9_broad_peak_1772	18	.	2.04156	4.06463	1.84353
chrY	2732671	2733218	HP1_before_c9_broad_peak_1773	16	.	2.03992	3.82153	1.63945
chrY	2733863	2734193	HP1_before_c9_broad_peak_1774	26	.	2.11668	4.98932	2.62607
chrY	2831142	2831389	HP1_before_c9_broad_peak_1775	76	.	2.98784	10.52354	7.64833
chrY	2849143	2849777	HP1_before_c9_broad_peak_1776	29	.	2.46769	5.29648	2.90702
chrY	2893581	2893810	HP1_before_c9_broad_peak_1777	36	.	2.64691	6.12923	3.62891
chrY	2977884	2978789	HP1_before_c9_broad_peak_1778	28	.	2.18094	5.25323	2.86600
chrY	2979283	2981119	HP1_before_c9_broad_peak_1779	17	.	1.95320	3.97650	1.77540
chrY	2983210	2983536	HP1_before_c9_broad_peak_1780	15	.	1.86833	3.66154	1.50594
chrY	2984470	2984772	HP1_before_c9_broad_peak_1781	13	.	1.92686	3.53363	1.39833
chrY	2986105	2986363	HP1_before_c9_broad_peak_1782	28	.	2.24899	5.19145	2.80459
chrY	2987656	2987975	HP1_before_c9_broad_peak_1783	30	.	2.20932	5.49035	3.07774
chrY	2988449	2988955	HP1_before_c9_broad_peak_1784	14	.	2.01650	3.60360	1.45859
chrY	2990256	2991464	HP1_before_c9_broad_peak_1785	20	.	2.19142	4.28384	2.02578
chrY	3057928	3058259	HP1_before_c9_broad_peak_1786	12	.	2.05747	3.39942	1.28552
chrY	3096277	3096566	HP1_before_c9_broad_peak_1787	48	.	2.30563	7.42653	4.82482
chrY	3117427	3118233	HP1_before_c9_broad_peak_1788	15	.	2.14483	3.73004	1.55263
chrY	3128199	3128716	HP1_before_c9_broad_peak_1789	20	.	2.11766	4.24869	2.00598
chrY	3153884	3154551	HP1_before_c9_broad_peak_1790	29	.	2.17943	5.38774	2.98802
chrY	3155419	3155725	HP1_before_c9_broad_peak_1791	16	.	1.79215	3.83449	1.64706
chrY	3156569	3157606	HP1_before_c9_broad_peak_1792	15	.	1.83369	3.67214	1.51551
chrY	3160067	3160974	HP1_before_c9_broad_peak_1793	25	.	2.03499	4.88950	2.55640
chrY	3176307	3177172	HP1_before_c9_broad_peak_1794	18	.	1.91651	4.05811	1.83918
chrY	3181577	3182435	HP1_before_c9_broad_peak_1795	35	.	2.24851	6.06015	3.58819
chrY	3201189	3201454	HP1_before_c9_broad_peak_1796	18	.	2.23441	4.10132	1.85968
chrY	3233889	3234165	HP1_before_c9_broad_peak_1797	15	.	1.86320	3.75433	1.58312
chrY	3473707	3474252	HP1_before_c9_broad_peak_1798	26	.	2.10596	4.96467	2.62581
chrY	3505026	3505364	HP1_before_c9_broad_peak_1799	18	.	1.75605	4.06496	1.84374
chrY	3506454	3506833	HP1_before_c9_broad_peak_1800	34	.	1.86378	5.87639	3.42879
chrY_CP007107v1_random	3200	3493	HP1_before_c9_broad_peak_1801	19	.	2.26519	4.22970	1.96518
chrY_CP007107v1_random	21863	22818	HP1_before_c9_broad_peak_1802	39	.	2.54396	6.49552	3.98270
chrY_CP007107v1_random	63364	63753	HP1_before_c9_broad_peak_1803	12	.	2.06216	3.40190	1.28681
chrY_CP007111v1_random	1613	1865	HP1_before_c9_broad_peak_1804	48	.	2.68967	7.44790	4.81885
chrY_CP007111v1_random	3581	4592	HP1_before_c9_broad_peak_1805	15	.	2.10532	3.74473	1.56568
chrY_CP007111v1_random	5637	8992	HP1_before_c9_broad_peak_1806	44	.	2.57369	6.98493	4.46729
chrY_CP007111v1_random	11399	12221	HP1_before_c9_broad_peak_1807	73	.	2.07960	10.15504	7.31380
chrY_CP007111v1_random	13458	17926	HP1_before_c9_broad_peak_1808	83	.	3.38037	11.18632	8.30034
chrY_CP007111v1_random	18724	21467	HP1_before_c9_broad_peak_1809	153	.	4.29126	18.70116	15.34041
chrY_CP007111v1_random	24293	28171	HP1_before_c9_broad_peak_1810	43	.	1.98224	6.90728	4.37710
chrY_CP007111v1_random	28929	29384	HP1_before_c9_broad_peak_1811	11	.	1.82370	3.26869	1.19401
chrY_CP007114v1_random	25427	25743	HP1_before_c9_broad_peak_1812	33	.	2.41510	5.80422	3.35585
chrY_CP007115v1_random	2899	3973	HP1_before_c9_broad_peak_1813	22	.	1.90110	4.49082	2.20678
chrY_CP007115v1_random	5027	5333	HP1_before_c9_broad_peak_1814	12	.	1.73482	3.34254	1.24984
chrY_CP007115v1_random	5925	6742	HP1_before_c9_broad_peak_1815	16	.	1.82801	3.88465	1.69674
chrY_CP007115v1_random	7252	7792	HP1_before_c9_broad_peak_1816	36	.	2.28902	6.14665	3.67858
chrY_DS483677v1_random	11406	12011	HP1_before_c9_broad_peak_1817	30	.	1.53841	5.39990	3.01350
chrY_DS483788v1_random	2228	2508	HP1_before_c9_broad_peak_1818	18	.	2.23209	4.08419	1.84435
chrY_DS483959v1_random	2977	3269	HP1_before_c9_broad_peak_1819	30	.	2.26829	5.52248	3.09356
chrY_DS484021v1_random	147	392	HP1_before_c9_broad_peak_1820	84	.	3.28448	11.40947	8.48888
chrY_DS484094v1_random	451	976	HP1_before_c9_broad_peak_1821	33	.	1.72071	5.84894	3.39298
chrY_DS484909v1_random	920	1198	HP1_before_c9_broad_peak_1822	39	.	2.23939	6.42296	3.93955
chrY_DS485302v1_random	343	1117	HP1_before_c9_broad_peak_1823	31	.	1.87541	5.52675	3.14568
chrY_DS485328v1_random	726	988	HP1_before_c9_broad_peak_1824	63	.	3.02559	9.16363	6.39033
chrY_DS485363v1_random	90	1151	HP1_before_c9_broad_peak_1825	150	.	3.54176	18.43525	15.06956
chrY_DS485409v1_random	746	1088	HP1_before_c9_broad_peak_1826	38	.	2.08644	6.37793	3.86791
chrY_DS485423v1_random	724	1061	HP1_before_c9_broad_peak_1827	59	.	2.67621	8.68154	5.96438
chrY_DS485436v1_random	171	1038	HP1_before_c9_broad_peak_1828	43	.	2.36696	6.80392	4.30718
chrY_DS485888v1_random	98	886	HP1_before_c9_broad_peak_1829	43	.	2.20174	6.93635	4.39615
chrY_DS485892v1_random	214	540	HP1_before_c9_broad_peak_1830	23	.	2.27146	4.67834	2.35907
chrY_DS485927v1_random	249	843	HP1_before_c9_broad_peak_1831	28	.	1.76634	5.22335	2.85429
chrY_DS485975v1_random	456	723	HP1_before_c9_broad_peak_1832	90	.	2.13393	12.02348	9.03842
