# Supplementary material for: HP1 drives de novo 3D genome reorganization in early Drosophila embryos
Source: Nature. 2021 Apr 14;593(7858):289–93. doi: 10.1038/s41586-021-03460-z (PMC8116211; doi:10.1038/s41586-021-03460-z)
Supplement: Supplementary file 8 — HP1 peaks called with MACS2 using the broad peaks option between cycle 9-13. [file 41586_2021_3460_MOESM8_ESM.txt]

chr2L	210	5003	HP1_c9_c13_broad_peak_1	39	.	1.69167	6.15249	3.97905
chr2L	47747	48284	HP1_c9_c13_broad_peak_2	19	.	1.59726	3.93702	1.97675
chr2L	102508	102946	HP1_c9_c13_broad_peak_3	12	.	1.61785	3.01897	1.20507
chr2L	282910	283258	HP1_c9_c13_broad_peak_4	20	.	1.83294	3.98034	2.00415
chr2L	360769	361348	HP1_c9_c13_broad_peak_5	24	.	1.61896	4.51875	2.49168
chr2L	424075	424346	HP1_c9_c13_broad_peak_6	21	.	1.77335	4.12920	2.13841
chr2L	453709	453960	HP1_c9_c13_broad_peak_7	15	.	1.75914	3.43366	1.53809
chr2L	540892	541219	HP1_c9_c13_broad_peak_8	21	.	1.80277	4.14772	2.15040
chr2L	541880	542497	HP1_c9_c13_broad_peak_9	20	.	1.81504	4.04243	2.05743
chr2L	543637	544855	HP1_c9_c13_broad_peak_10	16	.	1.75235	3.54154	1.63120
chr2L	608275	608695	HP1_c9_c13_broad_peak_11	11	.	1.61389	3.00203	1.18955
chr2L	753387	753907	HP1_c9_c13_broad_peak_12	48	.	2.21208	7.13861	4.87748
chr2L	771712	772147	HP1_c9_c13_broad_peak_13	30	.	1.47481	5.14100	3.07025
chr2L	785092	785959	HP1_c9_c13_broad_peak_14	12	.	1.70272	3.10115	1.26980
chr2L	825224	825637	HP1_c9_c13_broad_peak_15	11	.	1.62940	2.89089	1.10635
chr2L	849973	850372	HP1_c9_c13_broad_peak_16	37	.	2.02705	5.88422	3.74137
chr2L	851547	852381	HP1_c9_c13_broad_peak_17	15	.	1.75874	3.50457	1.59779
chr2L	853701	853953	HP1_c9_c13_broad_peak_18	17	.	1.78974	3.66648	1.73780
chr2L	872396	872633	HP1_c9_c13_broad_peak_19	15	.	1.75661	3.44183	1.55170
chr2L	911907	912174	HP1_c9_c13_broad_peak_20	36	.	2.08328	5.82086	3.65029
chr2L	919223	919779	HP1_c9_c13_broad_peak_21	66	.	2.42315	9.06151	6.69040
chr2L	957068	957441	HP1_c9_c13_broad_peak_22	16	.	1.73206	3.51799	1.61555
chr2L	1078123	1078379	HP1_c9_c13_broad_peak_23	30	.	1.91438	5.10114	3.00088
chr2L	1087665	1087931	HP1_c9_c13_broad_peak_24	28	.	1.96072	4.93043	2.86329
chr2L	1117630	1118150	HP1_c9_c13_broad_peak_25	12	.	1.69852	3.08311	1.25235
chr2L	1301890	1302132	HP1_c9_c13_broad_peak_26	45	.	2.00822	6.75658	4.51330
chr2L	1411233	1411568	HP1_c9_c13_broad_peak_27	12	.	1.69013	3.06648	1.24102
chr2L	1420304	1420570	HP1_c9_c13_broad_peak_28	22	.	1.78476	4.27352	2.25400
chr2L	1517848	1518108	HP1_c9_c13_broad_peak_29	42	.	2.07424	6.41790	4.20450
chr2L	1613257	1614057	HP1_c9_c13_broad_peak_30	22	.	1.86258	4.26679	2.26898
chr2L	1713553	1713918	HP1_c9_c13_broad_peak_31	24	.	1.83918	4.45938	2.43907
chr2L	1715213	1715664	HP1_c9_c13_broad_peak_32	16	.	1.75747	3.54944	1.64304
chr2L	2112345	2115088	HP1_c9_c13_broad_peak_33	29	.	1.78513	5.00128	2.92656
chr2L	2115542	2117991	HP1_c9_c13_broad_peak_34	23	.	1.67994	4.31854	2.32376
chr2L	2118854	2119552	HP1_c9_c13_broad_peak_35	40	.	1.97816	6.24237	4.05354
chr2L	2158209	2158620	HP1_c9_c13_broad_peak_36	12	.	1.69234	3.02907	1.20887
chr2L	2454456	2454915	HP1_c9_c13_broad_peak_37	33	.	1.96311	5.53351	3.38802
chr2L	2457841	2458253	HP1_c9_c13_broad_peak_38	31	.	1.93629	5.21967	3.12070
chr2L	2577832	2578170	HP1_c9_c13_broad_peak_39	15	.	1.69547	3.44189	1.54967
chr2L	2585114	2585555	HP1_c9_c13_broad_peak_40	22	.	1.85585	4.23552	2.22602
chr2L	2751361	2751783	HP1_c9_c13_broad_peak_41	14	.	1.71470	3.26612	1.40393
chr2L	2947078	2947408	HP1_c9_c13_broad_peak_42	17	.	1.77928	3.70138	1.76793
chr2L	2956004	2956868	HP1_c9_c13_broad_peak_43	14	.	1.73178	3.28938	1.42356
chr2L	2988655	2988966	HP1_c9_c13_broad_peak_44	13	.	1.71348	3.18402	1.33500
chr2L	2992538	2992896	HP1_c9_c13_broad_peak_45	12	.	1.70874	3.13073	1.29574
chr2L	3103843	3104167	HP1_c9_c13_broad_peak_46	37	.	2.08620	5.85961	3.70865
chr2L	3212763	3213125	HP1_c9_c13_broad_peak_47	83	.	2.45762	10.77533	8.31000
chr2L	3255384	3255604	HP1_c9_c13_broad_peak_48	18	.	1.67549	3.80651	1.85894
chr2L	3258430	3258844	HP1_c9_c13_broad_peak_49	20	.	1.68111	4.06964	2.08268
chr2L	3416912	3417204	HP1_c9_c13_broad_peak_50	13	.	1.73066	3.26080	1.39587
chr2L	3606785	3607072	HP1_c9_c13_broad_peak_51	24	.	1.88654	4.48593	2.44662
chr2L	3614558	3614887	HP1_c9_c13_broad_peak_52	13	.	1.70502	3.16936	1.32541
chr2L	3801859	3802182	HP1_c9_c13_broad_peak_53	19	.	1.77660	3.89808	1.93340
chr2L	3825363	3826440	HP1_c9_c13_broad_peak_54	28	.	1.95744	4.95482	2.88018
chr2L	3912483	3912806	HP1_c9_c13_broad_peak_55	56	.	2.19289	7.98514	5.68107
chr2L	3913375	3914049	HP1_c9_c13_broad_peak_56	21	.	1.86554	4.15319	2.15567
chr2L	3914759	3914994	HP1_c9_c13_broad_peak_57	17	.	1.79069	3.66566	1.73353
chr2L	4228629	4228988	HP1_c9_c13_broad_peak_58	15	.	1.75673	3.47199	1.57035
chr2L	4552997	4553695	HP1_c9_c13_broad_peak_59	15	.	1.74842	3.45389	1.55978
chr2L	4662048	4663139	HP1_c9_c13_broad_peak_60	60	.	2.01854	8.34111	6.00780
chr2L	4664330	4664876	HP1_c9_c13_broad_peak_61	13	.	1.52275	3.16522	1.32446
chr2L	4665293	4667830	HP1_c9_c13_broad_peak_62	23	.	1.65045	4.39389	2.38164
chr2L	4668857	4669269	HP1_c9_c13_broad_peak_63	82	.	2.01345	10.64274	8.22701
chr2L	4683488	4684724	HP1_c9_c13_broad_peak_64	19	.	1.74192	3.86394	1.90777
chr2L	4826941	4827556	HP1_c9_c13_broad_peak_65	12	.	1.67018	3.11127	1.27675
chr2L	4837049	4837514	HP1_c9_c13_broad_peak_66	13	.	1.72214	3.22327	1.36315
chr2L	4881598	4881913	HP1_c9_c13_broad_peak_67	15	.	1.75184	3.49185	1.58954
chr2L	4918776	4919339	HP1_c9_c13_broad_peak_68	28	.	1.73288	4.93391	2.86263
chr2L	4920024	4920447	HP1_c9_c13_broad_peak_69	15	.	1.61244	3.45246	1.56113
chr2L	5035433	5035987	HP1_c9_c13_broad_peak_70	11	.	1.67583	2.93875	1.13861
chr2L	5059199	5059442	HP1_c9_c13_broad_peak_71	13	.	1.65385	3.21598	1.36330
chr2L	5094719	5095041	HP1_c9_c13_broad_peak_72	17	.	1.80113	3.71822	1.77668
chr2L	5102886	5103106	HP1_c9_c13_broad_peak_73	17	.	1.79086	3.65498	1.72098
chr2L	5126851	5127115	HP1_c9_c13_broad_peak_74	15	.	1.73608	3.43603	1.53685
chr2L	5188738	5188981	HP1_c9_c13_broad_peak_75	12	.	1.68971	3.05055	1.23063
chr2L	5201802	5202060	HP1_c9_c13_broad_peak_76	27	.	1.70475	4.77769	2.71344
chr2L	5233767	5233989	HP1_c9_c13_broad_peak_77	15	.	1.75156	3.49542	1.58919
chr2L	5274104	5274818	HP1_c9_c13_broad_peak_78	12	.	1.68708	3.04322	1.22043
chr2L	5314682	5314957	HP1_c9_c13_broad_peak_79	16	.	1.77624	3.59608	1.67574
chr2L	5323056	5323489	HP1_c9_c13_broad_peak_80	23	.	1.82729	4.37502	2.35592
chr2L	5344502	5344903	HP1_c9_c13_broad_peak_81	13	.	1.67144	3.17190	1.32387
chr2L	5525247	5525673	HP1_c9_c13_broad_peak_82	26	.	1.91135	4.69560	2.63260
chr2L	5551926	5552345	HP1_c9_c13_broad_peak_83	19	.	1.78789	3.94975	1.98650
chr2L	5658497	5658742	HP1_c9_c13_broad_peak_84	18	.	1.71957	3.82618	1.87770
chr2L	5678497	5678934	HP1_c9_c13_broad_peak_85	31	.	1.97863	5.21620	3.11209
chr2L	5727928	5728148	HP1_c9_c13_broad_peak_86	22	.	1.86982	4.30414	2.28559
chr2L	5799717	5800260	HP1_c9_c13_broad_peak_87	28	.	1.97376	4.92936	2.83868
chr2L	5983355	5984521	HP1_c9_c13_broad_peak_88	23	.	1.76428	4.31860	2.30579
chr2L	5986040	5986723	HP1_c9_c13_broad_peak_89	34	.	2.03328	5.64789	3.49078
chr2L	5995185	5995463	HP1_c9_c13_broad_peak_90	13	.	1.67946	3.23084	1.37281
chr2L	6023590	6023911	HP1_c9_c13_broad_peak_91	16	.	1.77973	3.56967	1.65053
chr2L	6036036	6036610	HP1_c9_c13_broad_peak_92	16	.	1.70875	3.60808	1.69418
chr2L	6057843	6058142	HP1_c9_c13_broad_peak_93	13	.	1.72139	3.22980	1.37429
chr2L	6098018	6098710	HP1_c9_c13_broad_peak_94	15	.	1.71120	3.49082	1.59217
chr2L	6152680	6153253	HP1_c9_c13_broad_peak_95	21	.	1.79042	4.19619	2.19204
chr2L	6313233	6313464	HP1_c9_c13_broad_peak_96	17	.	1.79798	3.71723	1.77481
chr2L	6339332	6339602	HP1_c9_c13_broad_peak_97	12	.	1.70754	3.12338	1.28427
chr2L	6368493	6368824	HP1_c9_c13_broad_peak_98	14	.	1.71985	3.27107	1.41001
chr2L	6373541	6376032	HP1_c9_c13_broad_peak_99	18	.	1.76122	3.74582	1.81058
chr2L	6406720	6407451	HP1_c9_c13_broad_peak_100	27	.	1.93495	4.86191	2.79890
chr2L	6416837	6417214	HP1_c9_c13_broad_peak_101	12	.	1.68344	3.07565	1.25178
chr2L	6469109	6469330	HP1_c9_c13_broad_peak_102	27	.	1.91309	4.79334	2.71830
chr2L	6538032	6538391	HP1_c9_c13_broad_peak_103	28	.	1.87078	4.95528	2.86697
chr2L	6610935	6611173	HP1_c9_c13_broad_peak_104	21	.	1.83500	4.19026	2.18963
chr2L	6649697	6650084	HP1_c9_c13_broad_peak_105	16	.	1.76908	3.52015	1.61287
chr2L	6658596	6658874	HP1_c9_c13_broad_peak_106	15	.	1.72665	3.41965	1.52838
chr2L	6722990	6723410	HP1_c9_c13_broad_peak_107	11	.	1.67536	2.93773	1.13732
chr2L	6739016	6739507	HP1_c9_c13_broad_peak_108	18	.	1.73740	3.73845	1.80713
chr2L	6776510	6776852	HP1_c9_c13_broad_peak_109	21	.	1.86228	4.09870	2.10235
chr2L	6919480	6920140	HP1_c9_c13_broad_peak_110	23	.	1.89076	4.35608	2.33056
chr2L	6964788	6965597	HP1_c9_c13_broad_peak_111	11	.	1.67662	2.93397	1.13493
chr2L	6966545	6966797	HP1_c9_c13_broad_peak_112	49	.	2.26369	7.25324	4.97758
chr2L	6970471	6970981	HP1_c9_c13_broad_peak_113	22	.	1.84387	4.27007	2.25937
chr2L	6974414	6974728	HP1_c9_c13_broad_peak_114	18	.	1.75908	3.80173	1.84685
chr2L	6997969	6998403	HP1_c9_c13_broad_peak_115	18	.	1.59264	3.79713	1.84990
chr2L	7031628	7032135	HP1_c9_c13_broad_peak_116	21	.	1.84621	4.14337	2.15055
chr2L	7221578	7221893	HP1_c9_c13_broad_peak_117	14	.	1.72510	3.32076	1.44223
chr2L	7402292	7402561	HP1_c9_c13_broad_peak_118	16	.	1.74179	3.54185	1.63341
chr2L	7647890	7648301	HP1_c9_c13_broad_peak_119	147	.	3.18140	17.58381	14.79134
chr2L	7702949	7703386	HP1_c9_c13_broad_peak_120	14	.	1.72654	3.35143	1.46748
chr2L	8135785	8136084	HP1_c9_c13_broad_peak_121	27	.	1.92575	4.75439	2.70045
chr2L	8370729	8370956	HP1_c9_c13_broad_peak_122	18	.	1.80511	3.76528	1.82063
chr2L	8403574	8403809	HP1_c9_c13_broad_peak_123	14	.	1.68460	3.29344	1.42278
chr2L	8416389	8416717	HP1_c9_c13_broad_peak_124	13	.	1.71896	3.18544	1.33580
chr2L	8486068	8486542	HP1_c9_c13_broad_peak_125	12	.	1.69166	3.06247	1.24327
chr2L	8522493	8522743	HP1_c9_c13_broad_peak_126	24	.	1.91243	4.46711	2.42783
chr2L	8673482	8674038	HP1_c9_c13_broad_peak_127	13	.	1.71283	3.21780	1.35970
chr2L	8685564	8685819	HP1_c9_c13_broad_peak_128	17	.	1.75305	3.67581	1.74213
chr2L	8809726	8810053	HP1_c9_c13_broad_peak_129	13	.	1.70861	3.24236	1.38172
chr2L	8837283	8837602	HP1_c9_c13_broad_peak_130	13	.	1.69148	3.19100	1.34619
chr2L	8954938	8955558	HP1_c9_c13_broad_peak_131	42	.	2.11370	6.47262	4.28103
chr2L	9013480	9013765	HP1_c9_c13_broad_peak_132	13	.	1.71714	3.18368	1.33106
chr2L	9553066	9553306	HP1_c9_c13_broad_peak_133	23	.	1.86114	4.38500	2.35364
chr2L	9967738	9968218	HP1_c9_c13_broad_peak_134	15	.	1.75923	3.49194	1.58918
chr2L	9973962	9974499	HP1_c9_c13_broad_peak_135	23	.	1.61651	4.39688	2.38189
chr2L	9975948	9976247	HP1_c9_c13_broad_peak_136	13	.	1.40889	3.21338	1.36408
chr2L	10056972	10057265	HP1_c9_c13_broad_peak_137	11	.	1.68966	3.00862	1.19296
chr2L	10059038	10059321	HP1_c9_c13_broad_peak_138	19	.	1.80976	3.85957	1.90408
chr2L	10138360	10142200	HP1_c9_c13_broad_peak_139	40	.	1.81227	6.24475	4.07444
chr2L	10142663	10143250	HP1_c9_c13_broad_peak_140	59	.	2.16237	8.24905	5.93818
chr2L	10223474	10223853	HP1_c9_c13_broad_peak_141	26	.	1.92417	4.73087	2.65945
chr2L	10262970	10263227	HP1_c9_c13_broad_peak_142	16	.	1.78435	3.58806	1.66556
chr2L	10371745	10372191	HP1_c9_c13_broad_peak_143	24	.	1.86363	4.52042	2.48239
chr2L	10390829	10392108	HP1_c9_c13_broad_peak_144	16	.	1.74316	3.51372	1.61333
chr2L	10425648	10425980	HP1_c9_c13_broad_peak_145	16	.	1.76359	3.55500	1.63905
chr2L	10517230	10517813	HP1_c9_c13_broad_peak_146	14	.	1.74157	3.37856	1.49372
chr2L	10568106	10568499	HP1_c9_c13_broad_peak_147	16	.	1.72792	3.55720	1.64561
chr2L	10593123	10593982	HP1_c9_c13_broad_peak_148	40	.	1.89880	6.21026	4.01622
chr2L	10595437	10597215	HP1_c9_c13_broad_peak_149	20	.	1.65447	4.04392	2.07893
chr2L	10597848	10598726	HP1_c9_c13_broad_peak_150	19	.	1.57585	3.86777	1.91633
chr2L	10599748	10600352	HP1_c9_c13_broad_peak_151	39	.	2.03154	6.16603	3.98301
chr2L	10738545	10739144	HP1_c9_c13_broad_peak_152	14	.	1.70316	3.29228	1.42321
chr2L	10763667	10764094	HP1_c9_c13_broad_peak_153	13	.	1.72469	3.22327	1.36474
chr2L	10772971	10773292	HP1_c9_c13_broad_peak_154	12	.	1.68459	3.02769	1.20936
chr2L	10807417	10807689	HP1_c9_c13_broad_peak_155	13	.	1.70878	3.20218	1.34795
chr2L	10863054	10864340	HP1_c9_c13_broad_peak_156	67	.	2.10242	9.15600	6.78440
chr2L	10978082	10978357	HP1_c9_c13_broad_peak_157	13	.	1.72245	3.20350	1.34858
chr2L	11075026	11075320	HP1_c9_c13_broad_peak_158	17	.	1.75382	3.63450	1.71214
chr2L	11085479	11085949	HP1_c9_c13_broad_peak_159	37	.	2.04573	5.86907	3.70530
chr2L	11217228	11217751	HP1_c9_c13_broad_peak_160	14	.	1.67241	3.35843	1.48326
chr2L	11268536	11268839	HP1_c9_c13_broad_peak_161	11	.	1.67111	3.01504	1.19877
chr2L	11367340	11367637	HP1_c9_c13_broad_peak_162	28	.	1.98320	4.97023	2.87939
chr2L	11455342	11455944	HP1_c9_c13_broad_peak_163	28	.	1.93672	4.97653	2.89043
chr2L	11498279	11498998	HP1_c9_c13_broad_peak_164	16	.	1.77088	3.53040	1.61764
chr2L	11540784	11541124	HP1_c9_c13_broad_peak_165	77	.	2.16260	10.18267	7.72324
chr2L	11541903	11542521	HP1_c9_c13_broad_peak_166	15	.	1.53772	3.45634	1.56980
chr2L	11547566	11547843	HP1_c9_c13_broad_peak_167	35	.	1.71114	5.69370	3.53245
chr2L	11797580	11797850	HP1_c9_c13_broad_peak_168	17	.	1.71671	3.67061	1.73871
chr2L	11808756	11809380	HP1_c9_c13_broad_peak_169	28	.	1.95358	4.89425	2.80806
chr2L	11830275	11830764	HP1_c9_c13_broad_peak_170	18	.	1.79113	3.73086	1.80011
chr2L	11898404	11898629	HP1_c9_c13_broad_peak_171	18	.	1.82008	3.84493	1.89713
chr2L	11998285	11998812	HP1_c9_c13_broad_peak_172	16	.	1.67280	3.55968	1.64962
chr2L	12003346	12003810	HP1_c9_c13_broad_peak_173	19	.	1.77856	3.91224	1.95102
chr2L	12056681	12056936	HP1_c9_c13_broad_peak_174	29	.	1.99725	5.05137	2.94304
chr2L	12081050	12081609	HP1_c9_c13_broad_peak_175	34	.	2.00802	5.61689	3.46112
chr2L	12084901	12085209	HP1_c9_c13_broad_peak_176	13	.	1.70548	3.23887	1.37569
chr2L	12102289	12102847	HP1_c9_c13_broad_peak_177	19	.	1.82642	3.97355	1.99777
chr2L	12564862	12565087	HP1_c9_c13_broad_peak_178	24	.	1.72034	4.50177	2.45917
chr2L	12734783	12735241	HP1_c9_c13_broad_peak_179	11	.	1.52818	2.91758	1.12787
chr2L	12794508	12794902	HP1_c9_c13_broad_peak_180	14	.	1.72632	3.32029	1.44889
chr2L	12861952	12862435	HP1_c9_c13_broad_peak_181	19	.	1.43565	3.89144	1.93598
chr2L	12895172	12895398	HP1_c9_c13_broad_peak_182	54	.	1.95104	7.81044	5.49655
chr2L	12939972	12940421	HP1_c9_c13_broad_peak_183	13	.	1.60040	3.24205	1.38707
chr2L	13227200	13228355	HP1_c9_c13_broad_peak_184	15	.	1.70550	3.45192	1.56265
chr2L	13242859	13243390	HP1_c9_c13_broad_peak_185	14	.	1.63573	3.30262	1.43935
chr2L	13381328	13381833	HP1_c9_c13_broad_peak_186	11	.	1.67026	2.90718	1.11440
chr2L	13394527	13394786	HP1_c9_c13_broad_peak_187	20	.	1.72971	4.05839	2.07669
chr2L	13475217	13476114	HP1_c9_c13_broad_peak_188	19	.	1.81363	3.95854	1.99555
chr2L	13487642	13487967	HP1_c9_c13_broad_peak_189	46	.	2.18022	6.89307	4.64972
chr2L	13513153	13513614	HP1_c9_c13_broad_peak_190	14	.	1.74898	3.39027	1.49977
chr2L	13780701	13781105	HP1_c9_c13_broad_peak_191	13	.	1.71386	3.22214	1.37329
chr2L	13813912	13814316	HP1_c9_c13_broad_peak_192	12	.	1.69402	3.05879	1.23501
chr2L	13828576	13830404	HP1_c9_c13_broad_peak_193	20	.	1.81801	4.00656	2.03651
chr2L	13981060	13981360	HP1_c9_c13_broad_peak_194	11	.	1.67965	2.96360	1.15688
chr2L	14047675	14048268	HP1_c9_c13_broad_peak_195	13	.	1.67074	3.24691	1.38946
chr2L	14288162	14288732	HP1_c9_c13_broad_peak_196	17	.	1.74482	3.63308	1.71303
chr2L	14339570	14339820	HP1_c9_c13_broad_peak_197	24	.	1.89329	4.43999	2.41206
chr2L	14359972	14360262	HP1_c9_c13_broad_peak_198	12	.	1.66410	3.01616	1.20286
chr2L	14490720	14491159	HP1_c9_c13_broad_peak_199	23	.	1.88987	4.40711	2.37814
chr2L	14491790	14492109	HP1_c9_c13_broad_peak_200	13	.	1.71487	3.16711	1.31947
chr2L	14492545	14492995	HP1_c9_c13_broad_peak_201	32	.	2.03704	5.41653	3.27842
chr2L	14552307	14552551	HP1_c9_c13_broad_peak_202	11	.	1.65200	2.91648	1.12531
chr2L	14984640	14985247	HP1_c9_c13_broad_peak_203	27	.	1.83705	4.80595	2.74745
chr2L	14986148	14987351	HP1_c9_c13_broad_peak_204	26	.	1.63517	4.69061	2.64453
chr2L	14987779	14988521	HP1_c9_c13_broad_peak_205	14	.	1.50781	3.32307	1.45337
chr2L	14989114	14989452	HP1_c9_c13_broad_peak_206	13	.	1.53018	3.18995	1.34353
chr2L	14989994	14990221	HP1_c9_c13_broad_peak_207	33	.	1.87747	5.47520	3.32925
chr2L	14990763	14991622	HP1_c9_c13_broad_peak_208	43	.	1.91163	6.54985	4.32074
chr2L	15011941	15012171	HP1_c9_c13_broad_peak_209	17	.	1.77690	3.64330	1.71235
chr2L	15334185	15335065	HP1_c9_c13_broad_peak_210	18	.	1.82052	3.85481	1.89886
chr2L	15427841	15428090	HP1_c9_c13_broad_peak_211	40	.	2.11159	6.29273	4.08874
chr2L	15477039	15478631	HP1_c9_c13_broad_peak_212	20	.	1.83591	4.02424	2.04501
chr2L	15481080	15481300	HP1_c9_c13_broad_peak_213	18	.	1.82395	3.83977	1.87719
chr2L	15535454	15535716	HP1_c9_c13_broad_peak_214	16	.	1.77835	3.56036	1.64382
chr2L	15545728	15546080	HP1_c9_c13_broad_peak_215	17	.	1.78302	3.63363	1.70341
chr2L	15653917	15654496	HP1_c9_c13_broad_peak_216	30	.	1.66760	5.16795	3.09647
chr2L	15687822	15688096	HP1_c9_c13_broad_peak_217	41	.	1.79553	6.33521	4.14977
chr2L	15722811	15723076	HP1_c9_c13_broad_peak_218	74	.	2.00142	9.85611	7.43396
chr2L	15827105	15827334	HP1_c9_c13_broad_peak_219	24	.	1.61814	4.50824	2.48301
chr2L	15956289	15957423	HP1_c9_c13_broad_peak_220	56	.	1.93258	7.85803	5.62479
chr2L	16275018	16275388	HP1_c9_c13_broad_peak_221	12	.	1.69316	3.05723	1.23290
chr2L	16287443	16288137	HP1_c9_c13_broad_peak_222	13	.	1.72060	3.23362	1.37672
chr2L	16324735	16325173	HP1_c9_c13_broad_peak_223	25	.	1.91693	4.55379	2.51633
chr2L	16346071	16346629	HP1_c9_c13_broad_peak_224	12	.	1.68250	3.07005	1.24319
chr2L	16355882	16356499	HP1_c9_c13_broad_peak_225	25	.	1.87916	4.59252	2.54171
chr2L	16512191	16512817	HP1_c9_c13_broad_peak_226	17	.	1.51042	3.71500	1.78555
chr2L	16513644	16514719	HP1_c9_c13_broad_peak_227	25	.	1.52913	4.56360	2.51970
chr2L	16558941	16559631	HP1_c9_c13_broad_peak_228	27	.	1.95899	4.84389	2.77259
chr2L	16746420	16746656	HP1_c9_c13_broad_peak_229	41	.	2.15429	6.35874	4.14774
chr2L	16784753	16785253	HP1_c9_c13_broad_peak_230	14	.	1.69870	3.29367	1.42424
chr2L	16972943	16973238	HP1_c9_c13_broad_peak_231	20	.	1.84556	4.02565	2.05104
chr2L	17144602	17145600	HP1_c9_c13_broad_peak_232	22	.	1.67598	4.27284	2.26601
chr2L	17146043	17146339	HP1_c9_c13_broad_peak_233	17	.	1.63753	3.72280	1.79462
chr2L	17146891	17148649	HP1_c9_c13_broad_peak_234	16	.	1.61134	3.60243	1.69691
chr2L	17151247	17151759	HP1_c9_c13_broad_peak_235	25	.	1.79812	4.59892	2.54610
chr2L	17200213	17200540	HP1_c9_c13_broad_peak_236	66	.	1.95663	8.98188	6.62001
chr2L	17263342	17263726	HP1_c9_c13_broad_peak_237	61	.	2.37349	8.54811	6.18642
chr2L	17274507	17275026	HP1_c9_c13_broad_peak_238	12	.	1.61890	3.07405	1.24933
chr2L	17275650	17275945	HP1_c9_c13_broad_peak_239	20	.	1.71311	4.04708	2.06375
chr2L	17277336	17277572	HP1_c9_c13_broad_peak_240	17	.	1.72493	3.67068	1.74438
chr2L	17483886	17484260	HP1_c9_c13_broad_peak_241	16	.	1.76355	3.55067	1.63821
chr2L	17500584	17501092	HP1_c9_c13_broad_peak_242	19	.	1.72458	3.91825	1.96008
chr2L	17501539	17502181	HP1_c9_c13_broad_peak_243	26	.	1.92080	4.73056	2.67617
chr2L	17625988	17626213	HP1_c9_c13_broad_peak_244	16	.	1.77689	3.55242	1.64097
chr2L	17687763	17688007	HP1_c9_c13_broad_peak_245	37	.	2.04162	5.92617	3.75302
chr2L	17690419	17690848	HP1_c9_c13_broad_peak_246	21	.	1.68632	4.10151	2.11414
chr2L	17728091	17729228	HP1_c9_c13_broad_peak_247	37	.	1.70952	5.90737	3.77640
chr2L	17952745	17953288	HP1_c9_c13_broad_peak_248	28	.	1.60875	4.98483	2.89934
chr2L	18078947	18079349	HP1_c9_c13_broad_peak_249	15	.	1.74726	3.42566	1.53635
chr2L	18137467	18138018	HP1_c9_c13_broad_peak_250	22	.	1.85227	4.28811	2.28489
chr2L	18530028	18530524	HP1_c9_c13_broad_peak_251	15	.	1.76070	3.44571	1.55155
chr2L	18636674	18636897	HP1_c9_c13_broad_peak_252	13	.	1.63861	3.23303	1.37780
chr2L	18637728	18638132	HP1_c9_c13_broad_peak_253	41	.	2.06426	6.41643	4.19576
chr2L	18652638	18652965	HP1_c9_c13_broad_peak_254	11	.	1.67146	2.90550	1.11269
chr2L	18696732	18697026	HP1_c9_c13_broad_peak_255	13	.	1.69704	3.16005	1.31624
chr2L	18702007	18702845	HP1_c9_c13_broad_peak_256	16	.	1.77279	3.59326	1.67241
chr2L	18709873	18710187	HP1_c9_c13_broad_peak_257	11	.	1.65434	2.89397	1.10831
chr2L	18715459	18715804	HP1_c9_c13_broad_peak_258	13	.	1.71283	3.16209	1.31662
chr2L	18841986	18842390	HP1_c9_c13_broad_peak_259	34	.	1.99262	5.53546	3.41580
chr2L	18860836	18861127	HP1_c9_c13_broad_peak_260	12	.	1.67140	3.00822	1.20120
chr2L	18952451	18952750	HP1_c9_c13_broad_peak_261	14	.	1.73994	3.34847	1.46933
chr2L	19010082	19010361	HP1_c9_c13_broad_peak_262	13	.	1.70017	3.14440	1.30327
chr2L	19050725	19051389	HP1_c9_c13_broad_peak_263	14	.	1.73097	3.31787	1.44554
chr2L	19114976	19115218	HP1_c9_c13_broad_peak_264	14	.	1.69746	3.26475	1.40260
chr2L	19186486	19186779	HP1_c9_c13_broad_peak_265	12	.	1.69137	3.13891	1.29540
chr2L	19350003	19350273	HP1_c9_c13_broad_peak_266	19	.	1.84116	3.97017	1.99540
chr2L	19384340	19384575	HP1_c9_c13_broad_peak_267	20	.	1.81572	4.05645	2.07859
chr2L	19498546	19499314	HP1_c9_c13_broad_peak_268	18	.	1.78133	3.83134	1.87493
chr2L	19504170	19504928	HP1_c9_c13_broad_peak_269	13	.	1.71914	3.24331	1.38256
chr2L	19507486	19507783	HP1_c9_c13_broad_peak_270	15	.	1.74333	3.43772	1.54524
chr2L	19509697	19510107	HP1_c9_c13_broad_peak_271	12	.	1.68888	3.07036	1.24628
chr2L	19620423	19620749	HP1_c9_c13_broad_peak_272	19	.	1.73352	3.92756	1.96311
chr2L	19657889	19658692	HP1_c9_c13_broad_peak_273	28	.	1.76943	4.96450	2.88944
chr2L	19661766	19661992	HP1_c9_c13_broad_peak_274	28	.	1.72854	4.88501	2.80277
chr2L	19662476	19663581	HP1_c9_c13_broad_peak_275	18	.	1.60350	3.74931	1.82097
chr2L	19791452	19791859	HP1_c9_c13_broad_peak_276	16	.	1.77067	3.53809	1.62493
chr2L	20075946	20076960	HP1_c9_c13_broad_peak_277	24	.	1.85458	4.47697	2.44411
chr2L	20115914	20116175	HP1_c9_c13_broad_peak_278	29	.	1.93881	4.99682	2.90247
chr2L	20200141	20200572	HP1_c9_c13_broad_peak_279	32	.	1.68606	5.38423	3.27318
chr2L	20264330	20264933	HP1_c9_c13_broad_peak_280	17	.	1.78698	3.62776	1.70142
chr2L	20281838	20282195	HP1_c9_c13_broad_peak_281	29	.	1.95133	5.01183	2.92511
chr2L	20309323	20309668	HP1_c9_c13_broad_peak_282	13	.	1.62441	3.24581	1.38704
chr2L	20415777	20416019	HP1_c9_c13_broad_peak_283	17	.	1.78322	3.73859	1.79736
chr2L	20462091	20462647	HP1_c9_c13_broad_peak_284	11	.	1.68971	3.00985	1.19454
chr2L	20660630	20660855	HP1_c9_c13_broad_peak_285	27	.	1.90798	4.79629	2.72289
chr2L	20714606	20714879	HP1_c9_c13_broad_peak_286	28	.	1.97283	4.89569	2.81280
chr2L	20768494	20769080	HP1_c9_c13_broad_peak_287	19	.	1.79831	3.89729	1.94087
chr2L	20771138	20771557	HP1_c9_c13_broad_peak_288	21	.	1.79928	4.19072	2.19398
chr2L	20789933	20790265	HP1_c9_c13_broad_peak_289	12	.	1.66242	3.03530	1.21273
chr2L	20823603	20823930	HP1_c9_c13_broad_peak_290	12	.	1.68172	3.12247	1.28535
chr2L	20856225	20856532	HP1_c9_c13_broad_peak_291	18	.	1.81404	3.81402	1.86413
chr2L	20892054	20892589	HP1_c9_c13_broad_peak_292	18	.	1.68563	3.77613	1.83627
chr2L	21161234	21162171	HP1_c9_c13_broad_peak_293	15	.	1.71107	3.43569	1.54485
chr2L	21229733	21230012	HP1_c9_c13_broad_peak_294	17	.	1.78826	3.70255	1.76275
chr2L	21308178	21308660	HP1_c9_c13_broad_peak_295	15	.	1.74350	3.39634	1.50945
chr2L	21349885	21350183	HP1_c9_c13_broad_peak_296	12	.	1.69836	3.06160	1.23612
chr2L	21405714	21405970	HP1_c9_c13_broad_peak_297	39	.	1.60383	6.07257	3.90444
chr2L	21417345	21417883	HP1_c9_c13_broad_peak_298	16	.	1.30386	3.51834	1.62177
chr2L	21419619	21420581	HP1_c9_c13_broad_peak_299	49	.	1.51663	7.24142	4.97947
chr2L	21421835	21422150	HP1_c9_c13_broad_peak_300	20	.	1.35199	4.05471	2.08400
chr2L	21423785	21425797	HP1_c9_c13_broad_peak_301	30	.	1.38630	5.10483	3.02781
chr2L	21426623	21427126	HP1_c9_c13_broad_peak_302	26	.	1.29863	4.72485	2.67394
chr2L	21427935	21428184	HP1_c9_c13_broad_peak_303	52	.	1.37433	7.52272	5.25213
chr2L	21430375	21431071	HP1_c9_c13_broad_peak_304	31	.	1.38630	5.30911	3.18049
chr2L	21431969	21432719	HP1_c9_c13_broad_peak_305	17	.	1.32411	3.67020	1.75641
chr2L	21433246	21434088	HP1_c9_c13_broad_peak_306	42	.	1.37879	6.49707	4.29340
chr2L	21434962	21435728	HP1_c9_c13_broad_peak_307	33	.	1.39780	5.45515	3.31302
chr2L	21437641	21437861	HP1_c9_c13_broad_peak_308	26	.	1.39354	4.70462	2.65263
chr2L	21439671	21440623	HP1_c9_c13_broad_peak_309	32	.	1.42558	5.39992	3.27641
chr2L	21451083	21452052	HP1_c9_c13_broad_peak_310	18	.	1.32296	3.79867	1.86188
chr2L	21453000	21454814	HP1_c9_c13_broad_peak_311	30	.	1.39829	5.10534	3.01959
chr2L	21458079	21458505	HP1_c9_c13_broad_peak_312	14	.	1.29121	3.32091	1.45151
chr2L	21459299	21459648	HP1_c9_c13_broad_peak_313	14	.	1.34061	3.36249	1.48911
chr2L	21461431	21461987	HP1_c9_c13_broad_peak_314	38	.	1.47040	6.01136	3.84941
chr2L	21462561	21463419	HP1_c9_c13_broad_peak_315	41	.	1.47411	6.30598	4.10315
chr2L	21466503	21467126	HP1_c9_c13_broad_peak_316	31	.	1.44975	5.31131	3.19995
chr2L	21467614	21468465	HP1_c9_c13_broad_peak_317	49	.	1.48750	7.16461	4.92034
chr2L	21469126	21470057	HP1_c9_c13_broad_peak_318	21	.	1.38288	4.15022	2.16170
chr2L	21473253	21473618	HP1_c9_c13_broad_peak_319	16	.	1.29865	3.58477	1.67107
chr2L	21476569	21477134	HP1_c9_c13_broad_peak_320	38	.	1.49537	6.02275	3.85494
chr2L	21477687	21478486	HP1_c9_c13_broad_peak_321	22	.	1.37132	4.27187	2.26808
chr2L	21479098	21480138	HP1_c9_c13_broad_peak_322	26	.	1.41902	4.70943	2.64803
chr2L	21481664	21482186	HP1_c9_c13_broad_peak_323	28	.	1.42642	4.94972	2.87469
chr2L	21483150	21483418	HP1_c9_c13_broad_peak_324	51	.	1.39201	7.39691	5.11129
chr2L	21484268	21485253	HP1_c9_c13_broad_peak_325	27	.	1.33088	4.79614	2.73143
chr2L	21486479	21487066	HP1_c9_c13_broad_peak_326	31	.	1.43345	5.28072	3.18060
chr2L	21487695	21488759	HP1_c9_c13_broad_peak_327	24	.	1.37756	4.53674	2.49703
chr2L	21489288	21490264	HP1_c9_c13_broad_peak_328	66	.	1.61203	8.99151	6.60470
chr2L	21491689	21492532	HP1_c9_c13_broad_peak_329	31	.	1.40911	5.30341	3.18693
chr2L	21493437	21493803	HP1_c9_c13_broad_peak_330	42	.	1.48711	6.48167	4.25703
chr2L	21494338	21495292	HP1_c9_c13_broad_peak_331	29	.	1.40428	4.99782	2.91917
chr2L	21496749	21497221	HP1_c9_c13_broad_peak_332	36	.	1.44350	5.86478	3.69121
chr2L	21497957	21498848	HP1_c9_c13_broad_peak_333	34	.	1.42050	5.55485	3.42414
chr2L	21499405	21500355	HP1_c9_c13_broad_peak_334	29	.	1.36307	5.00575	2.91813
chr2L	21501770	21502571	HP1_c9_c13_broad_peak_335	26	.	1.37660	4.71247	2.66797
chr2L	21503558	21503885	HP1_c9_c13_broad_peak_336	33	.	1.42857	5.52108	3.37321
chr2L	21504580	21505413	HP1_c9_c13_broad_peak_337	68	.	1.64442	9.22325	6.82022
chr2L	21506814	21508156	HP1_c9_c13_broad_peak_338	23	.	1.36858	4.40134	2.39962
chr2L	21508577	21508894	HP1_c9_c13_broad_peak_339	39	.	1.46293	6.10946	3.92271
chr2L	21509648	21510451	HP1_c9_c13_broad_peak_340	58	.	1.59558	8.18653	5.86812
chr2L	21511745	21512052	HP1_c9_c13_broad_peak_341	30	.	1.39090	5.15741	3.05437
chr2L	21512572	21513160	HP1_c9_c13_broad_peak_342	15	.	1.30055	3.47276	1.57588
chr2L	21513674	21513981	HP1_c9_c13_broad_peak_343	46	.	1.49035	6.90121	4.64412
chr2L	21514669	21515495	HP1_c9_c13_broad_peak_344	41	.	1.49921	6.36549	4.15248
chr2L	21516954	21517540	HP1_c9_c13_broad_peak_345	24	.	1.37580	4.48831	2.44860
chr2L	21518044	21518318	HP1_c9_c13_broad_peak_346	25	.	1.38981	4.60022	2.56834
chr2L	21519606	21520595	HP1_c9_c13_broad_peak_347	36	.	1.45223	5.82010	3.67014
chr2L	21523688	21523913	HP1_c9_c13_broad_peak_348	56	.	1.62602	7.93858	5.62598
chr2L	21524340	21525483	HP1_c9_c13_broad_peak_349	53	.	1.52619	7.60133	5.32531
chr2L	21527781	21528003	HP1_c9_c13_broad_peak_350	17	.	1.34300	3.69733	1.76570
chr2L	21529247	21530396	HP1_c9_c13_broad_peak_351	42	.	1.48363	6.46083	4.24376
chr2L	21532141	21532530	HP1_c9_c13_broad_peak_352	26	.	1.38904	4.70588	2.65511
chr2L	21533233	21533537	HP1_c9_c13_broad_peak_353	33	.	1.41502	5.52523	3.39205
chr2L	21534217	21535069	HP1_c9_c13_broad_peak_354	65	.	1.64125	8.92826	6.54594
chr2L	21536383	21537866	HP1_c9_c13_broad_peak_355	19	.	1.32467	3.93834	1.97225
chr2L	21538294	21538585	HP1_c9_c13_broad_peak_356	68	.	1.58746	9.20869	6.82588
chr2L	21541065	21541586	HP1_c9_c13_broad_peak_357	53	.	1.48829	7.62924	5.32060
chr2L	21542656	21543548	HP1_c9_c13_broad_peak_358	31	.	1.50442	5.24588	3.17830
chr2L	21549406	21550138	HP1_c9_c13_broad_peak_359	35	.	1.71133	5.67630	3.56728
chr2L	21556740	21557057	HP1_c9_c13_broad_peak_360	13	.	1.68974	3.19465	1.34797
chr2L	21594248	21594539	HP1_c9_c13_broad_peak_361	12	.	1.64100	3.06663	1.24421
chr2L	21658844	21659183	HP1_c9_c13_broad_peak_362	15	.	1.75302	3.39737	1.50802
chr2L	21801341	21801697	HP1_c9_c13_broad_peak_363	16	.	1.78641	3.60609	1.68277
chr2L	21828812	21829111	HP1_c9_c13_broad_peak_364	17	.	1.76659	3.62414	1.70565
chr2L	22023526	22023823	HP1_c9_c13_broad_peak_365	14	.	1.73601	3.30128	1.42854
chr2L	22180720	22181008	HP1_c9_c13_broad_peak_366	16	.	1.75912	3.52301	1.62594
chr2L	22222297	22222595	HP1_c9_c13_broad_peak_367	19	.	1.81834	3.95897	1.99164
chr2L	22259552	22259968	HP1_c9_c13_broad_peak_368	14	.	1.74666	3.35293	1.47145
chr2L	22261168	22262079	HP1_c9_c13_broad_peak_369	29	.	1.90742	4.99666	2.91690
chr2L	22281973	22282232	HP1_c9_c13_broad_peak_370	36	.	1.82764	5.86537	3.68334
chr2L	22290012	22290358	HP1_c9_c13_broad_peak_371	11	.	1.65370	2.92921	1.13588
chr2L	22372112	22372763	HP1_c9_c13_broad_peak_372	25	.	1.91559	4.61288	2.56307
chr2L	22373494	22373864	HP1_c9_c13_broad_peak_373	43	.	2.13535	6.53283	4.33127
chr2L	22381810	22382784	HP1_c9_c13_broad_peak_374	18	.	1.74054	3.75945	1.81933
chr2L	22383328	22383817	HP1_c9_c13_broad_peak_375	23	.	1.87134	4.38577	2.36373
chr2L	22384719	22385150	HP1_c9_c13_broad_peak_376	12	.	1.59389	3.05569	1.23497
chr2L	22387765	22388025	HP1_c9_c13_broad_peak_377	25	.	1.91102	4.63845	2.59222
chr2L	22388516	22388931	HP1_c9_c13_broad_peak_378	21	.	1.79469	4.16354	2.17881
chr2L	22393998	22394262	HP1_c9_c13_broad_peak_379	12	.	1.63716	3.03531	1.21517
chr2L	22404725	22405506	HP1_c9_c13_broad_peak_380	21	.	1.81577	4.11654	2.12932
chr2L	22409138	22409728	HP1_c9_c13_broad_peak_381	24	.	1.72051	4.44578	2.41176
chr2L	22415166	22415632	HP1_c9_c13_broad_peak_382	21	.	1.71317	4.18545	2.19191
chr2L	22424553	22425142	HP1_c9_c13_broad_peak_383	15	.	1.49492	3.38018	1.50196
chr2L	22428659	22428924	HP1_c9_c13_broad_peak_384	12	.	1.48622	3.12387	1.29095
chr2L	22431882	22432202	HP1_c9_c13_broad_peak_385	19	.	1.57036	3.86908	1.91731
chr2L	22484202	22484914	HP1_c9_c13_broad_peak_386	23	.	1.62335	4.32432	2.30817
chr2L	22490570	22491024	HP1_c9_c13_broad_peak_387	37	.	1.99444	5.96436	3.79570
chr2L	22491794	22492316	HP1_c9_c13_broad_peak_388	23	.	1.88139	4.42992	2.39577
chr2L	22599308	22599935	HP1_c9_c13_broad_peak_389	13	.	1.69121	3.19428	1.34538
chr2L	22602112	22602772	HP1_c9_c13_broad_peak_390	32	.	1.99967	5.43040	3.28386
chr2L	22615447	22616385	HP1_c9_c13_broad_peak_391	29	.	1.87865	4.94605	2.90096
chr2L	22616856	22618090	HP1_c9_c13_broad_peak_392	17	.	1.73379	3.63045	1.71228
chr2L	22619553	22620013	HP1_c9_c13_broad_peak_393	21	.	1.80843	4.15599	2.15883
chr2L	22624075	22624406	HP1_c9_c13_broad_peak_394	20	.	1.75756	4.01229	2.03429
chr2L	22625270	22625553	HP1_c9_c13_broad_peak_395	14	.	1.67624	3.34056	1.46822
chr2L	22626592	22627881	HP1_c9_c13_broad_peak_396	25	.	1.83310	4.53281	2.50460
chr2L	22634327	22634889	HP1_c9_c13_broad_peak_397	14	.	1.68406	3.31569	1.44953
chr2L	22653400	22653672	HP1_c9_c13_broad_peak_398	32	.	1.98805	5.39386	3.26919
chr2L	22661515	22662363	HP1_c9_c13_broad_peak_399	12	.	1.64531	3.13142	1.29498
chr2L	22680032	22680463	HP1_c9_c13_broad_peak_400	20	.	1.78734	3.98801	2.01624
chr2L	22766938	22769271	HP1_c9_c13_broad_peak_401	21	.	1.52200	4.11741	2.12603
chr2L	22769773	22770095	HP1_c9_c13_broad_peak_402	14	.	1.42314	3.31841	1.44806
chr2L	22771264	22773058	HP1_c9_c13_broad_peak_403	23	.	1.56780	4.36790	2.36793
chr2L	22858058	22858508	HP1_c9_c13_broad_peak_404	15	.	1.74311	3.46971	1.57146
chr2L	22895905	22896484	HP1_c9_c13_broad_peak_405	18	.	1.76367	3.79011	1.85372
chr2L	22901058	22901555	HP1_c9_c13_broad_peak_406	16	.	1.70731	3.52805	1.61489
chr2L	22904572	22904946	HP1_c9_c13_broad_peak_407	11	.	1.56949	2.90338	1.11356
chr2L	22905530	22906082	HP1_c9_c13_broad_peak_408	16	.	1.73075	3.57701	1.65867
chr2L	22906670	22907224	HP1_c9_c13_broad_peak_409	20	.	1.84895	4.04017	2.05800
chr2L	22933014	22933384	HP1_c9_c13_broad_peak_410	15	.	1.71565	3.40842	1.52381
chr2L	22941484	22941960	HP1_c9_c13_broad_peak_411	17	.	1.77150	3.66167	1.73543
chr2L	22943632	22943905	HP1_c9_c13_broad_peak_412	39	.	2.03349	6.19836	3.99215
chr2L	22961419	22962411	HP1_c9_c13_broad_peak_413	11	.	1.63866	2.94018	1.14146
chr2L	23070299	23071205	HP1_c9_c13_broad_peak_414	30	.	1.96250	5.10643	3.03448
chr2L	23074301	23074796	HP1_c9_c13_broad_peak_415	23	.	1.88115	4.34335	2.32707
chr2L	23078511	23078968	HP1_c9_c13_broad_peak_416	15	.	1.68582	3.43531	1.54463
chr2L	23114482	23114742	HP1_c9_c13_broad_peak_417	97	.	1.99563	12.35147	9.79787
chr2L	23168840	23169143	HP1_c9_c13_broad_peak_418	11	.	1.66938	2.89165	1.10213
chr2L	23183116	23183512	HP1_c9_c13_broad_peak_419	21	.	1.71461	4.10208	2.12561
chr2L	23186694	23187777	HP1_c9_c13_broad_peak_420	46	.	1.92462	6.90080	4.69086
chr2L	23188267	23188487	HP1_c9_c13_broad_peak_421	29	.	1.84006	4.99780	2.90863
chr2L	23191433	23191896	HP1_c9_c13_broad_peak_422	12	.	1.65022	3.07777	1.24951
chr2L	23216587	23217133	HP1_c9_c13_broad_peak_423	17	.	1.76590	3.61635	1.70155
chr2L	23227487	23228673	HP1_c9_c13_broad_peak_424	13	.	1.70414	3.24710	1.39311
chr2L	23234215	23237464	HP1_c9_c13_broad_peak_425	54	.	1.96910	7.76405	5.46466
chr2L	23238052	23239476	HP1_c9_c13_broad_peak_426	73	.	2.25867	9.80889	7.39924
chr2L	23302832	23303218	HP1_c9_c13_broad_peak_427	13	.	1.61360	3.19503	1.34752
chr2L	23334894	23335296	HP1_c9_c13_broad_peak_428	13	.	1.70068	3.20744	1.35613
chr2L	23335797	23336083	HP1_c9_c13_broad_peak_429	23	.	1.57882	4.32527	2.31877
chr2L	23357326	23357591	HP1_c9_c13_broad_peak_430	39	.	1.99610	6.16414	3.97562
chr2L	23369764	23370306	HP1_c9_c13_broad_peak_431	15	.	1.40561	3.45207	1.55937
chr2L	23370819	23371892	HP1_c9_c13_broad_peak_432	17	.	1.36165	3.70959	1.77902
chr2L	23396557	23396801	HP1_c9_c13_broad_peak_433	16	.	1.59105	3.50812	1.60552
chr2L	23457953	23458250	HP1_c9_c13_broad_peak_434	26	.	1.78988	4.67557	2.62734
chr2L	23462168	23462413	HP1_c9_c13_broad_peak_435	37	.	1.85924	5.92533	3.74402
chr2L	23471574	23472064	HP1_c9_c13_broad_peak_436	13	.	1.70477	3.25021	1.38875
chr2L	23502894	23503416	HP1_c9_c13_broad_peak_437	24	.	1.85761	4.43999	2.41507
chr2L	23508167	23508542	HP1_c9_c13_broad_peak_438	23	.	1.70552	4.35837	2.34003
chr2L	23509621	23510545	HP1_c9_c13_broad_peak_439	15	.	1.53855	3.41665	1.53155
chr2L	23512873	23513674	HP1_c9_c13_broad_peak_440	108	.	1.50802	13.53080	10.87635
chr2R	1533	3160	HP1_c9_c13_broad_peak_441	55	.	1.70104	7.77407	5.53295
chr2R	6156	6710	HP1_c9_c13_broad_peak_442	20	.	1.58870	3.98285	2.01779
chr2R	20858	21560	HP1_c9_c13_broad_peak_443	39	.	1.90929	6.14566	3.95760
chr2R	22959	23507	HP1_c9_c13_broad_peak_444	18	.	1.66958	3.79475	1.85021
chr2R	24703	26361	HP1_c9_c13_broad_peak_445	22	.	1.71813	4.21255	2.22182
chr2R	28274	30737	HP1_c9_c13_broad_peak_446	34	.	1.79816	5.54311	3.44953
chr2R	33744	36231	HP1_c9_c13_broad_peak_447	27	.	1.68006	4.78203	2.72327
chr2R	36705	37536	HP1_c9_c13_broad_peak_448	35	.	1.77791	5.72443	3.58236
chr2R	59953	60655	HP1_c9_c13_broad_peak_449	25	.	1.83582	4.58010	2.54760
chr2R	89965	90372	HP1_c9_c13_broad_peak_450	17	.	1.69710	3.66939	1.75519
chr2R	93532	93793	HP1_c9_c13_broad_peak_451	56	.	1.96325	7.92113	5.60066
chr2R	237320	237592	HP1_c9_c13_broad_peak_452	45	.	1.89234	6.79205	4.55221
chr2R	238984	239820	HP1_c9_c13_broad_peak_453	21	.	1.58667	4.15850	2.16690
chr2R	240528	241192	HP1_c9_c13_broad_peak_454	17	.	1.49799	3.66269	1.74139
chr2R	241677	242823	HP1_c9_c13_broad_peak_455	18	.	1.47515	3.73562	1.80252
chr2R	243602	245002	HP1_c9_c13_broad_peak_456	24	.	1.59187	4.45558	2.43497
chr2R	303229	304011	HP1_c9_c13_broad_peak_457	38	.	2.10733	6.00020	3.83125
chr2R	306397	307625	HP1_c9_c13_broad_peak_458	14	.	1.72833	3.33439	1.46014
chr2R	310952	311551	HP1_c9_c13_broad_peak_459	19	.	1.80117	3.96388	1.99715
chr2R	386821	387086	HP1_c9_c13_broad_peak_460	21	.	1.86349	4.10327	2.10502
chr2R	434529	435014	HP1_c9_c13_broad_peak_461	16	.	1.61711	3.50680	1.60395
chr2R	451421	452099	HP1_c9_c13_broad_peak_462	21	.	1.84817	4.12340	2.12756
chr2R	468601	468919	HP1_c9_c13_broad_peak_463	14	.	1.67723	3.31571	1.45417
chr2R	472037	472731	HP1_c9_c13_broad_peak_464	12	.	1.56318	3.13091	1.29631
chr2R	492319	492890	HP1_c9_c13_broad_peak_465	30	.	1.99720	5.16889	3.05585
chr2R	519536	520372	HP1_c9_c13_broad_peak_466	14	.	1.64582	3.35706	1.48033
chr2R	529766	532472	HP1_c9_c13_broad_peak_467	20	.	1.47669	3.98282	2.02334
chr2R	534020	536176	HP1_c9_c13_broad_peak_468	27	.	1.50572	4.84275	2.77980
chr2R	603396	603726	HP1_c9_c13_broad_peak_469	14	.	1.69205	3.36412	1.48861
chr2R	606490	607004	HP1_c9_c13_broad_peak_470	16	.	1.58297	3.50900	1.60784
chr2R	608597	609396	HP1_c9_c13_broad_peak_471	22	.	1.78994	4.23045	2.23982
chr2R	624597	625221	HP1_c9_c13_broad_peak_472	16	.	1.78360	3.60715	1.68854
chr2R	634045	634353	HP1_c9_c13_broad_peak_473	15	.	1.75579	3.49222	1.59124
chr2R	657240	657496	HP1_c9_c13_broad_peak_474	28	.	1.96815	4.95951	2.87243
chr2R	705965	706185	HP1_c9_c13_broad_peak_475	24	.	1.91198	4.45804	2.42355
chr2R	707718	708272	HP1_c9_c13_broad_peak_476	43	.	2.14223	6.58399	4.38221
chr2R	714017	714304	HP1_c9_c13_broad_peak_477	16	.	1.70154	3.56974	1.65808
chr2R	718358	718689	HP1_c9_c13_broad_peak_478	15	.	1.73775	3.45534	1.56081
chr2R	722170	722745	HP1_c9_c13_broad_peak_479	17	.	1.68806	3.63340	1.71153
chr2R	724074	724695	HP1_c9_c13_broad_peak_480	21	.	1.80380	4.19546	2.18749
chr2R	733071	733435	HP1_c9_c13_broad_peak_481	13	.	1.66700	3.16784	1.32419
chr2R	741871	743429	HP1_c9_c13_broad_peak_482	18	.	1.77020	3.79839	1.85448
chr2R	743845	744142	HP1_c9_c13_broad_peak_483	12	.	1.67000	3.06992	1.24717
chr2R	754734	755394	HP1_c9_c13_broad_peak_484	21	.	1.74259	4.16860	2.17605
chr2R	851060	851632	HP1_c9_c13_broad_peak_485	39	.	1.72969	6.10364	3.92544
chr2R	878263	878875	HP1_c9_c13_broad_peak_486	16	.	1.60588	3.61521	1.69734
chr2R	892629	893122	HP1_c9_c13_broad_peak_487	20	.	1.82604	3.99400	2.02619
chr2R	894245	894848	HP1_c9_c13_broad_peak_488	23	.	1.83268	4.38630	2.37296
chr2R	897211	897733	HP1_c9_c13_broad_peak_489	16	.	1.77980	3.55469	1.63491
chr2R	915025	915420	HP1_c9_c13_broad_peak_490	11	.	1.63905	2.98875	1.17860
chr2R	918378	919539	HP1_c9_c13_broad_peak_491	43	.	2.12608	6.53577	4.34171
chr2R	920371	921176	HP1_c9_c13_broad_peak_492	19	.	1.80803	3.95988	1.99388
chr2R	963140	963402	HP1_c9_c13_broad_peak_493	49	.	2.11120	7.24974	4.97619
chr2R	979684	979913	HP1_c9_c13_broad_peak_494	12	.	1.68747	3.05671	1.23171
chr2R	1006949	1007174	HP1_c9_c13_broad_peak_495	15	.	1.73572	3.38013	1.50301
chr2R	1010131	1010576	HP1_c9_c13_broad_peak_496	29	.	1.93547	5.02743	2.92983
chr2R	1017828	1021465	HP1_c9_c13_broad_peak_497	20	.	1.75652	3.96802	2.00685
chr2R	1028711	1028935	HP1_c9_c13_broad_peak_498	28	.	1.90707	4.95074	2.86712
chr2R	1068470	1068736	HP1_c9_c13_broad_peak_499	17	.	1.75580	3.72856	1.79538
chr2R	1097824	1098108	HP1_c9_c13_broad_peak_500	65	.	1.61852	8.93956	6.55483
chr2R	1118838	1120051	HP1_c9_c13_broad_peak_501	21	.	1.81639	4.11391	2.12378
chr2R	1123698	1124136	HP1_c9_c13_broad_peak_502	34	.	2.05500	5.56580	3.41252
chr2R	1144633	1145113	HP1_c9_c13_broad_peak_503	14	.	1.73813	3.30153	1.42936
chr2R	1149072	1149342	HP1_c9_c13_broad_peak_504	23	.	1.82379	4.36038	2.34549
chr2R	1152525	1152837	HP1_c9_c13_broad_peak_505	12	.	1.55455	3.10485	1.27515
chr2R	1153315	1153766	HP1_c9_c13_broad_peak_506	54	.	1.89633	7.76231	5.46182
chr2R	1154175	1160401	HP1_c9_c13_broad_peak_507	48	.	1.81090	7.10294	4.88302
chr2R	1177990	1179562	HP1_c9_c13_broad_peak_508	23	.	1.85173	4.34285	2.33636
chr2R	1241110	1241545	HP1_c9_c13_broad_peak_509	14	.	1.63401	3.33069	1.46082
chr2R	1243115	1243396	HP1_c9_c13_broad_peak_510	60	.	2.24680	8.38948	6.05028
chr2R	1280217	1280995	HP1_c9_c13_broad_peak_511	12	.	1.64842	3.10725	1.27697
chr2R	1306948	1307572	HP1_c9_c13_broad_peak_512	14	.	1.74403	3.38195	1.49702
chr2R	1379008	1379768	HP1_c9_c13_broad_peak_513	32	.	1.91825	5.30691	3.22572
chr2R	1384598	1386188	HP1_c9_c13_broad_peak_514	62	.	2.26756	8.60213	6.29839
chr2R	1388547	1389334	HP1_c9_c13_broad_peak_515	23	.	1.80727	4.36708	2.35622
chr2R	1414195	1414584	HP1_c9_c13_broad_peak_516	22	.	1.75366	4.26208	2.26215
chr2R	1415210	1416987	HP1_c9_c13_broad_peak_517	19	.	1.68482	3.92167	1.96331
chr2R	1462995	1463259	HP1_c9_c13_broad_peak_518	26	.	1.89808	4.65363	2.61188
chr2R	1482624	1483026	HP1_c9_c13_broad_peak_519	19	.	1.76160	3.90389	1.94374
chr2R	1483965	1484390	HP1_c9_c13_broad_peak_520	21	.	1.81634	4.19402	2.19744
chr2R	1514390	1514979	HP1_c9_c13_broad_peak_521	18	.	1.38959	3.77867	1.83604
chr2R	1518590	1518838	HP1_c9_c13_broad_peak_522	13	.	1.43539	3.20193	1.35369
chr2R	1553768	1554419	HP1_c9_c13_broad_peak_523	20	.	1.67087	3.98771	2.04071
chr2R	1563154	1563414	HP1_c9_c13_broad_peak_524	36	.	1.88895	5.83514	3.65933
chr2R	1564334	1564695	HP1_c9_c13_broad_peak_525	13	.	1.65461	3.18736	1.33892
chr2R	1565723	1568120	HP1_c9_c13_broad_peak_526	37	.	1.92155	5.89652	3.78771
chr2R	1599206	1599765	HP1_c9_c13_broad_peak_527	18	.	1.80078	3.78153	1.84671
chr2R	1620153	1620803	HP1_c9_c13_broad_peak_528	13	.	1.70923	3.18701	1.34447
chr2R	1623545	1624523	HP1_c9_c13_broad_peak_529	14	.	1.70941	3.28259	1.41546
chr2R	1663101	1663700	HP1_c9_c13_broad_peak_530	18	.	1.80536	3.74812	1.81036
chr2R	1675417	1675825	HP1_c9_c13_broad_peak_531	12	.	1.53225	3.08140	1.25554
chr2R	1723861	1724111	HP1_c9_c13_broad_peak_532	19	.	1.67115	3.90522	1.94545
chr2R	1741210	1741489	HP1_c9_c13_broad_peak_533	22	.	1.87597	4.25003	2.24112
chr2R	1742107	1743856	HP1_c9_c13_broad_peak_534	12	.	1.70064	3.08604	1.25633
chr2R	1747512	1747832	HP1_c9_c13_broad_peak_535	13	.	1.71771	3.17734	1.32826
chr2R	1806144	1806708	HP1_c9_c13_broad_peak_536	13	.	1.62555	3.23617	1.37881
chr2R	1807455	1808269	HP1_c9_c13_broad_peak_537	19	.	1.75071	3.96012	1.99041
chr2R	1817401	1818153	HP1_c9_c13_broad_peak_538	31	.	1.96803	5.23548	3.12597
chr2R	1819883	1820552	HP1_c9_c13_broad_peak_539	13	.	1.72318	3.26154	1.39644
chr2R	1825906	1826734	HP1_c9_c13_broad_peak_540	107	.	1.79117	13.32450	10.75974
chr2R	1861410	1861890	HP1_c9_c13_broad_peak_541	38	.	2.02633	5.99394	3.83015
chr2R	1910225	1910576	HP1_c9_c13_broad_peak_542	13	.	1.61688	3.25430	1.39439
chr2R	1943463	1944291	HP1_c9_c13_broad_peak_543	26	.	1.54085	4.63112	2.61935
chr2R	1947556	1947789	HP1_c9_c13_broad_peak_544	16	.	1.43016	3.51477	1.61200
chr2R	2016386	2016870	HP1_c9_c13_broad_peak_545	25	.	1.80937	4.53867	2.50838
chr2R	2025446	2025818	HP1_c9_c13_broad_peak_546	10	.	1.52246	2.83070	1.06402
chr2R	2058939	2059444	HP1_c9_c13_broad_peak_547	14	.	1.67847	3.29781	1.43173
chr2R	2080052	2080797	HP1_c9_c13_broad_peak_548	15	.	1.76301	3.46237	1.56654
chr2R	2129016	2129397	HP1_c9_c13_broad_peak_549	23	.	1.78118	4.40701	2.39249
chr2R	2148639	2149230	HP1_c9_c13_broad_peak_550	24	.	1.87599	4.44557	2.42402
chr2R	2153070	2155435	HP1_c9_c13_broad_peak_551	21	.	1.77731	4.17796	2.19952
chr2R	2155951	2156539	HP1_c9_c13_broad_peak_552	19	.	1.68586	3.91797	1.96095
chr2R	2162739	2163472	HP1_c9_c13_broad_peak_553	37	.	1.78657	5.86012	3.70705
chr2R	2169510	2170238	HP1_c9_c13_broad_peak_554	124	.	2.75970	15.10651	12.41740
chr2R	2183410	2183756	HP1_c9_c13_broad_peak_555	34	.	1.83070	5.52210	3.41443
chr2R	2198243	2198493	HP1_c9_c13_broad_peak_556	23	.	1.87017	4.42413	2.39460
chr2R	2271317	2271575	HP1_c9_c13_broad_peak_557	12	.	1.64633	3.10433	1.27380
chr2R	2318800	2319675	HP1_c9_c13_broad_peak_558	16	.	1.77556	3.55425	1.64217
chr2R	2321245	2321669	HP1_c9_c13_broad_peak_559	19	.	1.77969	3.85416	1.90968
chr2R	2346985	2347600	HP1_c9_c13_broad_peak_560	11	.	1.65508	2.95365	1.15564
chr2R	2474943	2475406	HP1_c9_c13_broad_peak_561	17	.	1.70054	3.65391	1.72938
chr2R	2535075	2535471	HP1_c9_c13_broad_peak_562	27	.	1.92173	4.85457	2.77014
chr2R	2539996	2540447	HP1_c9_c13_broad_peak_563	28	.	1.89638	4.88258	2.81352
chr2R	2546028	2549109	HP1_c9_c13_broad_peak_564	22	.	1.69924	4.27535	2.27765
chr2R	2549869	2551429	HP1_c9_c13_broad_peak_565	19	.	1.61654	3.89609	1.93808
chr2R	2572074	2572733	HP1_c9_c13_broad_peak_566	22	.	1.59845	4.25286	2.25005
chr2R	2574853	2575557	HP1_c9_c13_broad_peak_567	31	.	1.79137	5.21084	3.11033
chr2R	2576305	2578302	HP1_c9_c13_broad_peak_568	21	.	1.73301	4.14378	2.15238
chr2R	2578838	2579376	HP1_c9_c13_broad_peak_569	78	.	2.32820	10.20391	7.80454
chr2R	2614039	2614424	HP1_c9_c13_broad_peak_570	16	.	1.76132	3.58069	1.66539
chr2R	2615012	2615331	HP1_c9_c13_broad_peak_571	13	.	1.66189	3.16822	1.32365
chr2R	2645942	2646672	HP1_c9_c13_broad_peak_572	17	.	1.74437	3.68182	1.74961
chr2R	2708158	2708389	HP1_c9_c13_broad_peak_573	51	.	2.12268	7.47681	5.17794
chr2R	2719291	2719826	HP1_c9_c13_broad_peak_574	16	.	1.70635	3.50544	1.60372
chr2R	2747341	2747798	HP1_c9_c13_broad_peak_575	17	.	1.71546	3.62516	1.70556
chr2R	2748898	2749315	HP1_c9_c13_broad_peak_576	14	.	1.72063	3.33008	1.45833
chr2R	2849549	2850136	HP1_c9_c13_broad_peak_577	14	.	1.71597	3.27516	1.41403
chr2R	2857267	2858104	HP1_c9_c13_broad_peak_578	33	.	1.73734	5.43183	3.34255
chr2R	2859067	2861282	HP1_c9_c13_broad_peak_579	23	.	1.58800	4.33222	2.32747
chr2R	2861838	2862731	HP1_c9_c13_broad_peak_580	37	.	1.76814	5.93358	3.74915
chr2R	2879409	2879707	HP1_c9_c13_broad_peak_581	30	.	2.00371	5.12312	3.01800
chr2R	2910849	2911558	HP1_c9_c13_broad_peak_582	16	.	1.64156	3.51422	1.60900
chr2R	2913296	2913768	HP1_c9_c13_broad_peak_583	28	.	1.86588	4.96162	2.88091
chr2R	3003916	3004334	HP1_c9_c13_broad_peak_584	43	.	1.79041	6.57588	4.36541
chr2R	3034088	3034589	HP1_c9_c13_broad_peak_585	17	.	1.75605	3.72181	1.78441
chr2R	3035684	3036482	HP1_c9_c13_broad_peak_586	17	.	1.65616	3.72685	1.78838
chr2R	3075782	3076261	HP1_c9_c13_broad_peak_587	14	.	1.69048	3.34475	1.46881
chr2R	3079710	3079955	HP1_c9_c13_broad_peak_588	34	.	2.00412	5.56161	3.42297
chr2R	3087347	3087946	HP1_c9_c13_broad_peak_589	15	.	1.66308	3.45203	1.56094
chr2R	3126441	3127288	HP1_c9_c13_broad_peak_590	19	.	1.80744	3.93689	1.97917
chr2R	3184250	3184728	HP1_c9_c13_broad_peak_591	17	.	1.77421	3.67169	1.75093
chr2R	3209479	3209771	HP1_c9_c13_broad_peak_592	17	.	1.72916	3.70018	1.76629
chr2R	3210638	3211030	HP1_c9_c13_broad_peak_593	26	.	1.80182	4.69312	2.65314
chr2R	3213530	3213760	HP1_c9_c13_broad_peak_594	17	.	1.78553	3.72072	1.77806
chr2R	3227870	3228938	HP1_c9_c13_broad_peak_595	42	.	1.94315	6.41987	4.20834
chr2R	3232083	3232741	HP1_c9_c13_broad_peak_596	12	.	1.55170	3.08396	1.25491
chr2R	3234066	3235089	HP1_c9_c13_broad_peak_597	45	.	1.82461	6.71324	4.50711
chr2R	3247537	3248178	HP1_c9_c13_broad_peak_598	14	.	1.58671	3.32224	1.45290
chr2R	3277038	3277434	HP1_c9_c13_broad_peak_599	17	.	1.79996	3.70371	1.77017
chr2R	3301318	3301880	HP1_c9_c13_broad_peak_600	13	.	1.60947	3.18852	1.34277
chr2R	3305416	3305974	HP1_c9_c13_broad_peak_601	18	.	1.61054	3.82610	1.87469
chr2R	3306400	3307238	HP1_c9_c13_broad_peak_602	23	.	1.57353	4.33761	2.33076
chr2R	3310114	3310739	HP1_c9_c13_broad_peak_603	16	.	1.46479	3.57296	1.66344
chr2R	3311256	3311538	HP1_c9_c13_broad_peak_604	25	.	1.54917	4.58538	2.55751
chr2R	3349134	3349371	HP1_c9_c13_broad_peak_605	18	.	1.78957	3.75371	1.82370
chr2R	3372788	3373534	HP1_c9_c13_broad_peak_606	17	.	1.48364	3.72742	1.79581
chr2R	3385883	3386601	HP1_c9_c13_broad_peak_607	31	.	1.78675	5.23198	3.13245
chr2R	3388082	3388617	HP1_c9_c13_broad_peak_608	20	.	1.62461	3.98516	2.01572
chr2R	3389369	3389899	HP1_c9_c13_broad_peak_609	13	.	1.58843	3.24061	1.38763
chr2R	3390471	3391859	HP1_c9_c13_broad_peak_610	20	.	1.64070	3.97919	2.01564
chr2R	3392367	3392730	HP1_c9_c13_broad_peak_611	36	.	1.92884	5.85707	3.68252
chr2R	3401259	3402123	HP1_c9_c13_broad_peak_612	35	.	1.95364	5.69367	3.57662
chr2R	3414259	3415956	HP1_c9_c13_broad_peak_613	23	.	1.81167	4.31860	2.31463
chr2R	3440029	3440504	HP1_c9_c13_broad_peak_614	23	.	1.90528	4.40497	2.37475
chr2R	3446934	3447157	HP1_c9_c13_broad_peak_615	29	.	1.94250	5.04185	2.94226
chr2R	3454236	3455001	HP1_c9_c13_broad_peak_616	19	.	1.77379	3.95691	1.99040
chr2R	3460216	3460859	HP1_c9_c13_broad_peak_617	17	.	1.76346	3.66828	1.74124
chr2R	3482815	3484066	HP1_c9_c13_broad_peak_618	43	.	1.53402	6.54178	4.32451
chr2R	3485413	3485743	HP1_c9_c13_broad_peak_619	17	.	1.36170	3.62591	1.70684
chr2R	3497120	3497674	HP1_c9_c13_broad_peak_620	16	.	1.68633	3.61354	1.69363
chr2R	3500135	3500751	HP1_c9_c13_broad_peak_621	33	.	1.86425	5.52770	3.39327
chr2R	3511793	3512181	HP1_c9_c13_broad_peak_622	18	.	1.62419	3.80405	1.85445
chr2R	3512874	3513182	HP1_c9_c13_broad_peak_623	81	.	2.20317	10.58739	8.10753
chr2R	3526902	3527351	HP1_c9_c13_broad_peak_624	24	.	1.78826	4.43288	2.40835
chr2R	3533650	3533986	HP1_c9_c13_broad_peak_625	11	.	1.57482	2.96498	1.16438
chr2R	3535414	3535668	HP1_c9_c13_broad_peak_626	19	.	1.79723	3.95183	1.98886
chr2R	3537928	3538501	HP1_c9_c13_broad_peak_627	23	.	1.73852	4.37075	2.34570
chr2R	3539337	3539782	HP1_c9_c13_broad_peak_628	11	.	1.52234	2.94202	1.14505
chr2R	3566034	3566342	HP1_c9_c13_broad_peak_629	14	.	1.74788	3.37084	1.48514
chr2R	3575645	3575890	HP1_c9_c13_broad_peak_630	18	.	1.80669	3.83536	1.87756
chr2R	3616739	3618693	HP1_c9_c13_broad_peak_631	29	.	1.85487	5.00260	2.93165
chr2R	3619281	3620022	HP1_c9_c13_broad_peak_632	31	.	1.90070	5.27265	3.18357
chr2R	3621253	3621721	HP1_c9_c13_broad_peak_633	13	.	1.66490	3.21705	1.36033
chr2R	3628731	3631301	HP1_c9_c13_broad_peak_634	24	.	1.74761	4.50834	2.48825
chr2R	3715739	3716071	HP1_c9_c13_broad_peak_635	11	.	1.63232	2.89445	1.10873
chr2R	3729717	3730140	HP1_c9_c13_broad_peak_636	31	.	1.57131	5.25775	3.13954
chr2R	3730677	3731354	HP1_c9_c13_broad_peak_637	20	.	1.48573	4.00417	2.03724
chr2R	3743680	3744109	HP1_c9_c13_broad_peak_638	13	.	1.41209	3.15182	1.31425
chr2R	3744586	3745281	HP1_c9_c13_broad_peak_639	41	.	1.64740	6.32688	4.14533
chr2R	3749738	3750047	HP1_c9_c13_broad_peak_640	21	.	1.60034	4.14025	2.15120
chr2R	3761765	3762319	HP1_c9_c13_broad_peak_641	30	.	1.53525	5.15359	3.05008
chr2R	3763159	3764497	HP1_c9_c13_broad_peak_642	28	.	1.50419	4.93212	2.84996
chr2R	3766222	3766640	HP1_c9_c13_broad_peak_643	20	.	1.44924	4.03552	2.05028
chr2R	3767265	3767523	HP1_c9_c13_broad_peak_644	41	.	1.77747	6.38101	4.15797
chr2R	3775566	3776190	HP1_c9_c13_broad_peak_645	47	.	1.91101	6.98669	4.74264
chr2R	3783172	3783401	HP1_c9_c13_broad_peak_646	26	.	1.56179	4.76233	2.68624
chr2R	3788636	3789006	HP1_c9_c13_broad_peak_647	65	.	2.29734	8.93065	6.53819
chr2R	3789885	3791381	HP1_c9_c13_broad_peak_648	23	.	1.65707	4.30896	2.30018
chr2R	3794798	3795520	HP1_c9_c13_broad_peak_649	20	.	1.57525	4.03112	2.05118
chr2R	3801127	3801911	HP1_c9_c13_broad_peak_650	50	.	1.69605	7.31491	5.05714
chr2R	3864962	3865285	HP1_c9_c13_broad_peak_651	19	.	1.66860	3.93643	1.98399
chr2R	3884333	3884843	HP1_c9_c13_broad_peak_652	18	.	1.68755	3.80147	1.86183
chr2R	3896498	3897057	HP1_c9_c13_broad_peak_653	12	.	1.69392	3.12524	1.29024
chr2R	3958891	3959169	HP1_c9_c13_broad_peak_654	27	.	1.64830	4.80547	2.74974
chr2R	3999312	3999775	HP1_c9_c13_broad_peak_655	15	.	1.71720	3.49483	1.59873
chr2R	4038326	4038782	HP1_c9_c13_broad_peak_656	13	.	1.67317	3.23195	1.37442
chr2R	4052502	4052758	HP1_c9_c13_broad_peak_657	17	.	1.67329	3.66661	1.74261
chr2R	4078075	4078664	HP1_c9_c13_broad_peak_658	31	.	1.73032	5.29549	3.18607
chr2R	4129501	4129826	HP1_c9_c13_broad_peak_659	15	.	1.67470	3.43757	1.54769
chr2R	4157376	4157725	HP1_c9_c13_broad_peak_660	11	.	1.65458	2.90237	1.11267
chr2R	4171479	4171879	HP1_c9_c13_broad_peak_661	16	.	1.58783	3.51545	1.61310
chr2R	4215958	4218481	HP1_c9_c13_broad_peak_662	29	.	1.74321	5.05969	2.97618
chr2R	4229968	4230867	HP1_c9_c13_broad_peak_663	23	.	1.80860	4.39285	2.36894
chr2R	4231580	4232053	HP1_c9_c13_broad_peak_664	16	.	1.76798	3.59936	1.67781
chr2R	4275975	4276368	HP1_c9_c13_broad_peak_665	32	.	1.99632	5.32295	3.21398
chr2R	4281320	4281599	HP1_c9_c13_broad_peak_666	16	.	1.77753	3.60082	1.67923
chr2R	4284504	4284817	HP1_c9_c13_broad_peak_667	11	.	1.68117	2.96169	1.15660
chr2R	4295254	4295721	HP1_c9_c13_broad_peak_668	20	.	1.81748	4.00528	2.02730
chr2R	4296195	4296666	HP1_c9_c13_broad_peak_669	15	.	1.65196	3.40408	1.52136
chr2R	4297167	4297807	HP1_c9_c13_broad_peak_670	22	.	1.69507	4.23764	2.24756
chr2R	4312086	4312606	HP1_c9_c13_broad_peak_671	15	.	1.75129	3.46289	1.56627
chr2R	4331019	4331454	HP1_c9_c13_broad_peak_672	20	.	1.77807	3.96313	2.00396
chr2R	4333763	4334078	HP1_c9_c13_broad_peak_673	11	.	1.59666	2.99799	1.19555
chr2R	4365579	4366157	HP1_c9_c13_broad_peak_674	29	.	1.97118	5.05605	2.97370
chr2R	4395470	4395779	HP1_c9_c13_broad_peak_675	25	.	1.89033	4.58082	2.53998
chr2R	4397997	4398277	HP1_c9_c13_broad_peak_676	17	.	1.72529	3.64280	1.71529
chr2R	4401352	4402101	HP1_c9_c13_broad_peak_677	15	.	1.69446	3.41498	1.53066
chr2R	4420495	4420730	HP1_c9_c13_broad_peak_678	37	.	1.92630	5.95356	3.77584
chr2R	4422571	4422799	HP1_c9_c13_broad_peak_679	47	.	2.05145	6.97137	4.72050
chr2R	4477869	4478432	HP1_c9_c13_broad_peak_680	53	.	2.19699	7.68190	5.38268
chr2R	4481513	4482811	HP1_c9_c13_broad_peak_681	55	.	2.13195	7.87614	5.57656
chr2R	4489991	4490386	HP1_c9_c13_broad_peak_682	25	.	1.84001	4.60940	2.56013
chr2R	4491026	4492117	HP1_c9_c13_broad_peak_683	32	.	1.88956	5.36586	3.25296
chr2R	4495846	4496073	HP1_c9_c13_broad_peak_684	30	.	1.72832	5.18517	3.06642
chr2R	4496613	4496840	HP1_c9_c13_broad_peak_685	20	.	1.72116	3.99017	2.01837
chr2R	4498857	4499634	HP1_c9_c13_broad_peak_686	15	.	1.69198	3.45746	1.56428
chr2R	4528492	4529058	HP1_c9_c13_broad_peak_687	16	.	1.71223	3.51379	1.61501
chr2R	4530025	4530510	HP1_c9_c13_broad_peak_688	13	.	1.68109	3.20115	1.34790
chr2R	4531050	4531574	HP1_c9_c13_broad_peak_689	14	.	1.73308	3.29087	1.42999
chr2R	4554906	4555253	HP1_c9_c13_broad_peak_690	16	.	1.54676	3.55943	1.65199
chr2R	4572114	4573176	HP1_c9_c13_broad_peak_691	32	.	1.92068	5.37913	3.25476
chr2R	4574574	4575043	HP1_c9_c13_broad_peak_692	31	.	1.83250	5.29932	3.19871
chr2R	4583857	4584740	HP1_c9_c13_broad_peak_693	19	.	1.79514	3.89337	1.93919
chr2R	4655560	4656240	HP1_c9_c13_broad_peak_694	23	.	1.61424	4.35590	2.34011
chr2R	4730308	4730938	HP1_c9_c13_broad_peak_695	19	.	1.78399	3.89137	1.93561
chr2R	4737812	4738297	HP1_c9_c13_broad_peak_696	16	.	1.61581	3.54660	1.63617
chr2R	4773314	4773848	HP1_c9_c13_broad_peak_697	22	.	1.71976	4.25756	2.26052
chr2R	4795441	4795729	HP1_c9_c13_broad_peak_698	30	.	1.93632	5.11762	3.00866
chr2R	4863681	4868779	HP1_c9_c13_broad_peak_699	38	.	1.41215	6.01116	3.84692
chr2R	4870931	4871162	HP1_c9_c13_broad_peak_700	172	.	2.27774	20.21638	17.29337
chr2R	4873719	4874052	HP1_c9_c13_broad_peak_701	19	.	1.83807	3.95589	1.98787
chr2R	4875434	4876032	HP1_c9_c13_broad_peak_702	32	.	2.01300	5.37438	3.23965
chr2R	4884368	4884592	HP1_c9_c13_broad_peak_703	17	.	1.80601	3.72308	1.77793
chr2R	4923108	4923332	HP1_c9_c13_broad_peak_704	29	.	1.86436	5.08159	2.97973
chr2R	4961770	4962121	HP1_c9_c13_broad_peak_705	17	.	1.66280	3.71645	1.78271
chr2R	4963267	4963761	HP1_c9_c13_broad_peak_706	21	.	1.85011	4.14583	2.17184
chr2R	4983485	4983783	HP1_c9_c13_broad_peak_707	24	.	1.63907	4.53022	2.49545
chr2R	4990930	4993420	HP1_c9_c13_broad_peak_708	53	.	2.05408	7.59655	5.30833
chr2R	4994396	4994767	HP1_c9_c13_broad_peak_709	29	.	1.71502	4.98000	2.90037
chr2R	5018083	5018446	HP1_c9_c13_broad_peak_710	14	.	1.55412	3.27662	1.41371
chr2R	5050764	5051487	HP1_c9_c13_broad_peak_711	15	.	1.66536	3.44237	1.55625
chr2R	5054303	5054719	HP1_c9_c13_broad_peak_712	14	.	1.60688	3.27655	1.41569
chr2R	5055312	5055689	HP1_c9_c13_broad_peak_713	19	.	1.72866	3.87491	1.91987
chr2R	5056127	5056585	HP1_c9_c13_broad_peak_714	68	.	2.09273	9.26790	6.88002
chr2R	5086061	5086350	HP1_c9_c13_broad_peak_715	12	.	1.65429	3.03816	1.21702
chr2R	5100929	5101186	HP1_c9_c13_broad_peak_716	24	.	1.76852	4.48262	2.45634
chr2R	5381744	5383235	HP1_c9_c13_broad_peak_717	23	.	1.59678	4.34125	2.32807
chr2R	5383748	5383997	HP1_c9_c13_broad_peak_718	17	.	1.55081	3.72774	1.78671
chr2R	5384830	5385303	HP1_c9_c13_broad_peak_719	16	.	1.56436	3.58209	1.66881
chr2R	5386988	5387254	HP1_c9_c13_broad_peak_720	21	.	1.59717	4.10600	2.11201
chr2R	5427358	5427607	HP1_c9_c13_broad_peak_721	19	.	1.83975	3.95611	1.98313
chr2R	5545493	5545768	HP1_c9_c13_broad_peak_722	16	.	1.71904	3.56036	1.64802
chr2R	5726430	5727092	HP1_c9_c13_broad_peak_723	13	.	1.69638	3.20865	1.35427
chr2R	5797850	5798265	HP1_c9_c13_broad_peak_724	17	.	1.78677	3.72663	1.78720
chr2R	5803609	5803974	HP1_c9_c13_broad_peak_725	12	.	1.67822	3.11853	1.28591
chr2R	5831698	5832029	HP1_c9_c13_broad_peak_726	22	.	1.87129	4.21096	2.20305
chr2R	5873309	5873795	HP1_c9_c13_broad_peak_727	13	.	1.72062	3.22667	1.36794
chr2R	5962453	5962794	HP1_c9_c13_broad_peak_728	11	.	1.64696	3.00622	1.19672
chr2R	6181004	6181402	HP1_c9_c13_broad_peak_729	60	.	2.38590	8.40853	6.05457
chr2R	6182534	6182878	HP1_c9_c13_broad_peak_730	13	.	1.67149	3.19978	1.34813
chr2R	6192793	6193214	HP1_c9_c13_broad_peak_731	12	.	1.69234	3.13921	1.29701
chr2R	6195569	6196729	HP1_c9_c13_broad_peak_732	20	.	1.80958	4.06356	2.08848
chr2R	6201076	6201551	HP1_c9_c13_broad_peak_733	14	.	1.73503	3.31454	1.43963
chr2R	6233715	6234167	HP1_c9_c13_broad_peak_734	12	.	1.69343	3.10173	1.26683
chr2R	6235301	6235651	HP1_c9_c13_broad_peak_735	17	.	1.78657	3.70200	1.76838
chr2R	6260149	6261343	HP1_c9_c13_broad_peak_736	29	.	1.97425	5.07331	2.98281
chr2R	6262188	6263598	HP1_c9_c13_broad_peak_737	20	.	1.79342	4.06501	2.09040
chr2R	6273290	6274166	HP1_c9_c13_broad_peak_738	25	.	1.66385	4.56168	2.51689
chr2R	6277126	6277369	HP1_c9_c13_broad_peak_739	42	.	1.97912	6.38455	4.20276
chr2R	6282606	6283441	HP1_c9_c13_broad_peak_740	14	.	1.72818	3.35507	1.48324
chr2R	6284141	6284582	HP1_c9_c13_broad_peak_741	16	.	1.77756	3.54960	1.63060
chr2R	6293231	6293545	HP1_c9_c13_broad_peak_742	35	.	2.05157	5.72167	3.58001
chr2R	6306131	6306569	HP1_c9_c13_broad_peak_743	33	.	1.97670	5.43919	3.33064
chr2R	6312707	6313107	HP1_c9_c13_broad_peak_744	22	.	1.81289	4.28229	2.27003
chr2R	6316445	6316829	HP1_c9_c13_broad_peak_745	21	.	1.79175	4.10508	2.12380
chr2R	6321630	6322041	HP1_c9_c13_broad_peak_746	40	.	2.02614	6.24554	4.09359
chr2R	6348089	6349278	HP1_c9_c13_broad_peak_747	14	.	1.53318	3.35597	1.48064
chr2R	6349885	6350710	HP1_c9_c13_broad_peak_748	20	.	1.46866	4.00853	2.04204
chr2R	6399978	6400288	HP1_c9_c13_broad_peak_749	35	.	1.64243	5.64677	3.50275
chr2R	6401438	6402026	HP1_c9_c13_broad_peak_750	13	.	1.51725	3.22878	1.37483
chr2R	6430329	6430824	HP1_c9_c13_broad_peak_751	14	.	1.55346	3.35554	1.47775
chr2R	6452412	6453249	HP1_c9_c13_broad_peak_752	35	.	1.76343	5.68268	3.53852
chr2R	6453900	6454482	HP1_c9_c13_broad_peak_753	25	.	1.74365	4.54770	2.50344
chr2R	6456332	6459970	HP1_c9_c13_broad_peak_754	26	.	1.66388	4.63837	2.60054
chr2R	6483207	6483557	HP1_c9_c13_broad_peak_755	16	.	1.69787	3.53818	1.62979
chr2R	6489337	6490539	HP1_c9_c13_broad_peak_756	55	.	1.62120	7.86038	5.56776
chr2R	6498517	6498757	HP1_c9_c13_broad_peak_757	27	.	1.75034	4.76958	2.70028
chr2R	6514165	6514714	HP1_c9_c13_broad_peak_758	17	.	1.76551	3.65537	1.72850
chr2R	6526975	6527237	HP1_c9_c13_broad_peak_759	25	.	1.92103	4.55969	2.52588
chr2R	6632702	6633142	HP1_c9_c13_broad_peak_760	11	.	1.67981	2.95180	1.14884
chr2R	6640267	6640829	HP1_c9_c13_broad_peak_761	14	.	1.72916	3.33400	1.46356
chr2R	6641738	6641999	HP1_c9_c13_broad_peak_762	15	.	1.72545	3.46984	1.56907
chr2R	6668201	6668563	HP1_c9_c13_broad_peak_763	14	.	1.73636	3.32108	1.44396
chr2R	6695785	6697316	HP1_c9_c13_broad_peak_764	21	.	1.80194	4.08988	2.10930
chr2R	6765195	6765749	HP1_c9_c13_broad_peak_765	23	.	1.74061	4.31769	2.30968
chr2R	6808377	6809572	HP1_c9_c13_broad_peak_766	23	.	1.83208	4.31583	2.30571
chr2R	6811211	6811690	HP1_c9_c13_broad_peak_767	25	.	1.85869	4.57802	2.53181
chr2R	6819486	6819836	HP1_c9_c13_broad_peak_768	14	.	1.74030	3.31234	1.43715
chr2R	6839971	6840233	HP1_c9_c13_broad_peak_769	15	.	1.75091	3.41197	1.52541
chr2R	6858273	6858527	HP1_c9_c13_broad_peak_770	11	.	1.65619	2.95767	1.15338
chr2R	6870195	6870497	HP1_c9_c13_broad_peak_771	15	.	1.74974	3.40971	1.51794
chr2R	6918501	6918886	HP1_c9_c13_broad_peak_772	14	.	1.74774	3.36544	1.48376
chr2R	6922913	6923218	HP1_c9_c13_broad_peak_773	12	.	1.68598	3.07263	1.24690
chr2R	6952408	6953082	HP1_c9_c13_broad_peak_774	20	.	1.72949	4.08717	2.09598
chr2R	6953867	6957967	HP1_c9_c13_broad_peak_775	26	.	1.66191	4.70036	2.65055
chr2R	6958518	6959394	HP1_c9_c13_broad_peak_776	31	.	1.78865	5.25121	3.13582
chr2R	6986234	6986855	HP1_c9_c13_broad_peak_777	23	.	1.86083	4.38324	2.36144
chr2R	7106331	7106585	HP1_c9_c13_broad_peak_778	24	.	1.91365	4.47067	2.43198
chr2R	7200433	7200837	HP1_c9_c13_broad_peak_779	11	.	1.60331	2.99058	1.18013
chr2R	7204427	7204651	HP1_c9_c13_broad_peak_780	14	.	1.74121	3.33335	1.46222
chr2R	7206563	7206806	HP1_c9_c13_broad_peak_781	25	.	1.90050	4.62912	2.57225
chr2R	7230241	7231033	HP1_c9_c13_broad_peak_782	64	.	2.36914	8.76395	6.44121
chr2R	7236366	7236842	HP1_c9_c13_broad_peak_783	14	.	1.52048	3.33513	1.46290
chr2R	7298989	7299237	HP1_c9_c13_broad_peak_784	20	.	1.85737	4.08663	2.09977
chr2R	7359825	7360045	HP1_c9_c13_broad_peak_785	13	.	1.72111	3.21071	1.35644
chr2R	7386055	7386279	HP1_c9_c13_broad_peak_786	17	.	1.74957	3.62824	1.70502
chr2R	7447635	7447887	HP1_c9_c13_broad_peak_787	12	.	1.66977	3.05430	1.22883
chr2R	7484861	7485850	HP1_c9_c13_broad_peak_788	14	.	1.66463	3.32380	1.45288
chr2R	7486400	7487022	HP1_c9_c13_broad_peak_789	27	.	1.92072	4.79346	2.73549
chr2R	7490460	7491152	HP1_c9_c13_broad_peak_790	24	.	1.89053	4.49421	2.46886
chr2R	7491628	7492464	HP1_c9_c13_broad_peak_791	17	.	1.79112	3.70316	1.76861
chr2R	7495763	7496016	HP1_c9_c13_broad_peak_792	34	.	2.03300	5.62790	3.48270
chr2R	7501068	7501542	HP1_c9_c13_broad_peak_793	16	.	1.76797	3.59881	1.68457
chr2R	7526895	7527748	HP1_c9_c13_broad_peak_794	12	.	1.67484	3.03146	1.21216
chr2R	7532997	7533923	HP1_c9_c13_broad_peak_795	14	.	1.74448	3.38200	1.49562
chr2R	7591381	7591655	HP1_c9_c13_broad_peak_796	13	.	1.70935	3.17299	1.32681
chr2R	7650423	7650751	HP1_c9_c13_broad_peak_797	14	.	1.71606	3.35778	1.47812
chr2R	7677882	7678232	HP1_c9_c13_broad_peak_798	86	.	2.49021	11.15977	8.65972
chr2R	7792142	7792550	HP1_c9_c13_broad_peak_799	12	.	1.65579	3.12517	1.28490
chr2R	7906050	7906594	HP1_c9_c13_broad_peak_800	27	.	1.88952	4.81551	2.74970
chr2R	7947810	7948362	HP1_c9_c13_broad_peak_801	16	.	1.76621	3.54893	1.64372
chr2R	7996279	7996536	HP1_c9_c13_broad_peak_802	13	.	1.70488	3.18324	1.33327
chr2R	7997937	7998801	HP1_c9_c13_broad_peak_803	13	.	1.72997	3.26507	1.39942
chr2R	8018939	8019288	HP1_c9_c13_broad_peak_804	11	.	1.66583	2.90004	1.11110
chr2R	8116356	8116855	HP1_c9_c13_broad_peak_805	17	.	1.74800	3.67565	1.74763
chr2R	8122315	8122634	HP1_c9_c13_broad_peak_806	24	.	1.84275	4.46968	2.43970
chr2R	8130224	8130545	HP1_c9_c13_broad_peak_807	29	.	1.91857	5.09392	2.99223
chr2R	8131019	8131630	HP1_c9_c13_broad_peak_808	18	.	1.77575	3.74427	1.80632
chr2R	8134390	8134834	HP1_c9_c13_broad_peak_809	16	.	1.79016	3.62661	1.69946
chr2R	8229483	8229962	HP1_c9_c13_broad_peak_810	20	.	1.79197	4.04632	2.06838
chr2R	8233651	8233901	HP1_c9_c13_broad_peak_811	33	.	1.98988	5.50907	3.38415
chr2R	8237529	8238593	HP1_c9_c13_broad_peak_812	20	.	1.79009	4.07466	2.08777
chr2R	8389126	8389422	HP1_c9_c13_broad_peak_813	14	.	1.70871	3.34260	1.46267
chr2R	8394993	8395338	HP1_c9_c13_broad_peak_814	34	.	1.98946	5.62494	3.48864
chr2R	8400584	8401316	HP1_c9_c13_broad_peak_815	13	.	1.71187	3.24376	1.38739
chr2R	8406785	8407051	HP1_c9_c13_broad_peak_816	15	.	1.73607	3.38453	1.50539
chr2R	8419570	8419830	HP1_c9_c13_broad_peak_817	22	.	1.86695	4.28610	2.28901
chr2R	8467779	8468015	HP1_c9_c13_broad_peak_818	43	.	2.09222	6.58252	4.35178
chr2R	8490745	8492190	HP1_c9_c13_broad_peak_819	71	.	2.06000	9.50903	7.11829
chr2R	8522304	8522622	HP1_c9_c13_broad_peak_820	21	.	1.86613	4.16361	2.17447
chr2R	8652909	8653405	HP1_c9_c13_broad_peak_821	15	.	1.76257	3.45946	1.56291
chr2R	8661177	8662021	HP1_c9_c13_broad_peak_822	13	.	1.69797	3.24522	1.38764
chr2R	8845963	8846387	HP1_c9_c13_broad_peak_823	23	.	1.89187	4.34277	2.32354
chr2R	8876150	8876437	HP1_c9_c13_broad_peak_824	16	.	1.75696	3.59363	1.67405
chr2R	8900128	8900538	HP1_c9_c13_broad_peak_825	15	.	1.64422	3.39956	1.51506
chr2R	8911353	8911828	HP1_c9_c13_broad_peak_826	17	.	1.76956	3.63256	1.71219
chr2R	8914768	8915218	HP1_c9_c13_broad_peak_827	19	.	1.77013	3.96355	1.99595
chr2R	8923485	8924314	HP1_c9_c13_broad_peak_828	14	.	1.70059	3.34275	1.46550
chr2R	9159196	9159751	HP1_c9_c13_broad_peak_829	16	.	1.72278	3.58217	1.66570
chr2R	9294661	9294951	HP1_c9_c13_broad_peak_830	14	.	1.72012	3.27801	1.40666
chr2R	9298751	9299298	HP1_c9_c13_broad_peak_831	13	.	1.68004	3.19180	1.34093
chr2R	9315295	9315573	HP1_c9_c13_broad_peak_832	73	.	2.46776	9.73801	7.30980
chr2R	9317291	9319270	HP1_c9_c13_broad_peak_833	18	.	1.77296	3.82638	1.87821
chr2R	9481946	9483077	HP1_c9_c13_broad_peak_834	44	.	1.75303	6.60766	4.45100
chr2R	9523557	9524025	HP1_c9_c13_broad_peak_835	20	.	1.83977	3.98078	2.00419
chr2R	9545727	9546151	HP1_c9_c13_broad_peak_836	11	.	1.64429	2.93507	1.14248
chr2R	9584832	9585524	HP1_c9_c13_broad_peak_837	14	.	1.71579	3.37163	1.49201
chr2R	9692852	9693342	HP1_c9_c13_broad_peak_838	20	.	1.83991	4.04427	2.07121
chr2R	9871855	9872162	HP1_c9_c13_broad_peak_839	14	.	1.62245	3.26594	1.40605
chr2R	9962379	9962638	HP1_c9_c13_broad_peak_840	13	.	1.72536	3.22096	1.36269
chr2R	9977078	9977840	HP1_c9_c13_broad_peak_841	22	.	1.84951	4.26769	2.26467
chr2R	9979075	9979303	HP1_c9_c13_broad_peak_842	48	.	2.13945	7.09197	4.82765
chr2R	9979808	9980429	HP1_c9_c13_broad_peak_843	17	.	1.78426	3.72501	1.79332
chr2R	9986011	9986606	HP1_c9_c13_broad_peak_844	18	.	1.80226	3.83854	1.87925
chr2R	9989052	9989350	HP1_c9_c13_broad_peak_845	50	.	2.26538	7.32460	5.04393
chr2R	10066028	10066445	HP1_c9_c13_broad_peak_846	14	.	1.72055	3.30747	1.43500
chr2R	10093321	10093839	HP1_c9_c13_broad_peak_847	16	.	1.78039	3.56747	1.65011
chr2R	10097804	10098024	HP1_c9_c13_broad_peak_848	30	.	1.96222	5.16236	3.04796
chr2R	10309042	10309536	HP1_c9_c13_broad_peak_849	12	.	1.70910	3.12925	1.28872
chr2R	10435173	10435569	HP1_c9_c13_broad_peak_850	23	.	1.89086	4.34353	2.32818
chr2R	10520912	10521164	HP1_c9_c13_broad_peak_851	20	.	1.83489	4.00046	2.02330
chr2R	10583329	10583726	HP1_c9_c13_broad_peak_852	45	.	2.20544	6.77721	4.52340
chr2R	10883857	10884289	HP1_c9_c13_broad_peak_853	12	.	1.67989	3.12596	1.29026
chr2R	11024125	11024421	HP1_c9_c13_broad_peak_854	26	.	1.75630	4.71237	2.65494
chr2R	11237614	11237859	HP1_c9_c13_broad_peak_855	19	.	1.81023	3.96692	1.98769
chr2R	11313180	11314239	HP1_c9_c13_broad_peak_856	19	.	1.81154	3.88105	1.92993
chr2R	11416322	11416876	HP1_c9_c13_broad_peak_857	56	.	1.87983	7.93315	5.63061
chr2R	11417552	11418491	HP1_c9_c13_broad_peak_858	46	.	2.03533	6.91444	4.67983
chr2R	11450737	11451088	HP1_c9_c13_broad_peak_859	11	.	1.64375	2.91766	1.12420
chr2R	11457884	11458563	HP1_c9_c13_broad_peak_860	19	.	1.81232	3.90602	1.95466
chr2R	11724950	11725388	HP1_c9_c13_broad_peak_861	21	.	1.84661	4.10896	2.12683
chr2R	11967705	11968494	HP1_c9_c13_broad_peak_862	22	.	1.85232	4.30939	2.29653
chr2R	12027214	12027444	HP1_c9_c13_broad_peak_863	23	.	1.86156	4.36297	2.33572
chr2R	12117562	12117899	HP1_c9_c13_broad_peak_864	26	.	1.93333	4.72694	2.66466
chr2R	12168593	12169153	HP1_c9_c13_broad_peak_865	20	.	1.81517	3.98302	2.01422
chr2R	12200250	12200526	HP1_c9_c13_broad_peak_866	52	.	2.28954	7.51768	5.22821
chr2R	12201477	12202131	HP1_c9_c13_broad_peak_867	20	.	1.82994	4.07588	2.09304
chr2R	12345154	12345462	HP1_c9_c13_broad_peak_868	12	.	1.70287	3.10451	1.26908
chr2R	12453573	12454253	HP1_c9_c13_broad_peak_869	33	.	2.00880	5.51987	3.39331
chr2R	12481376	12481636	HP1_c9_c13_broad_peak_870	30	.	1.88007	5.19518	3.09021
chr2R	12502002	12503755	HP1_c9_c13_broad_peak_871	86	.	2.23543	11.11607	8.61471
chr2R	12508977	12509402	HP1_c9_c13_broad_peak_872	15	.	1.75151	3.47799	1.57707
chr2R	12777092	12777592	HP1_c9_c13_broad_peak_873	22	.	1.81349	4.19905	2.21562
chr2R	12788604	12788831	HP1_c9_c13_broad_peak_874	16	.	1.77279	3.55539	1.64083
chr2R	12821376	12822805	HP1_c9_c13_broad_peak_875	19	.	1.59911	3.89486	1.94291
chr2R	12823494	12823898	HP1_c9_c13_broad_peak_876	17	.	1.66105	3.64413	1.72503
chr2R	12916395	12917045	HP1_c9_c13_broad_peak_877	21	.	1.86486	4.15676	2.17047
chr2R	12980731	12981073	HP1_c9_c13_broad_peak_878	19	.	1.80983	3.87760	1.91761
chr2R	13002764	13003350	HP1_c9_c13_broad_peak_879	19	.	1.82210	3.91435	1.94950
chr2R	13221783	13222495	HP1_c9_c13_broad_peak_880	13	.	1.69607	3.18603	1.34001
chr2R	13228751	13228985	HP1_c9_c13_broad_peak_881	14	.	1.71554	3.35375	1.47532
chr2R	13483971	13484288	HP1_c9_c13_broad_peak_882	16	.	1.74888	3.56365	1.64816
chr2R	13504932	13505634	HP1_c9_c13_broad_peak_883	12	.	1.70342	3.11399	1.27709
chr2R	13559029	13559636	HP1_c9_c13_broad_peak_884	15	.	1.66267	3.41079	1.52606
chr2R	13590701	13591128	HP1_c9_c13_broad_peak_885	19	.	1.78088	3.86125	1.90947
chr2R	13728383	13729291	HP1_c9_c13_broad_peak_886	56	.	1.65894	7.88075	5.60873
chr2R	13730417	13731626	HP1_c9_c13_broad_peak_887	27	.	1.72358	4.79998	2.74819
chr2R	13733786	13735554	HP1_c9_c13_broad_peak_888	27	.	1.76978	4.86623	2.79489
chr2R	13905946	13906359	HP1_c9_c13_broad_peak_889	11	.	1.65770	2.97692	1.16807
chr2R	13906940	13907264	HP1_c9_c13_broad_peak_890	17	.	1.65758	3.70192	1.76728
chr2R	13958900	13959221	HP1_c9_c13_broad_peak_891	15	.	1.76357	3.49764	1.58861
chr2R	13967456	13967737	HP1_c9_c13_broad_peak_892	14	.	1.72725	3.33611	1.46201
chr2R	14106941	14107422	HP1_c9_c13_broad_peak_893	23	.	1.59207	4.36053	2.36810
chr2R	14140437	14141354	HP1_c9_c13_broad_peak_894	11	.	1.68078	2.95794	1.15395
chr2R	14189180	14190247	HP1_c9_c13_broad_peak_895	73	.	1.87421	9.83257	7.39611
chr2R	14191338	14192396	HP1_c9_c13_broad_peak_896	95	.	2.56641	12.02162	9.52228
chr2R	14192937	14193314	HP1_c9_c13_broad_peak_897	75	.	2.53342	9.93050	7.50750
chr2R	14194574	14195287	HP1_c9_c13_broad_peak_898	53	.	2.28157	7.62257	5.30770
chr2R	14203495	14203906	HP1_c9_c13_broad_peak_899	22	.	1.85155	4.26028	2.25766
chr2R	14227639	14227937	HP1_c9_c13_broad_peak_900	15	.	1.76617	3.48022	1.58006
chr2R	14270004	14270471	HP1_c9_c13_broad_peak_901	13	.	1.70517	3.25624	1.39778
chr2R	14398395	14398702	HP1_c9_c13_broad_peak_902	45	.	2.16156	6.73924	4.51417
chr2R	14798282	14798523	HP1_c9_c13_broad_peak_903	23	.	1.89262	4.32643	2.30969
chr2R	14889594	14892800	HP1_c9_c13_broad_peak_904	28	.	1.53273	4.91552	2.84595
chr2R	14893460	14894688	HP1_c9_c13_broad_peak_905	30	.	1.52658	5.16970	3.09498
chr2R	14895309	14896143	HP1_c9_c13_broad_peak_906	44	.	1.72125	6.62749	4.40123
chr2R	14931393	14931848	HP1_c9_c13_broad_peak_907	19	.	1.82556	3.90677	1.94595
chr2R	15081298	15082860	HP1_c9_c13_broad_peak_908	50	.	2.24306	7.32899	5.07976
chr2R	15138622	15139196	HP1_c9_c13_broad_peak_909	14	.	1.70362	3.33691	1.45849
chr2R	15212830	15213409	HP1_c9_c13_broad_peak_910	16	.	1.75400	3.58639	1.67102
chr2R	15270629	15270974	HP1_c9_c13_broad_peak_911	46	.	2.22243	6.93500	4.68737
chr2R	15282737	15282957	HP1_c9_c13_broad_peak_912	29	.	1.98568	5.08805	2.97651
chr2R	15362097	15362339	HP1_c9_c13_broad_peak_913	15	.	1.75358	3.44717	1.54751
chr2R	15379948	15380236	HP1_c9_c13_broad_peak_914	13	.	1.70188	3.25510	1.39535
chr2R	15682868	15683309	HP1_c9_c13_broad_peak_915	20	.	1.78220	3.99006	2.02559
chr2R	15890453	15891046	HP1_c9_c13_broad_peak_916	27	.	1.87277	4.80854	2.73066
chr2R	15933173	15933486	HP1_c9_c13_broad_peak_917	14	.	1.74071	3.36308	1.48261
chr2R	15934342	15934642	HP1_c9_c13_broad_peak_918	22	.	1.86815	4.29702	2.27938
chr2R	15954251	15954546	HP1_c9_c13_broad_peak_919	16	.	1.76816	3.61839	1.69369
chr2R	16001787	16002472	HP1_c9_c13_broad_peak_920	15	.	1.69506	3.46063	1.56730
chr2R	16057068	16057437	HP1_c9_c13_broad_peak_921	13	.	1.68350	3.21035	1.35927
chr2R	16282065	16282292	HP1_c9_c13_broad_peak_922	18	.	1.81023	3.77944	1.83679
chr2R	16586132	16586461	HP1_c9_c13_broad_peak_923	29	.	1.99284	5.01932	2.91578
chr2R	16781751	16782593	HP1_c9_c13_broad_peak_924	15	.	1.75822	3.48490	1.58601
chr2R	17069186	17069430	HP1_c9_c13_broad_peak_925	20	.	1.85312	4.05005	2.06646
chr2R	17292865	17293085	HP1_c9_c13_broad_peak_926	22	.	1.81686	4.26290	2.25096
chr2R	17349570	17349934	HP1_c9_c13_broad_peak_927	53	.	2.22251	7.63614	5.33681
chr2R	17363082	17363848	HP1_c9_c13_broad_peak_928	14	.	1.69672	3.34977	1.47087
chr2R	17486220	17486546	HP1_c9_c13_broad_peak_929	20	.	1.80897	4.05259	2.06395
chr2R	17487010	17487460	HP1_c9_c13_broad_peak_930	16	.	1.75238	3.56302	1.64732
chr2R	17560651	17561035	HP1_c9_c13_broad_peak_931	12	.	1.69395	3.03811	1.21535
chr2R	17815804	17816277	HP1_c9_c13_broad_peak_932	12	.	1.69726	3.06275	1.23557
chr2R	17857049	17857475	HP1_c9_c13_broad_peak_933	13	.	1.71890	3.19050	1.34345
chr2R	18113446	18114229	HP1_c9_c13_broad_peak_934	33	.	1.76817	5.45916	3.33444
chr2R	18136109	18136471	HP1_c9_c13_broad_peak_935	10	.	1.65318	2.87680	1.09536
chr2R	18144344	18144570	HP1_c9_c13_broad_peak_936	21	.	1.70169	4.12816	2.13401
chr2R	18153473	18153786	HP1_c9_c13_broad_peak_937	21	.	1.80641	4.12414	2.12478
chr2R	18227292	18227648	HP1_c9_c13_broad_peak_938	12	.	1.71002	3.13192	1.29291
chr2R	18283681	18284141	HP1_c9_c13_broad_peak_939	12	.	1.69895	3.06700	1.23912
chr2R	18299772	18300217	HP1_c9_c13_broad_peak_940	17	.	1.79631	3.69801	1.75611
chr2R	18359215	18359576	HP1_c9_c13_broad_peak_941	14	.	1.61177	3.36600	1.49110
chr2R	18577064	18577288	HP1_c9_c13_broad_peak_942	16	.	1.41363	3.53273	1.62505
chr2R	18577707	18578390	HP1_c9_c13_broad_peak_943	22	.	1.52282	4.25983	2.26182
chr2R	18579420	18579924	HP1_c9_c13_broad_peak_944	11	.	1.41742	3.00937	1.19973
chr2R	18632943	18633304	HP1_c9_c13_broad_peak_945	11	.	1.66945	2.90864	1.11428
chr2R	18809680	18810122	HP1_c9_c13_broad_peak_946	15	.	1.74878	3.45005	1.55743
chr2R	18832706	18833006	HP1_c9_c13_broad_peak_947	15	.	1.75610	3.41371	1.52295
chr2R	19030237	19030577	HP1_c9_c13_broad_peak_948	19	.	1.81876	3.90449	1.93657
chr2R	19258736	19259210	HP1_c9_c13_broad_peak_949	16	.	1.74136	3.52198	1.61577
chr2R	19630430	19631077	HP1_c9_c13_broad_peak_950	13	.	1.71171	3.14427	1.30244
chr2R	19669044	19669337	HP1_c9_c13_broad_peak_951	14	.	1.72853	3.27702	1.41185
chr2R	19729940	19730371	HP1_c9_c13_broad_peak_952	14	.	1.39211	3.34888	1.47575
chr2R	19730984	19731603	HP1_c9_c13_broad_peak_953	28	.	1.65750	4.85139	2.80019
chr2R	19733572	19734218	HP1_c9_c13_broad_peak_954	28	.	1.52750	4.94726	2.87594
chr2R	19734705	19734953	HP1_c9_c13_broad_peak_955	28	.	1.69866	4.90079	2.82472
chr2R	19738424	19738928	HP1_c9_c13_broad_peak_956	25	.	1.64879	4.59493	2.56580
chr2R	19741896	19742457	HP1_c9_c13_broad_peak_957	16	.	1.53893	3.53031	1.62275
chr2R	19746130	19746658	HP1_c9_c13_broad_peak_958	28	.	1.48513	4.87085	2.80394
chr2R	19759929	19760669	HP1_c9_c13_broad_peak_959	24	.	1.64226	4.49135	2.45948
chr2R	19765876	19766189	HP1_c9_c13_broad_peak_960	11	.	1.45808	2.95604	1.15815
chr2R	19778990	19779521	HP1_c9_c13_broad_peak_961	17	.	1.68883	3.67472	1.74778
chr2R	20069530	20070441	HP1_c9_c13_broad_peak_962	30	.	1.87731	5.18188	3.08001
chr2R	20071158	20071592	HP1_c9_c13_broad_peak_963	20	.	1.82660	4.00243	2.02729
chr2R	20073296	20073814	HP1_c9_c13_broad_peak_964	16	.	1.77432	3.56707	1.65625
chr2R	20118738	20119137	HP1_c9_c13_broad_peak_965	15	.	1.73931	3.40969	1.52160
chr2R	20244044	20244655	HP1_c9_c13_broad_peak_966	12	.	1.69122	3.09495	1.26058
chr2R	20248556	20248987	HP1_c9_c13_broad_peak_967	12	.	1.70021	3.07293	1.24394
chr2R	20258774	20259277	HP1_c9_c13_broad_peak_968	19	.	1.81496	3.88983	1.92332
chr2R	20327569	20328189	HP1_c9_c13_broad_peak_969	15	.	1.70588	3.44694	1.55883
chr2R	20329444	20329967	HP1_c9_c13_broad_peak_970	15	.	1.71605	3.42076	1.53040
chr2R	20475404	20476212	HP1_c9_c13_broad_peak_971	51	.	2.20036	7.37399	5.10755
chr2R	20561487	20561728	HP1_c9_c13_broad_peak_972	15	.	1.74240	3.45773	1.56054
chr2R	20608945	20609176	HP1_c9_c13_broad_peak_973	21	.	1.86458	4.13579	2.14072
chr2R	20859426	20859682	HP1_c9_c13_broad_peak_974	11	.	1.68692	2.99368	1.18193
chr2R	20873030	20873752	HP1_c9_c13_broad_peak_975	13	.	1.73034	3.25443	1.39182
chr2R	20936157	20936538	HP1_c9_c13_broad_peak_976	12	.	1.70513	3.11111	1.27433
chr2R	21008620	21009029	HP1_c9_c13_broad_peak_977	24	.	1.90171	4.46831	2.43713
chr2R	21048058	21048409	HP1_c9_c13_broad_peak_978	19	.	1.84066	3.97567	1.99740
chr2R	21056424	21057115	HP1_c9_c13_broad_peak_979	17	.	1.74206	3.67148	1.74478
chr2R	21151511	21152257	HP1_c9_c13_broad_peak_980	21	.	1.75907	4.15574	2.15795
chr2R	21152709	21153494	HP1_c9_c13_broad_peak_981	26	.	1.76870	4.66211	2.62500
chr2R	21167673	21168593	HP1_c9_c13_broad_peak_982	19	.	1.79880	3.86442	1.90939
chr2R	21191739	21192073	HP1_c9_c13_broad_peak_983	22	.	1.85419	4.22086	2.21254
chr2R	21954483	21954794	HP1_c9_c13_broad_peak_984	17	.	1.78189	3.73263	1.78808
chr2R	22094418	22094655	HP1_c9_c13_broad_peak_985	12	.	1.69514	3.07298	1.24362
chr2R	22238310	22238814	HP1_c9_c13_broad_peak_986	13	.	1.70690	3.25094	1.38829
chr2R	22300430	22300820	HP1_c9_c13_broad_peak_987	25	.	1.91776	4.61611	2.57054
chr2R	22415825	22416282	HP1_c9_c13_broad_peak_988	18	.	1.82137	3.82087	1.85805
chr2R	22639643	22640054	HP1_c9_c13_broad_peak_989	30	.	2.01625	5.21402	3.09548
chr2R	22670879	22671218	HP1_c9_c13_broad_peak_990	19	.	1.81298	3.97726	1.99705
chr2R	22686814	22687529	HP1_c9_c13_broad_peak_991	20	.	1.75658	4.04406	2.07177
chr2R	22689523	22689942	HP1_c9_c13_broad_peak_992	13	.	1.70375	3.17954	1.33182
chr2R	22690689	22691153	HP1_c9_c13_broad_peak_993	44	.	2.17867	6.73115	4.48311
chr2R	22814321	22814665	HP1_c9_c13_broad_peak_994	12	.	1.68862	3.03334	1.21615
chr2R	23046772	23047213	HP1_c9_c13_broad_peak_995	12	.	1.69762	3.11950	1.28166
chr2R	23060635	23061047	HP1_c9_c13_broad_peak_996	10	.	1.62553	2.85480	1.07657
chr2R	23066135	23066535	HP1_c9_c13_broad_peak_997	29	.	1.98615	5.03967	2.95070
chr2R	23077706	23078798	HP1_c9_c13_broad_peak_998	32	.	1.97898	5.31245	3.22544
chr2R	23355245	23355888	HP1_c9_c13_broad_peak_999	14	.	1.71558	3.28983	1.42228
chr2R	23360728	23361122	HP1_c9_c13_broad_peak_1000	11	.	1.66569	2.93349	1.13799
chr2R	23545770	23546026	HP1_c9_c13_broad_peak_1001	27	.	1.95116	4.86597	2.78515
chr2R	23554028	23554406	HP1_c9_c13_broad_peak_1002	34	.	2.05620	5.55242	3.41395
chr2R	23555536	23556097	HP1_c9_c13_broad_peak_1003	25	.	1.93265	4.62710	2.57075
chr2R	23580809	23581158	HP1_c9_c13_broad_peak_1004	33	.	2.03828	5.51709	3.38308
chr2R	23651828	23652087	HP1_c9_c13_broad_peak_1005	18	.	1.78906	3.81459	1.86116
chr2R	23675444	23676484	HP1_c9_c13_broad_peak_1006	42	.	2.10798	6.46653	4.29461
chr2R	23702969	23703973	HP1_c9_c13_broad_peak_1007	15	.	1.75245	3.44351	1.54908
chr2R	23746387	23746865	HP1_c9_c13_broad_peak_1008	40	.	2.14775	6.29207	4.07611
chr2R	23863877	23864219	HP1_c9_c13_broad_peak_1009	13	.	1.70968	3.18862	1.33488
chr2R	23889515	23890002	HP1_c9_c13_broad_peak_1010	19	.	1.82647	3.91652	1.95050
chr2R	23905638	23905881	HP1_c9_c13_broad_peak_1011	19	.	1.83013	3.89020	1.92478
chr2R	23951178	23951483	HP1_c9_c13_broad_peak_1012	17	.	1.79467	3.73402	1.79761
chr2R	24080185	24080405	HP1_c9_c13_broad_peak_1013	32	.	2.02955	5.38191	3.26879
chr2R	24169343	24169830	HP1_c9_c13_broad_peak_1014	29	.	1.99822	5.06472	2.95122
chr2R	24174837	24175088	HP1_c9_c13_broad_peak_1015	18	.	1.81707	3.83312	1.88341
chr2R	24211678	24212218	HP1_c9_c13_broad_peak_1016	14	.	1.74138	3.32880	1.45143
chr2R	24275830	24276185	HP1_c9_c13_broad_peak_1017	16	.	1.78262	3.58366	1.66219
chr2R	24380998	24381613	HP1_c9_c13_broad_peak_1018	12	.	1.68290	3.04527	1.22717
chr2R	24507964	24508433	HP1_c9_c13_broad_peak_1019	11	.	1.67642	2.94027	1.13903
chr2R	24764648	24765411	HP1_c9_c13_broad_peak_1020	27	.	1.85768	4.84658	2.79982
chr2R	24811414	24812420	HP1_c9_c13_broad_peak_1021	19	.	1.82148	3.88059	1.93052
chr2R	24813270	24813925	HP1_c9_c13_broad_peak_1022	17	.	1.71376	3.72379	1.79587
chr2R	24814346	24814766	HP1_c9_c13_broad_peak_1023	16	.	1.71633	3.51650	1.60888
chr2R	24893324	24893579	HP1_c9_c13_broad_peak_1024	27	.	1.93519	4.83336	2.76712
chr2R	25063874	25064217	HP1_c9_c13_broad_peak_1025	12	.	1.68632	3.12745	1.28669
chr2R	25072976	25073261	HP1_c9_c13_broad_peak_1026	29	.	1.99660	5.04826	2.94080
chr2R	25227791	25228242	HP1_c9_c13_broad_peak_1027	12	.	1.69640	3.05311	1.23439
chr2R	25259323	25259568	HP1_c9_c13_broad_peak_1028	44	.	2.04825	6.67685	4.44767
chr2R	25260744	25261082	HP1_c9_c13_broad_peak_1029	22	.	1.75971	4.25508	2.24716
chr2R	25261677	25263327	HP1_c9_c13_broad_peak_1030	126	.	2.52971	15.33348	12.65565
chr2R	25263781	25264611	HP1_c9_c13_broad_peak_1031	47	.	1.89172	6.98077	4.74167
chr2R	25265845	25266473	HP1_c9_c13_broad_peak_1032	55	.	1.87166	7.89062	5.57058
chr2R	25267139	25267365	HP1_c9_c13_broad_peak_1033	22	.	1.59730	4.30674	2.28766
chr2R	25268849	25270345	HP1_c9_c13_broad_peak_1034	44	.	1.55694	6.63739	4.42834
chr2R	25271152	25275115	HP1_c9_c13_broad_peak_1035	116	.	2.03541	14.22224	11.60060
chr2R	25276253	25276663	HP1_c9_c13_broad_peak_1036	57	.	2.01002	8.07899	5.74491
chr2R	25277118	25277823	HP1_c9_c13_broad_peak_1037	46	.	1.96257	6.88667	4.63741
chr2R	25279308	25280377	HP1_c9_c13_broad_peak_1038	31	.	1.82973	5.23867	3.14995
chr2R	25281259	25286050	HP1_c9_c13_broad_peak_1039	142	.	2.22718	16.92447	14.21326
chr3L	38526	53286	HP1_c9_c13_broad_peak_1040	263	.	3.82942	29.49561	26.35228
chr3L	54483	55464	HP1_c9_c13_broad_peak_1041	19	.	1.82559	3.91286	1.94529
chr3L	61258	61618	HP1_c9_c13_broad_peak_1042	33	.	2.04264	5.45350	3.32221
chr3L	118867	119090	HP1_c9_c13_broad_peak_1043	17	.	1.71008	3.72734	1.78997
chr3L	137828	138246	HP1_c9_c13_broad_peak_1044	11	.	1.67439	2.92219	1.13023
chr3L	141907	142463	HP1_c9_c13_broad_peak_1045	23	.	1.88943	4.35781	2.33272
chr3L	146501	147316	HP1_c9_c13_broad_peak_1046	14	.	1.70057	3.32738	1.45774
chr3L	360015	360451	HP1_c9_c13_broad_peak_1047	12	.	1.67675	3.09679	1.27174
chr3L	367998	368218	HP1_c9_c13_broad_peak_1048	19	.	1.82928	3.88530	1.92145
chr3L	506076	506358	HP1_c9_c13_broad_peak_1049	29	.	1.99842	5.10560	2.99420
chr3L	541030	541991	HP1_c9_c13_broad_peak_1050	32	.	1.99750	5.33400	3.22501
chr3L	699042	699934	HP1_c9_c13_broad_peak_1051	16	.	1.77809	3.56617	1.65070
chr3L	742268	742647	HP1_c9_c13_broad_peak_1052	20	.	1.85203	4.05323	2.06407
chr3L	744166	744647	HP1_c9_c13_broad_peak_1053	13	.	1.68839	3.17207	1.32469
chr3L	749332	750072	HP1_c9_c13_broad_peak_1054	20	.	1.79742	4.04566	2.06361
chr3L	753714	754052	HP1_c9_c13_broad_peak_1055	16	.	1.71415	3.59070	1.67433
chr3L	850068	850309	HP1_c9_c13_broad_peak_1056	11	.	1.65113	2.97035	1.16350
chr3L	1101401	1101756	HP1_c9_c13_broad_peak_1057	13	.	1.71879	3.23784	1.37734
chr3L	1248859	1249148	HP1_c9_c13_broad_peak_1058	17	.	1.78726	3.73364	1.79854
chr3L	1259259	1259851	HP1_c9_c13_broad_peak_1059	34	.	2.05010	5.59855	3.47408
chr3L	1301816	1302269	HP1_c9_c13_broad_peak_1060	17	.	1.77751	3.65934	1.73195
chr3L	1425859	1426838	HP1_c9_c13_broad_peak_1061	21	.	1.61310	4.10624	2.12819
chr3L	1427786	1428030	HP1_c9_c13_broad_peak_1062	22	.	1.70933	4.21759	2.21189
chr3L	1641438	1641734	HP1_c9_c13_broad_peak_1063	17	.	1.80536	3.73657	1.79853
chr3L	1643018	1643767	HP1_c9_c13_broad_peak_1064	12	.	1.68463	3.12473	1.28694
chr3L	1645967	1646607	HP1_c9_c13_broad_peak_1065	21	.	1.81939	4.13087	2.13854
chr3L	1759064	1759440	HP1_c9_c13_broad_peak_1066	13	.	1.68951	3.19925	1.34354
chr3L	1767364	1767755	HP1_c9_c13_broad_peak_1067	12	.	1.62687	3.06030	1.23875
chr3L	2063752	2066886	HP1_c9_c13_broad_peak_1068	49	.	1.83505	7.20442	4.94007
chr3L	2067647	2069606	HP1_c9_c13_broad_peak_1069	60	.	1.76362	8.43186	6.08700
chr3L	2105539	2105974	HP1_c9_c13_broad_peak_1070	12	.	1.70101	3.11898	1.28482
chr3L	2190165	2190426	HP1_c9_c13_broad_peak_1071	16	.	1.73340	3.60018	1.68122
chr3L	2465177	2465746	HP1_c9_c13_broad_peak_1072	15	.	1.71196	3.44296	1.55135
chr3L	2566205	2566670	HP1_c9_c13_broad_peak_1073	14	.	1.71911	3.29783	1.43255
chr3L	2584400	2584794	HP1_c9_c13_broad_peak_1074	63	.	2.40602	8.65984	6.30512
chr3L	2588270	2588644	HP1_c9_c13_broad_peak_1075	13	.	1.70289	3.19943	1.35029
chr3L	2635710	2635961	HP1_c9_c13_broad_peak_1076	24	.	1.91514	4.48641	2.44660
chr3L	3038070	3038469	HP1_c9_c13_broad_peak_1077	11	.	1.62831	2.96137	1.15922
chr3L	3307657	3308018	HP1_c9_c13_broad_peak_1078	14	.	1.71252	3.27765	1.40962
chr3L	3371749	3371973	HP1_c9_c13_broad_peak_1079	14	.	1.73406	3.35912	1.47706
chr3L	3428568	3428981	HP1_c9_c13_broad_peak_1080	11	.	1.66916	2.91984	1.12276
chr3L	3451654	3451891	HP1_c9_c13_broad_peak_1081	44	.	2.20623	6.74658	4.49481
chr3L	3489536	3490395	HP1_c9_c13_broad_peak_1082	62	.	2.25916	8.49097	6.20205
chr3L	3525734	3526227	HP1_c9_c13_broad_peak_1083	14	.	1.70771	3.32457	1.44663
chr3L	3824933	3825315	HP1_c9_c13_broad_peak_1084	22	.	1.88086	4.24299	2.23443
chr3L	3837870	3838327	HP1_c9_c13_broad_peak_1085	12	.	1.67417	3.04038	1.22175
chr3L	4135318	4135983	HP1_c9_c13_broad_peak_1086	62	.	2.25596	8.56387	6.27959
chr3L	4138706	4139646	HP1_c9_c13_broad_peak_1087	21	.	1.81313	4.14622	2.15333
chr3L	4480261	4481007	HP1_c9_c13_broad_peak_1088	12	.	1.62581	3.07196	1.24887
chr3L	4485866	4487359	HP1_c9_c13_broad_peak_1089	27	.	1.91885	4.84768	2.78305
chr3L	4502178	4502609	HP1_c9_c13_broad_peak_1090	12	.	1.68308	3.09756	1.26854
chr3L	4626989	4627355	HP1_c9_c13_broad_peak_1091	16	.	1.77068	3.52970	1.62039
chr3L	4645651	4646097	HP1_c9_c13_broad_peak_1092	19	.	1.75893	3.85571	1.90178
chr3L	4677366	4678004	HP1_c9_c13_broad_peak_1093	13	.	1.71380	3.25224	1.38940
chr3L	4690208	4690624	HP1_c9_c13_broad_peak_1094	12	.	1.66094	3.07288	1.24790
chr3L	4694674	4694904	HP1_c9_c13_broad_peak_1095	21	.	1.86569	4.18181	2.17774
chr3L	4757778	4758072	HP1_c9_c13_broad_peak_1096	15	.	1.72180	3.45677	1.56092
chr3L	4850956	4851344	HP1_c9_c13_broad_peak_1097	14	.	1.66946	3.28837	1.42398
chr3L	5104732	5105781	HP1_c9_c13_broad_peak_1098	20	.	1.53300	4.01806	2.05217
chr3L	5106334	5106721	HP1_c9_c13_broad_peak_1099	12	.	1.41283	3.03643	1.22106
chr3L	5116622	5117094	HP1_c9_c13_broad_peak_1100	11	.	1.33491	2.98988	1.18412
chr3L	5118424	5119090	HP1_c9_c13_broad_peak_1101	31	.	1.46433	5.19871	3.12943
chr3L	5121279	5121884	HP1_c9_c13_broad_peak_1102	28	.	1.52437	4.91767	2.83489
chr3L	5134607	5134932	HP1_c9_c13_broad_peak_1103	13	.	1.64020	3.15885	1.31504
chr3L	5459982	5460867	HP1_c9_c13_broad_peak_1104	29	.	1.66368	4.99988	2.90437
chr3L	5461512	5461971	HP1_c9_c13_broad_peak_1105	20	.	1.54545	4.06313	2.08166
chr3L	5462631	5464539	HP1_c9_c13_broad_peak_1106	14	.	1.42402	3.32254	1.45397
chr3L	5464947	5466326	HP1_c9_c13_broad_peak_1107	27	.	1.58505	4.73786	2.70536
chr3L	5598936	5599400	HP1_c9_c13_broad_peak_1108	15	.	1.75977	3.45793	1.55635
chr3L	5713551	5713868	HP1_c9_c13_broad_peak_1109	10	.	1.66822	2.88644	1.09863
chr3L	5769307	5769527	HP1_c9_c13_broad_peak_1110	16	.	1.77879	3.55345	1.63777
chr3L	5809717	5810105	HP1_c9_c13_broad_peak_1111	14	.	1.73690	3.35960	1.47929
chr3L	5868762	5868982	HP1_c9_c13_broad_peak_1112	13	.	1.72861	3.24360	1.38282
chr3L	5931685	5932172	HP1_c9_c13_broad_peak_1113	16	.	1.77286	3.55531	1.64697
chr3L	5940661	5941207	HP1_c9_c13_broad_peak_1114	25	.	1.91715	4.60198	2.55248
chr3L	6125180	6125420	HP1_c9_c13_broad_peak_1115	34	.	1.96113	5.55916	3.40940
chr3L	6281397	6281641	HP1_c9_c13_broad_peak_1116	19	.	1.82483	3.86480	1.90866
chr3L	6620737	6620983	HP1_c9_c13_broad_peak_1117	127	.	2.99584	15.43031	12.72165
chr3L	6738786	6739271	HP1_c9_c13_broad_peak_1118	13	.	1.71646	3.16918	1.32187
chr3L	6790980	6791964	HP1_c9_c13_broad_peak_1119	21	.	1.82748	4.12601	2.14757
chr3L	7019204	7019654	HP1_c9_c13_broad_peak_1120	43	.	2.14822	6.52743	4.33395
chr3L	7248128	7248352	HP1_c9_c13_broad_peak_1121	21	.	1.83087	4.16367	2.15893
chr3L	7249751	7250887	HP1_c9_c13_broad_peak_1122	20	.	1.83055	4.06063	2.08148
chr3L	7251608	7251966	HP1_c9_c13_broad_peak_1123	13	.	1.68142	3.23236	1.37772
chr3L	7499385	7499937	HP1_c9_c13_broad_peak_1124	15	.	1.73208	3.48576	1.58966
chr3L	7502707	7503348	HP1_c9_c13_broad_peak_1125	12	.	1.70141	3.11075	1.27401
chr3L	7653696	7653916	HP1_c9_c13_broad_peak_1126	17	.	1.79249	3.72210	1.78314
chr3L	7720611	7720858	HP1_c9_c13_broad_peak_1127	22	.	1.88469	4.25529	2.24055
chr3L	7726052	7726277	HP1_c9_c13_broad_peak_1128	15	.	1.76426	3.46480	1.56374
chr3L	7978054	7979262	HP1_c9_c13_broad_peak_1129	47	.	2.19502	6.96823	4.72811
chr3L	8023467	8023795	HP1_c9_c13_broad_peak_1130	25	.	1.60842	4.58160	2.54250
chr3L	8235059	8236678	HP1_c9_c13_broad_peak_1131	24	.	1.75929	4.42539	2.40822
chr3L	8237474	8238648	HP1_c9_c13_broad_peak_1132	24	.	1.78199	4.44293	2.42709
chr3L	8314056	8314449	HP1_c9_c13_broad_peak_1133	11	.	1.67804	2.99180	1.18792
chr3L	8343217	8343577	HP1_c9_c13_broad_peak_1134	10	.	1.65734	2.85121	1.07833
chr3L	8352633	8353289	HP1_c9_c13_broad_peak_1135	12	.	1.68633	3.02442	1.21208
chr3L	8391698	8392140	HP1_c9_c13_broad_peak_1136	16	.	1.78093	3.60725	1.68457
chr3L	8392992	8393656	HP1_c9_c13_broad_peak_1137	15	.	1.75070	3.49507	1.59148
chr3L	8463574	8464180	HP1_c9_c13_broad_peak_1138	18	.	1.80156	3.77594	1.83590
chr3L	8535004	8535322	HP1_c9_c13_broad_peak_1139	15	.	1.73477	3.47433	1.57417
chr3L	8670130	8670350	HP1_c9_c13_broad_peak_1140	23	.	1.90217	4.38566	2.35883
chr3L	8675343	8676391	HP1_c9_c13_broad_peak_1141	21	.	1.81924	4.09422	2.11126
chr3L	8727141	8727433	HP1_c9_c13_broad_peak_1142	15	.	1.76512	3.48169	1.57657
chr3L	8728690	8728997	HP1_c9_c13_broad_peak_1143	12	.	1.69444	3.04835	1.22349
chr3L	8729996	8730481	HP1_c9_c13_broad_peak_1144	23	.	1.89667	4.33023	2.30222
chr3L	8734393	8734720	HP1_c9_c13_broad_peak_1145	14	.	1.71018	3.30529	1.43215
chr3L	9029284	9029508	HP1_c9_c13_broad_peak_1146	13	.	1.70139	3.20625	1.35316
chr3L	9041058	9041341	HP1_c9_c13_broad_peak_1147	47	.	2.12103	6.97559	4.71628
chr3L	9164960	9166113	HP1_c9_c13_broad_peak_1148	59	.	1.95261	8.17811	5.90245
chr3L	9176317	9177004	HP1_c9_c13_broad_peak_1149	51	.	2.21401	7.35604	5.10394
chr3L	9392735	9393535	HP1_c9_c13_broad_peak_1150	21	.	1.81460	4.10079	2.12820
chr3L	9429135	9429696	HP1_c9_c13_broad_peak_1151	19	.	1.80144	3.92544	1.95570
chr3L	9430315	9430744	HP1_c9_c13_broad_peak_1152	19	.	1.83980	3.95352	1.98076
chr3L	9455430	9455978	HP1_c9_c13_broad_peak_1153	17	.	1.79064	3.63078	1.70341
chr3L	9461684	9462095	HP1_c9_c13_broad_peak_1154	36	.	1.97110	5.79252	3.62797
chr3L	9534686	9534940	HP1_c9_c13_broad_peak_1155	16	.	1.75809	3.60931	1.69500
chr3L	9803929	9804151	HP1_c9_c13_broad_peak_1156	25	.	1.93883	4.63885	2.58068
chr3L	9926859	9927379	HP1_c9_c13_broad_peak_1157	25	.	1.89082	4.61984	2.56669
chr3L	10873222	10874263	HP1_c9_c13_broad_peak_1158	14	.	1.71207	3.30202	1.43144
chr3L	10917648	10918074	HP1_c9_c13_broad_peak_1159	16	.	1.77199	3.51845	1.60911
chr3L	10964426	10964714	HP1_c9_c13_broad_peak_1160	86	.	2.65973	11.16782	8.66704
chr3L	11008646	11008977	HP1_c9_c13_broad_peak_1161	33	.	2.04400	5.50879	3.38083
chr3L	11120781	11121254	HP1_c9_c13_broad_peak_1162	14	.	1.73080	3.27082	1.40441
chr3L	11207876	11208323	HP1_c9_c13_broad_peak_1163	19	.	1.82753	3.97153	1.99763
chr3L	11223822	11224149	HP1_c9_c13_broad_peak_1164	15	.	1.76916	3.50671	1.59912
chr3L	11270969	11271201	HP1_c9_c13_broad_peak_1165	18	.	1.64187	3.81032	1.86628
chr3L	11294608	11295039	HP1_c9_c13_broad_peak_1166	14	.	1.73277	3.31647	1.43923
chr3L	11471733	11472006	HP1_c9_c13_broad_peak_1167	24	.	1.91591	4.48343	2.44545
chr3L	11512022	11513352	HP1_c9_c13_broad_peak_1168	27	.	1.93489	4.77306	2.71452
chr3L	11514252	11514497	HP1_c9_c13_broad_peak_1169	17	.	1.79586	3.68883	1.75225
chr3L	11603667	11604102	HP1_c9_c13_broad_peak_1170	29	.	1.94148	5.01469	2.91583
chr3L	11613253	11613852	HP1_c9_c13_broad_peak_1171	29	.	1.63803	5.05617	2.98562
chr3L	11812448	11812807	HP1_c9_c13_broad_peak_1172	11	.	1.66437	2.99073	1.17794
chr3L	12423087	12423503	HP1_c9_c13_broad_peak_1173	11	.	1.68260	2.97559	1.16720
chr3L	12779258	12779725	HP1_c9_c13_broad_peak_1174	51	.	2.14845	7.42695	5.15593
chr3L	12875764	12876245	HP1_c9_c13_broad_peak_1175	18	.	1.77351	3.81140	1.86060
chr3L	12919460	12924617	HP1_c9_c13_broad_peak_1176	54	.	2.00661	7.66372	5.40337
chr3L	13038410	13038630	HP1_c9_c13_broad_peak_1177	12	.	1.68024	3.07516	1.24943
chr3L	13098118	13098897	HP1_c9_c13_broad_peak_1178	50	.	2.19251	7.29453	5.07525
chr3L	13378477	13379321	HP1_c9_c13_broad_peak_1179	22	.	1.76776	4.19026	2.21202
chr3L	13387189	13387554	HP1_c9_c13_broad_peak_1180	26	.	1.92135	4.72279	2.66334
chr3L	13388722	13389359	HP1_c9_c13_broad_peak_1181	18	.	1.80037	3.76126	1.81366
chr3L	13409653	13409974	HP1_c9_c13_broad_peak_1182	12	.	1.68805	3.05090	1.22596
chr3L	13467584	13467841	HP1_c9_c13_broad_peak_1183	14	.	1.73792	3.30032	1.42902
chr3L	13501394	13501656	HP1_c9_c13_broad_peak_1184	15	.	1.75175	3.41054	1.52677
chr3L	13541879	13542110	HP1_c9_c13_broad_peak_1185	22	.	1.83755	4.20435	2.20158
chr3L	13566302	13566649	HP1_c9_c13_broad_peak_1186	11	.	1.68501	2.98605	1.17497
chr3L	13574200	13580335	HP1_c9_c13_broad_peak_1187	56	.	1.89465	7.98189	5.69463
chr3L	13872139	13872422	HP1_c9_c13_broad_peak_1188	29	.	1.98281	5.00816	2.92567
chr3L	14002279	14002702	HP1_c9_c13_broad_peak_1189	12	.	1.67693	3.02317	1.20238
chr3L	14026172	14026711	HP1_c9_c13_broad_peak_1190	15	.	1.76338	3.46987	1.56525
chr3L	14176222	14177179	HP1_c9_c13_broad_peak_1191	23	.	1.83913	4.37150	2.34835
chr3L	14270154	14270473	HP1_c9_c13_broad_peak_1192	10	.	1.66470	2.88060	1.09573
chr3L	14312650	14315064	HP1_c9_c13_broad_peak_1193	16	.	1.65761	3.49999	1.60146
chr3L	14315729	14316050	HP1_c9_c13_broad_peak_1194	27	.	1.76020	4.77183	2.71267
chr3L	14507846	14508182	HP1_c9_c13_broad_peak_1195	55	.	2.32387	7.88349	5.57716
chr3L	14528257	14528626	HP1_c9_c13_broad_peak_1196	29	.	1.82149	5.02076	2.93031
chr3L	14560400	14560865	HP1_c9_c13_broad_peak_1197	17	.	1.76210	3.73522	1.79661
chr3L	14721482	14722756	HP1_c9_c13_broad_peak_1198	61	.	2.03085	8.51924	6.16522
chr3L	14785854	14786315	HP1_c9_c13_broad_peak_1199	18	.	1.76103	3.73671	1.80470
chr3L	14826094	14826320	HP1_c9_c13_broad_peak_1200	33	.	1.74428	5.46448	3.33673
chr3L	14969659	14969956	HP1_c9_c13_broad_peak_1201	39	.	2.11554	6.16967	3.97077
chr3L	15040520	15040814	HP1_c9_c13_broad_peak_1202	23	.	1.89500	4.41206	2.38037
chr3L	15072647	15072993	HP1_c9_c13_broad_peak_1203	12	.	1.69289	3.05476	1.22789
chr3L	15338018	15338484	HP1_c9_c13_broad_peak_1204	18	.	1.78516	3.73388	1.80477
chr3L	15423975	15424380	HP1_c9_c13_broad_peak_1205	111	.	2.45284	13.80474	11.16690
chr3L	15425986	15426504	HP1_c9_c13_broad_peak_1206	24	.	1.78542	4.46527	2.46736
chr3L	15557145	15557365	HP1_c9_c13_broad_peak_1207	38	.	1.98656	6.03789	3.85055
chr3L	15589676	15589954	HP1_c9_c13_broad_peak_1208	13	.	1.65561	3.15431	1.30913
chr3L	15609728	15610173	HP1_c9_c13_broad_peak_1209	11	.	1.61262	3.01152	1.19673
chr3L	15816936	15817793	HP1_c9_c13_broad_peak_1210	16	.	1.73208	3.60294	1.68823
chr3L	15956998	15957412	HP1_c9_c13_broad_peak_1211	12	.	1.68675	3.02835	1.21192
chr3L	16012767	16013022	HP1_c9_c13_broad_peak_1212	18	.	1.82192	3.84883	1.89035
chr3L	16025207	16025595	HP1_c9_c13_broad_peak_1213	25	.	1.92116	4.63853	2.58599
chr3L	16030838	16031286	HP1_c9_c13_broad_peak_1214	43	.	2.12436	6.56592	4.36507
chr3L	16049113	16049431	HP1_c9_c13_broad_peak_1215	18	.	1.79943	3.85159	1.89344
chr3L	16051230	16051494	HP1_c9_c13_broad_peak_1216	17	.	1.79032	3.71489	1.77395
chr3L	16051963	16052506	HP1_c9_c13_broad_peak_1217	17	.	1.75494	3.72740	1.79667
chr3L	16113139	16114700	HP1_c9_c13_broad_peak_1218	27	.	1.89178	4.75293	2.70273
chr3L	16148463	16148994	HP1_c9_c13_broad_peak_1219	13	.	1.72602	3.22819	1.37055
chr3L	16185138	16186414	HP1_c9_c13_broad_peak_1220	21	.	1.78624	4.08954	2.11188
chr3L	16186954	16187760	HP1_c9_c13_broad_peak_1221	18	.	1.80675	3.83696	1.88851
chr3L	16229465	16229718	HP1_c9_c13_broad_peak_1222	15	.	1.74840	3.47867	1.58248
chr3L	16410566	16411238	HP1_c9_c13_broad_peak_1223	29	.	1.95521	5.11195	2.99973
chr3L	16585426	16585653	HP1_c9_c13_broad_peak_1224	15	.	1.73009	3.42798	1.53857
chr3L	16592053	16592465	HP1_c9_c13_broad_peak_1225	13	.	1.68486	3.25088	1.38712
chr3L	16608481	16609046	HP1_c9_c13_broad_peak_1226	18	.	1.77932	3.80823	1.86316
chr3L	16609912	16610183	HP1_c9_c13_broad_peak_1227	12	.	1.66603	3.12378	1.28559
chr3L	16646807	16647136	HP1_c9_c13_broad_peak_1228	10	.	1.64373	2.81304	1.04927
chr3L	16775624	16776236	HP1_c9_c13_broad_peak_1229	13	.	1.69396	3.24638	1.38760
chr3L	16783419	16783857	HP1_c9_c13_broad_peak_1230	19	.	1.82356	3.89052	1.92848
chr3L	16856400	16856664	HP1_c9_c13_broad_peak_1231	28	.	1.98043	4.97433	2.88473
chr3L	16862336	16862556	HP1_c9_c13_broad_peak_1232	15	.	1.72763	3.40297	1.51991
chr3L	16878719	16879508	HP1_c9_c13_broad_peak_1233	11	.	1.68285	2.97361	1.16532
chr3L	17035974	17036201	HP1_c9_c13_broad_peak_1234	26	.	1.84321	4.76432	2.69537
chr3L	17043046	17043307	HP1_c9_c13_broad_peak_1235	26	.	1.85633	4.72448	2.66913
chr3L	17051191	17051731	HP1_c9_c13_broad_peak_1236	17	.	1.79809	3.71365	1.78146
chr3L	17380427	17380652	HP1_c9_c13_broad_peak_1237	13	.	1.71547	3.21760	1.36235
chr3L	17396829	17397640	HP1_c9_c13_broad_peak_1238	56	.	2.21452	7.97850	5.67793
chr3L	17415669	17416030	HP1_c9_c13_broad_peak_1239	15	.	1.75835	3.48354	1.58165
chr3L	17439014	17439429	HP1_c9_c13_broad_peak_1240	43	.	2.17639	6.54043	4.30748
chr3L	17474993	17475464	HP1_c9_c13_broad_peak_1241	12	.	1.69612	3.13407	1.29539
chr3L	17554512	17554760	HP1_c9_c13_broad_peak_1242	19	.	1.76910	3.88188	1.92026
chr3L	17556305	17557415	HP1_c9_c13_broad_peak_1243	12	.	1.69656	3.11409	1.27820
chr3L	17561909	17562273	HP1_c9_c13_broad_peak_1244	13	.	1.66418	3.17338	1.32794
chr3L	17648800	17649207	HP1_c9_c13_broad_peak_1245	15	.	1.69542	3.46690	1.57409
chr3L	17650122	17650478	HP1_c9_c13_broad_peak_1246	16	.	1.73865	3.52356	1.61482
chr3L	17663127	17663398	HP1_c9_c13_broad_peak_1247	14	.	1.70623	3.27136	1.40562
chr3L	17769854	17770121	HP1_c9_c13_broad_peak_1248	19	.	1.82951	3.92970	1.95870
chr3L	17805333	17805774	HP1_c9_c13_broad_peak_1249	12	.	1.69580	3.09291	1.26067
chr3L	17867882	17868307	HP1_c9_c13_broad_peak_1250	18	.	1.77916	3.83772	1.88595
chr3L	17918810	17919631	HP1_c9_c13_broad_peak_1251	22	.	1.68034	4.17956	2.20153
chr3L	17920605	17920828	HP1_c9_c13_broad_peak_1252	79	.	2.41518	10.40093	7.93313
chr3L	17970269	17970935	HP1_c9_c13_broad_peak_1253	13	.	1.68647	3.13483	1.30424
chr3L	18469999	18470286	HP1_c9_c13_broad_peak_1254	18	.	1.80043	3.81699	1.86078
chr3L	18589084	18589981	HP1_c9_c13_broad_peak_1255	17	.	1.75667	3.62493	1.70095
chr3L	18621551	18622010	HP1_c9_c13_broad_peak_1256	12	.	1.69212	3.09069	1.26319
chr3L	18622792	18623483	HP1_c9_c13_broad_peak_1257	15	.	1.74503	3.41715	1.52572
chr3L	18626098	18626458	HP1_c9_c13_broad_peak_1258	12	.	1.68130	3.05686	1.23252
chr3L	18662798	18663196	HP1_c9_c13_broad_peak_1259	12	.	1.70045	3.10231	1.26869
chr3L	18722611	18723122	HP1_c9_c13_broad_peak_1260	20	.	1.84079	4.04991	2.06710
chr3L	18984992	18985437	HP1_c9_c13_broad_peak_1261	13	.	1.71935	3.19690	1.34264
chr3L	19041319	19042123	HP1_c9_c13_broad_peak_1262	19	.	1.81837	3.89914	1.93338
chr3L	19143794	19144679	HP1_c9_c13_broad_peak_1263	17	.	1.77903	3.66415	1.73437
chr3L	19193144	19193784	HP1_c9_c13_broad_peak_1264	56	.	2.28099	7.92773	5.65467
chr3L	19400538	19400866	HP1_c9_c13_broad_peak_1265	13	.	1.56722	3.18798	1.34446
chr3L	19403006	19403350	HP1_c9_c13_broad_peak_1266	27	.	1.92133	4.79854	2.73081
chr3L	19494240	19494740	HP1_c9_c13_broad_peak_1267	102	.	2.68102	12.78239	10.20876
chr3L	19524007	19524576	HP1_c9_c13_broad_peak_1268	32	.	2.01318	5.36209	3.26366
chr3L	19542469	19542763	HP1_c9_c13_broad_peak_1269	17	.	1.78853	3.71696	1.78183
chr3L	19552481	19553630	HP1_c9_c13_broad_peak_1270	25	.	1.89716	4.54255	2.50476
chr3L	19556651	19557152	HP1_c9_c13_broad_peak_1271	26	.	1.92352	4.73854	2.67563
chr3L	19562196	19562718	HP1_c9_c13_broad_peak_1272	11	.	1.66392	2.95653	1.15685
chr3L	19572889	19573483	HP1_c9_c13_broad_peak_1273	17	.	1.79136	3.66886	1.73605
chr3L	19740645	19740935	HP1_c9_c13_broad_peak_1274	13	.	1.67403	3.19692	1.34527
chr3L	19775405	19775793	HP1_c9_c13_broad_peak_1275	19	.	1.71980	3.95528	1.99295
chr3L	19795680	19795919	HP1_c9_c13_broad_peak_1276	18	.	1.80365	3.82100	1.86634
chr3L	19811604	19811834	HP1_c9_c13_broad_peak_1277	12	.	1.68367	3.10074	1.26463
chr3L	19892109	19892771	HP1_c9_c13_broad_peak_1278	19	.	1.75847	3.85956	1.90194
chr3L	19910512	19911931	HP1_c9_c13_broad_peak_1279	24	.	1.87176	4.48263	2.45689
chr3L	19925693	19926085	HP1_c9_c13_broad_peak_1280	17	.	1.75927	3.64782	1.72916
chr3L	19926517	19926821	HP1_c9_c13_broad_peak_1281	31	.	2.01672	5.28836	3.17768
chr3L	20102953	20103327	HP1_c9_c13_broad_peak_1282	14	.	1.72855	3.35793	1.48011
chr3L	20137437	20137827	HP1_c9_c13_broad_peak_1283	16	.	1.76097	3.58436	1.66337
chr3L	20347460	20347729	HP1_c9_c13_broad_peak_1284	13	.	1.67021	3.25691	1.39924
chr3L	20360612	20361366	HP1_c9_c13_broad_peak_1285	23	.	1.86608	4.34413	2.33266
chr3L	20374752	20375151	HP1_c9_c13_broad_peak_1286	14	.	1.71684	3.35187	1.47139
chr3L	20401555	20401818	HP1_c9_c13_broad_peak_1287	30	.	1.92750	5.13539	3.03364
chr3L	20418167	20418522	HP1_c9_c13_broad_peak_1288	10	.	1.62130	2.81568	1.04884
chr3L	20419123	20419400	HP1_c9_c13_broad_peak_1289	12	.	1.67659	3.06528	1.23840
chr3L	20464273	20464686	HP1_c9_c13_broad_peak_1290	53	.	2.26410	7.69022	5.38828
chr3L	20472806	20473223	HP1_c9_c13_broad_peak_1291	19	.	1.79126	3.88667	1.93281
chr3L	20478633	20479024	HP1_c9_c13_broad_peak_1292	16	.	1.65592	3.50527	1.60079
chr3L	20479501	20480247	HP1_c9_c13_broad_peak_1293	25	.	1.80033	4.60138	2.54976
chr3L	20483780	20484188	HP1_c9_c13_broad_peak_1294	27	.	1.89040	4.77078	2.72581
chr3L	20495659	20496975	HP1_c9_c13_broad_peak_1295	22	.	1.84064	4.24010	2.25376
chr3L	20498147	20498367	HP1_c9_c13_broad_peak_1296	13	.	1.71871	3.22711	1.36652
chr3L	20510233	20510547	HP1_c9_c13_broad_peak_1297	13	.	1.67700	3.19757	1.34567
chr3L	20512581	20512956	HP1_c9_c13_broad_peak_1298	15	.	1.71958	3.44755	1.55565
chr3L	20519281	20519516	HP1_c9_c13_broad_peak_1299	18	.	1.80258	3.76401	1.82121
chr3L	20525562	20526129	HP1_c9_c13_broad_peak_1300	14	.	1.68929	3.28099	1.41737
chr3L	20637818	20638130	HP1_c9_c13_broad_peak_1301	19	.	1.82164	3.96017	1.99443
chr3L	20693679	20694243	HP1_c9_c13_broad_peak_1302	18	.	1.77517	3.84992	1.89919
chr3L	20697318	20697797	HP1_c9_c13_broad_peak_1303	15	.	1.70263	3.46287	1.56651
chr3L	20797591	20798056	HP1_c9_c13_broad_peak_1304	13	.	1.70828	3.15287	1.31806
chr3L	20798676	20799041	HP1_c9_c13_broad_peak_1305	15	.	1.72766	3.48680	1.58776
chr3L	20981383	20981729	HP1_c9_c13_broad_peak_1306	17	.	1.78699	3.73864	1.79737
chr3L	21072019	21072409	HP1_c9_c13_broad_peak_1307	17	.	1.73190	3.62622	1.70378
chr3L	21090084	21090362	HP1_c9_c13_broad_peak_1308	18	.	1.80233	3.83749	1.88272
chr3L	21131881	21132333	HP1_c9_c13_broad_peak_1309	18	.	1.76800	3.75354	1.81534
chr3L	21132931	21133490	HP1_c9_c13_broad_peak_1310	14	.	1.74475	3.37646	1.49604
chr3L	21133992	21134425	HP1_c9_c13_broad_peak_1311	12	.	1.67349	3.09580	1.26296
chr3L	21144893	21145151	HP1_c9_c13_broad_peak_1312	15	.	1.76022	3.45454	1.56006
chr3L	21174282	21174638	HP1_c9_c13_broad_peak_1313	16	.	1.75481	3.51740	1.60669
chr3L	21269512	21269889	HP1_c9_c13_broad_peak_1314	12	.	1.66103	3.05765	1.23325
chr3L	21475299	21475542	HP1_c9_c13_broad_peak_1315	17	.	1.80059	3.70994	1.77530
chr3L	21532462	21532813	HP1_c9_c13_broad_peak_1316	11	.	1.63670	2.97550	1.17062
chr3L	21557177	21557496	HP1_c9_c13_broad_peak_1317	11	.	1.66474	2.96650	1.16492
chr3L	21598308	21598639	HP1_c9_c13_broad_peak_1318	16	.	1.77495	3.53451	1.62487
chr3L	21639911	21640376	HP1_c9_c13_broad_peak_1319	16	.	1.75264	3.53608	1.62746
chr3L	21643857	21644606	HP1_c9_c13_broad_peak_1320	21	.	1.85963	4.18408	2.18479
chr3L	21704605	21704898	HP1_c9_c13_broad_peak_1321	16	.	1.72492	3.51824	1.61352
chr3L	21752348	21752700	HP1_c9_c13_broad_peak_1322	15	.	1.64032	3.47915	1.58045
chr3L	21977899	21978413	HP1_c9_c13_broad_peak_1323	12	.	1.64176	3.11285	1.27942
chr3L	22027514	22027766	HP1_c9_c13_broad_peak_1324	18	.	1.79094	3.77121	1.82927
chr3L	22063692	22064028	HP1_c9_c13_broad_peak_1325	13	.	1.66192	3.18708	1.34269
chr3L	22065999	22066710	HP1_c9_c13_broad_peak_1326	22	.	1.75719	4.27901	2.27008
chr3L	22071246	22071723	HP1_c9_c13_broad_peak_1327	11	.	1.67623	2.99411	1.18399
chr3L	22076199	22077054	HP1_c9_c13_broad_peak_1328	27	.	1.91014	4.79126	2.72533
chr3L	22082884	22083113	HP1_c9_c13_broad_peak_1329	16	.	1.77350	3.52202	1.61191
chr3L	22101291	22101906	HP1_c9_c13_broad_peak_1330	28	.	1.55565	4.92668	2.83877
chr3L	22105272	22105496	HP1_c9_c13_broad_peak_1331	21	.	1.55871	4.15460	2.15790
chr3L	22264098	22264432	HP1_c9_c13_broad_peak_1332	12	.	1.66137	3.01562	1.20075
chr3L	22267748	22267968	HP1_c9_c13_broad_peak_1333	13	.	1.71444	3.16123	1.31615
chr3L	22352921	22353188	HP1_c9_c13_broad_peak_1334	12	.	1.66762	3.04475	1.22975
chr3L	22402775	22403232	HP1_c9_c13_broad_peak_1335	23	.	1.84120	4.40031	2.37558
chr3L	22406977	22407213	HP1_c9_c13_broad_peak_1336	26	.	1.84997	4.68305	2.61579
chr3L	22456509	22456873	HP1_c9_c13_broad_peak_1337	19	.	1.77664	3.90062	1.94474
chr3L	22460791	22461278	HP1_c9_c13_broad_peak_1338	19	.	1.79097	3.91048	1.95879
chr3L	22467089	22467487	HP1_c9_c13_broad_peak_1339	13	.	1.68919	3.25179	1.39336
chr3L	22475193	22475570	HP1_c9_c13_broad_peak_1340	14	.	1.68933	3.30925	1.43959
chr3L	22483044	22483282	HP1_c9_c13_broad_peak_1341	14	.	1.71061	3.29087	1.42698
chr3L	22556877	22557189	HP1_c9_c13_broad_peak_1342	44	.	2.13155	6.67719	4.45340
chr3L	22580268	22580488	HP1_c9_c13_broad_peak_1343	26	.	1.87602	4.72069	2.66306
chr3L	22623339	22623682	HP1_c9_c13_broad_peak_1344	21	.	1.70716	4.13900	2.14147
chr3L	22631136	22631626	HP1_c9_c13_broad_peak_1345	14	.	1.74525	3.35345	1.47203
chr3L	22665701	22665921	HP1_c9_c13_broad_peak_1346	18	.	1.79742	3.81300	1.86155
chr3L	22713098	22713504	HP1_c9_c13_broad_peak_1347	13	.	1.70527	3.17834	1.33860
chr3L	22728507	22728792	HP1_c9_c13_broad_peak_1348	28	.	1.95352	4.91792	2.85247
chr3L	22729969	22731143	HP1_c9_c13_broad_peak_1349	13	.	1.71544	3.26310	1.39735
chr3L	22797615	22798013	HP1_c9_c13_broad_peak_1350	16	.	1.73879	3.54892	1.64062
chr3L	22803971	22804593	HP1_c9_c13_broad_peak_1351	31	.	1.79828	5.21635	3.14162
chr3L	22805168	22805907	HP1_c9_c13_broad_peak_1352	17	.	1.51959	3.72802	1.78768
chr3L	22806461	22807869	HP1_c9_c13_broad_peak_1353	16	.	1.57738	3.50649	1.60498
chr3L	22808488	22808975	HP1_c9_c13_broad_peak_1354	19	.	1.58575	3.94231	1.98437
chr3L	22810211	22811024	HP1_c9_c13_broad_peak_1355	54	.	1.93993	7.70885	5.45560
chr3L	22822550	22823014	HP1_c9_c13_broad_peak_1356	13	.	1.68874	3.20969	1.36079
chr3L	22858609	22858945	HP1_c9_c13_broad_peak_1357	21	.	1.85878	4.09982	2.10760
chr3L	22862612	22862885	HP1_c9_c13_broad_peak_1358	11	.	1.67467	3.00543	1.18759
chr3L	22870699	22871123	HP1_c9_c13_broad_peak_1359	11	.	1.65116	2.97847	1.17553
chr3L	22897533	22897814	HP1_c9_c13_broad_peak_1360	14	.	1.74197	3.33058	1.45515
chr3L	23041877	23042777	HP1_c9_c13_broad_peak_1361	64	.	2.25278	8.73920	6.40020
chr3L	23043922	23044387	HP1_c9_c13_broad_peak_1362	16	.	1.75426	3.57688	1.66235
chr3L	23112707	23117671	HP1_c9_c13_broad_peak_1363	52	.	1.51068	7.54339	5.27230
chr3L	23133906	23134392	HP1_c9_c13_broad_peak_1364	12	.	1.59363	3.07030	1.24748
chr3L	23141065	23141676	HP1_c9_c13_broad_peak_1365	24	.	1.76539	4.47331	2.44535
chr3L	23199171	23200571	HP1_c9_c13_broad_peak_1366	44	.	1.60981	6.70954	4.49868
chr3L	23254443	23254748	HP1_c9_c13_broad_peak_1367	11	.	1.66952	3.01154	1.19418
chr3L	23259872	23260364	HP1_c9_c13_broad_peak_1368	21	.	1.84282	4.10114	2.11069
chr3L	23297066	23297511	HP1_c9_c13_broad_peak_1369	22	.	1.82044	4.23305	2.23383
chr3L	23300251	23301762	HP1_c9_c13_broad_peak_1370	14	.	1.68395	3.27969	1.41501
chr3L	23303245	23305089	HP1_c9_c13_broad_peak_1371	37	.	2.03902	5.95191	3.79652
chr3L	23305575	23306099	HP1_c9_c13_broad_peak_1372	12	.	1.65169	3.07850	1.24868
chr3L	23310681	23311405	HP1_c9_c13_broad_peak_1373	15	.	1.73272	3.49923	1.59948
chr3L	23360496	23360927	HP1_c9_c13_broad_peak_1374	18	.	1.79645	3.84921	1.89943
chr3L	23367799	23368046	HP1_c9_c13_broad_peak_1375	27	.	1.81551	4.79154	2.72691
chr3L	23368785	23369321	HP1_c9_c13_broad_peak_1376	20	.	1.74587	3.99459	2.03104
chr3L	23373929	23375199	HP1_c9_c13_broad_peak_1377	24	.	1.61615	4.44122	2.41336
chr3L	23375757	23377321	HP1_c9_c13_broad_peak_1378	16	.	1.57630	3.56282	1.65415
chr3L	23378660	23379371	HP1_c9_c13_broad_peak_1379	24	.	1.70101	4.51521	2.48788
chr3L	23385597	23386358	HP1_c9_c13_broad_peak_1380	21	.	1.67744	4.17503	2.18803
chr3L	23388036	23388409	HP1_c9_c13_broad_peak_1381	12	.	1.58290	3.11278	1.28303
chr3L	23389367	23390994	HP1_c9_c13_broad_peak_1382	24	.	1.67823	4.43791	2.43714
chr3L	23392144	23392616	HP1_c9_c13_broad_peak_1383	25	.	1.78338	4.60103	2.55983
chr3L	23412066	23412480	HP1_c9_c13_broad_peak_1384	15	.	1.75867	3.43684	1.54606
chr3L	23415435	23415934	HP1_c9_c13_broad_peak_1385	16	.	1.77720	3.57009	1.65190
chr3L	23430048	23430563	HP1_c9_c13_broad_peak_1386	13	.	1.67099	3.16322	1.31993
chr3L	23455186	23455600	HP1_c9_c13_broad_peak_1387	14	.	1.74074	3.38129	1.49266
chr3L	23459877	23461408	HP1_c9_c13_broad_peak_1388	17	.	1.74871	3.64868	1.72277
chr3L	23462473	23462860	HP1_c9_c13_broad_peak_1389	19	.	1.79775	3.97021	1.99089
chr3L	23464266	23464798	HP1_c9_c13_broad_peak_1390	26	.	1.91040	4.65480	2.60821
chr3L	23465440	23465662	HP1_c9_c13_broad_peak_1391	20	.	1.83219	4.05876	2.09333
chr3L	23477470	23477957	HP1_c9_c13_broad_peak_1392	19	.	1.78976	3.91620	1.94840
chr3L	23496990	23497495	HP1_c9_c13_broad_peak_1393	14	.	1.66529	3.27465	1.41327
chr3L	23514552	23515071	HP1_c9_c13_broad_peak_1394	43	.	2.09937	6.54615	4.33208
chr3L	23517352	23517619	HP1_c9_c13_broad_peak_1395	19	.	1.67496	3.94757	1.98396
chr3L	23520811	23521656	HP1_c9_c13_broad_peak_1396	15	.	1.59015	3.48199	1.58595
chr3L	23527393	23527621	HP1_c9_c13_broad_peak_1397	24	.	1.91210	4.44523	2.40600
chr3L	23534506	23534989	HP1_c9_c13_broad_peak_1398	13	.	1.67449	3.16576	1.32295
chr3L	23535887	23536852	HP1_c9_c13_broad_peak_1399	17	.	1.75125	3.68678	1.75705
chr3L	23551186	23551718	HP1_c9_c13_broad_peak_1400	21	.	1.77422	4.18697	2.18778
chr3L	23552946	23553486	HP1_c9_c13_broad_peak_1401	15	.	1.54831	3.42405	1.54423
chr3L	23613312	23613621	HP1_c9_c13_broad_peak_1402	14	.	1.65478	3.31822	1.44810
chr3L	23624690	23624938	HP1_c9_c13_broad_peak_1403	23	.	1.87059	4.35731	2.33696
chr3L	23658863	23659174	HP1_c9_c13_broad_peak_1404	10	.	1.65278	2.86698	1.09074
chr3L	23668490	23668711	HP1_c9_c13_broad_peak_1405	22	.	1.80291	4.27035	2.26304
chr3L	23675889	23676119	HP1_c9_c13_broad_peak_1406	28	.	1.91022	4.87328	2.81505
chr3L	23725308	23725592	HP1_c9_c13_broad_peak_1407	14	.	1.72026	3.37964	1.49617
chr3L	23768694	23768954	HP1_c9_c13_broad_peak_1408	22	.	1.87546	4.27598	2.26341
chr3L	23813605	23814237	HP1_c9_c13_broad_peak_1409	15	.	1.73932	3.47494	1.58659
chr3L	23849098	23849431	HP1_c9_c13_broad_peak_1410	89	.	1.78237	11.46182	8.96510
chr3L	23997444	23997855	HP1_c9_c13_broad_peak_1411	23	.	1.85038	4.41947	2.39377
chr3L	24001017	24001531	HP1_c9_c13_broad_peak_1412	16	.	1.71407	3.58590	1.67241
chr3L	24003115	24003558	HP1_c9_c13_broad_peak_1413	13	.	1.66336	3.19285	1.34266
chr3L	24004555	24005411	HP1_c9_c13_broad_peak_1414	16	.	1.76249	3.57922	1.66480
chr3L	24058002	24058294	HP1_c9_c13_broad_peak_1415	13	.	1.70368	3.22179	1.36251
chr3L	24069680	24069953	HP1_c9_c13_broad_peak_1416	120	.	2.06246	14.73215	12.04435
chr3L	24099161	24099819	HP1_c9_c13_broad_peak_1417	19	.	1.76905	3.96831	1.99824
chr3L	24101850	24102500	HP1_c9_c13_broad_peak_1418	19	.	1.75594	3.86466	1.91415
chr3L	24105646	24106145	HP1_c9_c13_broad_peak_1419	23	.	1.83455	4.42514	2.39300
chr3L	24116410	24116748	HP1_c9_c13_broad_peak_1420	15	.	1.65862	3.40954	1.52402
chr3L	24124803	24125491	HP1_c9_c13_broad_peak_1421	15	.	1.64471	3.44743	1.55860
chr3L	24133244	24133748	HP1_c9_c13_broad_peak_1422	22	.	1.66865	4.19701	2.20639
chr3L	24134183	24134926	HP1_c9_c13_broad_peak_1423	14	.	1.60166	3.32118	1.44888
chr3L	24136853	24137876	HP1_c9_c13_broad_peak_1424	17	.	1.63732	3.64790	1.73242
chr3L	24163639	24164385	HP1_c9_c13_broad_peak_1425	19	.	1.79990	3.86084	1.90785
chr3L	24263825	24264306	HP1_c9_c13_broad_peak_1426	11	.	1.65659	3.00037	1.19311
chr3L	24272356	24273108	HP1_c9_c13_broad_peak_1427	15	.	1.66407	3.49554	1.59465
chr3L	24273911	24274302	HP1_c9_c13_broad_peak_1428	23	.	1.61120	4.41727	2.38815
chr3L	24275537	24275929	HP1_c9_c13_broad_peak_1429	20	.	1.69292	4.02129	2.04163
chr3L	24276915	24277849	HP1_c9_c13_broad_peak_1430	15	.	1.56474	3.43244	1.54290
chr3L	24278582	24279424	HP1_c9_c13_broad_peak_1431	57	.	1.99591	8.01519	5.72016
chr3L	24287949	24288419	HP1_c9_c13_broad_peak_1432	17	.	1.75225	3.71194	1.78493
chr3L	24289181	24289826	HP1_c9_c13_broad_peak_1433	25	.	1.91322	4.55779	2.51417
chr3L	24300027	24300637	HP1_c9_c13_broad_peak_1434	24	.	1.86584	4.44882	2.41984
chr3L	24310531	24311450	HP1_c9_c13_broad_peak_1435	24	.	1.82734	4.46140	2.42983
chr3L	24338242	24338600	HP1_c9_c13_broad_peak_1436	17	.	1.77740	3.73921	1.79354
chr3L	24379122	24379508	HP1_c9_c13_broad_peak_1437	15	.	1.75039	3.44234	1.54942
chr3L	24380113	24381029	HP1_c9_c13_broad_peak_1438	19	.	1.78179	3.95677	1.99542
chr3L	24441198	24442643	HP1_c9_c13_broad_peak_1439	23	.	1.49840	4.40777	2.38481
chr3L	24464716	24466349	HP1_c9_c13_broad_peak_1440	18	.	1.53101	3.82842	1.89078
chr3L	24467388	24469263	HP1_c9_c13_broad_peak_1441	14	.	1.51022	3.37008	1.49589
chr3L	24469884	24470488	HP1_c9_c13_broad_peak_1442	33	.	1.61543	5.46213	3.34437
chr3L	24475463	24476299	HP1_c9_c13_broad_peak_1443	17	.	1.67186	3.69691	1.77744
chr3L	24484329	24486210	HP1_c9_c13_broad_peak_1444	20	.	1.82733	4.04037	2.06157
chr3L	24551745	24551997	HP1_c9_c13_broad_peak_1445	19	.	1.82749	3.91197	1.94496
chr3L	24586131	24586597	HP1_c9_c13_broad_peak_1446	18	.	1.77097	3.75896	1.81531
chr3L	24600116	24600563	HP1_c9_c13_broad_peak_1447	19	.	1.82872	3.89316	1.93411
chr3L	24634584	24634960	HP1_c9_c13_broad_peak_1448	13	.	1.44359	3.16071	1.31632
chr3L	24638745	24638967	HP1_c9_c13_broad_peak_1449	16	.	1.55414	3.59067	1.67684
chr3L	24639491	24640022	HP1_c9_c13_broad_peak_1450	16	.	1.58205	3.50116	1.60665
chr3L	24641611	24642418	HP1_c9_c13_broad_peak_1451	28	.	1.79117	4.94453	2.88053
chr3L	24648965	24649377	HP1_c9_c13_broad_peak_1452	29	.	1.76214	5.07135	2.97131
chr3L	24655433	24655714	HP1_c9_c13_broad_peak_1453	19	.	1.75575	3.88524	1.92225
chr3L	24659106	24659949	HP1_c9_c13_broad_peak_1454	28	.	1.80535	4.89815	2.81253
chr3L	24662408	24663222	HP1_c9_c13_broad_peak_1455	15	.	1.54773	3.38160	1.50050
chr3L	24663959	24664792	HP1_c9_c13_broad_peak_1456	29	.	1.72552	5.02749	2.93653
chr3L	24665840	24666425	HP1_c9_c13_broad_peak_1457	19	.	1.73325	3.91450	1.94982
chr3L	24668193	24668759	HP1_c9_c13_broad_peak_1458	35	.	1.95261	5.75175	3.58422
chr3L	24686159	24686733	HP1_c9_c13_broad_peak_1459	15	.	1.73001	3.50407	1.59983
chr3L	24690357	24690689	HP1_c9_c13_broad_peak_1460	13	.	1.72378	3.21845	1.37034
chr3L	24779956	24780494	HP1_c9_c13_broad_peak_1461	14	.	1.70095	3.26950	1.40572
chr3L	24781689	24782259	HP1_c9_c13_broad_peak_1462	16	.	1.73968	3.59272	1.67260
chr3L	24787277	24787811	HP1_c9_c13_broad_peak_1463	14	.	1.72876	3.32501	1.45583
chr3L	24800257	24800492	HP1_c9_c13_broad_peak_1464	23	.	1.82893	4.31953	2.30278
chr3L	24807853	24808304	HP1_c9_c13_broad_peak_1465	18	.	1.79497	3.78601	1.84814
chr3L	24833646	24834097	HP1_c9_c13_broad_peak_1466	35	.	1.90330	5.68644	3.54388
chr3L	24882899	24884183	HP1_c9_c13_broad_peak_1467	22	.	1.79482	4.20573	2.21455
chr3L	24884589	24886338	HP1_c9_c13_broad_peak_1468	28	.	1.90927	4.92310	2.84776
chr3L	24956910	24957783	HP1_c9_c13_broad_peak_1469	16	.	1.68204	3.52856	1.62524
chr3L	24958778	24959270	HP1_c9_c13_broad_peak_1470	15	.	1.74052	3.49941	1.59814
chr3L	24966528	24967017	HP1_c9_c13_broad_peak_1471	13	.	1.66497	3.21561	1.36269
chr3L	25002413	25003577	HP1_c9_c13_broad_peak_1472	13	.	1.67674	3.15120	1.31072
chr3L	25015983	25016471	HP1_c9_c13_broad_peak_1473	18	.	1.70458	3.78062	1.83971
chr3L	25018092	25018998	HP1_c9_c13_broad_peak_1474	18	.	1.67419	3.82095	1.88049
chr3L	25032064	25033655	HP1_c9_c13_broad_peak_1475	32	.	1.86231	5.32990	3.22560
chr3L	25040109	25040450	HP1_c9_c13_broad_peak_1476	12	.	1.61133	3.06386	1.23942
chr3L	25042029	25042937	HP1_c9_c13_broad_peak_1477	16	.	1.55594	3.50198	1.60697
chr3L	25051546	25052006	HP1_c9_c13_broad_peak_1478	16	.	1.57630	3.59737	1.67989
chr3L	25053112	25054691	HP1_c9_c13_broad_peak_1479	15	.	1.50180	3.45120	1.56178
chr3L	25055708	25056776	HP1_c9_c13_broad_peak_1480	31	.	1.78985	5.22321	3.13132
chr3L	25085777	25086358	HP1_c9_c13_broad_peak_1481	21	.	1.73532	4.14580	2.14193
chr3L	25103587	25103858	HP1_c9_c13_broad_peak_1482	13	.	1.61973	3.15237	1.31247
chr3L	25104394	25105031	HP1_c9_c13_broad_peak_1483	12	.	1.67377	3.13193	1.29427
chr3L	25130709	25135033	HP1_c9_c13_broad_peak_1484	35	.	1.38892	5.68306	3.54104
chr3L	25178370	25178870	HP1_c9_c13_broad_peak_1485	24	.	1.88814	4.53813	2.49922
chr3L	25180216	25180501	HP1_c9_c13_broad_peak_1486	11	.	1.59689	2.96930	1.16692
chr3L	25193962	25194586	HP1_c9_c13_broad_peak_1487	28	.	1.84984	4.90191	2.84446
chr3L	25216059	25216332	HP1_c9_c13_broad_peak_1488	26	.	1.93964	4.72963	2.68089
chr3L	25223090	25224041	HP1_c9_c13_broad_peak_1489	20	.	1.83218	4.05078	2.08697
chr3L	25246934	25247414	HP1_c9_c13_broad_peak_1490	28	.	1.86227	4.89614	2.83485
chr3L	25250575	25251386	HP1_c9_c13_broad_peak_1491	22	.	1.65575	4.23131	2.24338
chr3L	25288308	25289246	HP1_c9_c13_broad_peak_1492	32	.	1.85561	5.32094	3.23039
chr3L	25290005	25291512	HP1_c9_c13_broad_peak_1493	32	.	1.87235	5.30817	3.20401
chr3L	25315675	25315933	HP1_c9_c13_broad_peak_1494	24	.	1.69480	4.44736	2.40967
chr3L	25328155	25328376	HP1_c9_c13_broad_peak_1495	24	.	1.68746	4.52457	2.48706
chr3L	25347410	25347738	HP1_c9_c13_broad_peak_1496	11	.	1.68272	2.97102	1.16387
chr3L	25349244	25349741	HP1_c9_c13_broad_peak_1497	15	.	1.74922	3.39162	1.51659
chr3L	25363829	25364118	HP1_c9_c13_broad_peak_1498	14	.	1.57780	3.32758	1.45591
chr3L	25369439	25369697	HP1_c9_c13_broad_peak_1499	41	.	1.76703	6.40386	4.18720
chr3L	25371358	25371774	HP1_c9_c13_broad_peak_1500	12	.	1.36769	3.05464	1.23522
chr3L	25372436	25372924	HP1_c9_c13_broad_peak_1501	37	.	1.62354	5.84224	3.70322
chr3L	25375092	25375517	HP1_c9_c13_broad_peak_1502	43	.	1.88789	6.52499	4.34955
chr3L	25393047	25393436	HP1_c9_c13_broad_peak_1503	26	.	1.79771	4.72351	2.66284
chr3L	25416668	25417043	HP1_c9_c13_broad_peak_1504	19	.	1.75461	3.92781	1.97152
chr3L	25417546	25418496	HP1_c9_c13_broad_peak_1505	46	.	2.12849	6.86092	4.62327
chr3L	25419249	25419963	HP1_c9_c13_broad_peak_1506	23	.	1.87259	4.36766	2.35606
chr3L	25429433	25430529	HP1_c9_c13_broad_peak_1507	12	.	1.67109	3.08406	1.25562
chr3L	25521276	25522742	HP1_c9_c13_broad_peak_1508	24	.	1.84361	4.45803	2.44173
chr3L	25523333	25523814	HP1_c9_c13_broad_peak_1509	14	.	1.69697	3.36432	1.48595
chr3L	25524306	25525309	HP1_c9_c13_broad_peak_1510	39	.	2.01194	6.09566	3.91406
chr3L	25538142	25538968	HP1_c9_c13_broad_peak_1511	17	.	1.77146	3.69416	1.76214
chr3L	25616883	25617433	HP1_c9_c13_broad_peak_1512	18	.	1.74594	3.84018	1.88781
chr3L	25628863	25629830	HP1_c9_c13_broad_peak_1513	14	.	1.68302	3.35751	1.48048
chr3L	25638505	25639446	HP1_c9_c13_broad_peak_1514	18	.	1.78145	3.79912	1.86365
chr3L	25641205	25641764	HP1_c9_c13_broad_peak_1515	65	.	2.02793	8.94952	6.59817
chr3L	25660205	25660746	HP1_c9_c13_broad_peak_1516	15	.	1.71167	3.42028	1.53129
chr3L	25661237	25661869	HP1_c9_c13_broad_peak_1517	62	.	1.91588	8.52440	6.22190
chr3L	25662680	25663046	HP1_c9_c13_broad_peak_1518	29	.	1.93495	5.07158	2.98611
chr3L	25697231	25697721	HP1_c9_c13_broad_peak_1519	22	.	1.73374	4.23343	2.23021
chr3L	25699945	25700746	HP1_c9_c13_broad_peak_1520	21	.	1.74171	4.18201	2.19076
chr3L	25701571	25702086	HP1_c9_c13_broad_peak_1521	17	.	1.77329	3.65667	1.72900
chr3L	25739307	25739740	HP1_c9_c13_broad_peak_1522	20	.	1.70877	3.98281	2.02239
chr3L	25786815	25787300	HP1_c9_c13_broad_peak_1523	17	.	1.70640	3.72799	1.79487
chr3L	25793877	25794166	HP1_c9_c13_broad_peak_1524	26	.	1.87680	4.68297	2.63359
chr3L	25795173	25795766	HP1_c9_c13_broad_peak_1525	13	.	1.70553	3.18696	1.33914
chr3L	25796429	25797395	HP1_c9_c13_broad_peak_1526	19	.	1.81409	3.90198	1.93900
chr3L	25877893	25878164	HP1_c9_c13_broad_peak_1527	12	.	1.63524	3.01771	1.20647
chr3L	25887873	25888805	HP1_c9_c13_broad_peak_1528	15	.	1.73868	3.39134	1.50362
chr3L	25897134	25897396	HP1_c9_c13_broad_peak_1529	16	.	1.77464	3.53757	1.62623
chr3L	25898635	25899289	HP1_c9_c13_broad_peak_1530	15	.	1.75544	3.48087	1.57742
chr3L	25994541	25994874	HP1_c9_c13_broad_peak_1531	11	.	1.60463	2.93767	1.13925
chr3L	26018117	26018388	HP1_c9_c13_broad_peak_1532	28	.	1.79719	4.91606	2.84954
chr3L	26023318	26024419	HP1_c9_c13_broad_peak_1533	16	.	1.74040	3.57065	1.67364
chr3L	26030265	26031021	HP1_c9_c13_broad_peak_1534	17	.	1.74018	3.66895	1.73893
chr3L	26031510	26032160	HP1_c9_c13_broad_peak_1535	22	.	1.83055	4.21691	2.21745
chr3L	26033700	26034314	HP1_c9_c13_broad_peak_1536	27	.	1.86148	4.83470	2.78075
chr3L	26035229	26035584	HP1_c9_c13_broad_peak_1537	12	.	1.63199	3.10103	1.27042
chr3L	26037793	26038649	HP1_c9_c13_broad_peak_1538	17	.	1.78817	3.65775	1.73328
chr3L	26039332	26040030	HP1_c9_c13_broad_peak_1539	27	.	1.85312	4.74701	2.70888
chr3L	26064763	26065884	HP1_c9_c13_broad_peak_1540	21	.	1.75287	4.06749	2.10950
chr3L	26066321	26069271	HP1_c9_c13_broad_peak_1541	42	.	1.95712	6.50643	4.29895
chr3L	26074909	26075659	HP1_c9_c13_broad_peak_1542	35	.	1.92869	5.64853	3.51833
chr3L	26076198	26076561	HP1_c9_c13_broad_peak_1543	12	.	1.64306	3.05187	1.23282
chr3L	26076987	26077640	HP1_c9_c13_broad_peak_1544	27	.	1.87233	4.83605	2.75652
chr3L	26085039	26085611	HP1_c9_c13_broad_peak_1545	12	.	1.62246	3.01986	1.20382
chr3L	26088232	26088459	HP1_c9_c13_broad_peak_1546	18	.	1.65346	3.77551	1.83045
chr3L	26089198	26089478	HP1_c9_c13_broad_peak_1547	31	.	1.85362	5.20955	3.10980
chr3L	26092361	26098235	HP1_c9_c13_broad_peak_1548	28	.	1.82654	4.95306	2.89113
chr3L	26098982	26099490	HP1_c9_c13_broad_peak_1549	22	.	1.76378	4.23048	2.22853
chr3L	26101283	26106110	HP1_c9_c13_broad_peak_1550	31	.	1.89630	5.27667	3.18803
chr3L	26111534	26111759	HP1_c9_c13_broad_peak_1551	37	.	1.98588	5.92602	3.73907
chr3L	26114104	26114445	HP1_c9_c13_broad_peak_1552	25	.	1.79508	4.58885	2.54456
chr3L	26116797	26117417	HP1_c9_c13_broad_peak_1553	28	.	1.84663	4.91815	2.85875
chr3L	26118598	26121370	HP1_c9_c13_broad_peak_1554	32	.	1.88429	5.31369	3.20852
chr3L	26125324	26125621	HP1_c9_c13_broad_peak_1555	32	.	1.87725	5.41485	3.29153
chr3L	26135053	26135520	HP1_c9_c13_broad_peak_1556	43	.	2.16853	6.56856	4.34120
chr3L	26148083	26148551	HP1_c9_c13_broad_peak_1557	12	.	1.53487	3.04438	1.22628
chr3L	26153766	26153993	HP1_c9_c13_broad_peak_1558	26	.	1.83488	4.68572	2.62830
chr3L	26157403	26157823	HP1_c9_c13_broad_peak_1559	12	.	1.52761	3.01037	1.20164
chr3L	26251454	26251735	HP1_c9_c13_broad_peak_1560	10	.	1.61143	2.82891	1.06012
chr3L	26387990	26390421	HP1_c9_c13_broad_peak_1561	30	.	1.83558	5.15891	3.06055
chr3L	26391460	26392676	HP1_c9_c13_broad_peak_1562	16	.	1.58496	3.53916	1.63172
chr3L	26393343	26393629	HP1_c9_c13_broad_peak_1563	31	.	1.71081	5.23056	3.13444
chr3L	26427746	26430252	HP1_c9_c13_broad_peak_1564	44	.	2.00189	6.67196	4.47502
chr3L	26430735	26431565	HP1_c9_c13_broad_peak_1565	26	.	1.90725	4.66708	2.63839
chr3L	26448896	26451612	HP1_c9_c13_broad_peak_1566	46	.	1.98135	6.81911	4.60515
chr3L	26482895	26483120	HP1_c9_c13_broad_peak_1567	27	.	1.83100	4.76863	2.72110
chr3L	26490082	26490550	HP1_c9_c13_broad_peak_1568	13	.	1.61775	3.24355	1.38777
chr3L	26510653	26511729	HP1_c9_c13_broad_peak_1569	185	.	3.02791	21.34755	18.53976
chr3L	26547512	26547780	HP1_c9_c13_broad_peak_1570	11	.	1.66994	2.96409	1.16006
chr3L	26594123	26600352	HP1_c9_c13_broad_peak_1571	79	.	2.19526	10.34558	7.91236
chr3L	26602722	26603256	HP1_c9_c13_broad_peak_1572	36	.	2.04310	5.77960	3.61767
chr3L	26675817	26676284	HP1_c9_c13_broad_peak_1573	58	.	2.11722	8.15330	5.81108
chr3L	26683544	26683801	HP1_c9_c13_broad_peak_1574	23	.	1.76902	4.37258	2.34872
chr3L	26684743	26685123	HP1_c9_c13_broad_peak_1575	32	.	1.86986	5.32195	3.20729
chr3L	26689163	26689948	HP1_c9_c13_broad_peak_1576	29	.	1.76901	5.07978	2.99167
chr3L	26698238	26699056	HP1_c9_c13_broad_peak_1577	15	.	1.73215	3.38282	1.50072
chr3L	26713691	26714148	HP1_c9_c13_broad_peak_1578	16	.	1.74897	3.55770	1.65119
chr3L	26726588	26727105	HP1_c9_c13_broad_peak_1579	13	.	1.63128	3.19116	1.34463
chr3L	26735448	26735806	HP1_c9_c13_broad_peak_1580	11	.	1.67314	2.97705	1.16802
chr3L	26751092	26752083	HP1_c9_c13_broad_peak_1581	22	.	1.83421	4.23015	2.23347
chr3L	26764801	26765130	HP1_c9_c13_broad_peak_1582	26	.	1.87168	4.67623	2.62075
chr3L	26766693	26767071	HP1_c9_c13_broad_peak_1583	16	.	1.75775	3.58142	1.66950
chr3L	26767662	26768367	HP1_c9_c13_broad_peak_1584	29	.	1.92962	5.00164	2.92252
chr3L	26769808	26770334	HP1_c9_c13_broad_peak_1585	19	.	1.79099	3.93030	1.95763
chr3L	26774771	26775056	HP1_c9_c13_broad_peak_1586	21	.	1.79610	4.14510	2.14690
chr3L	26776394	26776796	HP1_c9_c13_broad_peak_1587	25	.	1.81586	4.60010	2.55990
chr3L	26777899	26778425	HP1_c9_c13_broad_peak_1588	33	.	1.82191	5.49687	3.36088
chr3L	26779279	26780658	HP1_c9_c13_broad_peak_1589	18	.	1.73617	3.82133	1.87508
chr3L	26784848	26785232	HP1_c9_c13_broad_peak_1590	27	.	1.93402	4.82956	2.75539
chr3L	26786401	26788450	HP1_c9_c13_broad_peak_1591	18	.	1.70079	3.76045	1.82963
chr3L	26789282	26789698	HP1_c9_c13_broad_peak_1592	15	.	1.67929	3.44762	1.55881
chr3L	26793588	26793855	HP1_c9_c13_broad_peak_1593	27	.	1.84776	4.88014	2.79792
chr3L	26794474	26795007	HP1_c9_c13_broad_peak_1594	25	.	1.85967	4.58118	2.55721
chr3L	26797451	26797716	HP1_c9_c13_broad_peak_1595	14	.	1.73797	3.30072	1.42938
chr3L	26798472	26799636	HP1_c9_c13_broad_peak_1596	21	.	1.84919	4.10884	2.11505
chr3L	26812383	26814624	HP1_c9_c13_broad_peak_1597	32	.	1.88204	5.35546	3.24653
chr3L	26825819	26826048	HP1_c9_c13_broad_peak_1598	18	.	1.60525	3.84259	1.88300
chr3L	27013171	27013970	HP1_c9_c13_broad_peak_1599	16	.	1.49632	3.56551	1.65549
chr3L	27014507	27015478	HP1_c9_c13_broad_peak_1600	27	.	1.61609	4.79044	2.73522
chr3L	27042880	27048853	HP1_c9_c13_broad_peak_1601	65	.	2.09532	8.93018	6.59181
chr3L	27051213	27051763	HP1_c9_c13_broad_peak_1602	44	.	2.11799	6.62191	4.40043
chr3L	27089016	27089572	HP1_c9_c13_broad_peak_1603	17	.	1.73383	3.67567	1.75365
chr3L	27095580	27095978	HP1_c9_c13_broad_peak_1604	25	.	1.60737	4.58256	2.54238
chr3L	27097647	27098072	HP1_c9_c13_broad_peak_1605	19	.	1.47368	3.85796	1.90381
chr3L	27110872	27111240	HP1_c9_c13_broad_peak_1606	14	.	1.46582	3.26111	1.40085
chr3L	27160908	27161485	HP1_c9_c13_broad_peak_1607	16	.	1.71710	3.55079	1.64346
chr3L	27182427	27182897	HP1_c9_c13_broad_peak_1608	20	.	1.63498	3.98735	2.01933
chr3L	27201310	27201578	HP1_c9_c13_broad_peak_1609	32	.	2.03330	5.42190	3.28187
chr3L	27211893	27212113	HP1_c9_c13_broad_peak_1610	25	.	1.84730	4.60811	2.56564
chr3L	27221993	27222305	HP1_c9_c13_broad_peak_1611	10	.	1.57696	2.86335	1.08385
chr3L	27229111	27229512	HP1_c9_c13_broad_peak_1612	17	.	1.68289	3.66260	1.73743
chr3L	27231544	27232159	HP1_c9_c13_broad_peak_1613	18	.	1.69978	3.81447	1.86743
chr3L	27272511	27273389	HP1_c9_c13_broad_peak_1614	14	.	1.72694	3.34009	1.47051
chr3L	27274364	27274846	HP1_c9_c13_broad_peak_1615	37	.	2.02836	5.90617	3.71748
chr3L	27373759	27374587	HP1_c9_c13_broad_peak_1616	25	.	1.81354	4.54621	2.53497
chr3L	27375562	27375808	HP1_c9_c13_broad_peak_1617	22	.	1.75055	4.22860	2.22279
chr3L	27621620	27623349	HP1_c9_c13_broad_peak_1618	29	.	1.53824	5.03124	2.95107
chr3L	27624233	27624533	HP1_c9_c13_broad_peak_1619	17	.	1.43401	3.67044	1.74065
chr3L	27625399	27628232	HP1_c9_c13_broad_peak_1620	31	.	1.58125	5.24511	3.15594
chr3L	27640790	27641057	HP1_c9_c13_broad_peak_1621	12	.	1.65279	3.07490	1.24824
chr3L	27685140	27685675	HP1_c9_c13_broad_peak_1622	15	.	1.73636	3.47263	1.57012
chr3L	27696802	27697124	HP1_c9_c13_broad_peak_1623	18	.	1.76921	3.81371	1.85949
chr3L	27703349	27704248	HP1_c9_c13_broad_peak_1624	15	.	1.73165	3.47359	1.57612
chr3L	27711117	27711370	HP1_c9_c13_broad_peak_1625	12	.	1.66999	3.11645	1.28878
chr3L	27728120	27728638	HP1_c9_c13_broad_peak_1626	66	.	1.80244	9.00192	6.60065
chr3L	27741408	27741833	HP1_c9_c13_broad_peak_1627	11	.	1.62831	2.93964	1.14062
chr3L	27767817	27768459	HP1_c9_c13_broad_peak_1628	16	.	1.76236	3.53635	1.62456
chr3L	27774959	27775630	HP1_c9_c13_broad_peak_1629	35	.	1.99394	5.67737	3.54710
chr3L	27798458	27798689	HP1_c9_c13_broad_peak_1630	27	.	1.95532	4.81703	2.75311
chr3L	27807735	27808327	HP1_c9_c13_broad_peak_1631	46	.	2.01911	6.83028	4.61137
chr3L	27906549	27907263	HP1_c9_c13_broad_peak_1632	15	.	1.69151	3.40521	1.52109
chr3L	27915309	27915869	HP1_c9_c13_broad_peak_1633	17	.	1.78766	3.61879	1.70032
chr3L	27924406	27925993	HP1_c9_c13_broad_peak_1634	17	.	1.68721	3.65421	1.73397
chr3L	27932871	27933161	HP1_c9_c13_broad_peak_1635	10	.	1.55675	2.83793	1.06911
chr3L	27936767	27937362	HP1_c9_c13_broad_peak_1636	14	.	1.55828	3.28086	1.41841
chr3L	27941473	27943154	HP1_c9_c13_broad_peak_1637	29	.	1.68231	4.99534	2.94358
chr3L	27945974	27946448	HP1_c9_c13_broad_peak_1638	15	.	1.56510	3.40795	1.52106
chr3L	27953566	27953993	HP1_c9_c13_broad_peak_1639	19	.	1.63227	3.95394	1.98068
chr3L	27970352	27970774	HP1_c9_c13_broad_peak_1640	16	.	1.70780	3.51223	1.60970
chr3L	28054543	28054821	HP1_c9_c13_broad_peak_1641	43	.	2.16626	6.62697	4.39257
chr3L	28091462	28092202	HP1_c9_c13_broad_peak_1642	26	.	1.86217	4.67705	2.63201
chr3R	164	866	HP1_c9_c13_broad_peak_1643	43	.	2.16964	6.55246	4.32751
chr3R	1655	4088	HP1_c9_c13_broad_peak_1644	54	.	2.20441	7.80853	5.49803
chr3R	4513	5343	HP1_c9_c13_broad_peak_1645	43	.	2.16160	6.56328	4.37484
chr3R	5964	7385	HP1_c9_c13_broad_peak_1646	51	.	2.23760	7.45567	5.16294
chr3R	9384	9610	HP1_c9_c13_broad_peak_1647	77	.	2.40538	10.20439	7.75224
chr3R	10765	14633	HP1_c9_c13_broad_peak_1648	101	.	2.38014	12.73680	10.16626
chr3R	16683	20624	HP1_c9_c13_broad_peak_1649	81	.	2.39057	10.57842	8.10441
chr3R	21220	24444	HP1_c9_c13_broad_peak_1650	62	.	2.27275	8.54943	6.21371
chr3R	25786	28992	HP1_c9_c13_broad_peak_1651	92	.	2.36719	11.75546	9.23461
chr3R	29733	29968	HP1_c9_c13_broad_peak_1652	91	.	2.65014	11.69590	9.16209
chr3R	31591	31905	HP1_c9_c13_broad_peak_1653	11	.	1.61239	2.99390	1.18715
chr3R	35629	37126	HP1_c9_c13_broad_peak_1654	126	.	2.91996	15.34966	12.61743
chr3R	38095	38386	HP1_c9_c13_broad_peak_1655	50	.	2.22975	7.33961	5.06169
chr3R	40066	44320	HP1_c9_c13_broad_peak_1656	120	.	2.48953	14.73083	12.06759
chr3R	50406	63101	HP1_c9_c13_broad_peak_1657	89	.	2.57251	11.46734	8.95566
chr3R	63728	68150	HP1_c9_c13_broad_peak_1658	64	.	2.34188	8.75881	6.42123
chr3R	68852	69138	HP1_c9_c13_broad_peak_1659	12	.	1.69256	3.02700	1.20834
chr3R	69815	70660	HP1_c9_c13_broad_peak_1660	65	.	2.42179	8.94062	6.57724
chr3R	72197	74532	HP1_c9_c13_broad_peak_1661	47	.	2.20780	6.94694	4.71772
chr3R	75477	75755	HP1_c9_c13_broad_peak_1662	18	.	1.81404	3.78310	1.83294
chr3R	78136	78943	HP1_c9_c13_broad_peak_1663	76	.	2.45896	10.04377	7.65662
chr3R	79621	85670	HP1_c9_c13_broad_peak_1664	91	.	2.58982	11.68355	9.16709
chr3R	122809	127110	HP1_c9_c13_broad_peak_1665	56	.	2.21768	7.91126	5.61974
chr3R	127723	128149	HP1_c9_c13_broad_peak_1666	50	.	2.25779	7.28881	5.02503
chr3R	137114	137617	HP1_c9_c13_broad_peak_1667	49	.	2.00496	7.26270	4.97228
chr3R	138182	138930	HP1_c9_c13_broad_peak_1668	36	.	2.06019	5.80193	3.65834
chr3R	140146	140571	HP1_c9_c13_broad_peak_1669	40	.	1.90484	6.30636	4.08980
chr3R	141001	141652	HP1_c9_c13_broad_peak_1670	22	.	1.87443	4.20341	2.20344
chr3R	142243	143958	HP1_c9_c13_broad_peak_1671	59	.	2.18520	8.25313	5.94809
chr3R	145743	146652	HP1_c9_c13_broad_peak_1672	27	.	1.94185	4.79588	2.74569
chr3R	147183	147471	HP1_c9_c13_broad_peak_1673	28	.	1.97939	4.92687	2.83539
chr3R	149028	149703	HP1_c9_c13_broad_peak_1674	24	.	1.91185	4.49204	2.46819
chr3R	156381	157024	HP1_c9_c13_broad_peak_1675	73	.	2.20564	9.73863	7.34010
chr3R	157638	159340	HP1_c9_c13_broad_peak_1676	37	.	2.07553	5.89872	3.76005
chr3R	161225	164173	HP1_c9_c13_broad_peak_1677	51	.	2.17621	7.39915	5.12730
chr3R	166267	166579	HP1_c9_c13_broad_peak_1678	32	.	2.03357	5.36688	3.24065
chr3R	167126	168095	HP1_c9_c13_broad_peak_1679	82	.	2.42356	10.68295	8.20274
chr3R	172608	175309	HP1_c9_c13_broad_peak_1680	72	.	2.09797	9.68067	7.26762
chr3R	212730	215557	HP1_c9_c13_broad_peak_1681	29	.	1.97998	5.01845	2.93992
chr3R	215970	219385	HP1_c9_c13_broad_peak_1682	30	.	1.99987	5.19214	3.09286
chr3R	220697	221271	HP1_c9_c13_broad_peak_1683	14	.	1.62310	3.28434	1.42083
chr3R	232004	233793	HP1_c9_c13_broad_peak_1684	38	.	2.08178	5.99910	3.82019
chr3R	237255	237700	HP1_c9_c13_broad_peak_1685	13	.	1.71727	3.20191	1.34800
chr3R	243673	244594	HP1_c9_c13_broad_peak_1686	22	.	1.86315	4.28147	2.27669
chr3R	260789	267005	HP1_c9_c13_broad_peak_1687	78	.	2.00216	10.33522	7.89491
chr3R	269666	270777	HP1_c9_c13_broad_peak_1688	74	.	2.16770	9.94872	7.49864
chr3R	275616	276944	HP1_c9_c13_broad_peak_1689	15	.	1.76223	3.46033	1.56631
chr3R	278131	278578	HP1_c9_c13_broad_peak_1690	13	.	1.72989	3.25085	1.38827
chr3R	279317	296837	HP1_c9_c13_broad_peak_1691	58	.	2.15973	8.15170	5.83740
chr3R	298255	299036	HP1_c9_c13_broad_peak_1692	41	.	2.15105	6.31573	4.11141
chr3R	299561	302896	HP1_c9_c13_broad_peak_1693	69	.	2.39228	9.33886	6.93845
chr3R	303712	304005	HP1_c9_c13_broad_peak_1694	16	.	1.73895	3.54679	1.63703
chr3R	304553	304779	HP1_c9_c13_broad_peak_1695	29	.	1.87658	5.04970	2.94521
chr3R	306167	306418	HP1_c9_c13_broad_peak_1696	16	.	1.55232	3.50829	1.60880
chr3R	315581	316963	HP1_c9_c13_broad_peak_1697	65	.	2.33316	8.89354	6.55724
chr3R	317725	322984	HP1_c9_c13_broad_peak_1698	50	.	2.20924	7.26744	5.03671
chr3R	325049	326629	HP1_c9_c13_broad_peak_1699	35	.	2.06693	5.71276	3.57684
chr3R	327078	329592	HP1_c9_c13_broad_peak_1700	30	.	1.94529	5.12536	3.03998
chr3R	398604	400416	HP1_c9_c13_broad_peak_1701	57	.	1.85143	7.97575	5.73677
chr3R	451943	453054	HP1_c9_c13_broad_peak_1702	23	.	1.72711	4.38985	2.37763
chr3R	453593	454453	HP1_c9_c13_broad_peak_1703	12	.	1.54947	3.11495	1.28381
chr3R	455434	457672	HP1_c9_c13_broad_peak_1704	25	.	1.74330	4.60960	2.56752
chr3R	458763	459159	HP1_c9_c13_broad_peak_1705	32	.	1.86917	5.31752	3.20143
chr3R	487010	487552	HP1_c9_c13_broad_peak_1706	16	.	1.73880	3.54996	1.64115
chr3R	496265	496491	HP1_c9_c13_broad_peak_1707	14	.	1.75117	3.38603	1.49991
chr3R	501918	502147	HP1_c9_c13_broad_peak_1708	15	.	1.75773	3.43145	1.54226
chr3R	503943	504196	HP1_c9_c13_broad_peak_1709	28	.	1.97782	4.93509	2.84874
chr3R	504603	507550	HP1_c9_c13_broad_peak_1710	31	.	2.01148	5.28785	3.18426
chr3R	508816	509150	HP1_c9_c13_broad_peak_1711	16	.	1.76014	3.56598	1.65080
chr3R	515442	515974	HP1_c9_c13_broad_peak_1712	21	.	1.81100	4.14486	2.15320
chr3R	524973	525913	HP1_c9_c13_broad_peak_1713	19	.	1.57808	3.96415	1.99720
chr3R	536849	537071	HP1_c9_c13_broad_peak_1714	19	.	1.79509	3.96647	1.99067
chr3R	635356	635651	HP1_c9_c13_broad_peak_1715	18	.	1.70853	3.82613	1.87635
chr3R	678500	678977	HP1_c9_c13_broad_peak_1716	23	.	1.89542	4.38982	2.37030
chr3R	681330	681555	HP1_c9_c13_broad_peak_1717	21	.	1.87134	4.16724	2.16304
chr3R	683475	683761	HP1_c9_c13_broad_peak_1718	18	.	1.80606	3.74278	1.80402
chr3R	686544	686835	HP1_c9_c13_broad_peak_1719	12	.	1.55933	3.01718	1.20283
chr3R	724088	724336	HP1_c9_c13_broad_peak_1720	20	.	1.55078	4.04484	2.06720
chr3R	726018	727253	HP1_c9_c13_broad_peak_1721	17	.	1.68820	3.66506	1.73841
chr3R	729328	729590	HP1_c9_c13_broad_peak_1722	22	.	1.83004	4.22893	2.22699
chr3R	783117	783555	HP1_c9_c13_broad_peak_1723	14	.	1.50968	3.37547	1.49460
chr3R	827844	829678	HP1_c9_c13_broad_peak_1724	20	.	1.77354	4.02116	2.07154
chr3R	853945	854534	HP1_c9_c13_broad_peak_1725	17	.	1.66681	3.69818	1.76491
chr3R	856317	856608	HP1_c9_c13_broad_peak_1726	17	.	1.69387	3.63443	1.71742
chr3R	875017	875294	HP1_c9_c13_broad_peak_1727	23	.	1.83832	4.32104	2.30381
chr3R	876967	877471	HP1_c9_c13_broad_peak_1728	15	.	1.70997	3.42323	1.53416
chr3R	878490	879985	HP1_c9_c13_broad_peak_1729	22	.	1.83579	4.21494	2.21205
chr3R	891856	892474	HP1_c9_c13_broad_peak_1730	12	.	1.63320	3.03884	1.22094
chr3R	901340	901842	HP1_c9_c13_broad_peak_1731	15	.	1.73635	3.47385	1.57197
chr3R	902393	902833	HP1_c9_c13_broad_peak_1732	15	.	1.75929	3.48143	1.57594
chr3R	926890	927582	HP1_c9_c13_broad_peak_1733	17	.	1.74508	3.61716	1.70724
chr3R	943684	944423	HP1_c9_c13_broad_peak_1734	16	.	1.75887	3.53912	1.62974
chr3R	945335	945848	HP1_c9_c13_broad_peak_1735	15	.	1.76250	3.47630	1.57522
chr3R	948918	949703	HP1_c9_c13_broad_peak_1736	16	.	1.69698	3.51052	1.61527
chr3R	987435	988941	HP1_c9_c13_broad_peak_1737	27	.	1.74074	4.79495	2.75435
chr3R	1025861	1027729	HP1_c9_c13_broad_peak_1738	14	.	1.71864	3.35850	1.48288
chr3R	1074472	1074920	HP1_c9_c13_broad_peak_1739	11	.	1.66085	3.01143	1.19655
chr3R	1081408	1081820	HP1_c9_c13_broad_peak_1740	38	.	2.09912	6.01548	3.84433
chr3R	1116399	1116919	HP1_c9_c13_broad_peak_1741	27	.	1.92082	4.78991	2.71905
chr3R	1175052	1175547	HP1_c9_c13_broad_peak_1742	20	.	1.79962	4.04848	2.07520
chr3R	1178026	1178279	HP1_c9_c13_broad_peak_1743	18	.	1.77247	3.81536	1.87142
chr3R	1200394	1200659	HP1_c9_c13_broad_peak_1744	12	.	1.67800	3.04575	1.22592
chr3R	1250349	1251035	HP1_c9_c13_broad_peak_1745	22	.	1.85078	4.20968	2.21874
chr3R	1286328	1286997	HP1_c9_c13_broad_peak_1746	18	.	1.80187	3.83720	1.89187
chr3R	1298467	1299099	HP1_c9_c13_broad_peak_1747	12	.	1.69059	3.07423	1.24859
chr3R	1302863	1303377	HP1_c9_c13_broad_peak_1748	12	.	1.66684	3.10132	1.26905
chr3R	1352870	1353407	HP1_c9_c13_broad_peak_1749	91	.	2.45796	11.73403	9.19863
chr3R	1392947	1393288	HP1_c9_c13_broad_peak_1750	18	.	1.81187	3.81651	1.86450
chr3R	1432032	1433157	HP1_c9_c13_broad_peak_1751	27	.	1.91859	4.76845	2.70180
chr3R	1449065	1449618	HP1_c9_c13_broad_peak_1752	19	.	1.75027	3.92146	1.96305
chr3R	1472469	1472749	HP1_c9_c13_broad_peak_1753	31	.	1.99051	5.22840	3.10221
chr3R	1516138	1516393	HP1_c9_c13_broad_peak_1754	24	.	1.85489	4.50570	2.46064
chr3R	1532732	1533229	HP1_c9_c13_broad_peak_1755	20	.	1.84187	4.02889	2.05417
chr3R	1536279	1536611	HP1_c9_c13_broad_peak_1756	14	.	1.62411	3.37153	1.49276
chr3R	1564455	1564736	HP1_c9_c13_broad_peak_1757	13	.	1.69695	3.20511	1.35293
chr3R	1568679	1569035	HP1_c9_c13_broad_peak_1758	24	.	1.85054	4.53235	2.49283
chr3R	1569954	1570371	HP1_c9_c13_broad_peak_1759	16	.	1.74679	3.58729	1.67395
chr3R	1572651	1573932	HP1_c9_c13_broad_peak_1760	22	.	1.81695	4.20166	2.20282
chr3R	1580513	1581170	HP1_c9_c13_broad_peak_1761	15	.	1.73689	3.47632	1.58015
chr3R	1592830	1593175	HP1_c9_c13_broad_peak_1762	16	.	1.38326	3.55034	1.65215
chr3R	1603023	1603336	HP1_c9_c13_broad_peak_1763	12	.	1.56612	3.09729	1.26959
chr3R	1653670	1653910	HP1_c9_c13_broad_peak_1764	30	.	1.97110	5.13391	3.02430
chr3R	1667909	1668303	HP1_c9_c13_broad_peak_1765	44	.	2.04549	6.68649	4.47440
chr3R	1673536	1673953	HP1_c9_c13_broad_peak_1766	40	.	2.12505	6.20592	4.01683
chr3R	1694339	1694756	HP1_c9_c13_broad_peak_1767	14	.	1.66677	3.29717	1.42745
chr3R	1695511	1695933	HP1_c9_c13_broad_peak_1768	19	.	1.66906	3.87188	1.91755
chr3R	1696395	1697089	HP1_c9_c13_broad_peak_1769	17	.	1.68206	3.70133	1.76917
chr3R	1724366	1724965	HP1_c9_c13_broad_peak_1770	13	.	1.69418	3.15426	1.31449
chr3R	1749787	1754912	HP1_c9_c13_broad_peak_1771	56	.	1.94236	7.95773	5.66097
chr3R	1799906	1800296	HP1_c9_c13_broad_peak_1772	12	.	1.70975	3.12617	1.28541
chr3R	1805741	1806390	HP1_c9_c13_broad_peak_1773	17	.	1.79142	3.71178	1.77498
chr3R	1810782	1811034	HP1_c9_c13_broad_peak_1774	11	.	1.53372	2.94737	1.14710
chr3R	1823448	1823755	HP1_c9_c13_broad_peak_1775	14	.	1.69083	3.35159	1.47448
chr3R	1824166	1824919	HP1_c9_c13_broad_peak_1776	15	.	1.71590	3.48919	1.58859
chr3R	1837294	1837685	HP1_c9_c13_broad_peak_1777	18	.	1.81051	3.75935	1.81329
chr3R	1856842	1857068	HP1_c9_c13_broad_peak_1778	19	.	1.80296	3.91804	1.95163
chr3R	1868946	1869408	HP1_c9_c13_broad_peak_1779	16	.	1.73963	3.51874	1.61601
chr3R	1920979	1921441	HP1_c9_c13_broad_peak_1780	13	.	1.66204	3.14305	1.30434
chr3R	1921895	1922204	HP1_c9_c13_broad_peak_1781	12	.	1.66487	3.09199	1.26003
chr3R	1942117	1944360	HP1_c9_c13_broad_peak_1782	63	.	1.89434	8.63252	6.32239
chr3R	1970802	1971073	HP1_c9_c13_broad_peak_1783	68	.	2.42482	9.26492	6.86977
chr3R	1994523	1994821	HP1_c9_c13_broad_peak_1784	48	.	1.83675	7.14886	4.89899
chr3R	2018397	2018654	HP1_c9_c13_broad_peak_1785	17	.	1.76358	3.64358	1.71484
chr3R	2025725	2026119	HP1_c9_c13_broad_peak_1786	31	.	2.02363	5.27170	3.15051
chr3R	2032989	2033273	HP1_c9_c13_broad_peak_1787	32	.	2.02011	5.38222	3.25434
chr3R	2052585	2053534	HP1_c9_c13_broad_peak_1788	26	.	1.93456	4.70269	2.65121
chr3R	2068919	2069497	HP1_c9_c13_broad_peak_1789	15	.	1.74816	3.41793	1.52433
chr3R	2151390	2154020	HP1_c9_c13_broad_peak_1790	23	.	1.74707	4.35720	2.35708
chr3R	2183686	2184563	HP1_c9_c13_broad_peak_1791	24	.	1.91077	4.48324	2.45171
chr3R	2199514	2199929	HP1_c9_c13_broad_peak_1792	13	.	1.69643	3.21345	1.35626
chr3R	2204333	2206501	HP1_c9_c13_broad_peak_1793	26	.	1.90139	4.74531	2.68060
chr3R	2208492	2208799	HP1_c9_c13_broad_peak_1794	15	.	1.71912	3.45082	1.55817
chr3R	2238207	2238731	HP1_c9_c13_broad_peak_1795	19	.	1.79814	3.87354	1.91657
chr3R	2270714	2270942	HP1_c9_c13_broad_peak_1796	41	.	1.69140	6.37700	4.16995
chr3R	2283805	2284390	HP1_c9_c13_broad_peak_1797	28	.	1.90415	4.94671	2.87601
chr3R	2290154	2290718	HP1_c9_c13_broad_peak_1798	33	.	1.83692	5.47730	3.35718
chr3R	2296463	2296835	HP1_c9_c13_broad_peak_1799	33	.	1.93818	5.49464	3.35548
chr3R	2300161	2300429	HP1_c9_c13_broad_peak_1800	36	.	1.93022	5.81381	3.64757
chr3R	2335540	2335867	HP1_c9_c13_broad_peak_1801	26	.	1.91645	4.66740	2.61631
chr3R	2342039	2342300	HP1_c9_c13_broad_peak_1802	49	.	1.96409	7.22265	4.97338
chr3R	2352780	2353674	HP1_c9_c13_broad_peak_1803	20	.	1.82078	4.05641	2.07489
chr3R	2371036	2371292	HP1_c9_c13_broad_peak_1804	12	.	1.62536	3.04906	1.22359
chr3R	2393767	2394134	HP1_c9_c13_broad_peak_1805	31	.	1.77235	5.21013	3.10838
chr3R	2406178	2406405	HP1_c9_c13_broad_peak_1806	44	.	2.08848	6.66284	4.43633
chr3R	2410777	2411075	HP1_c9_c13_broad_peak_1807	11	.	1.68463	2.98072	1.17204
chr3R	2411821	2412145	HP1_c9_c13_broad_peak_1808	20	.	1.79177	3.98336	2.01286
chr3R	2446811	2447159	HP1_c9_c13_broad_peak_1809	33	.	1.60560	5.46947	3.32479
chr3R	2466426	2466901	HP1_c9_c13_broad_peak_1810	14	.	1.72298	3.36025	1.47756
chr3R	2492189	2492566	HP1_c9_c13_broad_peak_1811	13	.	1.65868	3.23927	1.38130
chr3R	2505050	2505325	HP1_c9_c13_broad_peak_1812	26	.	1.63982	4.72352	2.68106
chr3R	2505783	2506040	HP1_c9_c13_broad_peak_1813	39	.	1.80960	6.13833	3.94794
chr3R	2531879	2532250	HP1_c9_c13_broad_peak_1814	22	.	1.86476	4.24789	2.23488
chr3R	2545829	2546228	HP1_c9_c13_broad_peak_1815	17	.	1.62512	3.68186	1.75252
chr3R	2550809	2551086	HP1_c9_c13_broad_peak_1816	23	.	1.74105	4.41800	2.38465
chr3R	2578155	2578783	HP1_c9_c13_broad_peak_1817	12	.	1.65916	3.05101	1.23894
chr3R	2596010	2596250	HP1_c9_c13_broad_peak_1818	30	.	1.87558	5.13792	3.04354
chr3R	2624765	2625113	HP1_c9_c13_broad_peak_1819	16	.	1.76854	3.60512	1.68576
chr3R	2625780	2626445	HP1_c9_c13_broad_peak_1820	15	.	1.72220	3.43995	1.54831
chr3R	2634208	2634641	HP1_c9_c13_broad_peak_1821	21	.	1.78438	4.17184	2.17539
chr3R	2654134	2655433	HP1_c9_c13_broad_peak_1822	13	.	1.64692	3.23731	1.38387
chr3R	2679390	2679968	HP1_c9_c13_broad_peak_1823	32	.	1.97677	5.37194	3.26599
chr3R	2700051	2700278	HP1_c9_c13_broad_peak_1824	19	.	1.63891	3.95602	1.98906
chr3R	2726108	2726376	HP1_c9_c13_broad_peak_1825	14	.	1.74023	3.33996	1.46092
chr3R	2727718	2727959	HP1_c9_c13_broad_peak_1826	24	.	1.91739	4.55639	2.49768
chr3R	2749292	2750629	HP1_c9_c13_broad_peak_1827	16	.	1.74579	3.55822	1.65851
chr3R	2840453	2841144	HP1_c9_c13_broad_peak_1828	27	.	1.85939	4.86588	2.79669
chr3R	2851388	2851664	HP1_c9_c13_broad_peak_1829	21	.	1.78004	4.10956	2.12173
chr3R	2853303	2853634	HP1_c9_c13_broad_peak_1830	28	.	1.86153	4.89982	2.83490
chr3R	2854863	2855528	HP1_c9_c13_broad_peak_1831	20	.	1.75396	4.03661	2.05913
chr3R	2864753	2866027	HP1_c9_c13_broad_peak_1832	17	.	1.68910	3.64252	1.72253
chr3R	2892123	2892427	HP1_c9_c13_broad_peak_1833	16	.	1.73371	3.58917	1.68007
chr3R	2893729	2894824	HP1_c9_c13_broad_peak_1834	18	.	1.81297	3.80037	1.85448
chr3R	2897033	2897300	HP1_c9_c13_broad_peak_1835	24	.	1.86407	4.52217	2.49200
chr3R	2928774	2929242	HP1_c9_c13_broad_peak_1836	15	.	1.72505	3.42703	1.53835
chr3R	2951118	2951987	HP1_c9_c13_broad_peak_1837	25	.	1.88830	4.56507	2.53792
chr3R	3011200	3011502	HP1_c9_c13_broad_peak_1838	51	.	1.70401	7.46821	5.18058
chr3R	3020382	3022317	HP1_c9_c13_broad_peak_1839	76	.	1.84810	10.08351	7.66556
chr3R	3030380	3030887	HP1_c9_c13_broad_peak_1840	27	.	1.87722	4.80321	2.74852
chr3R	3033403	3033747	HP1_c9_c13_broad_peak_1841	41	.	1.65286	6.40792	4.17301
chr3R	3040657	3041620	HP1_c9_c13_broad_peak_1842	24	.	1.71069	4.51454	2.48047
chr3R	3045874	3046358	HP1_c9_c13_broad_peak_1843	35	.	1.79965	5.72240	3.56816
chr3R	3050751	3051093	HP1_c9_c13_broad_peak_1844	14	.	1.59528	3.34257	1.46964
chr3R	3053581	3054041	HP1_c9_c13_broad_peak_1845	24	.	1.58278	4.47957	2.44284
chr3R	3055124	3056984	HP1_c9_c13_broad_peak_1846	22	.	1.63740	4.23711	2.23705
chr3R	3057568	3058080	HP1_c9_c13_broad_peak_1847	75	.	2.05480	9.95335	7.53756
chr3R	3077128	3077581	HP1_c9_c13_broad_peak_1848	31	.	1.93189	5.24561	3.13774
chr3R	3112087	3112682	HP1_c9_c13_broad_peak_1849	16	.	1.74385	3.58557	1.67069
chr3R	3143112	3144699	HP1_c9_c13_broad_peak_1850	26	.	1.83224	4.73482	2.68364
chr3R	3155015	3155748	HP1_c9_c13_broad_peak_1851	21	.	1.82074	4.11968	2.12843
chr3R	3170197	3170421	HP1_c9_c13_broad_peak_1852	179	.	2.25622	20.85218	17.90107
chr3R	3232353	3232911	HP1_c9_c13_broad_peak_1853	15	.	1.69963	3.43174	1.54207
chr3R	3239160	3239480	HP1_c9_c13_broad_peak_1854	31	.	1.99184	5.30759	3.17738
chr3R	3245808	3246071	HP1_c9_c13_broad_peak_1855	60	.	2.26672	8.38888	6.03220
chr3R	3287594	3288222	HP1_c9_c13_broad_peak_1856	14	.	1.67073	3.31172	1.44714
chr3R	3288801	3289162	HP1_c9_c13_broad_peak_1857	25	.	1.85378	4.60786	2.55121
chr3R	3379619	3382343	HP1_c9_c13_broad_peak_1858	46	.	2.15660	6.89762	4.65561
chr3R	3383360	3383610	HP1_c9_c13_broad_peak_1859	22	.	1.87133	4.28871	2.28139
chr3R	3386093	3387215	HP1_c9_c13_broad_peak_1860	19	.	1.76136	3.90741	1.96341
chr3R	3390454	3391019	HP1_c9_c13_broad_peak_1861	22	.	1.83146	4.26765	2.26410
chr3R	3392258	3392490	HP1_c9_c13_broad_peak_1862	19	.	1.80203	3.91591	1.95258
chr3R	3392980	3393390	HP1_c9_c13_broad_peak_1863	17	.	1.74530	3.63961	1.71869
chr3R	3394480	3394780	HP1_c9_c13_broad_peak_1864	18	.	1.57789	3.81883	1.86682
chr3R	3413291	3413738	HP1_c9_c13_broad_peak_1865	31	.	1.97083	5.23732	3.11906
chr3R	3415558	3415788	HP1_c9_c13_broad_peak_1866	30	.	1.93652	5.20753	3.08772
chr3R	3428725	3429058	HP1_c9_c13_broad_peak_1867	14	.	1.70327	3.34835	1.47472
chr3R	3442176	3442835	HP1_c9_c13_broad_peak_1868	21	.	1.75838	4.17060	2.17351
chr3R	3467205	3467425	HP1_c9_c13_broad_peak_1869	17	.	1.76426	3.65754	1.72706
chr3R	3491494	3492259	HP1_c9_c13_broad_peak_1870	17	.	1.76051	3.69313	1.76396
chr3R	3529738	3529958	HP1_c9_c13_broad_peak_1871	16	.	1.74176	3.51364	1.60616
chr3R	3530393	3530623	HP1_c9_c13_broad_peak_1872	36	.	1.88382	5.80815	3.64575
chr3R	3535824	3536218	HP1_c9_c13_broad_peak_1873	16	.	1.78953	3.61935	1.69156
chr3R	3547573	3547966	HP1_c9_c13_broad_peak_1874	30	.	1.98552	5.14117	3.04225
chr3R	3552872	3553744	HP1_c9_c13_broad_peak_1875	14	.	1.74569	3.36396	1.48243
chr3R	3559036	3559643	HP1_c9_c13_broad_peak_1876	18	.	1.76510	3.78907	1.84757
chr3R	3564286	3564715	HP1_c9_c13_broad_peak_1877	20	.	1.76028	3.96477	2.00105
chr3R	3569102	3569879	HP1_c9_c13_broad_peak_1878	13	.	1.64917	3.25436	1.39746
chr3R	3647684	3648328	HP1_c9_c13_broad_peak_1879	19	.	1.82349	3.88074	1.91390
chr3R	3657393	3657747	HP1_c9_c13_broad_peak_1880	14	.	1.72065	3.30321	1.43332
chr3R	3659173	3659612	HP1_c9_c13_broad_peak_1881	11	.	1.65360	2.98457	1.18299
chr3R	3660561	3660807	HP1_c9_c13_broad_peak_1882	23	.	1.85163	4.41779	2.38859
chr3R	3664208	3665804	HP1_c9_c13_broad_peak_1883	18	.	1.74893	3.76865	1.83395
chr3R	3675392	3675883	HP1_c9_c13_broad_peak_1884	16	.	1.57712	3.52757	1.62391
chr3R	3684663	3684969	HP1_c9_c13_broad_peak_1885	17	.	1.57570	3.65629	1.73076
chr3R	3766761	3767670	HP1_c9_c13_broad_peak_1886	27	.	1.81378	4.83758	2.78597
chr3R	3768280	3768533	HP1_c9_c13_broad_peak_1887	73	.	2.33324	9.75930	7.32368
chr3R	3769045	3769504	HP1_c9_c13_broad_peak_1888	46	.	2.05711	6.84490	4.61181
chr3R	3770763	3771214	HP1_c9_c13_broad_peak_1889	28	.	1.84465	4.92643	2.84921
chr3R	3797005	3797343	HP1_c9_c13_broad_peak_1890	11	.	1.68056	2.95975	1.15805
chr3R	3851819	3852240	HP1_c9_c13_broad_peak_1891	11	.	1.64035	3.01275	1.19727
chr3R	3880959	3881248	HP1_c9_c13_broad_peak_1892	25	.	1.85345	4.56269	2.51397
chr3R	3882680	3883469	HP1_c9_c13_broad_peak_1893	12	.	1.64758	3.02246	1.20563
chr3R	3888545	3889238	HP1_c9_c13_broad_peak_1894	16	.	1.73290	3.60840	1.68535
chr3R	3891797	3892092	HP1_c9_c13_broad_peak_1895	21	.	1.71955	4.09352	2.11543
chr3R	3894415	3894694	HP1_c9_c13_broad_peak_1896	13	.	1.57037	3.17556	1.33214
chr3R	3897015	3897347	HP1_c9_c13_broad_peak_1897	34	.	1.88130	5.58585	3.45475
chr3R	3898920	3899873	HP1_c9_c13_broad_peak_1898	16	.	1.72857	3.56093	1.64862
chr3R	3902144	3902393	HP1_c9_c13_broad_peak_1899	26	.	1.91625	4.69380	2.63637
chr3R	3902938	3903758	HP1_c9_c13_broad_peak_1900	19	.	1.78982	3.89796	1.95737
chr3R	3904236	3904923	HP1_c9_c13_broad_peak_1901	27	.	1.88580	4.84681	2.79559
chr3R	3906100	3906674	HP1_c9_c13_broad_peak_1902	13	.	1.66969	3.24801	1.38622
chr3R	3907402	3908512	HP1_c9_c13_broad_peak_1903	34	.	1.89757	5.54720	3.41278
chr3R	3909181	3909958	HP1_c9_c13_broad_peak_1904	12	.	1.56910	3.03467	1.21826
chr3R	3911052	3912917	HP1_c9_c13_broad_peak_1905	47	.	1.76527	7.05031	4.79187
chr3R	3913986	3914385	HP1_c9_c13_broad_peak_1906	17	.	1.60098	3.69787	1.76687
chr3R	3930148	3930884	HP1_c9_c13_broad_peak_1907	26	.	1.84556	4.67453	2.61927
chr3R	3973830	3974137	HP1_c9_c13_broad_peak_1908	15	.	1.73017	3.39165	1.50888
chr3R	3989087	3989493	HP1_c9_c13_broad_peak_1909	13	.	1.67963	3.17585	1.33602
chr3R	3989921	3991237	HP1_c9_c13_broad_peak_1910	26	.	1.87253	4.70904	2.67207
chr3R	3998881	4001780	HP1_c9_c13_broad_peak_1911	34	.	1.92129	5.60767	3.48721
chr3R	4003514	4005378	HP1_c9_c13_broad_peak_1912	35	.	1.90904	5.74533	3.58475
chr3R	4007471	4009375	HP1_c9_c13_broad_peak_1913	44	.	2.06412	6.67637	4.45181
chr3R	4012305	4012743	HP1_c9_c13_broad_peak_1914	17	.	1.77176	3.63676	1.70920
chr3R	4016444	4016815	HP1_c9_c13_broad_peak_1915	62	.	2.04389	8.62435	6.29702
chr3R	4018295	4019377	HP1_c9_c13_broad_peak_1916	21	.	1.79139	4.13901	2.15050
chr3R	4020085	4020755	HP1_c9_c13_broad_peak_1917	16	.	1.72115	3.60676	1.68563
chr3R	4044957	4045253	HP1_c9_c13_broad_peak_1918	11	.	1.63164	2.93574	1.13716
chr3R	4053291	4054489	HP1_c9_c13_broad_peak_1919	29	.	1.94512	5.04472	2.97881
chr3R	4175040	4176129	HP1_c9_c13_broad_peak_1920	18	.	1.72437	3.79619	1.85540
chr3R	4206779	4207044	HP1_c9_c13_broad_peak_1921	33	.	1.54310	5.49530	3.35585
chr3R	4219549	4219884	HP1_c9_c13_broad_peak_1922	14	.	1.66984	3.31405	1.44444
chr3R	4247300	4247897	HP1_c9_c13_broad_peak_1923	16	.	1.76032	3.51464	1.60763
chr3R	4280926	4281245	HP1_c9_c13_broad_peak_1924	12	.	1.68809	3.03406	1.21614
chr3R	4311574	4312372	HP1_c9_c13_broad_peak_1925	14	.	1.73586	3.30630	1.43325
chr3R	4333679	4334221	HP1_c9_c13_broad_peak_1926	19	.	1.78713	3.89025	1.92709
chr3R	4337023	4337654	HP1_c9_c13_broad_peak_1927	14	.	1.67087	3.33171	1.46044
chr3R	4345583	4346974	HP1_c9_c13_broad_peak_1928	17	.	1.74005	3.66423	1.74139
chr3R	4400566	4400833	HP1_c9_c13_broad_peak_1929	13	.	1.70195	3.15875	1.31211
chr3R	4416656	4417271	HP1_c9_c13_broad_peak_1930	28	.	1.94610	4.90183	2.81927
chr3R	4433203	4434029	HP1_c9_c13_broad_peak_1931	15	.	1.69038	3.38100	1.50040
chr3R	4455302	4455613	HP1_c9_c13_broad_peak_1932	10	.	1.61372	2.87778	1.09439
chr3R	4461555	4461984	HP1_c9_c13_broad_peak_1933	12	.	1.65049	3.11036	1.27806
chr3R	4463023	4463294	HP1_c9_c13_broad_peak_1934	32	.	1.95589	5.36295	3.24429
chr3R	4472537	4473052	HP1_c9_c13_broad_peak_1935	30	.	1.97984	5.18304	3.07901
chr3R	4632645	4632882	HP1_c9_c13_broad_peak_1936	28	.	1.90316	4.98477	2.89455
chr3R	4643563	4643803	HP1_c9_c13_broad_peak_1937	13	.	1.66474	3.18170	1.33235
chr3R	4713661	4714189	HP1_c9_c13_broad_peak_1938	25	.	1.87072	4.62290	2.57175
chr3R	4753504	4753850	HP1_c9_c13_broad_peak_1939	18	.	1.75389	3.81973	1.87025
chr3R	4778273	4778823	HP1_c9_c13_broad_peak_1940	11	.	1.65120	2.93485	1.14391
chr3R	4781603	4781915	HP1_c9_c13_broad_peak_1941	13	.	1.70079	3.17358	1.33218
chr3R	4820419	4820877	HP1_c9_c13_broad_peak_1942	15	.	1.74731	3.42037	1.53243
chr3R	4846232	4846655	HP1_c9_c13_broad_peak_1943	25	.	1.83235	4.63714	2.58400
chr3R	4852234	4852838	HP1_c9_c13_broad_peak_1944	32	.	1.93862	5.37199	3.26443
chr3R	4858082	4858425	HP1_c9_c13_broad_peak_1945	25	.	1.88912	4.55290	2.51801
chr3R	4866022	4866264	HP1_c9_c13_broad_peak_1946	19	.	1.78597	3.89370	1.94746
chr3R	4870748	4871043	HP1_c9_c13_broad_peak_1947	12	.	1.69692	3.05469	1.23457
chr3R	4908427	4909130	HP1_c9_c13_broad_peak_1948	16	.	1.78138	3.57188	1.65292
chr3R	4910593	4911250	HP1_c9_c13_broad_peak_1949	12	.	1.67604	3.11137	1.27977
chr3R	4977254	4978339	HP1_c9_c13_broad_peak_1950	14	.	1.72318	3.37650	1.49791
chr3R	5035726	5036125	HP1_c9_c13_broad_peak_1951	11	.	1.62929	2.95416	1.15618
chr3R	5046100	5046652	HP1_c9_c13_broad_peak_1952	23	.	1.56826	4.40633	2.39539
chr3R	5084469	5085914	HP1_c9_c13_broad_peak_1953	18	.	1.78406	3.75278	1.81242
chr3R	5086765	5087366	HP1_c9_c13_broad_peak_1954	12	.	1.67137	3.07585	1.24744
chr3R	5109780	5110093	HP1_c9_c13_broad_peak_1955	17	.	1.76647	3.65402	1.72651
chr3R	5118151	5118643	HP1_c9_c13_broad_peak_1956	12	.	1.68209	3.08253	1.26073
chr3R	5206935	5207172	HP1_c9_c13_broad_peak_1957	17	.	1.74174	3.65396	1.72826
chr3R	5217949	5218524	HP1_c9_c13_broad_peak_1958	33	.	2.01148	5.46500	3.32032
chr3R	5231058	5231484	HP1_c9_c13_broad_peak_1959	14	.	1.73613	3.33269	1.45438
chr3R	5251322	5251660	HP1_c9_c13_broad_peak_1960	44	.	2.14355	6.64425	4.41866
chr3R	5258582	5259041	HP1_c9_c13_broad_peak_1961	16	.	1.75961	3.58524	1.67294
chr3R	5338617	5343302	HP1_c9_c13_broad_peak_1962	61	.	1.96473	8.46875	6.16125
chr3R	5369903	5370611	HP1_c9_c13_broad_peak_1963	33	.	2.02915	5.44368	3.31356
chr3R	5382360	5382868	HP1_c9_c13_broad_peak_1964	15	.	1.73043	3.39208	1.50968
chr3R	5510092	5510315	HP1_c9_c13_broad_peak_1965	16	.	1.75778	3.51553	1.60452
chr3R	5517310	5517599	HP1_c9_c13_broad_peak_1966	20	.	1.77690	4.03641	2.07050
chr3R	5591644	5591898	HP1_c9_c13_broad_peak_1967	17	.	1.75470	3.69072	1.75724
chr3R	5613708	5614375	HP1_c9_c13_broad_peak_1968	14	.	1.70289	3.26592	1.40361
chr3R	5624167	5625845	HP1_c9_c13_broad_peak_1969	18	.	1.73805	3.78700	1.84875
chr3R	5658334	5658591	HP1_c9_c13_broad_peak_1970	32	.	1.95397	5.34148	3.21872
chr3R	5742582	5743242	HP1_c9_c13_broad_peak_1971	19	.	1.78353	3.92180	1.97457
chr3R	5762227	5762513	HP1_c9_c13_broad_peak_1972	20	.	1.80185	4.01348	2.04219
chr3R	5792599	5792934	HP1_c9_c13_broad_peak_1973	15	.	1.75660	3.43607	1.55379
chr3R	5845885	5846129	HP1_c9_c13_broad_peak_1974	15	.	1.76903	3.49424	1.58955
chr3R	6004357	6005017	HP1_c9_c13_broad_peak_1975	15	.	1.72096	3.46276	1.56507
chr3R	6028936	6029218	HP1_c9_c13_broad_peak_1976	48	.	2.08264	7.11861	4.86456
chr3R	6100857	6101187	HP1_c9_c13_broad_peak_1977	23	.	1.78992	4.31702	2.30290
chr3R	6172884	6173541	HP1_c9_c13_broad_peak_1978	12	.	1.70881	3.13750	1.29788
chr3R	6235675	6236233	HP1_c9_c13_broad_peak_1979	17	.	1.77717	3.70123	1.77485
chr3R	6417549	6418924	HP1_c9_c13_broad_peak_1980	94	.	2.07109	12.03679	9.49998
chr3R	6574891	6575143	HP1_c9_c13_broad_peak_1981	23	.	1.86289	4.34769	2.32736
chr3R	6580087	6580625	HP1_c9_c13_broad_peak_1982	51	.	2.22923	7.36186	5.12274
chr3R	6606153	6606833	HP1_c9_c13_broad_peak_1983	32	.	1.98151	5.33678	3.22325
chr3R	6636557	6636980	HP1_c9_c13_broad_peak_1984	13	.	1.71122	3.22468	1.36545
chr3R	6677936	6678292	HP1_c9_c13_broad_peak_1985	14	.	1.73402	3.28088	1.41362
chr3R	6749395	6749886	HP1_c9_c13_broad_peak_1986	16	.	1.72911	3.52878	1.62013
chr3R	6754354	6754752	HP1_c9_c13_broad_peak_1987	43	.	2.08242	6.54047	4.31306
chr3R	6770179	6770571	HP1_c9_c13_broad_peak_1988	14	.	1.73124	3.32555	1.45060
chr3R	6791641	6791944	HP1_c9_c13_broad_peak_1989	15	.	1.76520	3.47658	1.57842
chr3R	6792662	6792909	HP1_c9_c13_broad_peak_1990	26	.	1.94780	4.69875	2.63195
chr3R	6804434	6805072	HP1_c9_c13_broad_peak_1991	17	.	1.73942	3.64305	1.71909
chr3R	6809915	6811061	HP1_c9_c13_broad_peak_1992	16	.	1.76115	3.54019	1.63072
chr3R	6841416	6841907	HP1_c9_c13_broad_peak_1993	15	.	1.68643	3.40431	1.52152
chr3R	6863632	6864079	HP1_c9_c13_broad_peak_1994	24	.	1.84345	4.49265	2.45954
chr3R	6865449	6865851	HP1_c9_c13_broad_peak_1995	14	.	1.72846	3.27996	1.41603
chr3R	6868280	6868504	HP1_c9_c13_broad_peak_1996	17	.	1.77471	3.63286	1.70794
chr3R	6935783	6936007	HP1_c9_c13_broad_peak_1997	20	.	1.83830	3.99487	2.01832
chr3R	6955636	6955962	HP1_c9_c13_broad_peak_1998	16	.	1.78597	3.60153	1.67566
chr3R	6960570	6960992	HP1_c9_c13_broad_peak_1999	14	.	1.74103	3.36177	1.47708
chr3R	7000881	7001256	HP1_c9_c13_broad_peak_2000	15	.	1.74335	3.47146	1.57471
[truncated: 1,410 more rows]
