# Supplementary material for: HP1 drives de novo 3D genome reorganization in early Drosophila embryos
Source: Nature. 2021 Apr 14;593(7858):289–93. doi: 10.1038/s41586-021-03460-z (PMC8116211; doi:10.1038/s41586-021-03460-z)
Supplement: Supplementary file 9 — HP1 peaks called with MACS2 using the broad peaks option at ZGA. [file 41586_2021_3460_MOESM9_ESM.txt]

chr2L	124	5083	HP1_macs2_all_combine_broad_peak_1	107	.	1.89894	12.63880	10.78711
chr2L	5732	6841	HP1_macs2_all_combine_broad_peak_2	19	.	1.44102	3.10281	1.97087
chr2L	27066	27309	HP1_macs2_all_combine_broad_peak_3	19	.	1.47067	3.06804	1.93892
chr2L	161815	162153	HP1_macs2_all_combine_broad_peak_4	27	.	1.58724	3.95235	2.74376
chr2L	165786	166840	HP1_macs2_all_combine_broad_peak_5	16	.	1.46370	2.79920	1.69595
chr2L	182953	183181	HP1_macs2_all_combine_broad_peak_6	10	.	1.36327	2.04205	1.01421
chr2L	214383	215113	HP1_macs2_all_combine_broad_peak_7	23	.	1.49652	3.54184	2.37044
chr2L	348074	355038	HP1_macs2_all_combine_broad_peak_8	26	.	1.52463	3.84247	2.64665
chr2L	359587	365841	HP1_macs2_all_combine_broad_peak_9	85	.	1.96045	10.18195	8.50510
chr2L	431671	431863	HP1_macs2_all_combine_broad_peak_10	10	.	1.35160	2.10090	1.06785
chr2L	523294	523495	HP1_macs2_all_combine_broad_peak_11	16	.	1.42464	2.75694	1.65764
chr2L	540985	542439	HP1_macs2_all_combine_broad_peak_12	15	.	1.41815	2.58607	1.50180
chr2L	607760	609027	HP1_macs2_all_combine_broad_peak_13	83	.	1.91744	9.90949	8.31514
chr2L	626764	627933	HP1_macs2_all_combine_broad_peak_14	24	.	1.52794	3.57431	2.40048
chr2L	687171	687384	HP1_macs2_all_combine_broad_peak_15	52	.	1.77759	6.69369	5.26500
chr2L	689418	689727	HP1_macs2_all_combine_broad_peak_16	20	.	1.46088	3.15473	2.01741
chr2L	694424	695676	HP1_macs2_all_combine_broad_peak_17	16	.	1.45844	2.73540	1.63541
chr2L	753141	754000	HP1_macs2_all_combine_broad_peak_18	58	.	1.82427	7.33095	5.87520
chr2L	770669	772100	HP1_macs2_all_combine_broad_peak_19	12	.	1.24178	2.33697	1.27812
chr2L	911834	912265	HP1_macs2_all_combine_broad_peak_20	26	.	1.57034	3.85548	2.65413
chr2L	918839	919774	HP1_macs2_all_combine_broad_peak_21	105	.	2.08050	12.23290	10.50396
chr2L	956823	957218	HP1_macs2_all_combine_broad_peak_22	40	.	1.73254	5.40824	4.07811
chr2L	982692	983258	HP1_macs2_all_combine_broad_peak_23	15	.	1.46030	2.69655	1.59937
chr2L	999063	1000777	HP1_macs2_all_combine_broad_peak_24	16	.	1.46428	2.78883	1.68526
chr2L	1119750	1119957	HP1_macs2_all_combine_broad_peak_25	22	.	1.54235	3.45474	2.28682
chr2L	1220354	1221408	HP1_macs2_all_combine_broad_peak_26	31	.	1.61970	4.42704	3.18048
chr2L	1222240	1223085	HP1_macs2_all_combine_broad_peak_27	13	.	1.42609	2.42727	1.35609
chr2L	1224378	1225248	HP1_macs2_all_combine_broad_peak_28	19	.	1.50623	3.09151	1.95759
chr2L	1301891	1302224	HP1_macs2_all_combine_broad_peak_29	139	.	2.24480	15.97689	13.92314
chr2L	1422193	1422451	HP1_macs2_all_combine_broad_peak_30	20	.	1.51881	3.18099	2.03781
chr2L	1464009	1464567	HP1_macs2_all_combine_broad_peak_31	17	.	1.46727	2.90228	1.78820
chr2L	1570891	1573366	HP1_macs2_all_combine_broad_peak_32	20	.	1.49032	3.23610	2.09123
chr2L	1679659	1680230	HP1_macs2_all_combine_broad_peak_33	21	.	1.53435	3.32773	2.17152
chr2L	1681134	1681907	HP1_macs2_all_combine_broad_peak_34	14	.	1.43834	2.53372	1.45255
chr2L	1682562	1683935	HP1_macs2_all_combine_broad_peak_35	16	.	1.46020	2.70695	1.60908
chr2L	1805116	1806516	HP1_macs2_all_combine_broad_peak_36	30	.	1.59137	4.27739	3.04602
chr2L	1960895	1961265	HP1_macs2_all_combine_broad_peak_37	10	.	1.38429	2.12274	1.08257
chr2L	2102838	2103999	HP1_macs2_all_combine_broad_peak_38	22	.	1.50768	3.39488	2.23673
chr2L	2107591	2108089	HP1_macs2_all_combine_broad_peak_39	10	.	1.36987	2.09005	1.05558
chr2L	2112256	2119628	HP1_macs2_all_combine_broad_peak_40	81	.	1.93651	9.86111	8.19185
chr2L	2145451	2145638	HP1_macs2_all_combine_broad_peak_41	14	.	1.40195	2.50324	1.42771
chr2L	2196605	2197373	HP1_macs2_all_combine_broad_peak_42	25	.	1.51829	3.71552	2.52867
chr2L	2298008	2298485	HP1_macs2_all_combine_broad_peak_43	13	.	1.42478	2.42599	1.35540
chr2L	2456720	2457159	HP1_macs2_all_combine_broad_peak_44	12	.	1.39499	2.26025	1.20915
chr2L	2782919	2783188	HP1_macs2_all_combine_broad_peak_45	12	.	1.36592	2.26615	1.21573
chr2L	2785544	2786197	HP1_macs2_all_combine_broad_peak_46	56	.	1.87359	7.14797	5.68494
chr2L	2967025	2967361	HP1_macs2_all_combine_broad_peak_47	22	.	1.48913	3.45599	2.29141
chr2L	3074054	3074426	HP1_macs2_all_combine_broad_peak_48	13	.	1.40301	2.46258	1.39229
chr2L	3075807	3076266	HP1_macs2_all_combine_broad_peak_49	13	.	1.42561	2.44425	1.37344
chr2L	3077081	3077665	HP1_macs2_all_combine_broad_peak_50	19	.	1.49112	3.06047	1.93032
chr2L	3103980	3104155	HP1_macs2_all_combine_broad_peak_51	38	.	1.71149	5.17608	3.86313
chr2L	3136716	3136994	HP1_macs2_all_combine_broad_peak_52	22	.	1.54219	3.40830	2.24529
chr2L	3212809	3213217	HP1_macs2_all_combine_broad_peak_53	68	.	1.88175	8.35164	6.80714
chr2L	3251695	3256673	HP1_macs2_all_combine_broad_peak_54	38	.	1.67271	5.12478	3.81905
chr2L	3257701	3258836	HP1_macs2_all_combine_broad_peak_55	25	.	1.50172	3.69437	2.50998
chr2L	3319825	3320138	HP1_macs2_all_combine_broad_peak_56	39	.	1.73439	5.30439	3.97767
chr2L	3442956	3443682	HP1_macs2_all_combine_broad_peak_57	50	.	1.79103	6.42472	5.01670
chr2L	3476458	3476703	HP1_macs2_all_combine_broad_peak_58	22	.	1.51182	3.36906	2.21168
chr2L	3539558	3540241	HP1_macs2_all_combine_broad_peak_59	11	.	1.38686	2.16948	1.12505
chr2L	3562091	3563760	HP1_macs2_all_combine_broad_peak_60	29	.	1.60172	4.15017	2.92371
chr2L	3650207	3651366	HP1_macs2_all_combine_broad_peak_61	15	.	1.44992	2.65430	1.56139
chr2L	3652377	3652820	HP1_macs2_all_combine_broad_peak_62	17	.	1.45630	2.83723	1.72714
chr2L	3786306	3786515	HP1_macs2_all_combine_broad_peak_63	25	.	1.57362	3.75392	2.56236
chr2L	3801761	3802249	HP1_macs2_all_combine_broad_peak_64	31	.	1.56715	4.41196	3.16692
chr2L	3806244	3806639	HP1_macs2_all_combine_broad_peak_65	17	.	1.48012	2.90498	1.78829
chr2L	3912554	3913111	HP1_macs2_all_combine_broad_peak_66	87	.	2.03756	10.44433	8.77165
chr2L	3983463	3983805	HP1_macs2_all_combine_broad_peak_67	13	.	1.42775	2.44413	1.37156
chr2L	4075601	4075915	HP1_macs2_all_combine_broad_peak_68	22	.	1.52706	3.37895	2.22087
chr2L	4179276	4179759	HP1_macs2_all_combine_broad_peak_69	24	.	1.55413	3.66000	2.47746
chr2L	4221794	4222572	HP1_macs2_all_combine_broad_peak_70	16	.	1.44949	2.76142	1.66105
chr2L	4226975	4227170	HP1_macs2_all_combine_broad_peak_71	23	.	1.53620	3.54397	2.37290
chr2L	4303228	4303558	HP1_macs2_all_combine_broad_peak_72	19	.	1.49571	3.05535	1.92370
chr2L	4322244	4322433	HP1_macs2_all_combine_broad_peak_73	16	.	1.43454	2.77230	1.67142
chr2L	4575592	4577125	HP1_macs2_all_combine_broad_peak_74	60	.	1.87052	7.56290	6.07838
chr2L	4603726	4604324	HP1_macs2_all_combine_broad_peak_75	12	.	1.40369	2.34496	1.28493
chr2L	4606442	4606659	HP1_macs2_all_combine_broad_peak_76	13	.	1.41723	2.47036	1.39701
chr2L	4662001	4669226	HP1_macs2_all_combine_broad_peak_77	82	.	1.92277	9.97193	8.29430
chr2L	4682335	4682997	HP1_macs2_all_combine_broad_peak_78	52	.	1.82982	6.63321	5.21055
chr2L	4852700	4852969	HP1_macs2_all_combine_broad_peak_79	11	.	1.36634	2.19686	1.15307
chr2L	4937794	4939188	HP1_macs2_all_combine_broad_peak_80	28	.	1.48664	4.07436	2.85719
chr2L	5068840	5069083	HP1_macs2_all_combine_broad_peak_81	24	.	1.54334	3.63191	2.45042
chr2L	5083221	5083684	HP1_macs2_all_combine_broad_peak_82	27	.	1.60750	3.97276	2.75742
chr2L	5161116	5161326	HP1_macs2_all_combine_broad_peak_83	12	.	1.40366	2.29558	1.24171
chr2L	5166128	5167489	HP1_macs2_all_combine_broad_peak_84	47	.	1.55083	6.13379	4.75466
chr2L	5179543	5179861	HP1_macs2_all_combine_broad_peak_85	23	.	1.51488	3.49224	2.32379
chr2L	5182093	5183010	HP1_macs2_all_combine_broad_peak_86	18	.	1.46661	2.97016	1.84914
chr2L	5342999	5344879	HP1_macs2_all_combine_broad_peak_87	19	.	1.45897	3.05268	1.92576
chr2L	5355853	5356933	HP1_macs2_all_combine_broad_peak_88	33	.	1.63761	4.65469	3.39339
chr2L	5369958	5370874	HP1_macs2_all_combine_broad_peak_89	31	.	1.56261	4.41196	3.16499
chr2L	5508695	5509885	HP1_macs2_all_combine_broad_peak_90	108	.	2.15436	12.61746	10.86820
chr2L	5546826	5547358	HP1_macs2_all_combine_broad_peak_91	11	.	1.38807	2.17690	1.13157
chr2L	5678452	5678782	HP1_macs2_all_combine_broad_peak_92	24	.	1.55384	3.65315	2.46862
chr2L	5789251	5789686	HP1_macs2_all_combine_broad_peak_93	26	.	1.58391	3.86015	2.65922
chr2L	5801541	5801829	HP1_macs2_all_combine_broad_peak_94	19	.	1.47672	3.04437	1.91667
chr2L	5828108	5829284	HP1_macs2_all_combine_broad_peak_95	34	.	1.65615	4.73783	3.46404
chr2L	5830123	5830972	HP1_macs2_all_combine_broad_peak_96	27	.	1.54950	3.92414	2.71944
chr2L	5983391	5983732	HP1_macs2_all_combine_broad_peak_97	12	.	1.35641	2.28589	1.23262
chr2L	5985285	5987050	HP1_macs2_all_combine_broad_peak_98	135	.	2.31631	15.51116	13.58349
chr2L	5997063	5997257	HP1_macs2_all_combine_broad_peak_99	24	.	1.56336	3.63988	2.45721
chr2L	5998006	5998243	HP1_macs2_all_combine_broad_peak_100	12	.	1.40638	2.29840	1.24091
chr2L	6062443	6063127	HP1_macs2_all_combine_broad_peak_101	12	.	1.37662	2.34067	1.28231
chr2L	6088379	6089339	HP1_macs2_all_combine_broad_peak_102	16	.	1.45310	2.75435	1.65343
chr2L	6098858	6099652	HP1_macs2_all_combine_broad_peak_103	16	.	1.45863	2.73530	1.63541
chr2L	6152518	6153381	HP1_macs2_all_combine_broad_peak_104	52	.	1.59106	6.71474	5.28989
chr2L	6296106	6296415	HP1_macs2_all_combine_broad_peak_105	25	.	1.55154	3.74981	2.55852
chr2L	6313151	6313563	HP1_macs2_all_combine_broad_peak_106	42	.	1.76108	5.64203	4.28967
chr2L	6406259	6408355	HP1_macs2_all_combine_broad_peak_107	134	.	2.28990	15.32167	13.43588
chr2L	6431770	6432099	HP1_macs2_all_combine_broad_peak_108	15	.	1.43647	2.61298	1.52591
chr2L	6433582	6434872	HP1_macs2_all_combine_broad_peak_109	27	.	1.56135	3.91285	2.71042
chr2L	6435613	6436365	HP1_macs2_all_combine_broad_peak_110	32	.	1.63252	4.51060	3.25650
chr2L	6442138	6442633	HP1_macs2_all_combine_broad_peak_111	15	.	1.45577	2.67869	1.58349
chr2L	6443502	6444752	HP1_macs2_all_combine_broad_peak_112	16	.	1.44054	2.71505	1.61704
chr2L	6455118	6456378	HP1_macs2_all_combine_broad_peak_113	190	.	2.69498	21.34033	19.06984
chr2L	6479403	6480064	HP1_macs2_all_combine_broad_peak_114	14	.	1.43336	2.48400	1.40738
chr2L	6480891	6481479	HP1_macs2_all_combine_broad_peak_115	15	.	1.44539	2.61449	1.52632
chr2L	6488721	6490082	HP1_macs2_all_combine_broad_peak_116	19	.	1.51223	3.13831	1.99907
chr2L	6536257	6539095	HP1_macs2_all_combine_broad_peak_117	62	.	1.82678	7.70014	6.22392
chr2L	6645424	6646220	HP1_macs2_all_combine_broad_peak_118	14	.	1.42981	2.57100	1.48725
chr2L	6667807	6668069	HP1_macs2_all_combine_broad_peak_119	15	.	1.43369	2.67186	1.57971
chr2L	6715851	6716545	HP1_macs2_all_combine_broad_peak_120	76	.	1.93420	9.28198	7.68096
chr2L	6737803	6739241	HP1_macs2_all_combine_broad_peak_121	66	.	1.93188	8.23848	6.69630
chr2L	6879715	6879961	HP1_macs2_all_combine_broad_peak_122	14	.	1.44421	2.57665	1.49164
chr2L	6965690	6966888	HP1_macs2_all_combine_broad_peak_123	24	.	1.54147	3.65850	2.47553
chr2L	6991591	6998433	HP1_macs2_all_combine_broad_peak_124	32	.	1.48414	4.54260	3.28522
chr2L	7056490	7056815	HP1_macs2_all_combine_broad_peak_125	14	.	1.18738	2.52798	1.45597
chr2L	7065804	7066181	HP1_macs2_all_combine_broad_peak_126	32	.	1.65859	4.51860	3.25823
chr2L	7220117	7220301	HP1_macs2_all_combine_broad_peak_127	23	.	1.55521	3.51258	2.33936
chr2L	7289845	7290086	HP1_macs2_all_combine_broad_peak_128	11	.	1.38863	2.16091	1.11727
chr2L	7315068	7315762	HP1_macs2_all_combine_broad_peak_129	18	.	1.49147	2.93902	1.81835
chr2L	7349865	7350060	HP1_macs2_all_combine_broad_peak_130	19	.	1.50943	3.08791	1.95302
chr2L	7420071	7420711	HP1_macs2_all_combine_broad_peak_131	15	.	1.44049	2.64206	1.55097
chr2L	7425716	7426930	HP1_macs2_all_combine_broad_peak_132	47	.	1.76759	6.13795	4.76372
chr2L	7508517	7508765	HP1_macs2_all_combine_broad_peak_133	62	.	1.92273	7.75264	6.24345
chr2L	7532537	7533150	HP1_macs2_all_combine_broad_peak_134	14	.	1.42325	2.48566	1.41242
chr2L	7647086	7649094	HP1_macs2_all_combine_broad_peak_135	209	.	2.61711	23.20411	20.99323
chr2L	7959213	7959817	HP1_macs2_all_combine_broad_peak_136	18	.	1.46146	2.96100	1.84090
chr2L	7996266	7996490	HP1_macs2_all_combine_broad_peak_137	19	.	1.45803	3.10739	1.97392
chr2L	8014357	8015164	HP1_macs2_all_combine_broad_peak_138	14	.	1.43202	2.49233	1.41599
chr2L	8016031	8016860	HP1_macs2_all_combine_broad_peak_139	12	.	1.40510	2.28318	1.22676
chr2L	8017948	8018254	HP1_macs2_all_combine_broad_peak_140	15	.	1.44668	2.68473	1.58924
chr2L	8019160	8023269	HP1_macs2_all_combine_broad_peak_141	16	.	1.45562	2.78207	1.67826
chr2L	8088188	8088665	HP1_macs2_all_combine_broad_peak_142	12	.	1.41018	2.30813	1.24894
chr2L	8424963	8425148	HP1_macs2_all_combine_broad_peak_143	18	.	1.48488	3.00666	1.88105
chr2L	8458507	8459015	HP1_macs2_all_combine_broad_peak_144	26	.	1.57539	3.87579	2.67422
chr2L	8543936	8544367	HP1_macs2_all_combine_broad_peak_145	16	.	1.45929	2.70314	1.60800
chr2L	8651507	8651995	HP1_macs2_all_combine_broad_peak_146	19	.	1.50913	3.12285	1.98613
chr2L	8675413	8675917	HP1_macs2_all_combine_broad_peak_147	19	.	1.45194	3.06097	1.93197
chr2L	8676779	8677726	HP1_macs2_all_combine_broad_peak_148	12	.	1.39620	2.29265	1.23916
chr2L	8825141	8825709	HP1_macs2_all_combine_broad_peak_149	15	.	1.42990	2.60631	1.52013
chr2L	8954641	8956043	HP1_macs2_all_combine_broad_peak_150	63	.	1.80281	7.87687	6.38812
chr2L	9000460	9000781	HP1_macs2_all_combine_broad_peak_151	23	.	1.51352	3.46863	2.30572
chr2L	9001756	9001943	HP1_macs2_all_combine_broad_peak_152	10	.	1.37489	2.12844	1.09052
chr2L	9005500	9005828	HP1_macs2_all_combine_broad_peak_153	13	.	1.40616	2.41405	1.34696
chr2L	9006954	9007491	HP1_macs2_all_combine_broad_peak_154	19	.	1.49573	3.06509	1.93470
chr2L	9218173	9222429	HP1_macs2_all_combine_broad_peak_155	20	.	1.47565	3.22167	2.07996
chr2L	9395014	9395205	HP1_macs2_all_combine_broad_peak_156	26	.	1.56689	3.81525	2.61728
chr2L	9494412	9494689	HP1_macs2_all_combine_broad_peak_157	11	.	1.38501	2.19572	1.14931
chr2L	9512500	9513260	HP1_macs2_all_combine_broad_peak_158	23	.	1.55949	3.54764	2.37121
chr2L	9715149	9715759	HP1_macs2_all_combine_broad_peak_159	74	.	2.03049	9.04075	7.43097
chr2L	9897959	9899031	HP1_macs2_all_combine_broad_peak_160	34	.	1.62927	4.74760	3.47303
chr2L	9900292	9902415	HP1_macs2_all_combine_broad_peak_161	61	.	1.66110	7.59430	6.10711
chr2L	9973894	9974586	HP1_macs2_all_combine_broad_peak_162	52	.	1.63024	6.67743	5.24653
chr2L	9975259	9980693	HP1_macs2_all_combine_broad_peak_163	29	.	1.42280	4.12618	2.90260
chr2L	9983067	9984235	HP1_macs2_all_combine_broad_peak_164	77	.	2.01033	9.35143	7.74188
chr2L	10138337	10143266	HP1_macs2_all_combine_broad_peak_165	80	.	1.89180	9.64883	8.00236
chr2L	10156481	10163496	HP1_macs2_all_combine_broad_peak_166	29	.	1.55038	4.20346	2.97686
chr2L	10180286	10180561	HP1_macs2_all_combine_broad_peak_167	18	.	1.45424	2.91856	1.80166
chr2L	10220826	10221707	HP1_macs2_all_combine_broad_peak_168	77	.	2.03273	9.35183	7.72923
chr2L	10226746	10232805	HP1_macs2_all_combine_broad_peak_169	183	.	2.58126	20.50053	18.31322
chr2L	10236085	10236254	HP1_macs2_all_combine_broad_peak_170	27	.	1.59266	3.93225	2.72216
chr2L	10237009	10239420	HP1_macs2_all_combine_broad_peak_171	123	.	2.20262	14.10834	12.30080
chr2L	10246439	10247175	HP1_macs2_all_combine_broad_peak_172	14	.	1.43844	2.56528	1.48089
chr2L	10250217	10250557	HP1_macs2_all_combine_broad_peak_173	12	.	1.40837	2.29582	1.23784
chr2L	10255859	10256150	HP1_macs2_all_combine_broad_peak_174	13	.	1.42490	2.41910	1.34878
chr2L	10263217	10264182	HP1_macs2_all_combine_broad_peak_175	61	.	1.86892	7.64555	6.16913
chr2L	10265215	10265717	HP1_macs2_all_combine_broad_peak_176	12	.	1.40888	2.29966	1.24213
chr2L	10277625	10277814	HP1_macs2_all_combine_broad_peak_177	28	.	1.61424	4.09071	2.86690
chr2L	10303912	10304486	HP1_macs2_all_combine_broad_peak_178	26	.	1.55487	3.83468	2.63837
chr2L	10314405	10314845	HP1_macs2_all_combine_broad_peak_179	60	.	1.90544	7.53305	6.03789
chr2L	10328339	10328649	HP1_macs2_all_combine_broad_peak_180	17	.	1.47591	2.84540	1.73456
chr2L	10332740	10333928	HP1_macs2_all_combine_broad_peak_181	21	.	1.52523	3.26271	2.11187
chr2L	10334868	10335279	HP1_macs2_all_combine_broad_peak_182	35	.	1.66324	4.88385	3.59868
chr2L	10338072	10339685	HP1_macs2_all_combine_broad_peak_183	65	.	1.87636	8.07932	6.59260
chr2L	10341729	10344466	HP1_macs2_all_combine_broad_peak_184	25	.	1.57574	3.72775	2.53624
chr2L	10355114	10357188	HP1_macs2_all_combine_broad_peak_185	114	.	2.26211	13.28195	11.42074
chr2L	10365770	10366650	HP1_macs2_all_combine_broad_peak_186	24	.	1.56320	3.61860	2.43672
chr2L	10375901	10376473	HP1_macs2_all_combine_broad_peak_187	34	.	1.65790	4.69238	3.42362
chr2L	10379634	10380120	HP1_macs2_all_combine_broad_peak_188	20	.	1.50944	3.14760	2.00966
chr2L	10385211	10388209	HP1_macs2_all_combine_broad_peak_189	63	.	1.84881	7.84765	6.37397
chr2L	10403377	10403884	HP1_macs2_all_combine_broad_peak_190	11	.	1.40268	2.25333	1.19962
chr2L	10405960	10408340	HP1_macs2_all_combine_broad_peak_191	101	.	2.13817	11.87685	10.13356
chr2L	10422451	10424207	HP1_macs2_all_combine_broad_peak_192	137	.	2.30421	15.62181	13.70673
chr2L	10430694	10431556	HP1_macs2_all_combine_broad_peak_193	35	.	1.68540	4.82859	3.54224
chr2L	10436174	10436343	HP1_macs2_all_combine_broad_peak_194	17	.	1.47862	2.85346	1.74221
chr2L	10437825	10439439	HP1_macs2_all_combine_broad_peak_195	44	.	1.73488	5.77797	4.42859
chr2L	10506750	10507177	HP1_macs2_all_combine_broad_peak_196	103	.	2.20318	12.09880	10.30060
chr2L	10516478	10517072	HP1_macs2_all_combine_broad_peak_197	15	.	1.42244	2.59259	1.50847
chr2L	10567550	10569946	HP1_macs2_all_combine_broad_peak_198	63	.	1.90790	7.88063	6.36743
chr2L	10593024	10600356	HP1_macs2_all_combine_broad_peak_199	90	.	2.00789	10.79045	9.05808
chr2L	10623528	10624103	HP1_macs2_all_combine_broad_peak_200	41	.	1.73187	5.49635	4.15990
chr2L	10736031	10737410	HP1_macs2_all_combine_broad_peak_201	15	.	1.42160	2.60402	1.51863
chr2L	10863022	10864303	HP1_macs2_all_combine_broad_peak_202	66	.	1.79884	8.24649	6.69212
chr2L	10947723	10948214	HP1_macs2_all_combine_broad_peak_203	46	.	1.62867	5.96948	4.61385
chr2L	10951978	10953618	HP1_macs2_all_combine_broad_peak_204	30	.	1.60873	4.25563	3.02577
chr2L	11040783	11041335	HP1_macs2_all_combine_broad_peak_205	23	.	1.53494	3.48026	2.31225
chr2L	11085179	11086609	HP1_macs2_all_combine_broad_peak_206	95	.	2.07320	11.26261	9.57360
chr2L	11215282	11218445	HP1_macs2_all_combine_broad_peak_207	27	.	1.55428	3.93116	2.72635
chr2L	11269129	11269768	HP1_macs2_all_combine_broad_peak_208	17	.	1.46277	2.85143	1.74046
chr2L	11315422	11317507	HP1_macs2_all_combine_broad_peak_209	57	.	1.73130	7.26410	5.79569
chr2L	11367230	11367743	HP1_macs2_all_combine_broad_peak_210	46	.	1.72887	5.98410	4.61500
chr2L	11375122	11375279	HP1_macs2_all_combine_broad_peak_211	28	.	1.60803	4.01813	2.80080
chr2L	11540157	11547857	HP1_macs2_all_combine_broad_peak_212	55	.	1.64372	6.96923	5.52560
chr2L	11563835	11564759	HP1_macs2_all_combine_broad_peak_213	19	.	1.49898	3.04003	1.91088
chr2L	11566108	11566492	HP1_macs2_all_combine_broad_peak_214	12	.	1.40722	2.33748	1.27665
chr2L	11567245	11567599	HP1_macs2_all_combine_broad_peak_215	14	.	1.41532	2.53564	1.45660
chr2L	11714411	11714865	HP1_macs2_all_combine_broad_peak_216	25	.	1.57469	3.77032	2.57471
chr2L	11716255	11718670	HP1_macs2_all_combine_broad_peak_217	19	.	1.50066	3.04716	1.91708
chr2L	11808021	11809346	HP1_macs2_all_combine_broad_peak_218	20	.	1.47693	3.15265	2.01545
chr2L	11830239	11831474	HP1_macs2_all_combine_broad_peak_219	47	.	1.77596	6.18102	4.79102
chr2L	11897301	11899727	HP1_macs2_all_combine_broad_peak_220	36	.	1.69119	4.89915	3.60843
chr2L	12003146	12003651	HP1_macs2_all_combine_broad_peak_221	14	.	1.38785	2.54349	1.46401
chr2L	12006981	12007863	HP1_macs2_all_combine_broad_peak_222	20	.	1.47097	3.21065	2.06957
chr2L	12011430	12012641	HP1_macs2_all_combine_broad_peak_223	18	.	1.46143	3.01786	1.89426
chr2L	12103290	12103824	HP1_macs2_all_combine_broad_peak_224	38	.	1.69415	5.14092	3.83641
chr2L	12157526	12157954	HP1_macs2_all_combine_broad_peak_225	28	.	1.59939	4.05119	2.83204
chr2L	12174876	12175109	HP1_macs2_all_combine_broad_peak_226	34	.	1.67204	4.70323	3.42967
chr2L	12189098	12190498	HP1_macs2_all_combine_broad_peak_227	22	.	1.52974	3.37340	2.21475
chr2L	12558576	12565206	HP1_macs2_all_combine_broad_peak_228	39	.	1.54269	5.29193	3.97628
chr2L	12727908	12728493	HP1_macs2_all_combine_broad_peak_229	21	.	1.53026	3.32967	2.17333
chr2L	12731270	12735529	HP1_macs2_all_combine_broad_peak_230	28	.	1.51795	4.10452	2.88486
chr2L	12739357	12743641	HP1_macs2_all_combine_broad_peak_231	22	.	1.50474	3.45686	2.29372
chr2L	12782169	12782464	HP1_macs2_all_combine_broad_peak_232	12	.	1.39540	2.29111	1.23540
chr2L	12791743	12795022	HP1_macs2_all_combine_broad_peak_233	27	.	1.53024	3.91198	2.71068
chr2L	12810672	12810861	HP1_macs2_all_combine_broad_peak_234	64	.	1.95440	8.02744	6.49225
chr2L	12934042	12940928	HP1_macs2_all_combine_broad_peak_235	25	.	1.50675	3.72778	2.54185
chr2L	13004076	13004663	HP1_macs2_all_combine_broad_peak_236	40	.	1.70119	5.32011	4.00447
chr2L	13242611	13243549	HP1_macs2_all_combine_broad_peak_237	16	.	1.38729	2.74404	1.64572
chr2L	13278853	13279200	HP1_macs2_all_combine_broad_peak_238	11	.	1.39106	2.20370	1.15910
chr2L	13405977	13410058	HP1_macs2_all_combine_broad_peak_239	17	.	1.45760	2.84417	1.73456
chr2L	13449653	13450157	HP1_macs2_all_combine_broad_peak_240	12	.	1.41068	2.31266	1.25296
chr2L	13451708	13451927	HP1_macs2_all_combine_broad_peak_241	10	.	1.37716	2.10519	1.06755
chr2L	13455762	13456400	HP1_macs2_all_combine_broad_peak_242	16	.	1.44823	2.77452	1.67151
chr2L	13487213	13488104	HP1_macs2_all_combine_broad_peak_243	97	.	2.10119	11.46811	9.76794
chr2L	13517859	13518605	HP1_macs2_all_combine_broad_peak_244	15	.	1.45129	2.62140	1.53127
chr2L	13522457	13522616	HP1_macs2_all_combine_broad_peak_245	15	.	1.42657	2.63659	1.54847
chr2L	13533702	13533921	HP1_macs2_all_combine_broad_peak_246	49	.	1.81687	6.33597	4.93117
chr2L	13547911	13548591	HP1_macs2_all_combine_broad_peak_247	17	.	1.44928	2.90458	1.78896
chr2L	13560807	13564949	HP1_macs2_all_combine_broad_peak_248	24	.	1.53853	3.65644	2.47533
chr2L	13599328	13600079	HP1_macs2_all_combine_broad_peak_249	34	.	1.66184	4.67397	3.40595
chr2L	13666079	13666285	HP1_macs2_all_combine_broad_peak_250	20	.	1.50434	3.15482	2.01474
chr2L	13761992	13762580	HP1_macs2_all_combine_broad_peak_251	37	.	1.69820	5.06831	3.76600
chr2L	13853272	13854815	HP1_macs2_all_combine_broad_peak_252	17	.	1.46406	2.88420	1.77248
chr2L	13855665	13855895	HP1_macs2_all_combine_broad_peak_253	34	.	1.66579	4.77634	3.49694
chr2L	13980687	13982252	HP1_macs2_all_combine_broad_peak_254	25	.	1.54955	3.68550	2.50027
chr2L	14250147	14250899	HP1_macs2_all_combine_broad_peak_255	43	.	1.74532	5.75446	4.39962
chr2L	14355068	14355225	HP1_macs2_all_combine_broad_peak_256	24	.	1.57158	3.67601	2.48897
chr2L	14466418	14466871	HP1_macs2_all_combine_broad_peak_257	14	.	1.41685	2.52493	1.44487
chr2L	14467617	14468849	HP1_macs2_all_combine_broad_peak_258	25	.	1.53758	3.71254	2.52607
chr2L	14506848	14507047	HP1_macs2_all_combine_broad_peak_259	18	.	1.49321	3.01643	1.88988
chr2L	14508655	14509070	HP1_macs2_all_combine_broad_peak_260	11	.	1.38239	2.15769	1.11550
chr2L	14642768	14643532	HP1_macs2_all_combine_broad_peak_261	24	.	1.54635	3.67569	2.49452
chr2L	14644998	14646642	HP1_macs2_all_combine_broad_peak_262	27	.	1.54900	3.91951	2.71806
chr2L	14650234	14651424	HP1_macs2_all_combine_broad_peak_263	15	.	1.44600	2.60290	1.51644
chr2L	14804082	14804966	HP1_macs2_all_combine_broad_peak_264	17	.	1.48157	2.87630	1.76227
chr2L	14807453	14808452	HP1_macs2_all_combine_broad_peak_265	13	.	1.42452	2.42516	1.35515
chr2L	14984542	14991727	HP1_macs2_all_combine_broad_peak_266	76	.	1.87345	9.27334	7.64836
chr2L	15060347	15061664	HP1_macs2_all_combine_broad_peak_267	27	.	1.57298	3.99652	2.78921
chr2L	15067831	15068119	HP1_macs2_all_combine_broad_peak_268	15	.	1.42976	2.61520	1.52754
chr2L	15446529	15447416	HP1_macs2_all_combine_broad_peak_269	25	.	1.57096	3.76382	2.57082
chr2L	15448144	15450250	HP1_macs2_all_combine_broad_peak_270	14	.	1.43319	2.48976	1.41300
chr2L	15450933	15451157	HP1_macs2_all_combine_broad_peak_271	21	.	1.52405	3.26559	2.11536
chr2L	15470890	15471631	HP1_macs2_all_combine_broad_peak_272	11	.	1.39683	2.23820	1.18688
chr2L	15495258	15495456	HP1_macs2_all_combine_broad_peak_273	15	.	1.43176	2.62764	1.53903
chr2L	15499343	15499886	HP1_macs2_all_combine_broad_peak_274	41	.	1.71138	5.43268	4.10456
chr2L	15545775	15545945	HP1_macs2_all_combine_broad_peak_275	30	.	1.63231	4.25259	3.01432
chr2L	15684701	15685428	HP1_macs2_all_combine_broad_peak_276	18	.	1.43344	2.94498	1.82904
chr2L	15686338	15687004	HP1_macs2_all_combine_broad_peak_277	12	.	1.31320	2.34628	1.28604
chr2L	15718917	15720175	HP1_macs2_all_combine_broad_peak_278	17	.	1.42030	2.87849	1.76808
chr2L	15724702	15727162	HP1_macs2_all_combine_broad_peak_279	23	.	1.48983	3.53777	2.36805
chr2L	15751488	15751787	HP1_macs2_all_combine_broad_peak_280	11	.	1.39430	2.19854	1.15082
chr2L	15771120	15771426	HP1_macs2_all_combine_broad_peak_281	12	.	1.40901	2.29977	1.24135
chr2L	15827019	15829031	HP1_macs2_all_combine_broad_peak_282	50	.	1.74916	6.42008	5.01079
chr2L	15839518	15839737	HP1_macs2_all_combine_broad_peak_283	12	.	1.29947	2.25864	1.20787
chr2L	15957184	15957344	HP1_macs2_all_combine_broad_peak_284	20	.	1.42602	3.15746	2.01948
chr2L	16141308	16143631	HP1_macs2_all_combine_broad_peak_285	46	.	1.70726	6.02472	4.65820
chr2L	16144433	16146225	HP1_macs2_all_combine_broad_peak_286	30	.	1.60319	4.30401	3.06693
chr2L	16257107	16257264	HP1_macs2_all_combine_broad_peak_287	19	.	1.50777	3.13427	1.99577
chr2L	16263730	16263926	HP1_macs2_all_combine_broad_peak_288	16	.	1.44984	2.77208	1.66873
chr2L	16268949	16269900	HP1_macs2_all_combine_broad_peak_289	26	.	1.55784	3.81069	2.61697
chr2L	16271466	16271726	HP1_macs2_all_combine_broad_peak_290	15	.	1.45137	2.67226	1.57967
chr2L	16275344	16276072	HP1_macs2_all_combine_broad_peak_291	18	.	1.48291	2.98962	1.86756
chr2L	16280458	16281231	HP1_macs2_all_combine_broad_peak_292	20	.	1.52472	3.24417	2.09571
chr2L	16325237	16325916	HP1_macs2_all_combine_broad_peak_293	18	.	1.47846	2.93856	1.82032
chr2L	16328919	16329335	HP1_macs2_all_combine_broad_peak_294	11	.	1.39254	2.18167	1.13542
chr2L	16350171	16350341	HP1_macs2_all_combine_broad_peak_295	17	.	1.46594	2.81158	1.70633
chr2L	16384302	16384722	HP1_macs2_all_combine_broad_peak_296	74	.	1.98778	9.04334	7.44341
chr2L	16491639	16491992	HP1_macs2_all_combine_broad_peak_297	13	.	1.42969	2.47065	1.39560
chr2L	16512113	16518937	HP1_macs2_all_combine_broad_peak_298	34	.	1.46256	4.71233	3.44408
chr2L	16558853	16559642	HP1_macs2_all_combine_broad_peak_299	30	.	1.61317	4.28567	3.05375
chr2L	16623965	16624183	HP1_macs2_all_combine_broad_peak_300	13	.	1.42793	2.45265	1.37951
chr2L	16661275	16661649	HP1_macs2_all_combine_broad_peak_301	24	.	1.56287	3.66076	2.47480
chr2L	16697492	16697660	HP1_macs2_all_combine_broad_peak_302	26	.	1.58408	3.84502	2.64131
chr2L	16700510	16701530	HP1_macs2_all_combine_broad_peak_303	16	.	1.46494	2.76383	1.66071
chr2L	16703493	16704394	HP1_macs2_all_combine_broad_peak_304	17	.	1.48414	2.90762	1.79098
chr2L	16738290	16739024	HP1_macs2_all_combine_broad_peak_305	19	.	1.48303	3.03884	1.91137
chr2L	16742716	16743910	HP1_macs2_all_combine_broad_peak_306	58	.	1.87754	7.28364	5.80657
chr2L	16746383	16747472	HP1_macs2_all_combine_broad_peak_307	20	.	1.50935	3.20760	2.06545
chr2L	16783479	16784279	HP1_macs2_all_combine_broad_peak_308	14	.	1.40949	2.50117	1.42713
chr2L	16787214	16788162	HP1_macs2_all_combine_broad_peak_309	35	.	1.64592	4.79369	3.51727
chr2L	16959213	16962543	HP1_macs2_all_combine_broad_peak_310	15	.	1.44696	2.64182	1.55125
chr2L	16972861	16973163	HP1_macs2_all_combine_broad_peak_311	27	.	1.60103	3.95435	2.74289
chr2L	17144474	17151847	HP1_macs2_all_combine_broad_peak_312	89	.	1.99640	10.64843	8.92633
chr2L	17263298	17263863	HP1_macs2_all_combine_broad_peak_313	35	.	1.63471	4.83701	3.56031
chr2L	17273371	17277551	HP1_macs2_all_combine_broad_peak_314	28	.	1.55118	4.04708	2.83331
chr2L	17336100	17336537	HP1_macs2_all_combine_broad_peak_315	34	.	1.66736	4.75267	3.47628
chr2L	17358971	17359504	HP1_macs2_all_combine_broad_peak_316	97	.	2.16663	11.52125	9.76699
chr2L	17687719	17692056	HP1_macs2_all_combine_broad_peak_317	29	.	1.57530	4.21352	2.98466
chr2L	17728958	17729160	HP1_macs2_all_combine_broad_peak_318	16	.	1.35129	2.73727	1.63988
chr2L	17823706	17824500	HP1_macs2_all_combine_broad_peak_319	16	.	1.45473	2.75315	1.65230
chr2L	18057561	18058909	HP1_macs2_all_combine_broad_peak_320	15	.	1.44114	2.60873	1.52173
chr2L	18408381	18408579	HP1_macs2_all_combine_broad_peak_321	17	.	1.47516	2.84037	1.72953
chr2L	18409311	18412431	HP1_macs2_all_combine_broad_peak_322	17	.	1.47676	2.88187	1.76803
chr2L	18449228	18450023	HP1_macs2_all_combine_broad_peak_323	20	.	1.48078	3.13452	2.00022
chr2L	18581654	18583781	HP1_macs2_all_combine_broad_peak_324	19	.	1.46967	3.05912	1.93028
chr2L	18590024	18590580	HP1_macs2_all_combine_broad_peak_325	16	.	1.43221	2.71517	1.61799
chr2L	18633795	18638154	HP1_macs2_all_combine_broad_peak_326	23	.	1.50165	3.50887	2.34247
chr2L	18666119	18666527	HP1_macs2_all_combine_broad_peak_327	16	.	1.46329	2.72311	1.62340
chr2L	18676777	18677227	HP1_macs2_all_combine_broad_peak_328	20	.	1.50232	3.21031	2.06648
chr2L	18703065	18703653	HP1_macs2_all_combine_broad_peak_329	206	.	2.70722	22.94389	20.63096
chr2L	18708487	18709050	HP1_macs2_all_combine_broad_peak_330	60	.	1.82718	7.50075	6.01847
chr2L	18737378	18737764	HP1_macs2_all_combine_broad_peak_331	11	.	1.37935	2.19380	1.14845
chr2L	18841177	18843103	HP1_macs2_all_combine_broad_peak_332	123	.	2.22188	14.26007	12.38378
chr2L	18880901	18881380	HP1_macs2_all_combine_broad_peak_333	13	.	1.39555	2.42205	1.35366
chr2L	18944199	18945021	HP1_macs2_all_combine_broad_peak_334	15	.	1.42296	2.63724	1.54848
chr2L	19134833	19135077	HP1_macs2_all_combine_broad_peak_335	15	.	1.44679	2.68342	1.59008
chr2L	19165521	19166293	HP1_macs2_all_combine_broad_peak_336	18	.	1.48165	3.01688	1.89226
chr2L	19200761	19201550	HP1_macs2_all_combine_broad_peak_337	60	.	1.86504	7.50951	6.02461
chr2L	19215070	19215456	HP1_macs2_all_combine_broad_peak_338	11	.	1.38967	2.16741	1.12279
chr2L	19291757	19292696	HP1_macs2_all_combine_broad_peak_339	22	.	1.54186	3.39946	2.23680
chr2L	19345434	19347155	HP1_macs2_all_combine_broad_peak_340	21	.	1.53012	3.32281	2.16752
chr2L	19348514	19352626	HP1_macs2_all_combine_broad_peak_341	19	.	1.50732	3.12041	1.98475
chr2L	19354598	19356933	HP1_macs2_all_combine_broad_peak_342	27	.	1.57954	3.97464	2.76418
chr2L	19499004	19499351	HP1_macs2_all_combine_broad_peak_343	13	.	1.38519	2.44823	1.37872
chr2L	19565432	19565635	HP1_macs2_all_combine_broad_peak_344	13	.	1.42535	2.42092	1.35032
chr2L	19574093	19574487	HP1_macs2_all_combine_broad_peak_345	15	.	1.43181	2.69455	1.59962
chr2L	19575469	19575949	HP1_macs2_all_combine_broad_peak_346	24	.	1.54215	3.62971	2.45072
chr2L	19617664	19618059	HP1_macs2_all_combine_broad_peak_347	12	.	1.41153	2.31895	1.25863
chr2L	19657764	19665147	HP1_macs2_all_combine_broad_peak_348	84	.	1.98179	10.18081	8.48873
chr2L	19666374	19666663	HP1_macs2_all_combine_broad_peak_349	35	.	1.67067	4.81508	3.53450
chr2L	19668905	19672777	HP1_macs2_all_combine_broad_peak_350	22	.	1.52845	3.37681	2.21875
chr2L	19705850	19706846	HP1_macs2_all_combine_broad_peak_351	26	.	1.56803	3.82480	2.63123
chr2L	19737520	19740462	HP1_macs2_all_combine_broad_peak_352	28	.	1.56624	4.02351	2.81264
chr2L	19790715	19792204	HP1_macs2_all_combine_broad_peak_353	93	.	2.12618	11.08433	9.35819
chr2L	19820046	19820678	HP1_macs2_all_combine_broad_peak_354	15	.	1.44528	2.59337	1.50627
chr2L	20007206	20008364	HP1_macs2_all_combine_broad_peak_355	21	.	1.52404	3.26184	2.11211
chr2L	20009199	20010644	HP1_macs2_all_combine_broad_peak_356	25	.	1.56285	3.69638	2.51089
chr2L	20047243	20047421	HP1_macs2_all_combine_broad_peak_357	34	.	1.64936	4.77749	3.49794
chr2L	20065532	20066270	HP1_macs2_all_combine_broad_peak_358	25	.	1.57166	3.77611	2.58343
chr2L	20076072	20076277	HP1_macs2_all_combine_broad_peak_359	19	.	1.44813	3.10024	1.96826
chr2L	20082920	20083500	HP1_macs2_all_combine_broad_peak_360	19	.	1.47730	3.04347	1.91675
chr2L	20103510	20111574	HP1_macs2_all_combine_broad_peak_361	34	.	1.63080	4.75512	3.48286
chr2L	20112408	20114028	HP1_macs2_all_combine_broad_peak_362	32	.	1.63930	4.49536	3.23955
chr2L	20114820	20117796	HP1_macs2_all_combine_broad_peak_363	85	.	2.01455	10.17551	8.50947
chr2L	20148209	20151323	HP1_macs2_all_combine_broad_peak_364	35	.	1.64490	4.87331	3.59128
chr2L	20159532	20160312	HP1_macs2_all_combine_broad_peak_365	14	.	1.41131	2.50700	1.43003
chr2L	20161170	20163685	HP1_macs2_all_combine_broad_peak_366	16	.	1.45503	2.80348	1.69895
chr2L	20164993	20166166	HP1_macs2_all_combine_broad_peak_367	19	.	1.50077	3.07971	1.94675
chr2L	20172321	20172509	HP1_macs2_all_combine_broad_peak_368	10	.	1.38444	2.12832	1.08787
chr2L	20173555	20173924	HP1_macs2_all_combine_broad_peak_369	11	.	1.39841	2.22326	1.17267
chr2L	20175846	20176440	HP1_macs2_all_combine_broad_peak_370	18	.	1.49266	3.01925	1.89105
chr2L	20200495	20201383	HP1_macs2_all_combine_broad_peak_371	25	.	1.58029	3.76653	2.57060
chr2L	20204198	20205646	HP1_macs2_all_combine_broad_peak_372	32	.	1.61294	4.50764	3.26104
chr2L	20206989	20207825	HP1_macs2_all_combine_broad_peak_373	18	.	1.48256	3.02234	1.89710
chr2L	20213334	20214491	HP1_macs2_all_combine_broad_peak_374	21	.	1.46361	3.28914	2.13986
chr2L	20215256	20218176	HP1_macs2_all_combine_broad_peak_375	44	.	1.68135	5.85680	4.49184
chr2L	20222830	20222990	HP1_macs2_all_combine_broad_peak_376	20	.	1.51556	3.14970	2.00927
chr2L	20264384	20264543	HP1_macs2_all_combine_broad_peak_377	34	.	1.64815	4.70469	3.42964
chr2L	20273329	20273718	HP1_macs2_all_combine_broad_peak_378	16	.	1.45648	2.70899	1.61156
chr2L	20281455	20282282	HP1_macs2_all_combine_broad_peak_379	39	.	1.67776	5.22255	3.91528
chr2L	20304139	20310319	HP1_macs2_all_combine_broad_peak_380	23	.	1.48000	3.47775	2.31236
chr2L	20408703	20409508	HP1_macs2_all_combine_broad_peak_381	15	.	1.45004	2.60717	1.51808
chr2L	20410166	20410845	HP1_macs2_all_combine_broad_peak_382	16	.	1.46746	2.75324	1.65070
chr2L	20411699	20412517	HP1_macs2_all_combine_broad_peak_383	22	.	1.54491	3.41422	2.24969
chr2L	20531230	20532267	HP1_macs2_all_combine_broad_peak_384	58	.	1.84492	7.32820	5.87090
chr2L	20576598	20577577	HP1_macs2_all_combine_broad_peak_385	23	.	1.55212	3.53515	2.36245
chr2L	20578725	20581305	HP1_macs2_all_combine_broad_peak_386	16	.	1.46335	2.72678	1.62665
chr2L	20655910	20656789	HP1_macs2_all_combine_broad_peak_387	20	.	1.47479	3.18549	2.04802
chr2L	20901640	20901981	HP1_macs2_all_combine_broad_peak_388	14	.	1.43669	2.51244	1.43317
chr2L	20956466	20957286	HP1_macs2_all_combine_broad_peak_389	11	.	1.39436	2.19599	1.14857
chr2L	20977180	20981118	HP1_macs2_all_combine_broad_peak_390	33	.	1.64993	4.58138	3.32088
chr2L	20988731	20988938	HP1_macs2_all_combine_broad_peak_391	17	.	1.47089	2.84767	1.73702
chr2L	20995891	20996342	HP1_macs2_all_combine_broad_peak_392	10	.	1.38429	2.12274	1.08257
chr2L	21041365	21042722	HP1_macs2_all_combine_broad_peak_393	41	.	1.65210	5.49029	4.15734
chr2L	21043793	21043999	HP1_macs2_all_combine_broad_peak_394	12	.	1.40992	2.30703	1.24792
chr2L	21048968	21049258	HP1_macs2_all_combine_broad_peak_395	36	.	1.66333	4.98793	3.69346
chr2L	21053126	21053384	HP1_macs2_all_combine_broad_peak_396	27	.	1.58716	3.97999	2.77070
chr2L	21099157	21099314	HP1_macs2_all_combine_broad_peak_397	14	.	1.41471	2.48624	1.41130
chr2L	21142214	21143283	HP1_macs2_all_combine_broad_peak_398	143	.	2.33342	16.36694	14.39836
chr2L	21151264	21151511	HP1_macs2_all_combine_broad_peak_399	45	.	1.77783	5.88488	4.51624
chr2L	21166760	21167227	HP1_macs2_all_combine_broad_peak_400	14	.	1.41671	2.57577	1.49333
chr2L	21178853	21179175	HP1_macs2_all_combine_broad_peak_401	14	.	1.41455	2.49303	1.41805
chr2L	21215157	21215349	HP1_macs2_all_combine_broad_peak_402	21	.	1.51731	3.25879	2.10904
chr2L	21236802	21238032	HP1_macs2_all_combine_broad_peak_403	17	.	1.45654	2.89508	1.78369
chr2L	21257750	21258379	HP1_macs2_all_combine_broad_peak_404	76	.	1.99524	9.25014	7.65692
chr2L	21260706	21261032	HP1_macs2_all_combine_broad_peak_405	21	.	1.53799	3.33616	2.17804
chr2L	21263086	21264010	HP1_macs2_all_combine_broad_peak_406	69	.	1.91676	8.52581	6.98790
chr2L	21293250	21293703	HP1_macs2_all_combine_broad_peak_407	24	.	1.54729	3.61918	2.43917
chr2L	21309494	21310004	HP1_macs2_all_combine_broad_peak_408	25	.	1.55815	3.77565	2.58182
chr2L	21314181	21314733	HP1_macs2_all_combine_broad_peak_409	13	.	1.41402	2.41168	1.34394
chr2L	21339357	21339571	HP1_macs2_all_combine_broad_peak_410	12	.	1.37473	2.27638	1.22389
chr2L	21348267	21348932	HP1_macs2_all_combine_broad_peak_411	29	.	1.62346	4.21021	2.97820
chr2L	21349815	21350367	HP1_macs2_all_combine_broad_peak_412	16	.	1.47210	2.79554	1.68913
chr2L	21351141	21352585	HP1_macs2_all_combine_broad_peak_413	20	.	1.51026	3.15911	2.01900
chr2L	21353349	21353565	HP1_macs2_all_combine_broad_peak_414	11	.	1.39814	2.22116	1.17079
chr2L	21408954	21409421	HP1_macs2_all_combine_broad_peak_415	16	.	1.45491	2.73650	1.63941
chr2L	21426573	21426964	HP1_macs2_all_combine_broad_peak_416	14	.	1.18479	2.47351	1.40156
chr2L	21427945	21428133	HP1_macs2_all_combine_broad_peak_417	26	.	1.26074	3.90275	2.69861
chr2L	21530337	21530625	HP1_macs2_all_combine_broad_peak_418	19	.	1.26123	3.13122	1.99575
chr2L	21542187	21542706	HP1_macs2_all_combine_broad_peak_419	16	.	1.23409	2.70876	1.61362
chr2L	21546271	21551340	HP1_macs2_all_combine_broad_peak_420	43	.	1.63126	5.66568	4.32826
chr2L	21552031	21552344	HP1_macs2_all_combine_broad_peak_421	20	.	1.50919	3.15836	2.01776
chr2L	21553680	21554461	HP1_macs2_all_combine_broad_peak_422	43	.	1.72648	5.71176	4.36129
chr2L	21556034	21559687	HP1_macs2_all_combine_broad_peak_423	22	.	1.52382	3.45460	2.29189
chr2L	21560964	21562137	HP1_macs2_all_combine_broad_peak_424	35	.	1.62851	4.78772	3.50843
chr2L	21570709	21573915	HP1_macs2_all_combine_broad_peak_425	53	.	1.79882	6.75093	5.32855
chr2L	21597391	21597595	HP1_macs2_all_combine_broad_peak_426	20	.	1.51366	3.23552	2.08841
chr2L	21601301	21601910	HP1_macs2_all_combine_broad_peak_427	43	.	1.73792	5.68412	4.33804
chr2L	21603332	21603558	HP1_macs2_all_combine_broad_peak_428	12	.	1.41109	2.32987	1.26875
chr2L	21618792	21618990	HP1_macs2_all_combine_broad_peak_429	23	.	1.54659	3.49959	2.32856
chr2L	21634471	21635183	HP1_macs2_all_combine_broad_peak_430	39	.	1.68520	5.25880	3.94448
chr2L	21648633	21649314	HP1_macs2_all_combine_broad_peak_431	22	.	1.52806	3.44569	2.28209
chr2L	21655174	21659128	HP1_macs2_all_combine_broad_peak_432	58	.	1.83432	7.30618	5.85184
chr2L	21678836	21679663	HP1_macs2_all_combine_broad_peak_433	16	.	1.41785	2.77392	1.67253
chr2L	21690723	21691476	HP1_macs2_all_combine_broad_peak_434	32	.	1.64268	4.46058	3.20760
chr2L	21693417	21693955	HP1_macs2_all_combine_broad_peak_435	11	.	1.37839	2.18880	1.14459
chr2L	21699227	21699900	HP1_macs2_all_combine_broad_peak_436	16	.	1.45814	2.77622	1.67508
chr2L	21704023	21704432	HP1_macs2_all_combine_broad_peak_437	13	.	1.42932	2.45441	1.38077
chr2L	21714967	21715342	HP1_macs2_all_combine_broad_peak_438	16	.	1.47257	2.80033	1.69337
chr2L	21728037	21728509	HP1_macs2_all_combine_broad_peak_439	16	.	1.46833	2.80365	1.69718
chr2L	21730405	21731074	HP1_macs2_all_combine_broad_peak_440	31	.	1.62125	4.38542	3.13777
chr2L	21757294	21758206	HP1_macs2_all_combine_broad_peak_441	71	.	1.96454	8.75316	7.19343
chr2L	21782488	21783085	HP1_macs2_all_combine_broad_peak_442	12	.	1.36719	2.27430	1.22241
chr2L	21796323	21796566	HP1_macs2_all_combine_broad_peak_443	20	.	1.49011	3.16176	2.02418
chr2L	21814502	21814704	HP1_macs2_all_combine_broad_peak_444	12	.	1.39870	2.25888	1.20520
chr2L	21828331	21829046	HP1_macs2_all_combine_broad_peak_445	23	.	1.52331	3.48926	2.32132
chr2L	21863564	21864645	HP1_macs2_all_combine_broad_peak_446	17	.	1.46168	2.84387	1.73492
chr2L	21866486	21866721	HP1_macs2_all_combine_broad_peak_447	20	.	1.51054	3.14433	2.00607
chr2L	21899287	21899663	HP1_macs2_all_combine_broad_peak_448	13	.	1.42541	2.47276	1.39820
chr2L	21904326	21905488	HP1_macs2_all_combine_broad_peak_449	21	.	1.52347	3.25488	2.10524
chr2L	21906317	21907430	HP1_macs2_all_combine_broad_peak_450	19	.	1.46262	3.03677	1.91117
chr2L	21908333	21909436	HP1_macs2_all_combine_broad_peak_451	26	.	1.57804	3.82778	2.63104
chr2L	21910748	21911049	HP1_macs2_all_combine_broad_peak_452	16	.	1.44775	2.79911	1.69482
chr2L	21934565	21935287	HP1_macs2_all_combine_broad_peak_453	15	.	1.44549	2.61544	1.52761
chr2L	21936987	21937411	HP1_macs2_all_combine_broad_peak_454	11	.	1.39600	2.20485	1.15614
chr2L	21956896	21957979	HP1_macs2_all_combine_broad_peak_455	17	.	1.46803	2.85705	1.74621
chr2L	21958673	21960356	HP1_macs2_all_combine_broad_peak_456	23	.	1.54567	3.52923	2.35699
chr2L	21963009	21963323	HP1_macs2_all_combine_broad_peak_457	19	.	1.49157	3.04212	1.91334
chr2L	21965781	21965970	HP1_macs2_all_combine_broad_peak_458	18	.	1.49473	2.97120	1.84767
chr2L	21981855	21985120	HP1_macs2_all_combine_broad_peak_459	21	.	1.50970	3.29655	2.14693
chr2L	21988128	21989205	HP1_macs2_all_combine_broad_peak_460	12	.	1.40051	2.31003	1.25323
chr2L	21990087	21990591	HP1_macs2_all_combine_broad_peak_461	13	.	1.41804	2.37607	1.31030
chr2L	22015298	22017391	HP1_macs2_all_combine_broad_peak_462	13	.	1.39831	2.41685	1.34953
chr2L	22018661	22019946	HP1_macs2_all_combine_broad_peak_463	21	.	1.48191	3.26415	2.11884
chr2L	22023350	22024887	HP1_macs2_all_combine_broad_peak_464	16	.	1.44142	2.74059	1.64232
chr2L	22075995	22076186	HP1_macs2_all_combine_broad_peak_465	16	.	1.44607	2.76578	1.66345
chr2L	22082633	22083370	HP1_macs2_all_combine_broad_peak_466	14	.	1.44406	2.56334	1.47871
chr2L	22084512	22085300	HP1_macs2_all_combine_broad_peak_467	15	.	1.43115	2.59486	1.50989
chr2L	22112953	22113303	HP1_macs2_all_combine_broad_peak_468	12	.	1.40646	2.28401	1.22725
chr2L	22114827	22116767	HP1_macs2_all_combine_broad_peak_469	32	.	1.65508	4.53717	3.27677
chr2L	22118352	22118869	HP1_macs2_all_combine_broad_peak_470	20	.	1.50872	3.17905	2.03695
chr2L	22120813	22121959	HP1_macs2_all_combine_broad_peak_471	109	.	2.24830	12.79851	10.95377
chr2L	22129701	22131795	HP1_macs2_all_combine_broad_peak_472	77	.	2.04232	9.32771	7.70123
chr2L	22134062	22134416	HP1_macs2_all_combine_broad_peak_473	30	.	1.61887	4.26829	3.03076
chr2L	22139542	22140364	HP1_macs2_all_combine_broad_peak_474	13	.	1.41616	2.41226	1.34340
chr2L	22151718	22152244	HP1_macs2_all_combine_broad_peak_475	18	.	1.46941	2.95913	1.84025
chr2L	22166624	22166898	HP1_macs2_all_combine_broad_peak_476	12	.	1.40283	2.34781	1.28769
chr2L	22168631	22171394	HP1_macs2_all_combine_broad_peak_477	62	.	1.87130	7.76778	6.27993
chr2L	22172760	22173280	HP1_macs2_all_combine_broad_peak_478	21	.	1.51332	3.33294	2.18123
chr2L	22174319	22174797	HP1_macs2_all_combine_broad_peak_479	18	.	1.44313	2.97008	1.85018
chr2L	22176561	22177102	HP1_macs2_all_combine_broad_peak_480	15	.	1.45249	2.65665	1.56322
chr2L	22178985	22182127	HP1_macs2_all_combine_broad_peak_481	20	.	1.50328	3.17253	2.03316
chr2L	22185029	22185347	HP1_macs2_all_combine_broad_peak_482	16	.	1.45912	2.73564	1.63468
chr2L	22188255	22189332	HP1_macs2_all_combine_broad_peak_483	16	.	1.42429	2.71436	1.61839
chr2L	22191336	22191779	HP1_macs2_all_combine_broad_peak_484	13	.	1.41994	2.38223	1.31558
chr2L	22192442	22193119	HP1_macs2_all_combine_broad_peak_485	13	.	1.41234	2.47339	1.39952
chr2L	22194834	22195489	HP1_macs2_all_combine_broad_peak_486	18	.	1.49043	2.99113	1.86774
chr2L	22196620	22197343	HP1_macs2_all_combine_broad_peak_487	15	.	1.43356	2.64768	1.55710
chr2L	22198418	22203007	HP1_macs2_all_combine_broad_peak_488	45	.	1.69888	5.86081	4.50983
chr2L	22205699	22206015	HP1_macs2_all_combine_broad_peak_489	21	.	1.52024	3.25256	2.10309
chr2L	22206663	22208303	HP1_macs2_all_combine_broad_peak_490	23	.	1.53500	3.57372	2.39792
chr2L	22208940	22210183	HP1_macs2_all_combine_broad_peak_491	16	.	1.44506	2.70525	1.60810
chr2L	22212966	22214084	HP1_macs2_all_combine_broad_peak_492	23	.	1.49969	3.50842	2.34171
chr2L	22215266	22216402	HP1_macs2_all_combine_broad_peak_493	29	.	1.63007	4.22772	2.99061
chr2L	22217330	22219447	HP1_macs2_all_combine_broad_peak_494	58	.	1.88972	7.29722	5.81725
chr2L	22220684	22221314	HP1_macs2_all_combine_broad_peak_495	67	.	1.93607	8.25977	6.72523
chr2L	22221976	22224359	HP1_macs2_all_combine_broad_peak_496	64	.	1.88418	7.94412	6.42126
chr2L	22225348	22227430	HP1_macs2_all_combine_broad_peak_497	19	.	1.48724	3.06932	1.93900
chr2L	22229584	22230850	HP1_macs2_all_combine_broad_peak_498	29	.	1.59290	4.21608	2.98856
chr2L	22231770	22233343	HP1_macs2_all_combine_broad_peak_499	37	.	1.66137	4.99658	3.70240
chr2L	22237121	22237848	HP1_macs2_all_combine_broad_peak_500	39	.	1.71530	5.31924	3.99875
chr2L	22238804	22240608	HP1_macs2_all_combine_broad_peak_501	37	.	1.69823	5.05342	3.75160
chr2L	22242836	22245046	HP1_macs2_all_combine_broad_peak_502	17	.	1.46461	2.87202	1.76028
chr2L	22246773	22250791	HP1_macs2_all_combine_broad_peak_503	170	.	2.49144	19.09612	17.02187
chr2L	22252740	22254007	HP1_macs2_all_combine_broad_peak_504	13	.	1.41947	2.39034	1.32322
chr2L	22254658	22255713	HP1_macs2_all_combine_broad_peak_505	30	.	1.61038	4.24230	3.00901
chr2L	22256956	22260115	HP1_macs2_all_combine_broad_peak_506	52	.	1.82291	6.66473	5.24221
chr2L	22260871	22263666	HP1_macs2_all_combine_broad_peak_507	130	.	2.23919	15.04760	13.07003
chr2L	22264337	22265652	HP1_macs2_all_combine_broad_peak_508	56	.	1.81404	7.08909	5.63341
chr2L	22269710	22270400	HP1_macs2_all_combine_broad_peak_509	24	.	1.54001	3.65971	2.47893
chr2L	22271036	22273234	HP1_macs2_all_combine_broad_peak_510	51	.	1.74082	6.61609	5.19806
chr2L	22276293	22284939	HP1_macs2_all_combine_broad_peak_511	62	.	1.81373	7.71783	6.22255
chr2L	22286182	22294173	HP1_macs2_all_combine_broad_peak_512	31	.	1.60947	4.37421	3.13123
chr2L	22299226	22300081	HP1_macs2_all_combine_broad_peak_513	30	.	1.60949	4.27222	3.03685
chr2L	22300866	22301617	HP1_macs2_all_combine_broad_peak_514	42	.	1.69747	5.55579	4.22647
chr2L	22316236	22317972	HP1_macs2_all_combine_broad_peak_515	18	.	1.48151	3.01344	1.88898
chr2L	22325474	22326014	HP1_macs2_all_combine_broad_peak_516	14	.	1.42495	2.55040	1.46804
chr2L	22328484	22328919	HP1_macs2_all_combine_broad_peak_517	12	.	1.41099	2.31970	1.25944
chr2L	22332988	22333275	HP1_macs2_all_combine_broad_peak_518	17	.	1.44576	2.84570	1.73593
chr2L	22338963	22342439	HP1_macs2_all_combine_broad_peak_519	17	.	1.47572	2.85437	1.74325
chr2L	22346379	22348643	HP1_macs2_all_combine_broad_peak_520	35	.	1.66384	4.79981	3.52035
chr2L	22349863	22351575	HP1_macs2_all_combine_broad_peak_521	26	.	1.57853	3.88510	2.68272
chr2L	22354259	22354800	HP1_macs2_all_combine_broad_peak_522	15	.	1.45193	2.66102	1.56778
chr2L	22357153	22361987	HP1_macs2_all_combine_broad_peak_523	24	.	1.55823	3.62953	2.44752
chr2L	22363571	22363995	HP1_macs2_all_combine_broad_peak_524	14	.	1.43268	2.50311	1.42636
chr2L	22365363	22366926	HP1_macs2_all_combine_broad_peak_525	12	.	1.41644	2.36352	1.29965
chr2L	22367612	22367808	HP1_macs2_all_combine_broad_peak_526	11	.	1.39850	2.22606	1.17535
chr2L	22369501	22396403	HP1_macs2_all_combine_broad_peak_527	55	.	1.81666	7.03601	5.58765
chr2L	22397131	22398553	HP1_macs2_all_combine_broad_peak_528	23	.	1.53960	3.49239	2.32420
chr2L	22399194	22399510	HP1_macs2_all_combine_broad_peak_529	15	.	1.45663	2.66723	1.57284
chr2L	22401851	22412179	HP1_macs2_all_combine_broad_peak_530	38	.	1.63484	5.20355	3.89516
chr2L	22413056	22456165	HP1_macs2_all_combine_broad_peak_531	44	.	1.60389	5.76752	4.41466
chr2L	22456882	22457679	HP1_macs2_all_combine_broad_peak_532	19	.	1.41790	3.06331	1.93516
chr2L	22458661	22461278	HP1_macs2_all_combine_broad_peak_533	41	.	1.54105	5.52038	4.18792
chr2L	22461979	22463442	HP1_macs2_all_combine_broad_peak_534	20	.	1.48300	3.19786	2.05802
chr2L	22467148	22467488	HP1_macs2_all_combine_broad_peak_535	14	.	1.44145	2.56696	1.48236
chr2L	22468162	22479020	HP1_macs2_all_combine_broad_peak_536	37	.	1.65486	5.03475	3.73900
chr2L	22479734	22489137	HP1_macs2_all_combine_broad_peak_537	54	.	1.68095	6.88210	5.44138
chr2L	22489800	22500092	HP1_macs2_all_combine_broad_peak_538	62	.	1.80947	7.73131	6.23205
chr2L	22500835	22511157	HP1_macs2_all_combine_broad_peak_539	54	.	1.70318	6.91871	5.48055
chr2L	22514184	22516306	HP1_macs2_all_combine_broad_peak_540	42	.	1.72248	5.55513	4.21809
chr2L	22517151	22517926	HP1_macs2_all_combine_broad_peak_541	17	.	1.47421	2.81494	1.70668
chr2L	22519111	22540393	HP1_macs2_all_combine_broad_peak_542	55	.	1.77880	6.93514	5.52866
chr2L	22541527	22542613	HP1_macs2_all_combine_broad_peak_543	21	.	1.52338	3.27303	2.12222
chr2L	22543280	22543981	HP1_macs2_all_combine_broad_peak_544	16	.	1.46668	2.74584	1.64393
chr2L	22545076	22545386	HP1_macs2_all_combine_broad_peak_545	21	.	1.53202	3.29552	2.14156
chr2L	22546047	22549207	HP1_macs2_all_combine_broad_peak_546	37	.	1.67426	5.06550	3.76722
chr2L	22549869	22564346	HP1_macs2_all_combine_broad_peak_547	47	.	1.74724	6.12569	4.74570
chr2L	22570887	22572819	HP1_macs2_all_combine_broad_peak_548	44	.	1.72851	5.81409	4.46100
chr2L	22573672	22580680	HP1_macs2_all_combine_broad_peak_549	84	.	2.06512	10.15068	8.48674
chr2L	22582167	22583385	HP1_macs2_all_combine_broad_peak_550	18	.	1.49356	3.01124	1.88507
chr2L	22585475	22595271	HP1_macs2_all_combine_broad_peak_551	70	.	1.89531	8.55335	7.00241
chr2L	22596013	22596300	HP1_macs2_all_combine_broad_peak_552	18	.	1.49867	3.01294	1.88558
chr2L	22597566	22605395	HP1_macs2_all_combine_broad_peak_553	92	.	2.08488	10.94117	9.22332
chr2L	22608030	22608825	HP1_macs2_all_combine_broad_peak_554	34	.	1.66976	4.72460	3.44783
chr2L	22609467	22609806	HP1_macs2_all_combine_broad_peak_555	22	.	1.53255	3.38404	2.22489
chr2L	22614972	22640927	HP1_macs2_all_combine_broad_peak_556	79	.	1.95128	9.54336	7.92404
chr2L	22642123	22648327	HP1_macs2_all_combine_broad_peak_557	29	.	1.57638	4.13865	2.91644
chr2L	22648957	22654580	HP1_macs2_all_combine_broad_peak_558	53	.	1.79330	6.71407	5.30712
chr2L	22655815	22664806	HP1_macs2_all_combine_broad_peak_559	48	.	1.76856	6.20658	4.81589
chr2L	22665925	22669683	HP1_macs2_all_combine_broad_peak_560	25	.	1.54462	3.73162	2.54401
chr2L	22670991	22673288	HP1_macs2_all_combine_broad_peak_561	27	.	1.58274	3.93807	2.73333
chr2L	22674854	22716967	HP1_macs2_all_combine_broad_peak_562	43	.	1.71487	5.66865	4.32472
chr2L	22717671	22725118	HP1_macs2_all_combine_broad_peak_563	28	.	1.58843	4.02942	2.81615
chr2L	22726737	22727593	HP1_macs2_all_combine_broad_peak_564	12	.	1.40848	2.35893	1.29704
chr2L	22728348	22738146	HP1_macs2_all_combine_broad_peak_565	32	.	1.61058	4.54183	3.28469
chr2L	22739396	22740822	HP1_macs2_all_combine_broad_peak_566	18	.	1.48708	2.92249	1.80410
chr2L	22741528	22751781	HP1_macs2_all_combine_broad_peak_567	44	.	1.72618	5.83445	4.47943
chr2L	22752741	22753198	HP1_macs2_all_combine_broad_peak_568	15	.	1.45012	2.61835	1.52881
chr2L	22754019	22754509	HP1_macs2_all_combine_broad_peak_569	19	.	1.50423	3.06153	1.92954
chr2L	22755703	22757110	HP1_macs2_all_combine_broad_peak_570	30	.	1.61896	4.24835	3.01528
chr2L	22759692	22763241	HP1_macs2_all_combine_broad_peak_571	23	.	1.54209	3.50506	2.33703
chr2L	22764029	22764381	HP1_macs2_all_combine_broad_peak_572	12	.	1.38694	2.35892	1.29796
chr2L	22765273	22773488	HP1_macs2_all_combine_broad_peak_573	61	.	1.65938	7.67568	6.17314
chr2L	22774262	22775947	HP1_macs2_all_combine_broad_peak_574	21	.	1.48393	3.29893	2.15062
chr2L	22778488	22780322	HP1_macs2_all_combine_broad_peak_575	23	.	1.55084	3.50243	2.33119
chr2L	22781842	22782735	HP1_macs2_all_combine_broad_peak_576	27	.	1.59073	4.00318	2.79268
chr2L	22801249	22803471	HP1_macs2_all_combine_broad_peak_577	44	.	1.69931	5.78402	4.43377
chr2L	22808778	22811144	HP1_macs2_all_combine_broad_peak_578	40	.	1.70910	5.31937	4.00410
chr2L	22820474	22822923	HP1_macs2_all_combine_broad_peak_579	45	.	1.73124	5.85319	4.50716
chr2L	22833245	22836341	HP1_macs2_all_combine_broad_peak_580	36	.	1.58740	4.91677	3.63339
chr2L	22836997	22838373	HP1_macs2_all_combine_broad_peak_581	28	.	1.60167	4.02171	2.80706
chr2L	22841144	22843817	HP1_macs2_all_combine_broad_peak_582	26	.	1.58280	3.79988	2.60280
chr2L	22857835	22861406	HP1_macs2_all_combine_broad_peak_583	37	.	1.65827	5.06360	3.76484
chr2L	22862102	22864514	HP1_macs2_all_combine_broad_peak_584	17	.	1.48473	2.89043	1.77455
chr2L	22866085	22866942	HP1_macs2_all_combine_broad_peak_585	16	.	1.46443	2.73477	1.63416
chr2L	22869016	22874648	HP1_macs2_all_combine_broad_peak_586	33	.	1.64596	4.64200	3.38071
chr2L	22888166	22889768	HP1_macs2_all_combine_broad_peak_587	32	.	1.64162	4.52980	3.27466
chr2L	22894490	22926113	HP1_macs2_all_combine_broad_peak_588	46	.	1.74253	6.00904	4.64004
chr2L	22926936	22935182	HP1_macs2_all_combine_broad_peak_589	55	.	1.81944	6.97938	5.54466
chr2L	22935932	22945298	HP1_macs2_all_combine_broad_peak_590	44	.	1.73020	5.80218	4.44711
chr2L	22948610	22950119	HP1_macs2_all_combine_broad_peak_591	20	.	1.51769	3.20085	2.05715
chr2L	22951190	22982878	HP1_macs2_all_combine_broad_peak_592	57	.	1.83154	7.19168	5.73399
chr2L	22983538	22985402	HP1_macs2_all_combine_broad_peak_593	23	.	1.54850	3.47560	2.30696
chr2L	22986229	22990586	HP1_macs2_all_combine_broad_peak_594	20	.	1.51638	3.20536	2.06159
chr2L	22993331	22997306	HP1_macs2_all_combine_broad_peak_595	31	.	1.62440	4.35067	3.11034
chr2L	22998298	23007437	HP1_macs2_all_combine_broad_peak_596	24	.	1.55037	3.60539	2.42731
chr2L	23008239	23008453	HP1_macs2_all_combine_broad_peak_597	19	.	1.50950	3.09197	1.95660
chr2L	23011031	23016018	HP1_macs2_all_combine_broad_peak_598	25	.	1.54097	3.74053	2.55216
chr2L	23017029	23017416	HP1_macs2_all_combine_broad_peak_599	12	.	1.41729	2.36396	1.29922
chr2L	23022160	23022464	HP1_macs2_all_combine_broad_peak_600	24	.	1.56850	3.66198	2.47570
chr2L	23026106	23029444	HP1_macs2_all_combine_broad_peak_601	27	.	1.59315	3.91508	2.70869
chr2L	23030597	23037824	HP1_macs2_all_combine_broad_peak_602	46	.	1.77901	6.07053	4.69230
chr2L	23040974	23041816	HP1_macs2_all_combine_broad_peak_603	25	.	1.55652	3.69896	2.51227
chr2L	23042650	23051715	HP1_macs2_all_combine_broad_peak_604	75	.	1.94577	9.09127	7.50571
chr2L	23052822	23053675	HP1_macs2_all_combine_broad_peak_605	20	.	1.51216	3.22092	2.07662
chr2L	23054372	23057417	HP1_macs2_all_combine_broad_peak_606	38	.	1.70650	5.15085	3.84149
chr2L	23062033	23062663	HP1_macs2_all_combine_broad_peak_607	14	.	1.43814	2.51847	1.43826
chr2L	23063499	23063724	HP1_macs2_all_combine_broad_peak_608	15	.	1.45376	2.64413	1.55205
chr2L	23064854	23082013	HP1_macs2_all_combine_broad_peak_609	121	.	2.28440	14.06818	12.15757
chr2L	23082970	23086416	HP1_macs2_all_combine_broad_peak_610	30	.	1.63208	4.30122	3.06046
chr2L	23087705	23093553	HP1_macs2_all_combine_broad_peak_611	83	.	2.03833	9.98687	8.31814
chr2L	23096084	23106542	HP1_macs2_all_combine_broad_peak_612	119	.	2.24935	13.81931	11.97324
chr2L	23109311	23110323	HP1_macs2_all_combine_broad_peak_613	16	.	1.46049	2.74381	1.64308
chr2L	23111045	23111558	HP1_macs2_all_combine_broad_peak_614	155	.	2.50856	17.62109	15.50791
chr2L	23112191	23131014	HP1_macs2_all_combine_broad_peak_615	191	.	2.64225	21.39366	19.13360
chr2L	23131698	23137130	HP1_macs2_all_combine_broad_peak_616	84	.	1.95299	10.08084	8.41611
chr2L	23154614	23156959	HP1_macs2_all_combine_broad_peak_617	16	.	1.44749	2.77596	1.67361
chr2L	23161105	23163001	HP1_macs2_all_combine_broad_peak_618	29	.	1.60536	4.14358	2.92023
chr2L	23163938	23164758	HP1_macs2_all_combine_broad_peak_619	17	.	1.48049	2.86973	1.75629
chr2L	23167016	23185308	HP1_macs2_all_combine_broad_peak_620	65	.	1.86241	8.08203	6.58180
chr2L	23186176	23198616	HP1_macs2_all_combine_broad_peak_621	120	.	2.09416	13.88237	12.00490
chr2L	23214008	23218950	HP1_macs2_all_combine_broad_peak_622	81	.	2.03856	9.82278	8.16650
chr2L	23219624	23220871	HP1_macs2_all_combine_broad_peak_623	26	.	1.52006	3.81980	2.62448
chr2L	23222216	23241672	HP1_macs2_all_combine_broad_peak_624	68	.	1.88493	8.39154	6.84410
chr2L	23242568	23243110	HP1_macs2_all_combine_broad_peak_625	74	.	2.02004	9.08958	7.47781
chr2L	23259585	23259868	HP1_macs2_all_combine_broad_peak_626	27	.	1.59258	3.95241	2.74204
chr2L	23268578	23269592	HP1_macs2_all_combine_broad_peak_627	15	.	1.38836	2.65834	1.56728
chr2L	23285084	23287381	HP1_macs2_all_combine_broad_peak_628	75	.	2.01418	9.20093	7.58578
chr2L	23289232	23293441	HP1_macs2_all_combine_broad_peak_629	21	.	1.47999	3.25859	2.11230
chr2L	23296103	23299914	HP1_macs2_all_combine_broad_peak_630	51	.	1.79460	6.54903	5.13439
chr2L	23300625	23304282	HP1_macs2_all_combine_broad_peak_631	34	.	1.64493	4.76938	3.49297
chr2L	23305482	23306321	HP1_macs2_all_combine_broad_peak_632	33	.	1.63058	4.64766	3.38253
chr2L	23307619	23323482	HP1_macs2_all_combine_broad_peak_633	55	.	1.82002	6.97128	5.53331
chr2L	23325029	23357678	HP1_macs2_all_combine_broad_peak_634	59	.	1.84324	7.45469	5.97964
chr2L	23358466	23359600	HP1_macs2_all_combine_broad_peak_635	47	.	1.76905	6.17930	4.79219
chr2L	23368735	23374613	HP1_macs2_all_combine_broad_peak_636	122	.	1.71920	14.19815	12.24852
chr2L	23375578	23375955	HP1_macs2_all_combine_broad_peak_637	28	.	1.45285	4.11932	2.89582
chr2L	23377597	23378070	HP1_macs2_all_combine_broad_peak_638	34	.	1.58788	4.67891	3.41223
chr2L	23378714	23379570	HP1_macs2_all_combine_broad_peak_639	22	.	1.50612	3.43063	2.26922
chr2L	23381976	23387727	HP1_macs2_all_combine_broad_peak_640	22	.	1.43965	3.42207	2.26243
chr2L	23388522	23405595	HP1_macs2_all_combine_broad_peak_641	63	.	1.82268	7.84908	6.33724
chr2L	23406367	23406812	HP1_macs2_all_combine_broad_peak_642	15	.	1.45706	2.68347	1.58744
chr2L	23411321	23412320	HP1_macs2_all_combine_broad_peak_643	20	.	1.50083	3.16644	2.02772
chr2L	23414318	23414510	HP1_macs2_all_combine_broad_peak_644	19	.	1.50990	3.09234	1.95723
chr2L	23416212	23416675	HP1_macs2_all_combine_broad_peak_645	31	.	1.62031	4.35973	3.11582
chr2L	23421104	23426080	HP1_macs2_all_combine_broad_peak_646	41	.	1.70693	5.52943	4.19318
chr2L	23429424	23449061	HP1_macs2_all_combine_broad_peak_647	52	.	1.79404	6.67998	5.26650
chr2L	23449988	23451735	HP1_macs2_all_combine_broad_peak_648	28	.	1.59774	4.07215	2.85310
chr2L	23452403	23476623	HP1_macs2_all_combine_broad_peak_649	52	.	1.74954	6.64585	5.23340
chr2L	23477257	23479536	HP1_macs2_all_combine_broad_peak_650	24	.	1.53112	3.65747	2.47581
chr2L	23481904	23492627	HP1_macs2_all_combine_broad_peak_651	62	.	1.84575	7.70860	6.22395
chr2L	23493828	23495844	HP1_macs2_all_combine_broad_peak_652	25	.	1.54784	3.75898	2.57159
chr2L	23497336	23500666	HP1_macs2_all_combine_broad_peak_653	54	.	1.71266	6.91161	5.47771
chr2L	23502803	23513677	HP1_macs2_all_combine_broad_peak_654	66	.	1.81188	8.15251	6.62213
chr2R	88	3425	HP1_macs2_all_combine_broad_peak_655	86	.	1.83732	10.28903	8.61303
chr2R	5452	23978	HP1_macs2_all_combine_broad_peak_656	68	.	1.86459	8.39732	6.85856
chr2R	24625	69310	HP1_macs2_all_combine_broad_peak_657	59	.	1.75397	7.47029	5.99426
chr2R	71018	71478	HP1_macs2_all_combine_broad_peak_658	15	.	1.45974	2.69432	1.59764
chr2R	74044	76367	HP1_macs2_all_combine_broad_peak_659	28	.	1.60033	4.03691	2.82008
chr2R	77321	94735	HP1_macs2_all_combine_broad_peak_660	50	.	1.73929	6.43805	5.04025
chr2R	95507	95991	HP1_macs2_all_combine_broad_peak_661	21	.	1.52467	3.30648	2.15880
chr2R	96871	98799	HP1_macs2_all_combine_broad_peak_662	25	.	1.56716	3.77393	2.58373
chr2R	99845	100442	HP1_macs2_all_combine_broad_peak_663	14	.	1.44218	2.54928	1.46603
chr2R	103318	103533	HP1_macs2_all_combine_broad_peak_664	19	.	1.48542	3.07448	1.94339
chr2R	104572	105836	HP1_macs2_all_combine_broad_peak_665	22	.	1.53474	3.37443	2.21467
chr2R	106846	109830	HP1_macs2_all_combine_broad_peak_666	18	.	1.48728	3.01299	1.88761
chr2R	110463	111313	HP1_macs2_all_combine_broad_peak_667	26	.	1.59204	3.88289	2.67825
chr2R	113273	113518	HP1_macs2_all_combine_broad_peak_668	12	.	1.41289	2.32952	1.26819
chr2R	114858	116633	HP1_macs2_all_combine_broad_peak_669	23	.	1.52605	3.56901	2.39806
chr2R	117333	117783	HP1_macs2_all_combine_broad_peak_670	20	.	1.50592	3.14588	2.00850
chr2R	118643	126611	HP1_macs2_all_combine_broad_peak_671	26	.	1.51549	3.85869	2.66163
chr2R	127327	129809	HP1_macs2_all_combine_broad_peak_672	26	.	1.54727	3.81465	2.61864
chr2R	134739	142725	HP1_macs2_all_combine_broad_peak_673	22	.	1.53844	3.41793	2.25550
chr2R	143525	145406	HP1_macs2_all_combine_broad_peak_674	20	.	1.51985	3.24124	2.09373
chr2R	146514	149137	HP1_macs2_all_combine_broad_peak_675	20	.	1.51464	3.22157	2.07580
chr2R	159586	160380	HP1_macs2_all_combine_broad_peak_676	15	.	1.45407	2.64674	1.55394
chr2R	161725	161966	HP1_macs2_all_combine_broad_peak_677	12	.	1.39325	2.30686	1.24958
chr2R	237271	245595	HP1_macs2_all_combine_broad_peak_678	53	.	1.63226	6.82518	5.38270
chr2R	301139	301767	HP1_macs2_all_combine_broad_peak_679	17	.	1.47536	2.81566	1.70701
chr2R	302584	312690	HP1_macs2_all_combine_broad_peak_680	71	.	1.98027	8.67557	7.10320
chr2R	313920	324803	HP1_macs2_all_combine_broad_peak_681	69	.	1.91306	8.49376	6.96642
chr2R	329027	329849	HP1_macs2_all_combine_broad_peak_682	23	.	1.54805	3.54112	2.36717
chr2R	330952	331789	HP1_macs2_all_combine_broad_peak_683	19	.	1.48903	3.11358	1.98064
chr2R	333153	335196	HP1_macs2_all_combine_broad_peak_684	29	.	1.60801	4.22271	2.99297
chr2R	336379	336984	HP1_macs2_all_combine_broad_peak_685	25	.	1.54959	3.78389	2.59239
chr2R	337757	344163	HP1_macs2_all_combine_broad_peak_686	26	.	1.52022	3.86895	2.67246
chr2R	344890	346435	HP1_macs2_all_combine_broad_peak_687	19	.	1.49570	3.04291	1.91400
chr2R	348408	350591	HP1_macs2_all_combine_broad_peak_688	20	.	1.51529	3.19818	2.05531
chr2R	353377	354438	HP1_macs2_all_combine_broad_peak_689	18	.	1.48673	2.94024	1.82018
chr2R	356302	360546	HP1_macs2_all_combine_broad_peak_690	21	.	1.49662	3.35045	2.19711
chr2R	363290	363789	HP1_macs2_all_combine_broad_peak_691	20	.	1.51578	3.17690	2.03520
chr2R	364549	365422	HP1_macs2_all_combine_broad_peak_692	63	.	1.93367	7.90831	6.38870
chr2R	370554	371538	HP1_macs2_all_combine_broad_peak_693	94	.	2.14523	11.20059	9.46867
chr2R	372171	372498	HP1_macs2_all_combine_broad_peak_694	24	.	1.56391	3.63035	2.44861
chr2R	375608	377729	HP1_macs2_all_combine_broad_peak_695	31	.	1.62705	4.38136	3.13704
chr2R	379331	381879	HP1_macs2_all_combine_broad_peak_696	23	.	1.54794	3.50883	2.33932
chr2R	384099	390237	HP1_macs2_all_combine_broad_peak_697	45	.	1.71939	5.94244	4.58884
chr2R	391192	392589	HP1_macs2_all_combine_broad_peak_698	16	.	1.45991	2.70226	1.60471
chr2R	393955	394293	HP1_macs2_all_combine_broad_peak_699	17	.	1.47192	2.83622	1.72578
chr2R	397192	402296	HP1_macs2_all_combine_broad_peak_700	40	.	1.70664	5.35913	4.03444
chr2R	403159	416731	HP1_macs2_all_combine_broad_peak_701	52	.	1.71824	6.67285	5.25358
chr2R	426551	430947	HP1_macs2_all_combine_broad_peak_702	41	.	1.55532	5.44968	4.11904
chr2R	432620	436824	HP1_macs2_all_combine_broad_peak_703	26	.	1.56555	3.86573	2.66575
chr2R	439123	440275	HP1_macs2_all_combine_broad_peak_704	14	.	1.42933	2.56935	1.48554
chr2R	442347	442578	HP1_macs2_all_combine_broad_peak_705	31	.	1.63821	4.43834	3.18471
chr2R	444787	445820	HP1_macs2_all_combine_broad_peak_706	22	.	1.53814	3.46497	2.29821
chr2R	447020	449025	HP1_macs2_all_combine_broad_peak_707	21	.	1.51719	3.26057	2.11279
chr2R	450666	462182	HP1_macs2_all_combine_broad_peak_708	45	.	1.72577	5.90561	4.55367
chr2R	462839	479124	HP1_macs2_all_combine_broad_peak_709	52	.	1.77290	6.61791	5.20136
chr2R	483076	484551	HP1_macs2_all_combine_broad_peak_710	23	.	1.53964	3.56886	2.39443
chr2R	485531	506818	HP1_macs2_all_combine_broad_peak_711	38	.	1.66099	5.18541	3.87988
chr2R	507796	510684	HP1_macs2_all_combine_broad_peak_712	22	.	1.52643	3.40857	2.24846
chr2R	512123	513148	HP1_macs2_all_combine_broad_peak_713	16	.	1.44438	2.75291	1.65148
chr2R	513842	527942	HP1_macs2_all_combine_broad_peak_714	26	.	1.53625	3.81148	2.61902
chr2R	529680	537611	HP1_macs2_all_combine_broad_peak_715	44	.	1.51060	5.76729	4.40561
chr2R	538886	539563	HP1_macs2_all_combine_broad_peak_716	21	.	1.46266	3.31453	2.16324
chr2R	540541	542533	HP1_macs2_all_combine_broad_peak_717	31	.	1.52122	4.40221	3.15908
chr2R	544449	544670	HP1_macs2_all_combine_broad_peak_718	18	.	1.49502	2.98863	1.86416
chr2R	547317	548028	HP1_macs2_all_combine_broad_peak_719	25	.	1.56454	3.76376	2.57377
chr2R	549610	565249	HP1_macs2_all_combine_broad_peak_720	25	.	1.54701	3.73424	2.54748
chr2R	566016	567098	HP1_macs2_all_combine_broad_peak_721	26	.	1.58760	3.83274	2.63215
chr2R	569306	571211	HP1_macs2_all_combine_broad_peak_722	32	.	1.59347	4.46804	3.21985
chr2R	572828	574767	HP1_macs2_all_combine_broad_peak_723	35	.	1.61921	4.83372	3.55883
chr2R	575921	579075	HP1_macs2_all_combine_broad_peak_724	22	.	1.54043	3.44717	2.28250
chr2R	580478	580875	HP1_macs2_all_combine_broad_peak_725	25	.	1.53790	3.69821	2.51351
chr2R	581945	584147	HP1_macs2_all_combine_broad_peak_726	39	.	1.59191	5.29479	3.98452
chr2R	584869	585480	HP1_macs2_all_combine_broad_peak_727	17	.	1.40846	2.89359	1.77974
chr2R	587339	588046	HP1_macs2_all_combine_broad_peak_728	11	.	1.34576	2.22514	1.17765
chr2R	590961	591565	HP1_macs2_all_combine_broad_peak_729	14	.	1.44485	2.57499	1.48959
chr2R	593882	599098	HP1_macs2_all_combine_broad_peak_730	29	.	1.60391	4.12654	2.90293
chr2R	601011	604579	HP1_macs2_all_combine_broad_peak_731	64	.	1.87742	7.91839	6.40696
chr2R	605320	610677	HP1_macs2_all_combine_broad_peak_732	39	.	1.62603	5.24221	3.93341
chr2R	619981	620255	HP1_macs2_all_combine_broad_peak_733	21	.	1.48802	3.31644	2.16473
chr2R	624277	634827	HP1_macs2_all_combine_broad_peak_734	51	.	1.78795	6.53316	5.12274
chr2R	635463	644313	HP1_macs2_all_combine_broad_peak_735	34	.	1.63647	4.67764	3.41163
chr2R	644972	669283	HP1_macs2_all_combine_broad_peak_736	41	.	1.69023	5.50994	4.19461
chr2R	670142	672616	HP1_macs2_all_combine_broad_peak_737	23	.	1.54493	3.47173	2.30418
chr2R	673469	690485	HP1_macs2_all_combine_broad_peak_738	40	.	1.65482	5.33006	4.01199
chr2R	691272	692020	HP1_macs2_all_combine_broad_peak_739	14	.	1.43656	2.51583	1.43638
chr2R	693087	698940	HP1_macs2_all_combine_broad_peak_740	41	.	1.71760	5.49681	4.16028
chr2R	705898	758500	HP1_macs2_all_combine_broad_peak_741	71	.	1.95098	8.68039	7.10993
chr2R	759518	760819	HP1_macs2_all_combine_broad_peak_742	19	.	1.50734	3.13020	1.99333
chr2R	762477	765187	HP1_macs2_all_combine_broad_peak_743	32	.	1.63891	4.50246	3.24888
chr2R	778042	779004	HP1_macs2_all_combine_broad_peak_744	15	.	1.44805	2.60377	1.51562
chr2R	779659	787159	HP1_macs2_all_combine_broad_peak_745	39	.	1.69669	5.30385	3.99105
chr2R	791529	795185	HP1_macs2_all_combine_broad_peak_746	26	.	1.58534	3.88311	2.68097
chr2R	808951	811884	HP1_macs2_all_combine_broad_peak_747	24	.	1.56746	3.67493	2.48985
chr2R	814544	815919	HP1_macs2_all_combine_broad_peak_748	26	.	1.57886	3.82689	2.62775
chr2R	816676	818551	HP1_macs2_all_combine_broad_peak_749	49	.	1.66644	6.31984	4.92181
chr2R	819413	819727	HP1_macs2_all_combine_broad_peak_750	38	.	1.64099	5.13802	3.82911
chr2R	828224	829021	HP1_macs2_all_combine_broad_peak_751	14	.	1.43877	2.51910	1.43849
chr2R	829784	832678	HP1_macs2_all_combine_broad_peak_752	15	.	1.45431	2.64917	1.55661
chr2R	841960	844140	HP1_macs2_all_combine_broad_peak_753	36	.	1.67911	4.92575	3.64022
chr2R	849320	851694	HP1_macs2_all_combine_broad_peak_754	36	.	1.48781	4.93746	3.65165
chr2R	868347	868856	HP1_macs2_all_combine_broad_peak_755	15	.	1.36160	2.66150	1.57077
chr2R	869654	871257	HP1_macs2_all_combine_broad_peak_756	26	.	1.56480	3.83591	2.63651
chr2R	872380	873061	HP1_macs2_all_combine_broad_peak_757	33	.	1.64254	4.61789	3.36046
chr2R	875790	879740	HP1_macs2_all_combine_broad_peak_758	37	.	1.63654	4.99368	3.70379
chr2R	880625	882450	HP1_macs2_all_combine_broad_peak_759	24	.	1.56078	3.64020	2.45919
chr2R	885773	887296	HP1_macs2_all_combine_broad_peak_760	11	.	1.40018	2.23700	1.18508
chr2R	888251	899976	HP1_macs2_all_combine_broad_peak_761	57	.	1.80874	7.14406	5.71045
chr2R	901805	903700	HP1_macs2_all_combine_broad_peak_762	19	.	1.49892	3.06803	1.93777
chr2R	910595	925223	HP1_macs2_all_combine_broad_peak_763	95	.	2.08538	11.20872	9.50492
chr2R	926705	929560	HP1_macs2_all_combine_broad_peak_764	20	.	1.52125	3.21734	2.07139
chr2R	931655	932224	HP1_macs2_all_combine_broad_peak_765	18	.	1.48845	2.96781	1.84510
chr2R	933258	943200	HP1_macs2_all_combine_broad_peak_766	46	.	1.75987	6.00225	4.63198
chr2R	944136	944895	HP1_macs2_all_combine_broad_peak_767	15	.	1.45443	2.67307	1.57814
chr2R	946689	947307	HP1_macs2_all_combine_broad_peak_768	26	.	1.58329	3.82224	2.62325
chr2R	949272	949868	HP1_macs2_all_combine_broad_peak_769	31	.	1.65290	4.45308	3.19726
chr2R	952974	959660	HP1_macs2_all_combine_broad_peak_770	44	.	1.69940	5.78823	4.43579
chr2R	960380	961165	HP1_macs2_all_combine_broad_peak_771	12	.	1.40981	2.31610	1.25629
chr2R	961987	975815	HP1_macs2_all_combine_broad_peak_772	48	.	1.74207	6.23016	4.85926
chr2R	978698	992345	HP1_macs2_all_combine_broad_peak_773	29	.	1.57070	4.15096	2.92910
chr2R	993130	998576	HP1_macs2_all_combine_broad_peak_774	23	.	1.54397	3.54604	2.37448
chr2R	999936	1040862	HP1_macs2_all_combine_broad_peak_775	74	.	1.94812	9.03191	7.44105
chr2R	1041602	1073608	HP1_macs2_all_combine_broad_peak_776	77	.	1.96226	9.29111	7.70844
chr2R	1075532	1086748	HP1_macs2_all_combine_broad_peak_777	33	.	1.61724	4.59240	3.33855
chr2R	1087477	1091220	HP1_macs2_all_combine_broad_peak_778	29	.	1.60503	4.16259	2.93596
chr2R	1092218	1105919	HP1_macs2_all_combine_broad_peak_779	39	.	1.66832	5.28704	3.97336
chr2R	1106699	1111991	HP1_macs2_all_combine_broad_peak_780	24	.	1.55114	3.58039	2.40388
chr2R	1113189	1116088	HP1_macs2_all_combine_broad_peak_781	17	.	1.47729	2.86683	1.75364
chr2R	1116733	1120075	HP1_macs2_all_combine_broad_peak_782	32	.	1.59733	4.50527	3.25327
chr2R	1122880	1124400	HP1_macs2_all_combine_broad_peak_783	47	.	1.77332	6.17219	4.78367
chr2R	1127128	1128620	HP1_macs2_all_combine_broad_peak_784	54	.	1.82989	6.91601	5.48161
chr2R	1131758	1132568	HP1_macs2_all_combine_broad_peak_785	14	.	1.44095	2.54549	1.46303
chr2R	1135587	1136832	HP1_macs2_all_combine_broad_peak_786	22	.	1.54522	3.44329	2.27762
chr2R	1139904	1140330	HP1_macs2_all_combine_broad_peak_787	32	.	1.64945	4.47042	3.21617
chr2R	1144502	1145510	HP1_macs2_all_combine_broad_peak_788	47	.	1.79310	6.09766	4.71052
chr2R	1148304	1205262	HP1_macs2_all_combine_broad_peak_789	59	.	1.79458	7.43544	5.96137
chr2R	1207791	1208013	HP1_macs2_all_combine_broad_peak_790	26	.	1.59323	3.90168	2.69584
chr2R	1208890	1219684	HP1_macs2_all_combine_broad_peak_791	68	.	1.90420	8.36402	6.82991
chr2R	1220333	1236546	HP1_macs2_all_combine_broad_peak_792	45	.	1.72647	5.87924	4.52042
chr2R	1237369	1259507	HP1_macs2_all_combine_broad_peak_793	47	.	1.71432	6.16913	4.79270
chr2R	1260164	1287257	HP1_macs2_all_combine_broad_peak_794	56	.	1.81757	7.07639	5.62737
chr2R	1288026	1297817	HP1_macs2_all_combine_broad_peak_795	24	.	1.53341	3.58083	2.40634
chr2R	1299247	1342493	HP1_macs2_all_combine_broad_peak_796	32	.	1.62963	4.54512	3.28877
chr2R	1344819	1363723	HP1_macs2_all_combine_broad_peak_797	72	.	1.92288	8.81812	7.26523
chr2R	1364596	1406423	HP1_macs2_all_combine_broad_peak_798	110	.	2.16556	12.85927	11.06452
chr2R	1407647	1418779	HP1_macs2_all_combine_broad_peak_799	37	.	1.62713	5.08771	3.78675
chr2R	1419479	1443499	HP1_macs2_all_combine_broad_peak_800	50	.	1.77338	6.46340	5.05843
chr2R	1444341	1464488	HP1_macs2_all_combine_broad_peak_801	32	.	1.60800	4.51052	3.25695
chr2R	1465565	1471611	HP1_macs2_all_combine_broad_peak_802	60	.	1.87010	7.54650	6.05622
chr2R	1476418	1490414	HP1_macs2_all_combine_broad_peak_803	57	.	1.84557	7.16988	5.70533
chr2R	1491515	1498039	HP1_macs2_all_combine_broad_peak_804	33	.	1.54127	4.61945	3.35733
chr2R	1503584	1503894	HP1_macs2_all_combine_broad_peak_805	16	.	1.38721	2.73930	1.63957
chr2R	1510105	1511234	HP1_macs2_all_combine_broad_peak_806	16	.	1.36661	2.74227	1.64418
chr2R	1512505	1517724	HP1_macs2_all_combine_broad_peak_807	59	.	1.48565	7.38583	5.91672
chr2R	1518513	1525906	HP1_macs2_all_combine_broad_peak_808	35	.	1.46016	4.80560	3.53134
chr2R	1527025	1533707	HP1_macs2_all_combine_broad_peak_809	64	.	1.82117	7.93295	6.41602
chr2R	1534506	1537219	HP1_macs2_all_combine_broad_peak_810	16	.	1.44774	2.73443	1.63604
chr2R	1537872	1571141	HP1_macs2_all_combine_broad_peak_811	69	.	1.83258	8.44643	6.92272
chr2R	1571772	1572321	HP1_macs2_all_combine_broad_peak_812	22	.	1.54087	3.37463	2.21363
chr2R	1573603	1581670	HP1_macs2_all_combine_broad_peak_813	37	.	1.68188	5.01372	3.71942
chr2R	1582829	1583622	HP1_macs2_all_combine_broad_peak_814	17	.	1.47424	2.82897	1.72008
chr2R	1585064	1595036	HP1_macs2_all_combine_broad_peak_815	37	.	1.68699	5.08400	3.78147
chr2R	1595675	1604931	HP1_macs2_all_combine_broad_peak_816	46	.	1.71883	5.99651	4.63775
chr2R	1605692	1607894	HP1_macs2_all_combine_broad_peak_817	31	.	1.62333	4.41430	3.16711
chr2R	1608717	1636312	HP1_macs2_all_combine_broad_peak_818	67	.	1.88373	8.31993	6.77893
chr2R	1637379	1640411	HP1_macs2_all_combine_broad_peak_819	22	.	1.54143	3.41977	2.25669
chr2R	1641323	1641733	HP1_macs2_all_combine_broad_peak_820	19	.	1.49405	3.04527	1.91512
chr2R	1642388	1643986	HP1_macs2_all_combine_broad_peak_821	19	.	1.49749	3.08700	1.95628
chr2R	1646198	1646937	HP1_macs2_all_combine_broad_peak_822	20	.	1.50454	3.21996	2.07528
chr2R	1655257	1658584	HP1_macs2_all_combine_broad_peak_823	17	.	1.46377	2.88331	1.77057
chr2R	1659474	1665304	HP1_macs2_all_combine_broad_peak_824	39	.	1.69819	5.26355	3.94656
chr2R	1665953	1666652	HP1_macs2_all_combine_broad_peak_825	17	.	1.48339	2.87307	1.75862
chr2R	1667421	1670383	HP1_macs2_all_combine_broad_peak_826	18	.	1.49458	3.02614	1.89928
chr2R	1672720	1677735	HP1_macs2_all_combine_broad_peak_827	31	.	1.54220	4.39900	3.16171
chr2R	1678371	1683908	HP1_macs2_all_combine_broad_peak_828	21	.	1.48973	3.33844	2.18662
chr2R	1685066	1692536	HP1_macs2_all_combine_broad_peak_829	36	.	1.67399	4.93378	3.64329
chr2R	1693906	1694383	HP1_macs2_all_combine_broad_peak_830	12	.	1.40564	2.33298	1.27358
chr2R	1695064	1699591	HP1_macs2_all_combine_broad_peak_831	25	.	1.53979	3.70732	2.52245
chr2R	1707825	1708399	HP1_macs2_all_combine_broad_peak_832	16	.	1.46727	2.75657	1.65382
chr2R	1709374	1718988	HP1_macs2_all_combine_broad_peak_833	26	.	1.50271	3.86846	2.67185
chr2R	1719688	1725750	HP1_macs2_all_combine_broad_peak_834	27	.	1.56657	3.99827	2.79040
chr2R	1727323	1727535	HP1_macs2_all_combine_broad_peak_835	13	.	1.42819	2.44116	1.36845
chr2R	1728169	1737873	HP1_macs2_all_combine_broad_peak_836	41	.	1.72131	5.50104	4.17193
chr2R	1739517	1739926	HP1_macs2_all_combine_broad_peak_837	16	.	1.45498	2.71057	1.61500
chr2R	1740615	1745901	HP1_macs2_all_combine_broad_peak_838	35	.	1.66347	4.83011	3.55013
chr2R	1746530	1755807	HP1_macs2_all_combine_broad_peak_839	45	.	1.74686	5.92060	4.55446
chr2R	1757093	1757338	HP1_macs2_all_combine_broad_peak_840	16	.	1.46350	2.71622	1.61684
chr2R	1759724	1761541	HP1_macs2_all_combine_broad_peak_841	25	.	1.57252	3.76738	2.57499
chr2R	1762228	1769089	HP1_macs2_all_combine_broad_peak_842	39	.	1.69478	5.28724	3.97265
chr2R	1770387	1774619	HP1_macs2_all_combine_broad_peak_843	27	.	1.58222	3.99115	2.78049
chr2R	1775322	1782192	HP1_macs2_all_combine_broad_peak_844	50	.	1.75737	6.42347	5.04319
chr2R	1782874	1786387	HP1_macs2_all_combine_broad_peak_845	17	.	1.47475	2.85510	1.74428
chr2R	1787419	1788194	HP1_macs2_all_combine_broad_peak_846	18	.	1.49053	2.94619	1.82525
chr2R	1789093	1791645	HP1_macs2_all_combine_broad_peak_847	29	.	1.60634	4.18047	2.95470
chr2R	1794000	1811738	HP1_macs2_all_combine_broad_peak_848	70	.	1.84189	8.57792	7.03224
chr2R	1812750	1813152	HP1_macs2_all_combine_broad_peak_849	12	.	1.36171	2.28365	1.22891
chr2R	1815076	1833698	HP1_macs2_all_combine_broad_peak_850	51	.	1.73715	6.56115	5.15985
chr2R	1834681	1838450	HP1_macs2_all_combine_broad_peak_851	17	.	1.46319	2.82280	1.71499
chr2R	1840721	1844126	HP1_macs2_all_combine_broad_peak_852	18	.	1.48357	2.93026	1.81219
chr2R	1845050	1846243	HP1_macs2_all_combine_broad_peak_853	21	.	1.51809	3.26551	2.11917
chr2R	1848473	1849300	HP1_macs2_all_combine_broad_peak_854	16	.	1.45426	2.70208	1.60442
chr2R	1850049	1850835	HP1_macs2_all_combine_broad_peak_855	20	.	1.51782	3.18788	2.04424
chr2R	1851665	1859742	HP1_macs2_all_combine_broad_peak_856	47	.	1.77678	6.16849	4.78519
chr2R	1860468	1866629	HP1_macs2_all_combine_broad_peak_857	96	.	2.10790	11.36588	9.64855
chr2R	1871508	1872900	HP1_macs2_all_combine_broad_peak_858	26	.	1.59320	3.84518	2.64117
chr2R	1874719	1876062	HP1_macs2_all_combine_broad_peak_859	21	.	1.52309	3.24864	2.10064
chr2R	1877171	1881599	HP1_macs2_all_combine_broad_peak_860	25	.	1.56176	3.74448	2.55379
chr2R	1882899	1883280	HP1_macs2_all_combine_broad_peak_861	12	.	1.40173	2.27820	1.22237
chr2R	1884155	1889409	HP1_macs2_all_combine_broad_peak_862	30	.	1.59813	4.23763	3.01153
chr2R	1890123	1892717	HP1_macs2_all_combine_broad_peak_863	24	.	1.55351	3.58506	2.40901
chr2R	1893619	1893776	HP1_macs2_all_combine_broad_peak_864	13	.	1.42064	2.39873	1.33070
chr2R	1898161	1898798	HP1_macs2_all_combine_broad_peak_865	12	.	1.41730	2.36446	1.29966
chr2R	1900117	1900564	HP1_macs2_all_combine_broad_peak_866	21	.	1.53154	3.34925	2.19339
chr2R	1902559	1903450	HP1_macs2_all_combine_broad_peak_867	18	.	1.49189	2.96423	1.84154
chr2R	1904085	1904935	HP1_macs2_all_combine_broad_peak_868	19	.	1.49952	3.04589	1.91589
chr2R	1907390	1911725	HP1_macs2_all_combine_broad_peak_869	32	.	1.59524	4.49596	3.24440
chr2R	1912954	1915313	HP1_macs2_all_combine_broad_peak_870	32	.	1.55742	4.49972	3.25069
chr2R	1917995	1926579	HP1_macs2_all_combine_broad_peak_871	37	.	1.68173	5.04790	3.75042
chr2R	1927405	1931721	HP1_macs2_all_combine_broad_peak_872	19	.	1.49002	3.04153	1.91315
chr2R	1933353	1936395	HP1_macs2_all_combine_broad_peak_873	25	.	1.54639	3.76274	2.57218
chr2R	1942440	1946380	HP1_macs2_all_combine_broad_peak_874	25	.	1.39754	3.70345	2.51678
chr2R	1947259	1948051	HP1_macs2_all_combine_broad_peak_875	14	.	1.30165	2.56486	1.48351
chr2R	1952066	1953044	HP1_macs2_all_combine_broad_peak_876	14	.	1.43310	2.50085	1.42498
chr2R	1955935	1964885	HP1_macs2_all_combine_broad_peak_877	29	.	1.59404	4.22850	2.99928
chr2R	1965566	1969424	HP1_macs2_all_combine_broad_peak_878	22	.	1.50448	3.37057	2.21335
chr2R	1970145	1972300	HP1_macs2_all_combine_broad_peak_879	19	.	1.45568	3.09359	1.96393
chr2R	1972983	1973556	HP1_macs2_all_combine_broad_peak_880	18	.	1.47120	2.95623	1.83829
chr2R	1974440	1981359	HP1_macs2_all_combine_broad_peak_881	22	.	1.51300	3.35648	2.20057
chr2R	1983819	1987064	HP1_macs2_all_combine_broad_peak_882	32	.	1.64500	4.49524	3.24139
chr2R	1988210	1991472	HP1_macs2_all_combine_broad_peak_883	20	.	1.50629	3.24016	2.09771
chr2R	1992171	1993574	HP1_macs2_all_combine_broad_peak_884	36	.	1.65032	4.88789	3.60560
chr2R	1994537	2009105	HP1_macs2_all_combine_broad_peak_885	46	.	1.73240	5.98983	4.62089
chr2R	2009817	2017897	HP1_macs2_all_combine_broad_peak_886	28	.	1.56190	4.08683	2.87404
chr2R	2020413	2033728	HP1_macs2_all_combine_broad_peak_887	46	.	1.62341	5.97927	4.60997
chr2R	2036062	2036576	HP1_macs2_all_combine_broad_peak_888	12	.	1.41270	2.33205	1.27080
chr2R	2037908	2038142	HP1_macs2_all_combine_broad_peak_889	26	.	1.53057	3.85212	2.65382
chr2R	2039025	2040741	HP1_macs2_all_combine_broad_peak_890	18	.	1.47873	2.95753	1.83789
chr2R	2042107	2043165	HP1_macs2_all_combine_broad_peak_891	24	.	1.51466	3.59504	2.42031
chr2R	2043824	2047588	HP1_macs2_all_combine_broad_peak_892	23	.	1.54727	3.51988	2.34935
chr2R	2049006	2049175	HP1_macs2_all_combine_broad_peak_893	16	.	1.43807	2.69938	1.60401
chr2R	2051810	2052522	HP1_macs2_all_combine_broad_peak_894	19	.	1.50762	3.09567	1.96081
chr2R	2055641	2062777	HP1_macs2_all_combine_broad_peak_895	25	.	1.56459	3.73777	2.54805
chr2R	2064303	2065012	HP1_macs2_all_combine_broad_peak_896	15	.	1.44988	2.60592	1.51694
chr2R	2065678	2068109	HP1_macs2_all_combine_broad_peak_897	23	.	1.55316	3.53248	2.35964
chr2R	2069404	2077062	HP1_macs2_all_combine_broad_peak_898	36	.	1.66438	4.96620	3.67606
chr2R	2077754	2089088	HP1_macs2_all_combine_broad_peak_899	34	.	1.62421	4.67646	3.41232
chr2R	2090241	2106197	HP1_macs2_all_combine_broad_peak_900	32	.	1.60503	4.50645	3.25519
chr2R	2107298	2116816	HP1_macs2_all_combine_broad_peak_901	56	.	1.74571	7.07980	5.65577
chr2R	2117472	2119213	HP1_macs2_all_combine_broad_peak_902	23	.	1.53904	3.55757	2.38366
chr2R	2120829	2122962	HP1_macs2_all_combine_broad_peak_903	38	.	1.70732	5.17246	3.86196
chr2R	2124109	2125579	HP1_macs2_all_combine_broad_peak_904	15	.	1.44383	2.58873	1.50241
chr2R	2128121	2173143	HP1_macs2_all_combine_broad_peak_905	50	.	1.74428	6.47596	5.07238
chr2R	2174027	2174409	HP1_macs2_all_combine_broad_peak_906	12	.	1.41660	2.35623	1.29205
chr2R	2175199	2194801	HP1_macs2_all_combine_broad_peak_907	47	.	1.71986	6.08421	4.70865
chr2R	2195733	2229033	HP1_macs2_all_combine_broad_peak_908	50	.	1.76761	6.41062	5.00941
chr2R	2229900	2241535	HP1_macs2_all_combine_broad_peak_909	25	.	1.51308	3.71390	2.53266
chr2R	2247761	2249631	HP1_macs2_all_combine_broad_peak_910	18	.	1.49516	2.99045	1.86545
chr2R	2257835	2258310	HP1_macs2_all_combine_broad_peak_911	17	.	1.47522	2.81459	1.70598
chr2R	2259635	2261500	HP1_macs2_all_combine_broad_peak_912	49	.	1.80745	6.39481	4.98976
chr2R	2264313	2271840	HP1_macs2_all_combine_broad_peak_913	36	.	1.64798	4.92253	3.64130
chr2R	2273400	2276317	HP1_macs2_all_combine_broad_peak_914	28	.	1.58677	4.11897	2.89742
chr2R	2279637	2280004	HP1_macs2_all_combine_broad_peak_915	24	.	1.56681	3.66172	2.47449
chr2R	2302241	2302573	HP1_macs2_all_combine_broad_peak_916	24	.	1.57021	3.64575	2.46021
chr2R	2304462	2305478	HP1_macs2_all_combine_broad_peak_917	24	.	1.53355	3.61573	2.43592
chr2R	2306169	2324023	HP1_macs2_all_combine_broad_peak_918	52	.	1.79619	6.67802	5.26121
chr2R	2336478	2347899	HP1_macs2_all_combine_broad_peak_919	35	.	1.67121	4.86042	3.57858
chr2R	2348943	2350406	HP1_macs2_all_combine_broad_peak_920	15	.	1.45792	2.67576	1.58045
chr2R	2351391	2353077	HP1_macs2_all_combine_broad_peak_921	31	.	1.62195	4.35634	3.11347
chr2R	2354004	2355302	HP1_macs2_all_combine_broad_peak_922	14	.	1.44000	2.53629	1.45446
chr2R	2357152	2360568	HP1_macs2_all_combine_broad_peak_923	24	.	1.55972	3.63944	2.45689
chr2R	2362257	2372815	HP1_macs2_all_combine_broad_peak_924	26	.	1.57161	3.86645	2.66600
chr2R	2376634	2387000	HP1_macs2_all_combine_broad_peak_925	25	.	1.55142	3.78510	2.59290
chr2R	2388752	2390046	HP1_macs2_all_combine_broad_peak_926	39	.	1.67520	5.29616	3.98664
chr2R	2390952	2395109	HP1_macs2_all_combine_broad_peak_927	27	.	1.55706	3.98584	2.77814
chr2R	2395853	2401352	HP1_macs2_all_combine_broad_peak_928	23	.	1.53246	3.55428	2.38279
chr2R	2402191	2403151	HP1_macs2_all_combine_broad_peak_929	14	.	1.43967	2.54122	1.45914
chr2R	2403808	2407323	HP1_macs2_all_combine_broad_peak_930	39	.	1.69680	5.23352	3.92107
chr2R	2409221	2409503	HP1_macs2_all_combine_broad_peak_931	15	.	1.45869	2.67704	1.58134
chr2R	2410296	2412471	HP1_macs2_all_combine_broad_peak_932	23	.	1.53759	3.50986	2.34250
chr2R	2419239	2421973	HP1_macs2_all_combine_broad_peak_933	12	.	1.41433	2.34197	1.27953
chr2R	2422752	2425746	HP1_macs2_all_combine_broad_peak_934	28	.	1.59359	4.06011	2.84589
chr2R	2426403	2429108	HP1_macs2_all_combine_broad_peak_935	26	.	1.58624	3.82066	2.62125
chr2R	2430512	2431595	HP1_macs2_all_combine_broad_peak_936	33	.	1.64149	4.56392	3.30678
chr2R	2432775	2433196	HP1_macs2_all_combine_broad_peak_937	16	.	1.46026	2.76951	1.66555
chr2R	2433845	2434560	HP1_macs2_all_combine_broad_peak_938	24	.	1.56658	3.67010	2.48560
chr2R	2436002	2438096	HP1_macs2_all_combine_broad_peak_939	52	.	1.79812	6.65176	5.22901
chr2R	2439340	2440098	HP1_macs2_all_combine_broad_peak_940	32	.	1.64799	4.48596	3.23005
chr2R	2445515	2446209	HP1_macs2_all_combine_broad_peak_941	37	.	1.69404	5.02461	3.72751
chr2R	2449189	2449723	HP1_macs2_all_combine_broad_peak_942	36	.	1.70113	4.97843	3.67986
chr2R	2451247	2451994	HP1_macs2_all_combine_broad_peak_943	17	.	1.48511	2.91709	1.79854
chr2R	2453050	2454465	HP1_macs2_all_combine_broad_peak_944	15	.	1.42249	2.59299	1.50772
chr2R	2456932	2457339	HP1_macs2_all_combine_broad_peak_945	21	.	1.52425	3.27606	2.12648
chr2R	2460160	2461433	HP1_macs2_all_combine_broad_peak_946	14	.	1.41842	2.50895	1.43405
chr2R	2462304	2462514	HP1_macs2_all_combine_broad_peak_947	26	.	1.47364	3.90357	2.69995
chr2R	2463195	2464122	HP1_macs2_all_combine_broad_peak_948	19	.	1.44601	3.05961	1.93214
chr2R	2465162	2465603	HP1_macs2_all_combine_broad_peak_949	15	.	1.38432	2.66259	1.57210
chr2R	2467505	2467864	HP1_macs2_all_combine_broad_peak_950	15	.	1.40300	2.60620	1.52051
chr2R	2469015	2469915	HP1_macs2_all_combine_broad_peak_951	18	.	1.45164	3.00700	1.88307
chr2R	2472310	2472671	HP1_macs2_all_combine_broad_peak_952	18	.	1.49541	2.98101	1.85653
chr2R	2475307	2476300	HP1_macs2_all_combine_broad_peak_953	18	.	1.48091	2.98114	1.85833
chr2R	2480009	2480167	HP1_macs2_all_combine_broad_peak_954	22	.	1.54434	3.39476	2.23145
chr2R	2481799	2482084	HP1_macs2_all_combine_broad_peak_955	12	.	1.39688	2.36137	1.29938
chr2R	2483770	2484502	HP1_macs2_all_combine_broad_peak_956	28	.	1.54025	4.11307	2.89177
chr2R	2486489	2486685	HP1_macs2_all_combine_broad_peak_957	11	.	1.39933	2.23938	1.18762
chr2R	2487646	2487995	HP1_macs2_all_combine_broad_peak_958	23	.	1.56208	3.56434	2.38632
chr2R	2489558	2489769	HP1_macs2_all_combine_broad_peak_959	19	.	1.47831	3.03095	1.90418
chr2R	2492010	2492489	HP1_macs2_all_combine_broad_peak_960	20	.	1.48663	3.22493	2.08015
chr2R	2494153	2498719	HP1_macs2_all_combine_broad_peak_961	44	.	1.73504	5.79462	4.44651
chr2R	2504741	2505542	HP1_macs2_all_combine_broad_peak_962	19	.	1.49868	3.08698	1.95273
chr2R	2506457	2506748	HP1_macs2_all_combine_broad_peak_963	12	.	1.41494	2.34608	1.28317
chr2R	2508374	2517203	HP1_macs2_all_combine_broad_peak_964	33	.	1.59197	4.56836	3.31470
chr2R	2518348	2518513	HP1_macs2_all_combine_broad_peak_965	26	.	1.58941	3.85539	2.65109
chr2R	2519774	2542220	HP1_macs2_all_combine_broad_peak_966	80	.	1.96430	9.61115	8.00406
chr2R	2544628	2557449	HP1_macs2_all_combine_broad_peak_967	123	.	2.05052	14.30557	12.39313
chr2R	2558638	2581955	HP1_macs2_all_combine_broad_peak_968	53	.	1.77314	6.74215	5.31871
chr2R	2586229	2587197	HP1_macs2_all_combine_broad_peak_969	21	.	1.52370	3.28160	2.13027
chr2R	2587884	2589202	HP1_macs2_all_combine_broad_peak_970	30	.	1.62194	4.27776	3.04205
chr2R	2591325	2593005	HP1_macs2_all_combine_broad_peak_971	26	.	1.55420	3.82282	2.62678
chr2R	2594129	2607641	HP1_macs2_all_combine_broad_peak_972	32	.	1.57688	4.51782	3.26822
chr2R	2609991	2610776	HP1_macs2_all_combine_broad_peak_973	31	.	1.63581	4.38716	3.14189
chr2R	2613289	2621921	HP1_macs2_all_combine_broad_peak_974	80	.	2.00420	9.66065	8.02266
chr2R	2623328	2623882	HP1_macs2_all_combine_broad_peak_975	12	.	1.41717	2.36097	1.29647
chr2R	2626152	2630492	HP1_macs2_all_combine_broad_peak_976	91	.	2.10843	10.85933	9.13314
chr2R	2632075	2632758	HP1_macs2_all_combine_broad_peak_977	13	.	1.43064	2.46100	1.38640
chr2R	2634863	2640199	HP1_macs2_all_combine_broad_peak_978	74	.	1.99096	9.02460	7.42367
chr2R	2641009	2649753	HP1_macs2_all_combine_broad_peak_979	45	.	1.73956	5.88967	4.52669
chr2R	2650409	2650596	HP1_macs2_all_combine_broad_peak_980	24	.	1.56581	3.59261	2.41162
chr2R	2651276	2651633	HP1_macs2_all_combine_broad_peak_981	38	.	1.69475	5.21474	3.89926
chr2R	2654203	2655574	HP1_macs2_all_combine_broad_peak_982	15	.	1.45645	2.69433	1.59791
chr2R	2659431	2670478	HP1_macs2_all_combine_broad_peak_983	32	.	1.59883	4.47956	3.22991
chr2R	2671415	2673364	HP1_macs2_all_combine_broad_peak_984	22	.	1.53213	3.43228	2.26890
chr2R	2674180	2700822	HP1_macs2_all_combine_broad_peak_985	48	.	1.73178	6.18112	4.80697
chr2R	2704181	2714763	HP1_macs2_all_combine_broad_peak_986	55	.	1.80478	7.01845	5.57002
chr2R	2715442	2729462	HP1_macs2_all_combine_broad_peak_987	35	.	1.66741	4.86962	3.58832
chr2R	2730605	2731523	HP1_macs2_all_combine_broad_peak_988	16	.	1.44571	2.72507	1.62665
chr2R	2733301	2733898	HP1_macs2_all_combine_broad_peak_989	15	.	1.45765	2.69318	1.59863
chr2R	2735361	2736827	HP1_macs2_all_combine_broad_peak_990	15	.	1.44592	2.64139	1.55054
chr2R	2737820	2753602	HP1_macs2_all_combine_broad_peak_991	58	.	1.81917	7.36854	5.89849
chr2R	2754708	2757210	HP1_macs2_all_combine_broad_peak_992	22	.	1.52297	3.38039	2.22234
chr2R	2768651	2773668	HP1_macs2_all_combine_broad_peak_993	24	.	1.55989	3.64617	2.46392
chr2R	2774590	2776640	HP1_macs2_all_combine_broad_peak_994	43	.	1.74342	5.69710	4.34685
chr2R	2777594	2780648	HP1_macs2_all_combine_broad_peak_995	21	.	1.49642	3.26298	2.11709
chr2R	2781681	2782010	HP1_macs2_all_combine_broad_peak_996	14	.	1.43492	2.52513	1.44487
chr2R	2783143	2787780	HP1_macs2_all_combine_broad_peak_997	31	.	1.60968	4.38780	3.14453
chr2R	2788674	2788889	HP1_macs2_all_combine_broad_peak_998	13	.	1.42080	2.42825	1.35771
chr2R	2790911	2791107	HP1_macs2_all_combine_broad_peak_999	18	.	1.50235	3.02899	1.89981
chr2R	2793738	2796487	HP1_macs2_all_combine_broad_peak_1000	27	.	1.57929	3.96368	2.75770
chr2R	2797220	2799076	HP1_macs2_all_combine_broad_peak_1001	25	.	1.55983	3.69591	2.51010
chr2R	2803312	2816420	HP1_macs2_all_combine_broad_peak_1002	30	.	1.51521	4.23781	3.00872
chr2R	2817524	2820162	HP1_macs2_all_combine_broad_peak_1003	21	.	1.47282	3.30266	2.15285
chr2R	2824599	2834746	HP1_macs2_all_combine_broad_peak_1004	34	.	1.63659	4.72773	3.45581
chr2R	2836106	2844346	HP1_macs2_all_combine_broad_peak_1005	34	.	1.62102	4.71176	3.44708
chr2R	2846145	2852599	HP1_macs2_all_combine_broad_peak_1006	62	.	1.90638	7.76210	6.24989
chr2R	2853663	2866198	HP1_macs2_all_combine_broad_peak_1007	59	.	1.75532	7.47843	5.99999
chr2R	2868584	2873726	HP1_macs2_all_combine_broad_peak_1008	33	.	1.65142	4.59554	3.33202
chr2R	2874495	2880336	HP1_macs2_all_combine_broad_peak_1009	70	.	1.85815	8.53972	7.05685
chr2R	2881049	2881557	HP1_macs2_all_combine_broad_peak_1010	18	.	1.48862	2.94352	1.82317
chr2R	2882322	2885983	HP1_macs2_all_combine_broad_peak_1011	16	.	1.46480	2.77352	1.66941
chr2R	2886672	2891275	HP1_macs2_all_combine_broad_peak_1012	27	.	1.54923	4.00816	2.79902
chr2R	2896335	2897769	HP1_macs2_all_combine_broad_peak_1013	16	.	1.46363	2.76764	1.66404
chr2R	2898478	2907091	HP1_macs2_all_combine_broad_peak_1014	39	.	1.68877	5.26266	3.95464
chr2R	2908075	2916395	HP1_macs2_all_combine_broad_peak_1015	82	.	1.95865	9.86027	8.22177
chr2R	2918365	2921804	HP1_macs2_all_combine_broad_peak_1016	39	.	1.71783	5.27066	3.95323
chr2R	2922709	2925315	HP1_macs2_all_combine_broad_peak_1017	19	.	1.50121	3.11892	1.98365
chr2R	2926563	2927488	HP1_macs2_all_combine_broad_peak_1018	42	.	1.71718	5.62502	4.27709
chr2R	2928927	2957068	HP1_macs2_all_combine_broad_peak_1019	51	.	1.79297	6.54141	5.13046
chr2R	2970737	2978267	HP1_macs2_all_combine_broad_peak_1020	32	.	1.63697	4.54984	3.29157
chr2R	2979123	2981918	HP1_macs2_all_combine_broad_peak_1021	39	.	1.71591	5.29583	3.97561
chr2R	2982944	2987949	HP1_macs2_all_combine_broad_peak_1022	30	.	1.55228	4.25215	3.02105
chr2R	2988656	2989524	HP1_macs2_all_combine_broad_peak_1023	16	.	1.44673	2.74617	1.64590
chr2R	2990195	2990362	HP1_macs2_all_combine_broad_peak_1024	24	.	1.56680	3.63335	2.45001
chr2R	2991870	2992487	HP1_macs2_all_combine_broad_peak_1025	34	.	1.66832	4.67864	3.40465
chr2R	2994441	2995136	HP1_macs2_all_combine_broad_peak_1026	60	.	1.79357	7.55395	6.06154
chr2R	2997115	2998567	HP1_macs2_all_combine_broad_peak_1027	16	.	1.43828	2.78079	1.67770
chr2R	2999498	2999665	HP1_macs2_all_combine_broad_peak_1028	48	.	1.77660	6.26655	4.86941
chr2R	3000660	3008503	HP1_macs2_all_combine_broad_peak_1029	82	.	1.86442	9.85669	8.24044
chr2R	3009201	3011218	HP1_macs2_all_combine_broad_peak_1030	20	.	1.51044	3.16033	2.02034
chr2R	3012095	3012257	HP1_macs2_all_combine_broad_peak_1031	29	.	1.62294	4.13168	2.90319
chr2R	3012913	3013666	HP1_macs2_all_combine_broad_peak_1032	12	.	1.40656	2.28090	1.22433
chr2R	3016395	3029908	HP1_macs2_all_combine_broad_peak_1033	35	.	1.66561	4.86300	3.57857
chr2R	3030804	3037284	HP1_macs2_all_combine_broad_peak_1034	45	.	1.70322	5.95937	4.59220
chr2R	3038194	3039459	HP1_macs2_all_combine_broad_peak_1035	14	.	1.42600	2.47972	1.40733
chr2R	3041394	3043510	HP1_macs2_all_combine_broad_peak_1036	20	.	1.43337	3.17730	2.04292
chr2R	3045978	3047112	HP1_macs2_all_combine_broad_peak_1037	20	.	1.50513	3.15138	2.01451
chr2R	3051285	3065226	HP1_macs2_all_combine_broad_peak_1038	30	.	1.60360	4.31886	3.08241
chr2R	3067013	3089582	HP1_macs2_all_combine_broad_peak_1039	28	.	1.57792	4.03652	2.82366
chr2R	3092848	3097141	HP1_macs2_all_combine_broad_peak_1040	29	.	1.59320	4.21578	2.98927
chr2R	3097941	3111669	HP1_macs2_all_combine_broad_peak_1041	49	.	1.75546	6.30852	4.92011
chr2R	3112776	3113009	HP1_macs2_all_combine_broad_peak_1042	14	.	1.43305	2.47683	1.40050
chr2R	3113918	3115431	HP1_macs2_all_combine_broad_peak_1043	26	.	1.57701	3.85627	2.65945
chr2R	3117385	3140874	HP1_macs2_all_combine_broad_peak_1044	47	.	1.73693	6.16029	4.78156
chr2R	3142233	3169115	HP1_macs2_all_combine_broad_peak_1045	52	.	1.78463	6.68396	5.26560
chr2R	3170187	3172577	HP1_macs2_all_combine_broad_peak_1046	24	.	1.55673	3.67044	2.48806
chr2R	3173296	3174785	HP1_macs2_all_combine_broad_peak_1047	26	.	1.54881	3.88094	2.68017
chr2R	3177888	3179880	HP1_macs2_all_combine_broad_peak_1048	16	.	1.46161	2.72839	1.62870
chr2R	3180631	3193609	HP1_macs2_all_combine_broad_peak_1049	80	.	1.98431	9.72359	8.09185
chr2R	3194785	3197478	HP1_macs2_all_combine_broad_peak_1050	25	.	1.56456	3.70304	2.51702
chr2R	3199039	3217306	HP1_macs2_all_combine_broad_peak_1051	84	.	2.00432	10.09779	8.45496
chr2R	3218843	3221642	HP1_macs2_all_combine_broad_peak_1052	85	.	2.02215	10.17581	8.56330
chr2R	3222616	3222773	HP1_macs2_all_combine_broad_peak_1053	29	.	1.62597	4.20697	2.97423
chr2R	3224031	3225963	HP1_macs2_all_combine_broad_peak_1054	60	.	1.87482	7.50648	6.03486
chr2R	3227748	3235098	HP1_macs2_all_combine_broad_peak_1055	86	.	1.97190	10.39100	8.68611
chr2R	3237042	3238599	HP1_macs2_all_combine_broad_peak_1056	20	.	1.51495	3.14777	2.00776
chr2R	3240865	3241068	HP1_macs2_all_combine_broad_peak_1057	25	.	1.58594	3.78050	2.58281
chr2R	3242945	3243907	HP1_macs2_all_combine_broad_peak_1058	53	.	1.84563	6.80913	5.37098
chr2R	3246424	3246816	HP1_macs2_all_combine_broad_peak_1059	30	.	1.48649	4.24550	3.01326
chr2R	3247531	3254064	HP1_macs2_all_combine_broad_peak_1060	36	.	1.62096	4.93531	3.65276
chr2R	3259666	3261840	HP1_macs2_all_combine_broad_peak_1061	70	.	1.97756	8.59704	7.03410
chr2R	3263435	3270770	HP1_macs2_all_combine_broad_peak_1062	49	.	1.76071	6.29335	4.91222
chr2R	3271587	3274327	HP1_macs2_all_combine_broad_peak_1063	72	.	1.94437	8.78345	7.23872
chr2R	3275349	3278779	HP1_macs2_all_combine_broad_peak_1064	159	.	2.47775	18.07058	15.99175
chr2R	3280122	3288399	HP1_macs2_all_combine_broad_peak_1065	47	.	1.76548	6.15611	4.77521
chr2R	3289630	3296938	HP1_macs2_all_combine_broad_peak_1066	34	.	1.66038	4.74074	3.46910
chr2R	3297989	3318423	HP1_macs2_all_combine_broad_peak_1067	61	.	1.75596	7.64831	6.15158
chr2R	3319079	3323672	HP1_macs2_all_combine_broad_peak_1068	49	.	1.76937	6.31873	4.92862
chr2R	3324386	3325994	HP1_macs2_all_combine_broad_peak_1069	22	.	1.53827	3.40932	2.24678
chr2R	3330248	3330456	HP1_macs2_all_combine_broad_peak_1070	12	.	1.38392	2.25365	1.20213
chr2R	3332386	3369671	HP1_macs2_all_combine_broad_peak_1071	48	.	1.73846	6.18953	4.80845
chr2R	3370926	3404543	HP1_macs2_all_combine_broad_peak_1072	68	.	1.84823	8.41896	6.86603
chr2R	3405402	3406119	HP1_macs2_all_combine_broad_peak_1073	16	.	1.46678	2.76763	1.66444
chr2R	3406800	3407608	HP1_macs2_all_combine_broad_peak_1074	12	.	1.41614	2.35338	1.28962
chr2R	3408778	3409448	HP1_macs2_all_combine_broad_peak_1075	25	.	1.57506	3.71399	2.52400
chr2R	3410708	3411109	HP1_macs2_all_combine_broad_peak_1076	12	.	1.41470	2.34096	1.27832
chr2R	3412128	3412767	HP1_macs2_all_combine_broad_peak_1077	25	.	1.56718	3.69268	2.50699
chr2R	3414164	3417716	HP1_macs2_all_combine_broad_peak_1078	79	.	1.99787	9.61094	7.98051
chr2R	3418539	3419355	HP1_macs2_all_combine_broad_peak_1079	49	.	1.78785	6.34367	4.95193
chr2R	3420324	3424222	HP1_macs2_all_combine_broad_peak_1080	53	.	1.82491	6.78622	5.35229
chr2R	3426676	3430525	HP1_macs2_all_combine_broad_peak_1081	33	.	1.65882	4.66626	3.39968
chr2R	3431218	3432097	HP1_macs2_all_combine_broad_peak_1082	19	.	1.51018	3.12609	1.98890
chr2R	3433437	3437026	HP1_macs2_all_combine_broad_peak_1083	42	.	1.74017	5.63053	4.28728
chr2R	3438334	3438550	HP1_macs2_all_combine_broad_peak_1084	15	.	1.45430	2.64919	1.55655
chr2R	3439936	3444240	HP1_macs2_all_combine_broad_peak_1085	31	.	1.63852	4.38842	3.14256
chr2R	3446211	3451455	HP1_macs2_all_combine_broad_peak_1086	57	.	1.83800	7.19217	5.73330
chr2R	3452248	3474936	HP1_macs2_all_combine_broad_peak_1087	69	.	1.91916	8.47680	6.92331
chr2R	3476031	3476262	HP1_macs2_all_combine_broad_peak_1088	12	.	1.39666	2.35017	1.28949
chr2R	3477934	3487619	HP1_macs2_all_combine_broad_peak_1089	49	.	1.54203	6.37314	4.97078
chr2R	3489601	3522966	HP1_macs2_all_combine_broad_peak_1090	70	.	1.79117	8.64016	7.09402
chr2R	3524999	3525972	HP1_macs2_all_combine_broad_peak_1091	15	.	1.41195	2.63701	1.54958
chr2R	3526833	3531196	HP1_macs2_all_combine_broad_peak_1092	28	.	1.53023	4.04908	2.83581
chr2R	3532843	3535699	HP1_macs2_all_combine_broad_peak_1093	22	.	1.50744	3.43010	2.26961
chr2R	3537160	3546927	HP1_macs2_all_combine_broad_peak_1094	31	.	1.55433	4.37922	3.13766
chr2R	3548430	3549932	HP1_macs2_all_combine_broad_peak_1095	45	.	1.73618	5.90526	4.53894
chr2R	3550966	3560558	HP1_macs2_all_combine_broad_peak_1096	43	.	1.73387	5.66945	4.32107
chr2R	3561372	3583090	HP1_macs2_all_combine_broad_peak_1097	60	.	1.85765	7.50469	6.02786
chr2R	3584092	3588016	HP1_macs2_all_combine_broad_peak_1098	29	.	1.60709	4.18382	2.95604
chr2R	3588953	3590570	HP1_macs2_all_combine_broad_peak_1099	23	.	1.52991	3.54736	2.37713
chr2R	3592457	3612391	HP1_macs2_all_combine_broad_peak_1100	70	.	1.85155	8.59547	7.04193
chr2R	3613047	3641896	HP1_macs2_all_combine_broad_peak_1101	56	.	1.78717	7.08993	5.63866
chr2R	3648642	3648946	HP1_macs2_all_combine_broad_peak_1102	71	.	1.94835	8.69518	7.11482
chr2R	3649690	3661167	HP1_macs2_all_combine_broad_peak_1103	33	.	1.60313	4.63881	3.38431
chr2R	3664319	3669994	HP1_macs2_all_combine_broad_peak_1104	30	.	1.62435	4.27903	3.04259
chr2R	3678754	3680396	HP1_macs2_all_combine_broad_peak_1105	15	.	1.44540	2.61461	1.52628
chr2R	3681138	3684057	HP1_macs2_all_combine_broad_peak_1106	38	.	1.54446	5.17174	3.86956
chr2R	3684692	3685479	HP1_macs2_all_combine_broad_peak_1107	14	.	1.33682	2.54242	1.46330
chr2R	3686264	3689154	HP1_macs2_all_combine_broad_peak_1108	31	.	1.59126	4.43813	3.18951
chr2R	3691015	3692381	HP1_macs2_all_combine_broad_peak_1109	18	.	1.48214	2.98547	1.86217
chr2R	3693024	3694155	HP1_macs2_all_combine_broad_peak_1110	38	.	1.68065	5.19565	3.89128
chr2R	3700526	3701083	HP1_macs2_all_combine_broad_peak_1111	30	.	1.59082	4.33463	3.09850
chr2R	3702089	3724940	HP1_macs2_all_combine_broad_peak_1112	44	.	1.69811	5.80775	4.45545
chr2R	3728097	3738782	HP1_macs2_all_combine_broad_peak_1113	69	.	1.72131	8.48901	6.95093
chr2R	3741985	3748611	HP1_macs2_all_combine_broad_peak_1114	89	.	1.76207	10.64077	8.96045
chr2R	3749465	3784521	HP1_macs2_all_combine_broad_peak_1115	77	.	1.77602	9.39905	7.78407
chr2R	3785932	3823145	HP1_macs2_all_combine_broad_peak_1116	50	.	1.70080	6.39925	5.00057
chr2R	3824093	3831911	HP1_macs2_all_combine_broad_peak_1117	34	.	1.64003	4.72492	3.45475
chr2R	3833136	3841606	HP1_macs2_all_combine_broad_peak_1118	33	.	1.62929	4.65914	3.39664
chr2R	3842948	3843556	HP1_macs2_all_combine_broad_peak_1119	34	.	1.64978	4.72186	3.44662
chr2R	3844590	3846945	HP1_macs2_all_combine_broad_peak_1120	35	.	1.67116	4.84411	3.56386
chr2R	3848183	3848621	HP1_macs2_all_combine_broad_peak_1121	31	.	1.64074	4.43695	3.18543
chr2R	3849688	3851680	HP1_macs2_all_combine_broad_peak_1122	35	.	1.66197	4.77400	3.50096
chr2R	3853527	3854065	HP1_macs2_all_combine_broad_peak_1123	16	.	1.46371	2.73475	1.63423
chr2R	3855209	3863712	HP1_macs2_all_combine_broad_peak_1124	29	.	1.58137	4.15123	2.92894
chr2R	3864857	3868691	HP1_macs2_all_combine_broad_peak_1125	41	.	1.62459	5.47875	4.15147
chr2R	3870052	3894724	HP1_macs2_all_combine_broad_peak_1126	57	.	1.80994	7.22829	5.76819
chr2R	3895540	3899821	HP1_macs2_all_combine_broad_peak_1127	69	.	1.92533	8.52320	6.96011
chr2R	3901314	3913543	HP1_macs2_all_combine_broad_peak_1128	38	.	1.66403	5.11166	3.80865
chr2R	3914844	3915056	HP1_macs2_all_combine_broad_peak_1129	23	.	1.55674	3.51790	2.34411
chr2R	3915823	3918950	HP1_macs2_all_combine_broad_peak_1130	19	.	1.49407	3.03670	1.90919
chr2R	3919894	3926910	HP1_macs2_all_combine_broad_peak_1131	68	.	1.88382	8.39378	6.87127
chr2R	3933028	3943637	HP1_macs2_all_combine_broad_peak_1132	42	.	1.71986	5.58714	4.25140
chr2R	3946622	3948062	HP1_macs2_all_combine_broad_peak_1133	26	.	1.57988	3.83290	2.63576
chr2R	3950807	3952240	HP1_macs2_all_combine_broad_peak_1134	23	.	1.54226	3.46542	2.30018
chr2R	3954801	3962344	HP1_macs2_all_combine_broad_peak_1135	44	.	1.61631	5.76438	4.41306
chr2R	3963926	3964839	HP1_macs2_all_combine_broad_peak_1136	34	.	1.66081	4.71603	3.44679
chr2R	3967333	3971455	HP1_macs2_all_combine_broad_peak_1137	30	.	1.59586	4.30745	3.06957
chr2R	3972555	3973685	HP1_macs2_all_combine_broad_peak_1138	35	.	1.66948	4.87435	3.59345
chr2R	3975582	3975949	HP1_macs2_all_combine_broad_peak_1139	20	.	1.52504	3.24841	2.09986
chr2R	3976754	3979644	HP1_macs2_all_combine_broad_peak_1140	72	.	1.94480	8.81873	7.24100
chr2R	3982025	3983807	HP1_macs2_all_combine_broad_peak_1141	53	.	1.83608	6.76433	5.33325
chr2R	3986169	3986427	HP1_macs2_all_combine_broad_peak_1142	44	.	1.77271	5.81017	4.44656
chr2R	3990142	3990493	HP1_macs2_all_combine_broad_peak_1143	30	.	1.63118	4.31977	3.08002
chr2R	3993937	3994859	HP1_macs2_all_combine_broad_peak_1144	56	.	1.86375	7.10339	5.64696
chr2R	3997696	4028840	HP1_macs2_all_combine_broad_peak_1145	69	.	1.89595	8.48842	6.94732
chr2R	4032898	4033839	HP1_macs2_all_combine_broad_peak_1146	29	.	1.51776	4.14590	2.92842
chr2R	4034660	4038843	HP1_macs2_all_combine_broad_peak_1147	24	.	1.51922	3.67770	2.49417
chr2R	4040189	4042790	HP1_macs2_all_combine_broad_peak_1148	21	.	1.46486	3.31271	2.16265
chr2R	4043463	4044181	HP1_macs2_all_combine_broad_peak_1149	22	.	1.46334	3.39918	2.24076
chr2R	4045485	4046214	HP1_macs2_all_combine_broad_peak_1150	14	.	1.39661	2.54796	1.46866
chr2R	4046902	4047379	HP1_macs2_all_combine_broad_peak_1151	18	.	1.44433	2.96252	1.84317
chr2R	4048353	4054596	HP1_macs2_all_combine_broad_peak_1152	38	.	1.55576	5.13210	3.82655
chr2R	4057608	4060199	HP1_macs2_all_combine_broad_peak_1153	30	.	1.49934	4.26918	3.03540
chr2R	4062427	4062737	HP1_macs2_all_combine_broad_peak_1154	23	.	1.46109	3.52136	2.35113
chr2R	4064294	4066105	HP1_macs2_all_combine_broad_peak_1155	28	.	1.55358	4.03636	2.82043
chr2R	4068177	4069882	HP1_macs2_all_combine_broad_peak_1156	15	.	1.40950	2.64508	1.55456
chr2R	4070620	4071416	HP1_macs2_all_combine_broad_peak_1157	17	.	1.41720	2.86308	1.75352
chr2R	4072068	4079986	HP1_macs2_all_combine_broad_peak_1158	34	.	1.49627	4.71208	3.44436
chr2R	4081493	4081650	HP1_macs2_all_combine_broad_peak_1159	15	.	1.41322	2.66507	1.57283
chr2R	4083329	4086775	HP1_macs2_all_combine_broad_peak_1160	24	.	1.50594	3.67939	2.49698
chr2R	4089901	4094252	HP1_macs2_all_combine_broad_peak_1161	16	.	1.44149	2.73480	1.63844
chr2R	4098235	4098560	HP1_macs2_all_combine_broad_peak_1162	12	.	1.33578	2.27685	1.22484
chr2R	4101910	4102928	HP1_macs2_all_combine_broad_peak_1163	18	.	1.49732	2.99866	1.87267
chr2R	4105874	4106094	HP1_macs2_all_combine_broad_peak_1164	26	.	1.59029	3.83778	2.63597
chr2R	4110906	4112274	HP1_macs2_all_combine_broad_peak_1165	26	.	1.58328	3.84317	2.64408
chr2R	4117280	4117787	HP1_macs2_all_combine_broad_peak_1166	14	.	1.44289	2.56176	1.47753
chr2R	4118428	4119308	HP1_macs2_all_combine_broad_peak_1167	15	.	1.44380	2.58862	1.50290
chr2R	4122673	4133573	HP1_macs2_all_combine_broad_peak_1168	128	.	2.24446	14.68218	12.83113
chr2R	4134361	4143952	HP1_macs2_all_combine_broad_peak_1169	54	.	1.81425	6.88888	5.45408
chr2R	4144896	4145528	HP1_macs2_all_combine_broad_peak_1170	25	.	1.51259	3.71828	2.53124
chr2R	4146399	4148039	HP1_macs2_all_combine_broad_peak_1171	29	.	1.57029	4.20987	2.98731
chr2R	4149013	4167177	HP1_macs2_all_combine_broad_peak_1172	49	.	1.78498	6.39725	4.99442
chr2R	4169124	4176229	HP1_macs2_all_combine_broad_peak_1173	96	.	2.03062	11.34780	9.60138
chr2R	4177368	4178709	HP1_macs2_all_combine_broad_peak_1174	34	.	1.67664	4.76994	3.48980
chr2R	4179765	4199251	HP1_macs2_all_combine_broad_peak_1175	81	.	1.99109	9.76281	8.14214
chr2R	4199919	4207968	HP1_macs2_all_combine_broad_peak_1176	35	.	1.65319	4.86564	3.58654
chr2R	4209293	4209728	HP1_macs2_all_combine_broad_peak_1177	12	.	1.40489	2.26918	1.21384
chr2R	4211544	4213522	HP1_macs2_all_combine_broad_peak_1178	52	.	1.80464	6.63821	5.22328
chr2R	4214394	4219158	HP1_macs2_all_combine_broad_peak_1179	66	.	1.78995	8.19462	6.65443
chr2R	4220881	4221346	HP1_macs2_all_combine_broad_peak_1180	18	.	1.46411	2.95366	1.83615
chr2R	4222038	4228147	HP1_macs2_all_combine_broad_peak_1181	63	.	1.77827	7.83032	6.33870
chr2R	4228835	4232206	HP1_macs2_all_combine_broad_peak_1182	69	.	1.93464	8.57137	6.99962
chr2R	4233934	4238267	HP1_macs2_all_combine_broad_peak_1183	27	.	1.58119	3.90580	2.70284
chr2R	4240256	4255544	HP1_macs2_all_combine_broad_peak_1184	77	.	1.96053	9.32898	7.74552
chr2R	4257470	4257680	HP1_macs2_all_combine_broad_peak_1185	19	.	1.50724	3.11431	1.97726
chr2R	4258554	4262407	HP1_macs2_all_combine_broad_peak_1186	62	.	1.91348	7.70760	6.20107
chr2R	4263872	4271262	HP1_macs2_all_combine_broad_peak_1187	38	.	1.69238	5.15955	3.85428
chr2R	4271901	4281757	HP1_macs2_all_combine_broad_peak_1188	99	.	2.12496	11.65252	9.90895
chr2R	4282480	4288023	HP1_macs2_all_combine_broad_peak_1189	76	.	1.98501	9.25539	7.65839
chr2R	4289220	4292418	HP1_macs2_all_combine_broad_peak_1190	32	.	1.63566	4.52527	3.26982
chr2R	4293064	4298060	HP1_macs2_all_combine_broad_peak_1191	168	.	2.40588	19.08649	16.89230
chr2R	4298832	4300073	HP1_macs2_all_combine_broad_peak_1192	134	.	2.10522	15.50943	13.49726
chr2R	4302108	4302749	HP1_macs2_all_combine_broad_peak_1193	12	.	1.40770	2.31636	1.25758
chr2R	4304711	4305152	HP1_macs2_all_combine_broad_peak_1194	16	.	1.45974	2.72967	1.62999
chr2R	4307751	4314531	HP1_macs2_all_combine_broad_peak_1195	81	.	2.01265	9.80953	8.18842
chr2R	4315202	4322056	HP1_macs2_all_combine_broad_peak_1196	33	.	1.62823	4.65899	3.39575
chr2R	4322928	4336139	HP1_macs2_all_combine_broad_peak_1197	40	.	1.69306	5.34389	4.02419
chr2R	4337072	4339332	HP1_macs2_all_combine_broad_peak_1198	31	.	1.62560	4.41427	3.16915
chr2R	4340053	4343513	HP1_macs2_all_combine_broad_peak_1199	24	.	1.54283	3.60227	2.42459
chr2R	4344305	4350429	HP1_macs2_all_combine_broad_peak_1200	24	.	1.55651	3.67820	2.49518
chr2R	4351441	4352116	HP1_macs2_all_combine_broad_peak_1201	25	.	1.57318	3.71235	2.52247
chr2R	4352991	4354743	HP1_macs2_all_combine_broad_peak_1202	28	.	1.60213	4.08946	2.87171
chr2R	4356781	4357483	HP1_macs2_all_combine_broad_peak_1203	14	.	1.42798	2.48707	1.41035
chr2R	4360867	4369229	HP1_macs2_all_combine_broad_peak_1204	45	.	1.70652	5.94571	4.58547
chr2R	4370043	4373798	HP1_macs2_all_combine_broad_peak_1205	45	.	1.71241	5.95759	4.58574
chr2R	4374442	4379094	HP1_macs2_all_combine_broad_peak_1206	45	.	1.77194	5.88346	4.51537
chr2R	4387110	4422874	HP1_macs2_all_combine_broad_peak_1207	69	.	1.88810	8.50347	6.96774
chr2R	4423598	4432062	HP1_macs2_all_combine_broad_peak_1208	35	.	1.66749	4.87006	3.58646
chr2R	4439320	4441235	HP1_macs2_all_combine_broad_peak_1209	14	.	1.44062	2.56647	1.48203
chr2R	4444247	4444875	HP1_macs2_all_combine_broad_peak_1210	15	.	1.45946	2.68590	1.58945
chr2R	4447782	4450295	HP1_macs2_all_combine_broad_peak_1211	20	.	1.51881	3.22329	2.07826
chr2R	4451515	4451780	HP1_macs2_all_combine_broad_peak_1212	19	.	1.49943	3.03530	1.90541
chr2R	4459476	4459731	HP1_macs2_all_combine_broad_peak_1213	35	.	1.68062	4.78861	3.50766
chr2R	4467123	4467338	HP1_macs2_all_combine_broad_peak_1214	46	.	1.76566	5.98655	4.60978
chr2R	4469471	4508755	HP1_macs2_all_combine_broad_peak_1215	132	.	2.20751	15.22256	13.28536
chr2R	4510005	4510395	HP1_macs2_all_combine_broad_peak_1216	12	.	1.40434	2.27337	1.21805
chr2R	4511314	4512170	HP1_macs2_all_combine_broad_peak_1217	20	.	1.50369	3.17675	2.03707
chr2R	4516343	4537054	HP1_macs2_all_combine_broad_peak_1218	77	.	1.89564	9.30997	7.71832
chr2R	4541236	4547592	HP1_macs2_all_combine_broad_peak_1219	76	.	1.97475	9.21353	7.62184
chr2R	4548294	4549557	HP1_macs2_all_combine_broad_peak_1220	27	.	1.57698	3.91489	2.70979
chr2R	4550414	4555965	HP1_macs2_all_combine_broad_peak_1221	69	.	1.91017	8.56262	6.99704
chr2R	4556678	4562745	HP1_macs2_all_combine_broad_peak_1222	30	.	1.62199	4.30850	3.07161
chr2R	4564586	4565598	HP1_macs2_all_combine_broad_peak_1223	12	.	1.41496	2.34591	1.28298
chr2R	4566280	4566642	HP1_macs2_all_combine_broad_peak_1224	11	.	1.39079	2.16836	1.12344
chr2R	4567405	4569466	HP1_macs2_all_combine_broad_peak_1225	45	.	1.74768	5.92631	4.55498
chr2R	4571156	4585483	HP1_macs2_all_combine_broad_peak_1226	60	.	1.83170	7.56361	6.07363
chr2R	4587357	4587874	HP1_macs2_all_combine_broad_peak_1227	106	.	2.15453	12.40615	10.61087
chr2R	4588526	4591210	HP1_macs2_all_combine_broad_peak_1228	43	.	1.70805	5.65111	4.30981
chr2R	4592600	4596976	HP1_macs2_all_combine_broad_peak_1229	42	.	1.73408	5.61050	4.27143
chr2R	4602292	4606132	HP1_macs2_all_combine_broad_peak_1230	27	.	1.57665	4.00996	2.79639
chr2R	4610006	4621384	HP1_macs2_all_combine_broad_peak_1231	82	.	1.99999	9.84946	8.22933
chr2R	4626636	4628575	HP1_macs2_all_combine_broad_peak_1232	36	.	1.63929	4.90812	3.62707
chr2R	4630223	4641747	HP1_macs2_all_combine_broad_peak_1233	58	.	1.84986	7.32102	5.84639
chr2R	4644346	4644648	HP1_macs2_all_combine_broad_peak_1234	25	.	1.58195	3.78593	2.58941
chr2R	4647576	4648827	HP1_macs2_all_combine_broad_peak_1235	36	.	1.64420	4.88930	3.60946
chr2R	4650482	4653354	HP1_macs2_all_combine_broad_peak_1236	40	.	1.68565	5.36290	4.04403
chr2R	4654040	4659034	HP1_macs2_all_combine_broad_peak_1237	92	.	1.83531	10.95294	9.24757
chr2R	4668870	4669957	HP1_macs2_all_combine_broad_peak_1238	17	.	1.47731	2.85405	1.74207
chr2R	4671068	4672983	HP1_macs2_all_combine_broad_peak_1239	43	.	1.73071	5.67749	4.33826
chr2R	4673880	4679869	HP1_macs2_all_combine_broad_peak_1240	40	.	1.71094	5.35980	4.03471
chr2R	4680551	4682226	HP1_macs2_all_combine_broad_peak_1241	20	.	1.51416	3.19722	2.05470
chr2R	4686718	4691003	HP1_macs2_all_combine_broad_peak_1242	28	.	1.59923	4.09222	2.87094
chr2R	4695327	4696881	HP1_macs2_all_combine_broad_peak_1243	24	.	1.54831	3.59455	2.41762
chr2R	4697510	4697727	HP1_macs2_all_combine_broad_peak_1244	16	.	1.46172	2.70175	1.60375
chr2R	4698549	4710673	HP1_macs2_all_combine_broad_peak_1245	51	.	1.79602	6.57424	5.16714
chr2R	4711638	4712461	HP1_macs2_all_combine_broad_peak_1246	15	.	1.45037	2.64280	1.55116
chr2R	4715287	4716985	HP1_macs2_all_combine_broad_peak_1247	19	.	1.50707	3.11448	1.97915
chr2R	4720010	4721682	HP1_macs2_all_combine_broad_peak_1248	21	.	1.51141	3.30855	2.15597
chr2R	4722654	4723081	HP1_macs2_all_combine_broad_peak_1249	27	.	1.59770	3.91150	2.70301
chr2R	4724347	4725207	HP1_macs2_all_combine_broad_peak_1250	28	.	1.60468	4.09679	2.87741
chr2R	4728268	4739520	HP1_macs2_all_combine_broad_peak_1251	50	.	1.74857	6.43873	5.04391
chr2R	4740199	4742686	HP1_macs2_all_combine_broad_peak_1252	21	.	1.51061	3.24825	2.10261
chr2R	4743494	4744030	HP1_macs2_all_combine_broad_peak_1253	31	.	1.63272	4.34482	3.10334
chr2R	4744977	4746218	HP1_macs2_all_combine_broad_peak_1254	18	.	1.49216	3.01717	1.89058
chr2R	4748873	4753304	HP1_macs2_all_combine_broad_peak_1255	36	.	1.66845	4.96996	3.67940
chr2R	4754737	4755565	HP1_macs2_all_combine_broad_peak_1256	14	.	1.42749	2.48489	1.40874
chr2R	4756257	4757826	HP1_macs2_all_combine_broad_peak_1257	28	.	1.60763	4.12042	2.89702
chr2R	4759730	4761010	HP1_macs2_all_combine_broad_peak_1258	33	.	1.64827	4.56752	3.30680
chr2R	4765672	4765858	HP1_macs2_all_combine_broad_peak_1259	29	.	1.62523	4.18106	2.94942
chr2R	4769466	4776506	HP1_macs2_all_combine_broad_peak_1260	61	.	1.73667	7.63269	6.13795
chr2R	4778567	4779805	HP1_macs2_all_combine_broad_peak_1261	21	.	1.47009	3.31051	2.15874
chr2R	4780458	4783009	HP1_macs2_all_combine_broad_peak_1262	38	.	1.68973	5.17801	3.86756
chr2R	4784206	4785193	HP1_macs2_all_combine_broad_peak_1263	27	.	1.60414	3.96953	2.75599
chr2R	4786145	4791094	HP1_macs2_all_combine_broad_peak_1264	42	.	1.69431	5.53609	4.21931
chr2R	4792724	4801990	HP1_macs2_all_combine_broad_peak_1265	57	.	1.80103	7.24893	5.77752
chr2R	4802858	4803071	HP1_macs2_all_combine_broad_peak_1266	16	.	1.46623	2.73821	1.63676
chr2R	4804008	4804699	HP1_macs2_all_combine_broad_peak_1267	12	.	1.41171	2.31945	1.25902
chr2R	4806065	4809615	HP1_macs2_all_combine_broad_peak_1268	54	.	1.81030	6.92440	5.48311
chr2R	4812942	4813715	HP1_macs2_all_combine_broad_peak_1269	33	.	1.67001	4.64726	3.37667
chr2R	4816308	4820492	HP1_macs2_all_combine_broad_peak_1270	18	.	1.47731	2.99272	1.86999
chr2R	4821919	4822459	HP1_macs2_all_combine_broad_peak_1271	12	.	1.41345	2.33265	1.27091
chr2R	4823144	4823423	HP1_macs2_all_combine_broad_peak_1272	24	.	1.57357	3.69053	2.49979
chr2R	4824460	4831113	HP1_macs2_all_combine_broad_peak_1273	44	.	1.74924	5.83177	4.48013
chr2R	4832049	4833024	HP1_macs2_all_combine_broad_peak_1274	100	.	2.16738	11.83706	10.05273
chr2R	4834554	4841612	HP1_macs2_all_combine_broad_peak_1275	77	.	1.95265	9.31570	7.72877
chr2R	4842301	4842479	HP1_macs2_all_combine_broad_peak_1276	17	.	1.48397	2.88557	1.77014
chr2R	4843206	4843534	HP1_macs2_all_combine_broad_peak_1277	23	.	1.55436	3.51612	2.34335
chr2R	4845980	4846373	HP1_macs2_all_combine_broad_peak_1278	24	.	1.56547	3.59173	2.41088
chr2R	4847894	4857173	HP1_macs2_all_combine_broad_peak_1279	47	.	1.75813	6.09253	4.71399
chr2R	4858494	4859883	HP1_macs2_all_combine_broad_peak_1280	20	.	1.49356	3.19375	2.05313
chr2R	4860565	4862643	HP1_macs2_all_combine_broad_peak_1281	42	.	1.62375	5.54298	4.20564
chr2R	4863674	4868819	HP1_macs2_all_combine_broad_peak_1282	21	.	1.30271	3.34402	2.19410
chr2R	4870912	4879943	HP1_macs2_all_combine_broad_peak_1283	94	.	2.06575	11.17776	9.44514
chr2R	4881719	4885734	HP1_macs2_all_combine_broad_peak_1284	33	.	1.65326	4.57953	3.31733
chr2R	4890884	4892556	HP1_macs2_all_combine_broad_peak_1285	21	.	1.52668	3.29219	2.13953
chr2R	4893640	4895966	HP1_macs2_all_combine_broad_peak_1286	110	.	2.21507	12.86816	11.07537
chr2R	4897610	4899860	HP1_macs2_all_combine_broad_peak_1287	33	.	1.66276	4.59456	3.32926
chr2R	4901066	4901370	HP1_macs2_all_combine_broad_peak_1288	24	.	1.56044	3.57913	2.40096
chr2R	4902877	4904066	HP1_macs2_all_combine_broad_peak_1289	20	.	1.51875	3.17538	2.03276
chr2R	4904929	4907448	HP1_macs2_all_combine_broad_peak_1290	23	.	1.55129	3.51814	2.34671
chr2R	4908567	4909496	HP1_macs2_all_combine_broad_peak_1291	18	.	1.49034	2.96818	1.84610
chr2R	4913478	4915008	HP1_macs2_all_combine_broad_peak_1292	25	.	1.56822	3.70560	2.51831
chr2R	4917700	4920607	HP1_macs2_all_combine_broad_peak_1293	93	.	2.00208	11.11308	9.38495
chr2R	4922966	4924331	HP1_macs2_all_combine_broad_peak_1294	49	.	1.65745	6.38198	4.98239
chr2R	4925231	4925393	HP1_macs2_all_combine_broad_peak_1295	26	.	1.59499	3.86354	2.65831
chr2R	4926195	4933026	HP1_macs2_all_combine_broad_peak_1296	28	.	1.59761	4.07674	2.85921
chr2R	4935678	4937989	HP1_macs2_all_combine_broad_peak_1297	30	.	1.62168	4.28711	3.05199
chr2R	4938912	4939220	HP1_macs2_all_combine_broad_peak_1298	28	.	1.60301	4.10315	2.88219
chr2R	4940029	4940817	HP1_macs2_all_combine_broad_peak_1299	35	.	1.66015	4.78309	3.50381
chr2R	4943075	4959839	HP1_macs2_all_combine_broad_peak_1300	29	.	1.59549	4.16652	2.93995
chr2R	4960505	4966116	HP1_macs2_all_combine_broad_peak_1301	75	.	1.96914	9.14252	7.54064
chr2R	4966820	4974869	HP1_macs2_all_combine_broad_peak_1302	55	.	1.85066	7.04444	5.59143
chr2R	4976250	4979683	HP1_macs2_all_combine_broad_peak_1303	57	.	1.86955	7.21052	5.74334
chr2R	4980377	4993403	HP1_macs2_all_combine_broad_peak_1304	93	.	1.95231	11.03845	9.31002
chr2R	4994167	4996023	HP1_macs2_all_combine_broad_peak_1305	33	.	1.58341	4.62568	3.36457
chr2R	4996663	4998935	HP1_macs2_all_combine_broad_peak_1306	44	.	1.76441	5.82592	4.46405
chr2R	5001251	5001820	HP1_macs2_all_combine_broad_peak_1307	14	.	1.44401	2.57433	1.48934
chr2R	5002567	5002991	HP1_macs2_all_combine_broad_peak_1308	18	.	1.48118	2.98643	1.86260
chr2R	5005097	5009719	HP1_macs2_all_combine_broad_peak_1309	38	.	1.70242	5.16124	3.85333
chr2R	5012043	5013493	HP1_macs2_all_combine_broad_peak_1310	15	.	1.45381	2.65034	1.55774
chr2R	5014870	5022753	HP1_macs2_all_combine_broad_peak_1311	75	.	1.94044	9.11181	7.51225
chr2R	5023655	5027056	HP1_macs2_all_combine_broad_peak_1312	48	.	1.80892	6.26427	4.86455
chr2R	5027721	5031428	HP1_macs2_all_combine_broad_peak_1313	38	.	1.70011	5.17808	3.87013
chr2R	5032596	5032776	HP1_macs2_all_combine_broad_peak_1314	14	.	1.44380	2.56963	1.48492
chr2R	5033460	5038401	HP1_macs2_all_combine_broad_peak_1315	36	.	1.67610	4.98059	3.68697
chr2R	5041409	5041903	HP1_macs2_all_combine_broad_peak_1316	25	.	1.57558	3.75176	2.55983
chr2R	5042730	5046483	HP1_macs2_all_combine_broad_peak_1317	55	.	1.83653	6.96786	5.53016
chr2R	5048032	5057752	HP1_macs2_all_combine_broad_peak_1318	79	.	1.95491	9.58055	7.94518
chr2R	5060169	5069508	HP1_macs2_all_combine_broad_peak_1319	73	.	1.95458	8.91427	7.33741
chr2R	5071094	5097101	HP1_macs2_all_combine_broad_peak_1320	60	.	1.85138	7.49242	6.02415
chr2R	5098919	5116577	HP1_macs2_all_combine_broad_peak_1321	66	.	1.91446	8.19697	6.66146
chr2R	5117731	5119760	HP1_macs2_all_combine_broad_peak_1322	16	.	1.46569	2.77873	1.67429
chr2R	5120774	5125165	HP1_macs2_all_combine_broad_peak_1323	38	.	1.68596	5.15714	3.85834
chr2R	5125908	5127538	HP1_macs2_all_combine_broad_peak_1324	27	.	1.59982	3.99230	2.77938
chr2R	5128188	5133329	HP1_macs2_all_combine_broad_peak_1325	40	.	1.71743	5.40307	4.07606
chr2R	5135016	5135631	HP1_macs2_all_combine_broad_peak_1326	31	.	1.64001	4.39476	3.14541
chr2R	5137254	5140563	HP1_macs2_all_combine_broad_peak_1327	43	.	1.69908	5.64422	4.30310
chr2R	5141209	5141773	HP1_macs2_all_combine_broad_peak_1328	52	.	1.82472	6.65578	5.22696
chr2R	5142533	5152093	HP1_macs2_all_combine_broad_peak_1329	53	.	1.80405	6.78888	5.37391
chr2R	5152767	5162302	HP1_macs2_all_combine_broad_peak_1330	37	.	1.68452	5.07642	3.77793
chr2R	5164872	5167750	HP1_macs2_all_combine_broad_peak_1331	67	.	1.94139	8.28873	6.74545
chr2R	5168558	5171521	HP1_macs2_all_combine_broad_peak_1332	40	.	1.70437	5.32364	4.00465
chr2R	5172311	5173048	HP1_macs2_all_combine_broad_peak_1333	81	.	2.02767	9.82111	8.15689
chr2R	5174070	5178386	HP1_macs2_all_combine_broad_peak_1334	48	.	1.73142	6.23166	4.84352
chr2R	5179033	5179632	HP1_macs2_all_combine_broad_peak_1335	12	.	1.41749	2.36363	1.29885
chr2R	5180947	5181393	HP1_macs2_all_combine_broad_peak_1336	13	.	1.42961	2.45328	1.37948
chr2R	5182346	5183003	HP1_macs2_all_combine_broad_peak_1337	12	.	1.41624	2.35821	1.29411
chr2R	5183766	5185112	HP1_macs2_all_combine_broad_peak_1338	26	.	1.58050	3.85442	2.65582
chr2R	5186076	5186946	HP1_macs2_all_combine_broad_peak_1339	16	.	1.46185	2.71278	1.61412
chr2R	5187650	5188720	HP1_macs2_all_combine_broad_peak_1340	18	.	1.48519	2.94290	1.82342
chr2R	5190898	5192608	HP1_macs2_all_combine_broad_peak_1341	26	.	1.56896	3.86225	2.66076
chr2R	5194556	5195436	HP1_macs2_all_combine_broad_peak_1342	13	.	1.42246	2.45354	1.38084
chr2R	5198900	5201875	HP1_macs2_all_combine_broad_peak_1343	18	.	1.47859	2.94666	1.82730
chr2R	5203802	5205859	HP1_macs2_all_combine_broad_peak_1344	25	.	1.55551	3.69569	2.50930
chr2R	5206612	5209570	HP1_macs2_all_combine_broad_peak_1345	37	.	1.66359	4.99492	3.70035
chr2R	5213228	5215259	HP1_macs2_all_combine_broad_peak_1346	36	.	1.66961	4.97958	3.68982
chr2R	5216555	5217218	HP1_macs2_all_combine_broad_peak_1347	51	.	1.83728	6.54335	5.12066
chr2R	5218120	5218345	HP1_macs2_all_combine_broad_peak_1348	17	.	1.46014	2.84484	1.73424
chr2R	5219028	5219429	HP1_macs2_all_combine_broad_peak_1349	23	.	1.55298	3.49465	2.32263
chr2R	5220090	5220834	HP1_macs2_all_combine_broad_peak_1350	13	.	1.42016	2.38905	1.32207
chr2R	5221946	5222292	HP1_macs2_all_combine_broad_peak_1351	19	.	1.49286	3.03297	1.90408
chr2R	5223234	5227148	HP1_macs2_all_combine_broad_peak_1352	44	.	1.74416	5.78119	4.42468
chr2R	5233140	5234171	HP1_macs2_all_combine_broad_peak_1353	16	.	1.47142	2.78931	1.68322
chr2R	5236532	5237089	HP1_macs2_all_combine_broad_peak_1354	27	.	1.60010	3.92663	2.71675
chr2R	5238008	5238557	HP1_macs2_all_combine_broad_peak_1355	25	.	1.57231	3.74318	2.55014
chr2R	5239959	5240372	HP1_macs2_all_combine_broad_peak_1356	38	.	1.71228	5.12721	3.81825
chr2R	5241018	5245716	HP1_macs2_all_combine_broad_peak_1357	25	.	1.55981	3.68487	2.50060
chr2R	5247098	5247261	HP1_macs2_all_combine_broad_peak_1358	22	.	1.53932	3.44997	2.28596
chr2R	5250867	5258428	HP1_macs2_all_combine_broad_peak_1359	44	.	1.72718	5.76472	4.41097
chr2R	5259799	5261397	HP1_macs2_all_combine_broad_peak_1360	125	.	2.28553	14.44927	12.57661
chr2R	5262101	5264034	HP1_macs2_all_combine_broad_peak_1361	52	.	1.84004	6.69916	5.26899
chr2R	5285145	5291131	HP1_macs2_all_combine_broad_peak_1362	45	.	1.73268	5.86730	4.50386
chr2R	5291970	5295691	HP1_macs2_all_combine_broad_peak_1363	78	.	1.96975	9.43487	7.85843
chr2R	5297724	5307572	HP1_macs2_all_combine_broad_peak_1364	70	.	1.88591	8.59902	7.07117
chr2R	5308422	5310146	HP1_macs2_all_combine_broad_peak_1365	18	.	1.47133	2.95217	1.83313
chr2R	5312664	5315081	HP1_macs2_all_combine_broad_peak_1366	26	.	1.53921	3.83885	2.64208
chr2R	5316691	5318033	HP1_macs2_all_combine_broad_peak_1367	35	.	1.66805	4.87647	3.58981
chr2R	5320294	5322543	HP1_macs2_all_combine_broad_peak_1368	28	.	1.57934	4.03690	2.82000
chr2R	5323211	5323765	HP1_macs2_all_combine_broad_peak_1369	12	.	1.41234	2.32340	1.26255
chr2R	5324884	5328074	HP1_macs2_all_combine_broad_peak_1370	23	.	1.53880	3.53095	2.36021
chr2R	5328970	5335260	HP1_macs2_all_combine_broad_peak_1371	57	.	1.83729	7.23660	5.77472
chr2R	5336242	5351950	HP1_macs2_all_combine_broad_peak_1372	56	.	1.80217	7.09129	5.65900
chr2R	5352844	5353352	HP1_macs2_all_combine_broad_peak_1373	60	.	1.89546	7.56980	6.07033
chr2R	5354098	5354693	HP1_macs2_all_combine_broad_peak_1374	42	.	1.73020	5.60006	4.25424
chr2R	5357377	5359874	HP1_macs2_all_combine_broad_peak_1375	33	.	1.65460	4.59514	3.33067
chr2R	5361351	5368192	HP1_macs2_all_combine_broad_peak_1376	96	.	2.11707	11.37416	9.62312
chr2R	5368919	5370731	HP1_macs2_all_combine_broad_peak_1377	75	.	2.02134	9.20661	7.58861
chr2R	5371426	5378175	HP1_macs2_all_combine_broad_peak_1378	81	.	2.03834	9.77971	8.12842
chr2R	5379124	5390208	HP1_macs2_all_combine_broad_peak_1379	73	.	1.83261	8.89796	7.30457
chr2R	5391604	5391911	HP1_macs2_all_combine_broad_peak_1380	14	.	1.37629	2.50537	1.43005
chr2R	5393287	5393707	HP1_macs2_all_combine_broad_peak_1381	26	.	1.57120	3.81282	2.61638
chr2R	5394375	5400279	HP1_macs2_all_combine_broad_peak_1382	93	.	2.11484	11.07839	9.35843
chr2R	5400931	5404356	HP1_macs2_all_combine_broad_peak_1383	27	.	1.59682	3.97964	2.76709
chr2R	5405112	5409506	HP1_macs2_all_combine_broad_peak_1384	50	.	1.79260	6.48675	5.08253
chr2R	5411522	5412545	HP1_macs2_all_combine_broad_peak_1385	21	.	1.52041	3.30669	2.15383
chr2R	5413744	5414838	HP1_macs2_all_combine_broad_peak_1386	14	.	1.43709	2.51140	1.43192
chr2R	5415932	5416717	HP1_macs2_all_combine_broad_peak_1387	29	.	1.60888	4.13849	2.91366
chr2R	5420978	5429480	HP1_macs2_all_combine_broad_peak_1388	36	.	1.66557	4.98277	3.69583
chr2R	5430141	5431892	HP1_macs2_all_combine_broad_peak_1389	33	.	1.64384	4.64394	3.37931
chr2R	5433033	5433393	HP1_macs2_all_combine_broad_peak_1390	12	.	1.41279	2.32747	1.26622
chr2R	5435859	5439481	HP1_macs2_all_combine_broad_peak_1391	26	.	1.57844	3.84325	2.64516
chr2R	5440742	5441125	HP1_macs2_all_combine_broad_peak_1392	13	.	1.42896	2.45564	1.38217
chr2R	5442058	5444622	HP1_macs2_all_combine_broad_peak_1393	28	.	1.54112	4.01967	2.80949
chr2R	5446112	5446964	HP1_macs2_all_combine_broad_peak_1394	22	.	1.53903	3.38521	2.22412
chr2R	5448154	5449344	HP1_macs2_all_combine_broad_peak_1395	20	.	1.51362	3.14908	2.00897
chr2R	5450128	5453417	HP1_macs2_all_combine_broad_peak_1396	18	.	1.49390	3.00788	1.88210
chr2R	5454773	5455161	HP1_macs2_all_combine_broad_peak_1397	21	.	1.51476	3.26352	2.11516
chr2R	5455913	5467972	HP1_macs2_all_combine_broad_peak_1398	23	.	1.54248	3.51899	2.34774
chr2R	5469109	5469469	HP1_macs2_all_combine_broad_peak_1399	16	.	1.47199	2.78610	1.68002
chr2R	5470115	5474008	HP1_macs2_all_combine_broad_peak_1400	21	.	1.50548	3.27102	2.12271
chr2R	5476456	5483571	HP1_macs2_all_combine_broad_peak_1401	57	.	1.82606	7.19205	5.74531
chr2R	5487988	5490026	HP1_macs2_all_combine_broad_peak_1402	33	.	1.62274	4.57424	3.31385
chr2R	5495497	5495902	HP1_macs2_all_combine_broad_peak_1403	19	.	1.50052	3.05707	1.92691
chr2R	5506517	5506783	HP1_macs2_all_combine_broad_peak_1404	13	.	1.42190	2.39894	1.33083
chr2R	5508879	5509292	HP1_macs2_all_combine_broad_peak_1405	11	.	1.40035	2.23695	1.18496
chr2R	5511587	5511862	HP1_macs2_all_combine_broad_peak_1406	15	.	1.45755	2.67750	1.58230
chr2R	5513719	5514392	HP1_macs2_all_combine_broad_peak_1407	19	.	1.50060	3.04198	1.91268
chr2R	5516201	5518315	HP1_macs2_all_combine_broad_peak_1408	14	.	1.43679	2.51657	1.43712
chr2R	5522852	5523078	HP1_macs2_all_combine_broad_peak_1409	21	.	1.52988	3.35218	2.19524
chr2R	5525199	5525517	HP1_macs2_all_combine_broad_peak_1410	12	.	1.41098	2.31281	1.25298
chr2R	5528887	5540359	HP1_macs2_all_combine_broad_peak_1411	65	.	1.87669	8.03913	6.51869
chr2R	5542306	5553307	HP1_macs2_all_combine_broad_peak_1412	54	.	1.79458	6.88794	5.45006
chr2R	5553937	5556058	HP1_macs2_all_combine_broad_peak_1413	28	.	1.60626	4.05282	2.83502
chr2R	5576106	5576471	HP1_macs2_all_combine_broad_peak_1414	23	.	1.55138	3.47851	2.30856
chr2R	5580414	5581773	HP1_macs2_all_combine_broad_peak_1415	36	.	1.65185	4.92510	3.63650
chr2R	5582685	5583981	HP1_macs2_all_combine_broad_peak_1416	71	.	1.96099	8.67980	7.10584
chr2R	5585064	5585531	HP1_macs2_all_combine_broad_peak_1417	48	.	1.78613	6.27762	4.88895
chr2R	5590375	5590538	HP1_macs2_all_combine_broad_peak_1418	37	.	1.71853	5.11051	3.79942
chr2R	5591693	5592383	HP1_macs2_all_combine_broad_peak_1419	23	.	1.55124	3.50434	2.33367
chr2R	5593463	5593757	HP1_macs2_all_combine_broad_peak_1420	16	.	1.45937	2.69785	1.60087
chr2R	5596930	5597168	HP1_macs2_all_combine_broad_peak_1421	77	.	2.03401	9.41716	7.79546
chr2R	5597819	5601069	HP1_macs2_all_combine_broad_peak_1422	36	.	1.68903	4.89015	3.60119
chr2R	5601820	5607600	HP1_macs2_all_combine_broad_peak_1423	29	.	1.60739	4.19128	2.96506
chr2R	5608582	5612268	HP1_macs2_all_combine_broad_peak_1424	21	.	1.50853	3.27545	2.12700
chr2R	5613498	5615330	HP1_macs2_all_combine_broad_peak_1425	20	.	1.51643	3.24465	2.09757
chr2R	5617293	5621850	HP1_macs2_all_combine_broad_peak_1426	57	.	1.82596	7.16086	5.70166
chr2R	5627708	5645121	HP1_macs2_all_combine_broad_peak_1427	76	.	1.94385	9.18086	7.60739
chr2R	5645917	5646569	HP1_macs2_all_combine_broad_peak_1428	12	.	1.40646	2.28124	1.22470
chr2R	5650524	5654926	HP1_macs2_all_combine_broad_peak_1429	150	.	2.36011	17.02043	15.06532
chr2R	5658667	5658898	HP1_macs2_all_combine_broad_peak_1430	12	.	1.38454	2.33327	1.27498
chr2R	5662665	5665055	HP1_macs2_all_combine_broad_peak_1431	143	.	2.42078	16.37511	14.36377
chr2R	5665748	5666650	HP1_macs2_all_combine_broad_peak_1432	34	.	1.66139	4.68895	3.41975
chr2R	5667602	5673523	HP1_macs2_all_combine_broad_peak_1433	54	.	1.79260	6.85318	5.44454
chr2R	5677696	5677874	HP1_macs2_all_combine_broad_peak_1434	18	.	1.47275	2.94638	1.82677
chr2R	5680143	5680574	HP1_macs2_all_combine_broad_peak_1435	16	.	1.40830	2.73978	1.64048
chr2R	5681840	5682938	HP1_macs2_all_combine_broad_peak_1436	13	.	1.40101	2.38140	1.31800
chr2R	5683885	5684484	HP1_macs2_all_combine_broad_peak_1437	19	.	1.47703	3.10029	1.96875
chr2R	5685170	5685388	HP1_macs2_all_combine_broad_peak_1438	25	.	1.58048	3.78169	2.58579
chr2R	5690945	5692082	HP1_macs2_all_combine_broad_peak_1439	18	.	1.47277	3.02087	1.89536
chr2R	5695615	5697923	HP1_macs2_all_combine_broad_peak_1440	68	.	1.93865	8.38856	6.85197
chr2R	5699444	5699900	HP1_macs2_all_combine_broad_peak_1441	11	.	1.38781	2.17083	1.12800
chr2R	5700860	5702521	HP1_macs2_all_combine_broad_peak_1442	90	.	2.12073	10.80757	9.09928
chr2R	5707969	5708141	HP1_macs2_all_combine_broad_peak_1443	12	.	1.39371	2.33478	1.27617
chr2R	5709871	5711838	HP1_macs2_all_combine_broad_peak_1444	19	.	1.47883	3.09570	1.96533
chr2R	5712974	5713757	HP1_macs2_all_combine_broad_peak_1445	14	.	1.44252	2.58084	1.49576
chr2R	5715324	5716405	HP1_macs2_all_combine_broad_peak_1446	13	.	1.39292	2.44489	1.37541
chr2R	5726812	5727111	HP1_macs2_all_combine_broad_peak_1447	14	.	1.37061	2.49173	1.41711
chr2R	5759843	5761175	HP1_macs2_all_combine_broad_peak_1448	24	.	1.52282	3.62065	2.44413
chr2R	5763953	5764498	HP1_macs2_all_combine_broad_peak_1449	12	.	1.40302	2.34952	1.28893
chr2R	5777852	5778042	HP1_macs2_all_combine_broad_peak_1450	17	.	1.47940	2.84606	1.73433
chr2R	5869728	5871786	HP1_macs2_all_combine_broad_peak_1451	18	.	1.48052	2.94498	1.82528
chr2R	5873361	5873940	HP1_macs2_all_combine_broad_peak_1452	21	.	1.52896	3.27299	2.12134
chr2R	5902352	5909386	HP1_macs2_all_combine_broad_peak_1453	23	.	1.45104	3.48533	2.31969
chr2R	5926606	5926797	HP1_macs2_all_combine_broad_peak_1454	16	.	1.40049	2.74391	1.64513
chr2R	5932550	5933031	HP1_macs2_all_combine_broad_peak_1455	14	.	1.41099	2.57921	1.49641
chr2R	5935176	5935394	HP1_macs2_all_combine_broad_peak_1456	29	.	1.57307	4.22283	2.99333
chr2R	5937377	5938870	HP1_macs2_all_combine_broad_peak_1457	12	.	1.38992	2.27980	1.22663
chr2R	5950513	5951382	HP1_macs2_all_combine_broad_peak_1458	16	.	1.47349	2.80719	1.69989
chr2R	5953688	5953937	HP1_macs2_all_combine_broad_peak_1459	11	.	1.38780	2.17352	1.12979
chr2R	5967403	5968011	HP1_macs2_all_combine_broad_peak_1460	31	.	1.64625	4.41066	3.16001
chr2R	5974214	5975084	HP1_macs2_all_combine_broad_peak_1461	19	.	1.48796	3.09212	1.96139
chr2R	5980363	5982028	HP1_macs2_all_combine_broad_peak_1462	46	.	1.76367	6.00030	4.62662
chr2R	6005903	6006108	HP1_macs2_all_combine_broad_peak_1463	11	.	1.39665	2.21049	1.16123
chr2R	6021006	6022288	HP1_macs2_all_combine_broad_peak_1464	15	.	1.43489	2.61159	1.52464
chr2R	6023178	6023841	HP1_macs2_all_combine_broad_peak_1465	13	.	1.42532	2.41755	1.34705
chr2R	6025471	6028379	HP1_macs2_all_combine_broad_peak_1466	25	.	1.54935	3.75081	2.56155
chr2R	6032600	6034479	HP1_macs2_all_combine_broad_peak_1467	23	.	1.54604	3.48888	2.32225
chr2R	6035256	6036717	HP1_macs2_all_combine_broad_peak_1468	17	.	1.46744	2.91114	1.79676
chr2R	6037994	6038201	HP1_macs2_all_combine_broad_peak_1469	15	.	1.44289	2.60813	1.52058
chr2R	6076174	6077820	HP1_macs2_all_combine_broad_peak_1470	66	.	1.88844	8.16543	6.63701
chr2R	6097882	6099906	HP1_macs2_all_combine_broad_peak_1471	22	.	1.52527	3.41140	2.25137
chr2R	6121983	6122477	HP1_macs2_all_combine_broad_peak_1472	24	.	1.51495	3.62376	2.44414
chr2R	6180974	6181429	HP1_macs2_all_combine_broad_peak_1473	61	.	1.90781	7.64956	6.14942
chr2R	6220377	6221904	HP1_macs2_all_combine_broad_peak_1474	20	.	1.51095	3.15182	2.01214
chr2R	6241196	6242329	HP1_macs2_all_combine_broad_peak_1475	14	.	1.43525	2.49802	1.41996
chr2R	6249522	6253850	HP1_macs2_all_combine_broad_peak_1476	20	.	1.47267	3.15000	2.01376
chr2R	6255214	6257153	HP1_macs2_all_combine_broad_peak_1477	18	.	1.49533	3.01622	1.88947
chr2R	6257808	6272017	HP1_macs2_all_combine_broad_peak_1478	70	.	1.90455	8.59093	7.04905
chr2R	6272911	6287577	HP1_macs2_all_combine_broad_peak_1479	52	.	1.71021	6.62286	5.21037
chr2R	6288323	6289768	HP1_macs2_all_combine_broad_peak_1480	19	.	1.51218	3.13501	1.99695
chr2R	6290625	6294271	HP1_macs2_all_combine_broad_peak_1481	23	.	1.49586	3.51429	2.34700
chr2R	6296837	6302782	HP1_macs2_all_combine_broad_peak_1482	67	.	1.90776	8.24651	6.71504
chr2R	6303506	6309515	HP1_macs2_all_combine_broad_peak_1483	64	.	1.88388	7.91179	6.41480
chr2R	6310247	6325278	HP1_macs2_all_combine_broad_peak_1484	47	.	1.71300	6.14972	4.77836
chr2R	6326308	6327814	HP1_macs2_all_combine_broad_peak_1485	54	.	1.80781	6.83150	5.40769
chr2R	6328633	6331584	HP1_macs2_all_combine_broad_peak_1486	26	.	1.56697	3.81107	2.61580
chr2R	6332292	6335788	HP1_macs2_all_combine_broad_peak_1487	20	.	1.51324	3.17566	2.03461
chr2R	6336653	6336813	HP1_macs2_all_combine_broad_peak_1488	26	.	1.58849	3.85767	2.65385
chr2R	6337997	6339286	HP1_macs2_all_combine_broad_peak_1489	17	.	1.46406	2.84550	1.73545
chr2R	6341794	6342671	HP1_macs2_all_combine_broad_peak_1490	27	.	1.59622	3.91841	2.71053
chr2R	6343899	6344217	HP1_macs2_all_combine_broad_peak_1491	23	.	1.56092	3.55129	2.37421
chr2R	6347042	6352110	HP1_macs2_all_combine_broad_peak_1492	57	.	1.67233	7.26777	5.78985
chr2R	6374672	6374995	HP1_macs2_all_combine_broad_peak_1493	18	.	1.47707	2.97455	1.85193
chr2R	6382374	6382953	HP1_macs2_all_combine_broad_peak_1494	29	.	1.57647	4.19804	2.96725
chr2R	6384158	6392882	HP1_macs2_all_combine_broad_peak_1495	30	.	1.55523	4.28870	3.05679
chr2R	6393590	6393873	HP1_macs2_all_combine_broad_peak_1496	27	.	1.58290	3.98655	2.77250
chr2R	6397857	6402247	HP1_macs2_all_combine_broad_peak_1497	41	.	1.54132	5.49415	4.15878
chr2R	6403353	6403598	HP1_macs2_all_combine_broad_peak_1498	13	.	1.42836	2.44510	1.37220
chr2R	6406092	6406267	HP1_macs2_all_combine_broad_peak_1499	20	.	1.51492	3.16456	2.02353
chr2R	6408254	6409791	HP1_macs2_all_combine_broad_peak_1500	35	.	1.67770	4.85466	3.57057
chr2R	6415909	6417164	HP1_macs2_all_combine_broad_peak_1501	34	.	1.65202	4.75111	3.47415
chr2R	6418367	6446630	HP1_macs2_all_combine_broad_peak_1502	63	.	1.81287	7.90136	6.39237
chr2R	6449050	6462993	HP1_macs2_all_combine_broad_peak_1503	77	.	1.79031	9.34506	7.73499
chr2R	6463799	6464019	HP1_macs2_all_combine_broad_peak_1504	27	.	1.59071	3.97462	2.76234
chr2R	6469555	6471963	HP1_macs2_all_combine_broad_peak_1505	28	.	1.58011	4.08778	2.86904
chr2R	6475733	6476550	HP1_macs2_all_combine_broad_peak_1506	28	.	1.61258	4.05058	2.83000
chr2R	6478172	6479475	HP1_macs2_all_combine_broad_peak_1507	24	.	1.51541	3.65368	2.47187
chr2R	6480605	6481322	HP1_macs2_all_combine_broad_peak_1508	13	.	1.41842	2.37210	1.30659
chr2R	6482345	6484081	HP1_macs2_all_combine_broad_peak_1509	51	.	1.76173	6.59931	5.17723
chr2R	6487573	6491256	HP1_macs2_all_combine_broad_peak_1510	33	.	1.43913	4.60375	3.34619
chr2R	6494700	6499042	HP1_macs2_all_combine_broad_peak_1511	28	.	1.52581	4.08903	2.87191
chr2R	6501814	6502089	HP1_macs2_all_combine_broad_peak_1512	14	.	1.40597	2.53799	1.45817
chr2R	6504406	6504689	HP1_macs2_all_combine_broad_peak_1513	13	.	1.38981	2.36650	1.30399
chr2R	6511360	6512320	HP1_macs2_all_combine_broad_peak_1514	20	.	1.50995	3.15353	2.01491
chr2R	6514538	6514776	HP1_macs2_all_combine_broad_peak_1515	16	.	1.42027	2.79487	1.69185
chr2R	6544990	6545189	HP1_macs2_all_combine_broad_peak_1516	24	.	1.56279	3.58500	2.40604
chr2R	6581215	6581398	HP1_macs2_all_combine_broad_peak_1517	16	.	1.46307	2.74324	1.64166
chr2R	6582903	6584454	HP1_macs2_all_combine_broad_peak_1518	16	.	1.46237	2.72713	1.62726
chr2R	6618602	6618954	HP1_macs2_all_combine_broad_peak_1519	14	.	1.39995	2.49985	1.42542
chr2R	6632740	6633374	HP1_macs2_all_combine_broad_peak_1520	53	.	1.79149	6.74952	5.32144
chr2R	6664360	6664578	HP1_macs2_all_combine_broad_peak_1521	50	.	1.76351	6.41201	5.00478
chr2R	6757231	6758209	HP1_macs2_all_combine_broad_peak_1522	16	.	1.40853	2.69917	1.60539
chr2R	6760208	6760428	HP1_macs2_all_combine_broad_peak_1523	17	.	1.36450	2.81402	1.70836
chr2R	6871257	6871438	HP1_macs2_all_combine_broad_peak_1524	31	.	1.63069	4.43768	3.18730
chr2R	6872735	6873081	HP1_macs2_all_combine_broad_peak_1525	18	.	1.46601	2.99399	1.87188
chr2R	6952321	6959498	HP1_macs2_all_combine_broad_peak_1526	71	.	1.83434	8.70309	7.11963
chr2R	6961632	6961799	HP1_macs2_all_combine_broad_peak_1527	23	.	1.53613	3.48237	2.31460
chr2R	6971285	6971650	HP1_macs2_all_combine_broad_peak_1528	11	.	1.38429	2.15620	1.11546
chr2R	6985996	6986490	HP1_macs2_all_combine_broad_peak_1529	15	.	1.42597	2.67262	1.58023
chr2R	7009958	7010229	HP1_macs2_all_combine_broad_peak_1530	16	.	1.45570	2.78775	1.68481
chr2R	7011378	7012755	HP1_macs2_all_combine_broad_peak_1531	110	.	2.16513	12.87112	11.09316
chr2R	7196802	7201016	HP1_macs2_all_combine_broad_peak_1532	26	.	1.52769	3.89115	2.69068
chr2R	7210897	7211777	HP1_macs2_all_combine_broad_peak_1533	14	.	1.41747	2.55411	1.47214
chr2R	7212865	7213043	HP1_macs2_all_combine_broad_peak_1534	21	.	1.53845	3.34190	2.18325
chr2R	7230277	7231331	HP1_macs2_all_combine_broad_peak_1535	56	.	1.81151	7.07291	5.63535
chr2R	7326125	7326711	HP1_macs2_all_combine_broad_peak_1536	21	.	1.50667	3.28730	2.13728
chr2R	7364492	7367016	HP1_macs2_all_combine_broad_peak_1537	21	.	1.50599	3.29883	2.14871
chr2R	7395436	7395994	HP1_macs2_all_combine_broad_peak_1538	24	.	1.55678	3.67235	2.48809
chr2R	7489861	7490540	HP1_macs2_all_combine_broad_peak_1539	11	.	1.36816	2.14400	1.10496
chr2R	7529240	7529775	HP1_macs2_all_combine_broad_peak_1540	17	.	1.48520	2.91286	1.79814
chr2R	7530986	7531152	HP1_macs2_all_combine_broad_peak_1541	14	.	1.39979	2.53160	1.45328
chr2R	7532851	7534061	HP1_macs2_all_combine_broad_peak_1542	114	.	2.12026	13.18679	11.40152
chr2R	7677676	7678729	HP1_macs2_all_combine_broad_peak_1543	112	.	2.03816	12.99940	11.21918
chr2R	7709563	7709732	HP1_macs2_all_combine_broad_peak_1544	31	.	1.64727	4.42874	3.17534
chr2R	7806388	7806907	HP1_macs2_all_combine_broad_peak_1545	15	.	1.43239	2.60741	1.51995
chr2R	7863522	7863894	HP1_macs2_all_combine_broad_peak_1546	13	.	1.42192	2.39691	1.32882
chr2R	7864557	7866950	HP1_macs2_all_combine_broad_peak_1547	19	.	1.50717	3.10908	1.97384
chr2R	7869515	7873641	HP1_macs2_all_combine_broad_peak_1548	18	.	1.45884	3.01251	1.88896
chr2R	7906186	7906509	HP1_macs2_all_combine_broad_peak_1549	38	.	1.62754	5.14290	3.83712
chr2R	7939741	7940050	HP1_macs2_all_combine_broad_peak_1550	14	.	1.41771	2.53182	1.45232
chr2R	8016347	8017092	HP1_macs2_all_combine_broad_peak_1551	56	.	1.68359	7.05113	5.60209
chr2R	8018856	8019015	HP1_macs2_all_combine_broad_peak_1552	14	.	1.41908	2.52270	1.44501
chr2R	8129720	8131302	HP1_macs2_all_combine_broad_peak_1553	27	.	1.54416	3.91402	2.71185
chr2R	8340394	8340813	HP1_macs2_all_combine_broad_peak_1554	37	.	1.69023	4.99885	3.70467
chr2R	8394562	8395612	HP1_macs2_all_combine_broad_peak_1555	18	.	1.47862	2.98084	1.85903
chr2R	8398469	8402602	HP1_macs2_all_combine_broad_peak_1556	17	.	1.46436	2.81666	1.70984
chr2R	8490711	8492173	HP1_macs2_all_combine_broad_peak_1557	73	.	1.82511	8.90823	7.30517
chr2R	8566262	8566565	HP1_macs2_all_combine_broad_peak_1558	18	.	1.49185	3.01627	1.89052
chr2R	8670286	8672441	HP1_macs2_all_combine_broad_peak_1559	74	.	1.86500	8.96525	7.40334
chr2R	8780633	8781838	HP1_macs2_all_combine_broad_peak_1560	22	.	1.52910	3.40129	2.24386
chr2R	8845402	8846843	HP1_macs2_all_combine_broad_peak_1561	99	.	2.12611	11.68351	9.95543
chr2R	8859669	8860317	HP1_macs2_all_combine_broad_peak_1562	17	.	1.47672	2.82271	1.71328
chr2R	8862546	8863666	HP1_macs2_all_combine_broad_peak_1563	24	.	1.54929	3.66138	2.47869
chr2R	9131908	9132475	HP1_macs2_all_combine_broad_peak_1564	14	.	1.43323	2.54364	1.46199
chr2R	9191598	9193173	HP1_macs2_all_combine_broad_peak_1565	52	.	1.80125	6.70369	5.29326
chr2R	9292811	9293555	HP1_macs2_all_combine_broad_peak_1566	20	.	1.51223	3.21314	2.07204
chr2R	9294707	9295464	HP1_macs2_all_combine_broad_peak_1567	37	.	1.66098	5.07300	3.76965
chr2R	9298491	9300191	HP1_macs2_all_combine_broad_peak_1568	30	.	1.56227	4.32248	3.09069
chr2R	9314614	9318849	HP1_macs2_all_combine_broad_peak_1569	86	.	2.01611	10.23850	8.60839
chr2R	9320225	9320809	HP1_macs2_all_combine_broad_peak_1570	18	.	1.49004	3.01192	1.88687
chr2R	9353926	9356395	HP1_macs2_all_combine_broad_peak_1571	28	.	1.58507	4.10402	2.88866
chr2R	9359493	9360002	HP1_macs2_all_combine_broad_peak_1572	13	.	1.41836	2.44758	1.37752
chr2R	9375720	9376665	HP1_macs2_all_combine_broad_peak_1573	16	.	1.44718	2.73805	1.63877
chr2R	9398684	9399115	HP1_macs2_all_combine_broad_peak_1574	71	.	1.98070	8.75584	7.18414
chr2R	9481203	9482060	HP1_macs2_all_combine_broad_peak_1575	11	.	1.31999	2.20114	1.15691
chr2R	9483349	9484475	HP1_macs2_all_combine_broad_peak_1576	27	.	1.55099	3.94342	2.73779
chr2R	9489532	9490342	HP1_macs2_all_combine_broad_peak_1577	18	.	1.46770	2.91986	1.80199
chr2R	9586368	9586711	HP1_macs2_all_combine_broad_peak_1578	20	.	1.48994	3.19584	2.05498
chr2R	9726767	9733901	HP1_macs2_all_combine_broad_peak_1579	26	.	1.52400	3.86337	2.66612
chr2R	9868624	9868878	HP1_macs2_all_combine_broad_peak_1580	26	.	1.51584	3.80932	2.61462
chr2R	9870378	9870917	HP1_macs2_all_combine_broad_peak_1581	11	.	1.38413	2.23293	1.18683
chr2R	10041343	10041680	HP1_macs2_all_combine_broad_peak_1582	31	.	1.58989	4.41394	3.16631
chr2R	10042476	10043649	HP1_macs2_all_combine_broad_peak_1583	13	.	1.39452	2.44203	1.37322
chr2R	10078233	10078391	HP1_macs2_all_combine_broad_peak_1584	18	.	1.48425	2.93048	1.81106
chr2R	10100628	10100972	HP1_macs2_all_combine_broad_peak_1585	12	.	1.41006	2.31014	1.25081
chr2R	10116988	10117920	HP1_macs2_all_combine_broad_peak_1586	145	.	2.42415	16.62808	14.58696
chr2R	10152042	10152986	HP1_macs2_all_combine_broad_peak_1587	14	.	1.44439	2.58010	1.49439
chr2R	10177090	10178648	HP1_macs2_all_combine_broad_peak_1588	17	.	1.46728	2.85280	1.74427
chr2R	10179478	10180581	HP1_macs2_all_combine_broad_peak_1589	22	.	1.50678	3.42739	2.26715
chr2R	10183561	10184572	HP1_macs2_all_combine_broad_peak_1590	13	.	1.42335	2.41089	1.34235
chr2R	10369107	10369368	HP1_macs2_all_combine_broad_peak_1591	27	.	1.59831	3.92578	2.71652
chr2R	10421075	10422453	HP1_macs2_all_combine_broad_peak_1592	22	.	1.51881	3.41283	2.25518
chr2R	10423462	10424016	HP1_macs2_all_combine_broad_peak_1593	15	.	1.44984	2.65007	1.55805
chr2R	10428262	10429498	HP1_macs2_all_combine_broad_peak_1594	16	.	1.44424	2.75251	1.65329
chr2R	10468541	10468830	HP1_macs2_all_combine_broad_peak_1595	14	.	1.40350	2.49511	1.42072
chr2R	10565706	10565871	HP1_macs2_all_combine_broad_peak_1596	18	.	1.48274	3.01434	1.88713
chr2R	10645353	10645896	HP1_macs2_all_combine_broad_peak_1597	12	.	1.41211	2.35897	1.29725
chr2R	10805334	10805576	HP1_macs2_all_combine_broad_peak_1598	19	.	1.51019	3.13377	1.99587
chr2R	10807886	10809508	HP1_macs2_all_combine_broad_peak_1599	16	.	1.45963	2.73499	1.63499
chr2R	10823397	10823625	HP1_macs2_all_combine_broad_peak_1600	16	.	1.45771	2.69942	1.60374
chr2R	10929954	10930904	HP1_macs2_all_combine_broad_peak_1601	33	.	1.65995	4.59650	3.33252
chr2R	10948213	10954446	HP1_macs2_all_combine_broad_peak_1602	28	.	1.55434	4.06366	2.84789
chr2R	10955087	10955313	HP1_macs2_all_combine_broad_peak_1603	17	.	1.46332	2.83379	1.72450
chr2R	10968498	10969056	HP1_macs2_all_combine_broad_peak_1604	20	.	1.51354	3.17082	2.02870
chr2R	10969971	10970133	HP1_macs2_all_combine_broad_peak_1605	23	.	1.53987	3.47536	2.30726
chr2R	11009986	11010629	HP1_macs2_all_combine_broad_peak_1606	29	.	1.59404	4.17021	2.94568
chr2R	11011863	11013176	HP1_macs2_all_combine_broad_peak_1607	27	.	1.55942	3.97805	2.77083
chr2R	11015534	11015734	HP1_macs2_all_combine_broad_peak_1608	12	.	1.41211	2.33206	1.27123
chr2R	11018152	11018740	HP1_macs2_all_combine_broad_peak_1609	20	.	1.51551	3.15995	2.01877
chr2R	11197346	11197532	HP1_macs2_all_combine_broad_peak_1610	13	.	1.42236	2.40365	1.33499
chr2R	11199190	11199921	HP1_macs2_all_combine_broad_peak_1611	16	.	1.46138	2.78189	1.67847
chr2R	11283966	11284185	HP1_macs2_all_combine_broad_peak_1612	10	.	1.35697	2.11638	1.08165
chr2R	11297764	11301773	HP1_macs2_all_combine_broad_peak_1613	27	.	1.51073	3.93204	2.73021
chr2R	11358099	11360570	HP1_macs2_all_combine_broad_peak_1614	40	.	1.62328	5.29974	4.00188
chr2R	11409324	11410354	HP1_macs2_all_combine_broad_peak_1615	23	.	1.54663	3.47346	2.30473
chr2R	11415677	11418528	HP1_macs2_all_combine_broad_peak_1616	104	.	2.11688	12.21880	10.40659
chr2R	11419872	11420115	HP1_macs2_all_combine_broad_peak_1617	16	.	1.46210	2.73880	1.63825
chr2R	11445550	11446240	HP1_macs2_all_combine_broad_peak_1618	25	.	1.53140	3.74221	2.55402
chr2R	11447000	11447434	HP1_macs2_all_combine_broad_peak_1619	12	.	1.38220	2.30968	1.25321
chr2R	11450579	11450955	HP1_macs2_all_combine_broad_peak_1620	22	.	1.48028	3.40042	2.24207
chr2R	11467096	11468556	HP1_macs2_all_combine_broad_peak_1621	45	.	1.76431	5.91867	4.55321
chr2R	11469532	11469852	HP1_macs2_all_combine_broad_peak_1622	10	.	1.34915	2.07145	1.04188
chr2R	11472822	11473511	HP1_macs2_all_combine_broad_peak_1623	27	.	1.54751	3.99740	2.78700
chr2R	11733227	11733508	HP1_macs2_all_combine_broad_peak_1624	11	.	1.39253	2.18052	1.13434
chr2R	11735598	11735755	HP1_macs2_all_combine_broad_peak_1625	17	.	1.48209	2.88385	1.76832
chr2R	11851908	11852635	HP1_macs2_all_combine_broad_peak_1626	44	.	1.73655	5.86328	4.49751
chr2R	11891205	11892895	HP1_macs2_all_combine_broad_peak_1627	79	.	1.93002	9.58887	7.99904
chr2R	11968086	11969203	HP1_macs2_all_combine_broad_peak_1628	16	.	1.45068	2.69434	1.60178
chr2R	12140105	12140886	HP1_macs2_all_combine_broad_peak_1629	12	.	1.39324	2.29825	1.24393
chr2R	12150803	12151704	HP1_macs2_all_combine_broad_peak_1630	23	.	1.52313	3.52786	2.35949
chr2R	12205487	12206192	HP1_macs2_all_combine_broad_peak_1631	27	.	1.58540	3.92486	2.71843
chr2R	12344577	12345086	HP1_macs2_all_combine_broad_peak_1632	89	.	2.05790	10.63701	8.93748
chr2R	12348774	12349280	HP1_macs2_all_combine_broad_peak_1633	14	.	1.40458	2.54654	1.46643
chr2R	12386913	12387735	HP1_macs2_all_combine_broad_peak_1634	32	.	1.60438	4.54600	3.29302
chr2R	12423550	12423803	HP1_macs2_all_combine_broad_peak_1635	11	.	1.37120	2.16549	1.12379
chr2R	12481375	12481731	HP1_macs2_all_combine_broad_peak_1636	45	.	1.73427	5.89145	4.52589
chr2R	12501859	12503712	HP1_macs2_all_combine_broad_peak_1637	67	.	1.78827	8.28121	6.73181
chr2R	12633360	12633616	HP1_macs2_all_combine_broad_peak_1638	30	.	1.63882	4.33459	3.08983
chr2R	12686214	12686860	HP1_macs2_all_combine_broad_peak_1639	16	.	1.44869	2.77071	1.66910
chr2R	12707830	12708365	HP1_macs2_all_combine_broad_peak_1640	26	.	1.54562	3.87063	2.67017
chr2R	12713590	12714360	HP1_macs2_all_combine_broad_peak_1641	14	.	1.43707	2.53214	1.45110
chr2R	12715237	12715541	HP1_macs2_all_combine_broad_peak_1642	15	.	1.45499	2.65236	1.55939
chr2R	12789501	12789890	HP1_macs2_all_combine_broad_peak_1643	23	.	1.55322	3.51813	2.34369
chr2R	12790856	12791828	HP1_macs2_all_combine_broad_peak_1644	14	.	1.43525	2.52669	1.44640
chr2R	12795736	12796077	HP1_macs2_all_combine_broad_peak_1645	17	.	1.48715	2.91227	1.79500
chr2R	12796799	12797361	HP1_macs2_all_combine_broad_peak_1646	15	.	1.43989	2.67936	1.58470
chr2R	12862431	12867278	HP1_macs2_all_combine_broad_peak_1647	40	.	1.65020	5.40378	4.08073
chr2R	12904087	12904625	HP1_macs2_all_combine_broad_peak_1648	12	.	1.39532	2.31166	1.25429
chr2R	12959475	12960193	HP1_macs2_all_combine_broad_peak_1649	15	.	1.43840	2.62729	1.53864
chr2R	13003137	13003390	HP1_macs2_all_combine_broad_peak_1650	21	.	1.50396	3.25328	2.10681
chr2R	13006511	13006784	HP1_macs2_all_combine_broad_peak_1651	35	.	1.68510	4.87763	3.58905
chr2R	13039098	13039774	HP1_macs2_all_combine_broad_peak_1652	31	.	1.64182	4.43380	3.18176
chr2R	13042300	13042807	HP1_macs2_all_combine_broad_peak_1653	12	.	1.39921	2.31851	1.25988
chr2R	13081379	13081960	HP1_macs2_all_combine_broad_peak_1654	58	.	1.85917	7.35373	5.88669
chr2R	13137046	13141153	HP1_macs2_all_combine_broad_peak_1655	18	.	1.44609	2.96196	1.84380
chr2R	13190112	13190449	HP1_macs2_all_combine_broad_peak_1656	15	.	1.44950	2.67905	1.58398
chr2R	13195867	13196340	HP1_macs2_all_combine_broad_peak_1657	10	.	1.37071	2.12927	1.09041
chr2R	13608955	13609178	HP1_macs2_all_combine_broad_peak_1658	37	.	1.71008	5.10679	3.79932
chr2R	13659241	13659460	HP1_macs2_all_combine_broad_peak_1659	17	.	1.47638	2.83450	1.72414
chr2R	13728276	13735578	HP1_macs2_all_combine_broad_peak_1660	83	.	1.87398	10.01805	8.34690
chr2R	13824701	13825028	HP1_macs2_all_combine_broad_peak_1661	21	.	1.53439	3.35595	2.19916
chr2R	13844867	13845191	HP1_macs2_all_combine_broad_peak_1662	25	.	1.58545	3.76335	2.56640
chr2R	13905767	13908370	HP1_macs2_all_combine_broad_peak_1663	27	.	1.57932	3.98716	2.77420
chr2R	13910869	13911390	HP1_macs2_all_combine_broad_peak_1664	29	.	1.56190	4.15348	2.92692
chr2R	13939641	13939991	HP1_macs2_all_combine_broad_peak_1665	31	.	1.59253	4.39299	3.14717
chr2R	14093629	14093989	HP1_macs2_all_combine_broad_peak_1666	16	.	1.44542	2.72898	1.63068
chr2R	14095365	14096833	HP1_macs2_all_combine_broad_peak_1667	30	.	1.62210	4.32418	3.08610
chr2R	14101905	14108671	HP1_macs2_all_combine_broad_peak_1668	37	.	1.52351	5.09076	3.79118
chr2R	14188481	14190254	HP1_macs2_all_combine_broad_peak_1669	79	.	1.66652	9.54434	7.90670
chr2R	14191288	14193631	HP1_macs2_all_combine_broad_peak_1670	58	.	1.80678	7.28855	5.81669
chr2R	14194308	14195413	HP1_macs2_all_combine_broad_peak_1671	72	.	1.92315	8.81078	7.21874
chr2R	14307983	14308155	HP1_macs2_all_combine_broad_peak_1672	23	.	1.55799	3.51487	2.34039
chr2R	14362337	14363133	HP1_macs2_all_combine_broad_peak_1673	42	.	1.74151	5.55477	4.21361
chr2R	14394397	14398717	HP1_macs2_all_combine_broad_peak_1674	23	.	1.50831	3.53508	2.36410
chr2R	14472971	14473962	HP1_macs2_all_combine_broad_peak_1675	21	.	1.51580	3.26017	2.11294
chr2R	14474796	14475016	HP1_macs2_all_combine_broad_peak_1676	13	.	1.43052	2.45771	1.38327
chr2R	14475794	14476076	HP1_macs2_all_combine_broad_peak_1677	13	.	1.42559	2.43067	1.35972
chr2R	14798170	14798570	HP1_macs2_all_combine_broad_peak_1678	11	.	1.38255	2.18900	1.14301
chr2R	14889369	14897541	HP1_macs2_all_combine_broad_peak_1679	52	.	1.57310	6.65159	5.22664
chr2R	15020928	15021099	HP1_macs2_all_combine_broad_peak_1680	13	.	1.42426	2.41658	1.34665
chr2R	15021822	15022025	HP1_macs2_all_combine_broad_peak_1681	46	.	1.72330	6.00996	4.63354
chr2R	15025797	15025979	HP1_macs2_all_combine_broad_peak_1682	13	.	1.42420	2.41371	1.34394
chr2R	15081019	15082835	HP1_macs2_all_combine_broad_peak_1683	176	.	2.46694	19.70564	17.65617
chr2R	15270689	15270998	HP1_macs2_all_combine_broad_peak_1684	51	.	1.81451	6.58592	5.16326
chr2R	15308945	15309485	HP1_macs2_all_combine_broad_peak_1685	18	.	1.48101	2.95349	1.83360
chr2R	15530052	15530406	HP1_macs2_all_combine_broad_peak_1686	14	.	1.43415	2.56745	1.48408
chr2R	15886481	15886792	HP1_macs2_all_combine_broad_peak_1687	16	.	1.46578	2.75199	1.64971
chr2R	15921183	15921449	HP1_macs2_all_combine_broad_peak_1688	12	.	1.40400	2.35263	1.28994
chr2R	15931918	15932461	HP1_macs2_all_combine_broad_peak_1689	69	.	1.91193	8.46316	6.92193
chr2R	16014744	16014957	HP1_macs2_all_combine_broad_peak_1690	55	.	1.77016	6.99309	5.53936
chr2R	16178156	16178894	HP1_macs2_all_combine_broad_peak_1691	59	.	1.88857	7.43930	5.95700
chr2R	16347816	16347990	HP1_macs2_all_combine_broad_peak_1692	21	.	1.52745	3.30781	2.15507
chr2R	16499983	16500164	HP1_macs2_all_combine_broad_peak_1693	19	.	1.48035	3.03726	1.91018
chr2R	16540335	16541247	HP1_macs2_all_combine_broad_peak_1694	22	.	1.53633	3.40913	2.24809
chr2R	16543667	16544496	HP1_macs2_all_combine_broad_peak_1695	21	.	1.53144	3.33175	2.17590
chr2R	16580953	16581200	HP1_macs2_all_combine_broad_peak_1696	28	.	1.60826	4.10067	2.87633
chr2R	16607754	16608198	HP1_macs2_all_combine_broad_peak_1697	10	.	1.38429	2.12274	1.08257
chr2R	16833995	16834250	HP1_macs2_all_combine_broad_peak_1698	37	.	1.65589	5.09004	3.78888
chr2R	17097184	17097766	HP1_macs2_all_combine_broad_peak_1699	19	.	1.49383	3.05938	1.92985
chr2R	17179089	17179931	HP1_macs2_all_combine_broad_peak_1700	21	.	1.50951	3.35205	2.19826
chr2R	17236830	17237397	HP1_macs2_all_combine_broad_peak_1701	17	.	1.47141	2.82443	1.71763
chr2R	17240895	17241406	HP1_macs2_all_combine_broad_peak_1702	19	.	1.48820	3.10451	1.96908
chr2R	17292913	17293140	HP1_macs2_all_combine_broad_peak_1703	21	.	1.53479	3.33332	2.17663
chr2R	17349511	17350186	HP1_macs2_all_combine_broad_peak_1704	78	.	2.01065	9.42055	7.80983
chr2R	17353738	17354328	HP1_macs2_all_combine_broad_peak_1705	22	.	1.54613	3.44517	2.27865
chr2R	17486132	17490404	HP1_macs2_all_combine_broad_peak_1706	26	.	1.54686	3.85894	2.66100
chr2R	17560512	17561512	HP1_macs2_all_combine_broad_peak_1707	72	.	1.90412	8.79686	7.24430
chr2R	17590967	17591137	HP1_macs2_all_combine_broad_peak_1708	15	.	1.44921	2.66747	1.57407
chr2R	17698278	17699106	HP1_macs2_all_combine_broad_peak_1709	57	.	1.88019	7.25827	5.78475
chr2R	17804206	17804401	HP1_macs2_all_combine_broad_peak_1710	28	.	1.61284	4.10742	2.88188
chr2R	17805958	17806296	HP1_macs2_all_combine_broad_peak_1711	24	.	1.55741	3.60313	2.42378
chr2R	17823291	17823506	HP1_macs2_all_combine_broad_peak_1712	15	.	1.43776	2.65025	1.55800
chr2R	18082577	18084642	HP1_macs2_all_combine_broad_peak_1713	56	.	1.87291	7.15189	5.68932
chr2R	18111886	18115275	HP1_macs2_all_combine_broad_peak_1714	35	.	1.60184	4.81682	3.53894
chr2R	18144213	18144728	HP1_macs2_all_combine_broad_peak_1715	25	.	1.45865	3.74571	2.55818
chr2R	18299909	18300174	HP1_macs2_all_combine_broad_peak_1716	20	.	1.49976	3.14734	2.01021
chr2R	18362273	18362600	HP1_macs2_all_combine_broad_peak_1717	25	.	1.55206	3.69564	2.51040
chr2R	18364556	18365302	HP1_macs2_all_combine_broad_peak_1718	24	.	1.51634	3.62354	2.44592
chr2R	18370413	18371006	HP1_macs2_all_combine_broad_peak_1719	14	.	1.43312	2.58159	1.49689
chr2R	18488461	18489191	HP1_macs2_all_combine_broad_peak_1720	15	.	1.44870	2.60252	1.51410
chr2R	18490000	18493192	HP1_macs2_all_combine_broad_peak_1721	17	.	1.48205	2.89450	1.77924
chr2R	18575991	18581825	HP1_macs2_all_combine_broad_peak_1722	27	.	1.40197	3.93146	2.72806
chr2R	18596558	18597687	HP1_macs2_all_combine_broad_peak_1723	23	.	1.52609	3.48150	2.31469
chr2R	18859408	18859902	HP1_macs2_all_combine_broad_peak_1724	15	.	1.27258	2.64477	1.55512
chr2R	19275483	19275681	HP1_macs2_all_combine_broad_peak_1725	13	.	1.42839	2.44921	1.37610
chr2R	19450102	19450273	HP1_macs2_all_combine_broad_peak_1726	15	.	1.44025	2.63059	1.54176
chr2R	19631903	19632210	HP1_macs2_all_combine_broad_peak_1727	17	.	1.46604	2.85084	1.73936
chr2R	19669057	19669269	HP1_macs2_all_combine_broad_peak_1728	12	.	1.39735	2.34726	1.28608
chr2R	19716242	19717157	HP1_macs2_all_combine_broad_peak_1729	20	.	1.52280	3.20890	2.06276
chr2R	19718218	19720584	HP1_macs2_all_combine_broad_peak_1730	17	.	1.48154	2.89039	1.77500
chr2R	19765421	19766202	HP1_macs2_all_combine_broad_peak_1731	15	.	1.31947	2.63496	1.54723
chr2R	19918899	19919556	HP1_macs2_all_combine_broad_peak_1732	13	.	1.41532	2.39622	1.32989
chr2R	19920344	19921796	HP1_macs2_all_combine_broad_peak_1733	15	.	1.45009	2.62367	1.53380
chr2R	19957690	19958272	HP1_macs2_all_combine_broad_peak_1734	16	.	1.46686	2.76821	1.66424
chr2R	19961294	19961948	HP1_macs2_all_combine_broad_peak_1735	24	.	1.54600	3.64163	2.46035
chr2R	19997636	19997926	HP1_macs2_all_combine_broad_peak_1736	13	.	1.42034	2.41682	1.34742
chr2R	20069396	20071631	HP1_macs2_all_combine_broad_peak_1737	94	.	2.11256	11.19391	9.44668
chr2R	20111381	20112036	HP1_macs2_all_combine_broad_peak_1738	14	.	1.40650	2.51352	1.43709
chr2R	20374554	20375076	HP1_macs2_all_combine_broad_peak_1739	35	.	1.66434	4.87452	3.59578
chr2R	20377043	20377225	HP1_macs2_all_combine_broad_peak_1740	17	.	1.47509	2.81733	1.70867
chr2R	20399752	20399927	HP1_macs2_all_combine_broad_peak_1741	26	.	1.59411	3.85631	2.65172
chr2R	20475389	20476022	HP1_macs2_all_combine_broad_peak_1742	102	.	2.14103	12.01521	10.25777
chr2R	20583521	20583785	HP1_macs2_all_combine_broad_peak_1743	19	.	1.49227	3.03505	1.90676
chr2R	20739653	20744017	HP1_macs2_all_combine_broad_peak_1744	26	.	1.55278	3.84298	2.64567
chr2R	20780508	20781135	HP1_macs2_all_combine_broad_peak_1745	45	.	1.43631	5.92341	4.55996
chr2R	20783479	20787707	HP1_macs2_all_combine_broad_peak_1746	29	.	1.56168	4.13302	2.91044
chr2R	21009795	21010055	HP1_macs2_all_combine_broad_peak_1747	15	.	1.44767	2.68928	1.59830
chr2R	21047897	21048410	HP1_macs2_all_combine_broad_peak_1748	26	.	1.58250	3.84939	2.64949
chr2R	21057189	21057405	HP1_macs2_all_combine_broad_peak_1749	31	.	1.62335	4.43723	3.19030
chr2R	21151250	21153590	HP1_macs2_all_combine_broad_peak_1750	102	.	2.10011	12.09564	10.29647
chr2R	21331859	21336025	HP1_macs2_all_combine_broad_peak_1751	324	.	3.13462	35.39085	32.40250
chr2R	21674437	21675527	HP1_macs2_all_combine_broad_peak_1752	14	.	1.43905	2.57700	1.49196
chr2R	21704422	21704891	HP1_macs2_all_combine_broad_peak_1753	18	.	1.48230	2.92876	1.81036
chr2R	21744075	21744851	HP1_macs2_all_combine_broad_peak_1754	33	.	1.64993	4.64590	3.37759
chr2R	21809705	21809959	HP1_macs2_all_combine_broad_peak_1755	16	.	1.46093	2.70483	1.60692
chr2R	21815799	21816130	HP1_macs2_all_combine_broad_peak_1756	30	.	1.61904	4.34141	3.09724
chr2R	21900177	21900559	HP1_macs2_all_combine_broad_peak_1757	80	.	2.05106	9.74031	8.09539
chr2R	22122434	22122939	HP1_macs2_all_combine_broad_peak_1758	55	.	1.80398	7.02464	5.57091
chr2R	22242980	22243181	HP1_macs2_all_combine_broad_peak_1759	15	.	1.43022	2.59616	1.51086
chr2R	22516299	22516645	HP1_macs2_all_combine_broad_peak_1760	11	.	1.40077	2.23887	1.18663
chr2R	22690857	22691169	HP1_macs2_all_combine_broad_peak_1761	24	.	1.54368	3.59449	2.41701
chr2R	22843243	22844577	HP1_macs2_all_combine_broad_peak_1762	19	.	1.47198	3.09567	1.96432
chr2R	22911731	22912352	HP1_macs2_all_combine_broad_peak_1763	29	.	1.58178	4.21365	2.98213
chr2R	22933783	22934905	HP1_macs2_all_combine_broad_peak_1764	16	.	1.43086	2.76119	1.66050
chr2R	22958934	22959850	HP1_macs2_all_combine_broad_peak_1765	47	.	1.77463	6.17718	4.79720
chr2R	22960515	22960963	HP1_macs2_all_combine_broad_peak_1766	18	.	1.49823	2.99687	1.87066
chr2R	22962647	22963680	HP1_macs2_all_combine_broad_peak_1767	30	.	1.59502	4.30901	3.07319
chr2R	23037039	23037600	HP1_macs2_all_combine_broad_peak_1768	31	.	1.63394	4.38846	3.14156
chr2R	23286318	23286897	HP1_macs2_all_combine_broad_peak_1769	35	.	1.55319	4.79367	3.51539
chr2R	23340249	23341219	HP1_macs2_all_combine_broad_peak_1770	14	.	1.44281	2.56885	1.48721
chr2R	23366397	23366934	HP1_macs2_all_combine_broad_peak_1771	87	.	2.07205	10.45533	8.75129
chr2R	23402769	23407559	HP1_macs2_all_combine_broad_peak_1772	28	.	1.57680	4.05891	2.84323
chr2R	23526890	23527319	HP1_macs2_all_combine_broad_peak_1773	11	.	1.36049	2.19030	1.14745
chr2R	23533942	23534754	HP1_macs2_all_combine_broad_peak_1774	22	.	1.52835	3.39721	2.23656
chr2R	23535809	23536765	HP1_macs2_all_combine_broad_peak_1775	15	.	1.45306	2.67617	1.58135
chr2R	23657384	23657714	HP1_macs2_all_combine_broad_peak_1776	12	.	1.36942	2.29003	1.23655
chr2R	23674934	23677672	HP1_macs2_all_combine_broad_peak_1777	126	.	2.18146	14.47486	12.64386
chr2R	23678401	23678611	HP1_macs2_all_combine_broad_peak_1778	13	.	1.39455	2.38708	1.32323
chr2R	23850650	23850893	HP1_macs2_all_combine_broad_peak_1779	11	.	1.36737	2.20521	1.15890
chr2R	23920685	23921230	HP1_macs2_all_combine_broad_peak_1780	32	.	1.61218	4.51647	3.26112
chr2R	24046994	24047778	HP1_macs2_all_combine_broad_peak_1781	43	.	1.74519	5.66587	4.31606
chr2R	24048652	24049513	HP1_macs2_all_combine_broad_peak_1782	15	.	1.45035	2.61851	1.52894
chr2R	24056952	24057914	HP1_macs2_all_combine_broad_peak_1783	95	.	2.15147	11.26710	9.51238
chr2R	24060866	24062658	HP1_macs2_all_combine_broad_peak_1784	16	.	1.46631	2.75490	1.65253
chr2R	24068563	24069161	HP1_macs2_all_combine_broad_peak_1785	35	.	1.65077	4.85029	3.56651
chr2R	24085903	24086566	HP1_macs2_all_combine_broad_peak_1786	21	.	1.52568	3.31053	2.15753
chr2R	24147337	24147501	HP1_macs2_all_combine_broad_peak_1787	21	.	1.49152	3.30898	2.15788
chr2R	24151791	24152364	HP1_macs2_all_combine_broad_peak_1788	14	.	1.42388	2.48591	1.40987
chr2R	24153607	24154431	HP1_macs2_all_combine_broad_peak_1789	17	.	1.48034	2.86010	1.74730
chr2R	24169289	24169874	HP1_macs2_all_combine_broad_peak_1790	46	.	1.72138	5.98570	4.61479
chr2R	24181701	24182341	HP1_macs2_all_combine_broad_peak_1791	15	.	1.43972	2.65704	1.56404
chr2R	24183306	24184305	HP1_macs2_all_combine_broad_peak_1792	18	.	1.46880	3.01978	1.89456
chr2R	24187051	24187726	HP1_macs2_all_combine_broad_peak_1793	20	.	1.47955	3.19249	2.05355
chr2R	24209419	24210493	HP1_macs2_all_combine_broad_peak_1794	51	.	1.81158	6.52369	5.11562
chr2R	24359655	24360027	HP1_macs2_all_combine_broad_peak_1795	25	.	1.56653	3.76022	2.56787
chr2R	24651962	24652610	HP1_macs2_all_combine_broad_peak_1796	16	.	1.47203	2.79955	1.69252
chr2R	24653773	24654341	HP1_macs2_all_combine_broad_peak_1797	16	.	1.46313	2.72693	1.62730
chr2R	24701696	24702020	HP1_macs2_all_combine_broad_peak_1798	69	.	1.89432	8.55589	6.99654
chr2R	24763774	24765370	HP1_macs2_all_combine_broad_peak_1799	50	.	1.72582	6.47796	5.06687
chr2R	24813640	24813865	HP1_macs2_all_combine_broad_peak_1800	16	.	1.45142	2.77325	1.67115
chr2R	25147347	25149233	HP1_macs2_all_combine_broad_peak_1801	18	.	1.46145	2.94097	1.82460
chr2R	25156426	25156894	HP1_macs2_all_combine_broad_peak_1802	26	.	1.58522	3.81896	2.61930
chr2R	25157547	25158987	HP1_macs2_all_combine_broad_peak_1803	39	.	1.69787	5.29795	3.98445
chr2R	25199952	25200187	HP1_macs2_all_combine_broad_peak_1804	17	.	1.48554	2.89276	1.77656
chr2R	25258421	25277822	HP1_macs2_all_combine_broad_peak_1805	68	.	1.69193	8.34293	6.80964
chr2R	25279018	25286114	HP1_macs2_all_combine_broad_peak_1806	102	.	1.84404	12.08701	10.29623
chr3L	157	19489	HP1_macs2_all_combine_broad_peak_1807	35	.	1.67916	4.82650	3.54450
chr3L	27785	28488	HP1_macs2_all_combine_broad_peak_1808	13	.	1.40789	2.45187	1.37978
chr3L	38538	51752	HP1_macs2_all_combine_broad_peak_1809	231	.	2.77222	25.52902	23.19084
chr3L	53396	56014	HP1_macs2_all_combine_broad_peak_1810	24	.	1.53684	3.62112	2.44137
chr3L	60276	60576	HP1_macs2_all_combine_broad_peak_1811	14	.	1.43283	2.52890	1.44853
chr3L	61363	61623	HP1_macs2_all_combine_broad_peak_1812	16	.	1.44912	2.74501	1.64420
chr3L	66139	69468	HP1_macs2_all_combine_broad_peak_1813	24	.	1.50006	3.57400	2.40085
chr3L	70572	72327	HP1_macs2_all_combine_broad_peak_1814	14	.	1.42113	2.55048	1.47057
chr3L	96583	96960	HP1_macs2_all_combine_broad_peak_1815	12	.	1.40793	2.29595	1.23810
chr3L	100464	103489	HP1_macs2_all_combine_broad_peak_1816	37	.	1.60217	5.05264	3.75592
chr3L	110379	110820	HP1_macs2_all_combine_broad_peak_1817	19	.	1.48358	3.10368	1.97023
chr3L	111498	111989	HP1_macs2_all_combine_broad_peak_1818	16	.	1.43220	2.70422	1.60793
chr3L	112682	113469	HP1_macs2_all_combine_broad_peak_1819	29	.	1.56987	4.18646	2.95997
chr3L	114396	115013	HP1_macs2_all_combine_broad_peak_1820	12	.	1.40971	2.33217	1.27186
chr3L	116453	116686	HP1_macs2_all_combine_broad_peak_1821	15	.	1.43928	2.59938	1.51329
chr3L	118561	119122	HP1_macs2_all_combine_broad_peak_1822	23	.	1.49189	3.55378	2.38181
chr3L	123068	124237	HP1_macs2_all_combine_broad_peak_1823	15	.	1.42947	2.60028	1.51576
chr3L	128375	128547	HP1_macs2_all_combine_broad_peak_1824	23	.	1.54210	3.48918	2.31926
chr3L	137930	138472	HP1_macs2_all_combine_broad_peak_1825	14	.	1.39275	2.47620	1.40262
chr3L	146385	146847	HP1_macs2_all_combine_broad_peak_1826	14	.	1.40263	2.48358	1.41011
chr3L	223095	223267	HP1_macs2_all_combine_broad_peak_1827	11	.	1.36334	2.16638	1.12535
chr3L	230230	231387	HP1_macs2_all_combine_broad_peak_1828	13	.	1.40420	2.41836	1.35089
chr3L	377847	378039	HP1_macs2_all_combine_broad_peak_1829	27	.	1.56848	4.00403	2.79161
chr3L	508416	508629	HP1_macs2_all_combine_broad_peak_1830	20	.	1.50744	3.21358	2.06904
chr3L	540825	542247	HP1_macs2_all_combine_broad_peak_1831	29	.	1.57199	4.20715	2.97715
chr3L	561690	561984	HP1_macs2_all_combine_broad_peak_1832	28	.	1.59235	4.01508	2.80079
chr3L	699138	699932	HP1_macs2_all_combine_broad_peak_1833	25	.	1.52725	3.69954	2.51538
chr3L	709869	710368	HP1_macs2_all_combine_broad_peak_1834	13	.	1.42085	2.41709	1.35021
chr3L	711290	711934	HP1_macs2_all_combine_broad_peak_1835	14	.	1.44207	2.55528	1.47213
chr3L	1051878	1052276	HP1_macs2_all_combine_broad_peak_1836	16	.	1.46248	2.79116	1.68516
chr3L	1159887	1160750	HP1_macs2_all_combine_broad_peak_1837	33	.	1.65626	4.56650	3.30471
chr3L	1161440	1162186	HP1_macs2_all_combine_broad_peak_1838	19	.	1.49445	3.12955	1.99463
chr3L	1220604	1220955	HP1_macs2_all_combine_broad_peak_1839	25	.	1.57457	3.69599	2.50798
chr3L	1221644	1222569	HP1_macs2_all_combine_broad_peak_1840	14	.	1.41522	2.53998	1.46083
chr3L	1247610	1248126	HP1_macs2_all_combine_broad_peak_1841	76	.	1.90098	9.22633	7.63179
chr3L	1259436	1259913	HP1_macs2_all_combine_broad_peak_1842	59	.	1.88300	7.43173	5.95152
chr3L	1294818	1295909	HP1_macs2_all_combine_broad_peak_1843	26	.	1.57561	3.81040	2.61411
chr3L	1302757	1303188	HP1_macs2_all_combine_broad_peak_1844	37	.	1.67291	4.99403	3.70288
chr3L	1384469	1384911	HP1_macs2_all_combine_broad_peak_1845	15	.	1.45054	2.61330	1.52362
chr3L	1424935	1429863	HP1_macs2_all_combine_broad_peak_1846	41	.	1.61627	5.44962	4.12044
chr3L	1479560	1479896	HP1_macs2_all_combine_broad_peak_1847	12	.	1.39768	2.31455	1.25786
chr3L	1490451	1491124	HP1_macs2_all_combine_broad_peak_1848	23	.	1.54837	3.54979	2.37829
chr3L	1506163	1506628	HP1_macs2_all_combine_broad_peak_1849	31	.	1.60980	4.43158	3.18430
chr3L	1507257	1513329	HP1_macs2_all_combine_broad_peak_1850	20	.	1.47674	3.23060	2.08785
chr3L	1741663	1742138	HP1_macs2_all_combine_broad_peak_1851	16	.	1.44778	2.76571	1.66419
chr3L	1864973	1865382	HP1_macs2_all_combine_broad_peak_1852	30	.	1.58119	4.30188	3.06288
chr3L	2063217	2069628	HP1_macs2_all_combine_broad_peak_1853	89	.	1.76585	10.63140	8.91655
chr3L	2111790	2112816	HP1_macs2_all_combine_broad_peak_1854	17	.	1.47720	2.90892	1.79197
chr3L	2243376	2244655	HP1_macs2_all_combine_broad_peak_1855	29	.	1.58461	4.17566	2.95227
chr3L	2448187	2448702	HP1_macs2_all_combine_broad_peak_1856	16	.	1.43137	2.71521	1.61991
chr3L	2453590	2454074	HP1_macs2_all_combine_broad_peak_1857	28	.	1.59792	4.07399	2.85606
chr3L	2455063	2455467	HP1_macs2_all_combine_broad_peak_1858	17	.	1.45880	2.87906	1.76553
chr3L	2464158	2466155	HP1_macs2_all_combine_broad_peak_1859	71	.	1.90555	8.72333	7.16197
chr3L	2558013	2558323	HP1_macs2_all_combine_broad_peak_1860	13	.	1.39308	2.39505	1.33031
chr3L	2584229	2584923	HP1_macs2_all_combine_broad_peak_1861	137	.	2.33940	15.75587	13.78346
chr3L	2586049	2587466	HP1_macs2_all_combine_broad_peak_1862	17	.	1.46440	2.86035	1.75042
chr3L	2751825	2755485	HP1_macs2_all_combine_broad_peak_1863	23	.	1.51326	3.51681	2.34794
chr3L	2801000	2802636	HP1_macs2_all_combine_broad_peak_1864	39	.	1.66740	5.24313	3.95204
chr3L	3040918	3041469	HP1_macs2_all_combine_broad_peak_1865	19	.	1.48798	3.10226	1.97009
chr3L	3188981	3189593	HP1_macs2_all_combine_broad_peak_1866	12	.	1.38161	2.29954	1.24432
chr3L	3271151	3271802	HP1_macs2_all_combine_broad_peak_1867	68	.	1.95372	8.39569	6.84418
chr3L	3337879	3338739	HP1_macs2_all_combine_broad_peak_1868	46	.	1.76743	6.05548	4.68118
chr3L	3339406	3339644	HP1_macs2_all_combine_broad_peak_1869	25	.	1.56993	3.75467	2.56255
chr3L	3489250	3490472	HP1_macs2_all_combine_broad_peak_1870	194	.	2.63287	21.65602	19.41789
chr3L	3559501	3560026	HP1_macs2_all_combine_broad_peak_1871	17	.	1.48645	2.90415	1.78682
chr3L	3602041	3602786	HP1_macs2_all_combine_broad_peak_1872	19	.	1.50501	3.10122	1.96521
chr3L	3603911	3604239	HP1_macs2_all_combine_broad_peak_1873	18	.	1.47968	2.98491	1.86047
chr3L	3605615	3605832	HP1_macs2_all_combine_broad_peak_1874	13	.	1.43026	2.46562	1.39096
chr3L	3824747	3825460	HP1_macs2_all_combine_broad_peak_1875	64	.	1.92993	8.01176	6.48287
chr3L	3898737	3901594	HP1_macs2_all_combine_broad_peak_1876	59	.	1.60200	7.41329	5.95053
chr3L	3983261	3983719	HP1_macs2_all_combine_broad_peak_1877	19	.	1.50843	3.10873	1.97307
chr3L	3996495	3997669	HP1_macs2_all_combine_broad_peak_1878	26	.	1.56979	3.86796	2.66900
chr3L	4134995	4136014	HP1_macs2_all_combine_broad_peak_1879	86	.	1.94576	10.32690	8.66698
chr3L	4230670	4230965	HP1_macs2_all_combine_broad_peak_1880	11	.	1.37290	2.19695	1.15160
chr3L	4292186	4292444	HP1_macs2_all_combine_broad_peak_1881	17	.	1.45433	2.87545	1.76493
chr3L	4329059	4329575	HP1_macs2_all_combine_broad_peak_1882	15	.	1.44616	2.61690	1.52919
chr3L	4330915	4332194	HP1_macs2_all_combine_broad_peak_1883	16	.	1.42001	2.71297	1.61717
chr3L	4341519	4341962	HP1_macs2_all_combine_broad_peak_1884	13	.	1.42811	2.45104	1.37864
chr3L	4359861	4360064	HP1_macs2_all_combine_broad_peak_1885	21	.	1.53212	3.30566	2.15081
chr3L	4452469	4456316	HP1_macs2_all_combine_broad_peak_1886	30	.	1.63180	4.28377	3.04360
chr3L	4485966	4486406	HP1_macs2_all_combine_broad_peak_1887	17	.	1.46445	2.81584	1.71047
chr3L	4587464	4587722	HP1_macs2_all_combine_broad_peak_1888	20	.	1.51103	3.23154	2.08443
chr3L	4773835	4774112	HP1_macs2_all_combine_broad_peak_1889	32	.	1.65221	4.49403	3.23667
chr3L	5036557	5037482	HP1_macs2_all_combine_broad_peak_1890	22	.	1.49223	3.44648	2.28461
chr3L	5045701	5047850	HP1_macs2_all_combine_broad_peak_1891	18	.	1.49226	3.01305	1.88733
chr3L	5048947	5049791	HP1_macs2_all_combine_broad_peak_1892	16	.	1.45907	2.76666	1.66426
chr3L	5104728	5107614	HP1_macs2_all_combine_broad_peak_1893	21	.	1.38851	3.33932	2.18611
chr3L	5114915	5121874	HP1_macs2_all_combine_broad_peak_1894	16	.	1.28568	2.71539	1.61984
chr3L	5458245	5466432	HP1_macs2_all_combine_broad_peak_1895	60	.	1.66824	7.54729	6.05621
chr3L	5616397	5616641	HP1_macs2_all_combine_broad_peak_1896	29	.	1.61976	4.21560	2.98196
chr3L	5634161	5634487	HP1_macs2_all_combine_broad_peak_1897	13	.	1.41399	2.46149	1.38862
chr3L	5716028	5716959	HP1_macs2_all_combine_broad_peak_1898	76	.	1.93977	9.20844	7.65724
chr3L	5940164	5941283	HP1_macs2_all_combine_broad_peak_1899	98	.	2.05560	11.55536	9.84097
chr3L	5975922	5976272	HP1_macs2_all_combine_broad_peak_1900	16	.	1.46170	2.70973	1.61124
chr3L	6040923	6042261	HP1_macs2_all_combine_broad_peak_1901	22	.	1.52892	3.41330	2.25114
chr3L	6125096	6125885	HP1_macs2_all_combine_broad_peak_1902	250	.	2.93232	27.52858	25.02121
chr3L	6221220	6221579	HP1_macs2_all_combine_broad_peak_1903	13	.	1.41264	2.38002	1.31438
chr3L	6227092	6227562	HP1_macs2_all_combine_broad_peak_1904	21	.	1.51945	3.33067	2.17746
chr3L	6412029	6412231	HP1_macs2_all_combine_broad_peak_1905	32	.	1.64946	4.53038	3.27136
chr3L	6420213	6421122	HP1_macs2_all_combine_broad_peak_1906	19	.	1.50984	3.10975	1.97323
chr3L	6428824	6429596	HP1_macs2_all_combine_broad_peak_1907	31	.	1.63134	4.36472	3.12243
chr3L	6431529	6431690	HP1_macs2_all_combine_broad_peak_1908	19	.	1.50186	3.05651	1.92481
chr3L	6513492	6514022	HP1_macs2_all_combine_broad_peak_1909	25	.	1.56941	3.70041	2.51113
chr3L	6620743	6620919	HP1_macs2_all_combine_broad_peak_1910	75	.	1.95372	9.20348	7.59001
chr3L	6781322	6782946	HP1_macs2_all_combine_broad_peak_1911	19	.	1.49232	3.08751	1.95620
chr3L	6789931	6790160	HP1_macs2_all_combine_broad_peak_1912	14	.	1.41873	2.49011	1.41436
chr3L	6856449	6857983	HP1_macs2_all_combine_broad_peak_1913	17	.	1.47527	2.87927	1.76557
chr3L	6858681	6859011	HP1_macs2_all_combine_broad_peak_1914	22	.	1.54433	3.43441	2.26892
chr3L	6859751	6860251	HP1_macs2_all_combine_broad_peak_1915	15	.	1.45408	2.67221	1.57915
chr3L	6865940	6866623	HP1_macs2_all_combine_broad_peak_1916	16	.	1.45940	2.80558	1.69951
chr3L	6894482	6894784	HP1_macs2_all_combine_broad_peak_1917	14	.	1.44580	2.57655	1.49059
chr3L	6928786	6929860	HP1_macs2_all_combine_broad_peak_1918	18	.	1.48807	2.94277	1.82422
chr3L	6969375	6969946	HP1_macs2_all_combine_broad_peak_1919	13	.	1.42216	2.39865	1.33042
chr3L	7019030	7019606	HP1_macs2_all_combine_broad_peak_1920	145	.	2.43327	16.56051	14.54537
chr3L	7249209	7250183	HP1_macs2_all_combine_broad_peak_1921	63	.	1.86980	7.83694	6.33772
chr3L	7381144	7381946	HP1_macs2_all_combine_broad_peak_1922	129	.	2.38870	14.93892	12.96225
chr3L	7498984	7503344	HP1_macs2_all_combine_broad_peak_1923	23	.	1.49955	3.56153	2.39178
chr3L	7623331	7623555	HP1_macs2_all_combine_broad_peak_1924	34	.	1.67838	4.77214	3.49278
chr3L	7886676	7888825	HP1_macs2_all_combine_broad_peak_1925	32	.	1.61554	4.45818	3.20634
chr3L	7917104	7917341	HP1_macs2_all_combine_broad_peak_1926	12	.	1.39883	2.33747	1.27703
chr3L	7922699	7923434	HP1_macs2_all_combine_broad_peak_1927	23	.	1.53630	3.49393	2.32493
chr3L	7924198	7925786	HP1_macs2_all_combine_broad_peak_1928	12	.	1.40500	2.31394	1.25526
chr3L	7983819	7984289	HP1_macs2_all_combine_broad_peak_1929	16	.	1.44166	2.75814	1.65811
chr3L	7986441	7987203	HP1_macs2_all_combine_broad_peak_1930	41	.	1.61394	5.51044	4.17185
chr3L	7988472	7988769	HP1_macs2_all_combine_broad_peak_1931	19	.	1.50091	3.04441	1.91458
chr3L	8005346	8005736	HP1_macs2_all_combine_broad_peak_1932	25	.	1.56414	3.79195	2.59655
chr3L	8019985	8020386	HP1_macs2_all_combine_broad_peak_1933	13	.	1.28556	2.37869	1.31554
chr3L	8022277	8022486	HP1_macs2_all_combine_broad_peak_1934	12	.	1.27731	2.36032	1.29978
chr3L	8023378	8023759	HP1_macs2_all_combine_broad_peak_1935	43	.	1.57279	5.69951	4.34837
chr3L	8070374	8070713	HP1_macs2_all_combine_broad_peak_1936	14	.	1.43842	2.53640	1.45482
chr3L	8107014	8107450	HP1_macs2_all_combine_broad_peak_1937	28	.	1.58200	4.10574	2.88515
chr3L	8164139	8164334	HP1_macs2_all_combine_broad_peak_1938	37	.	1.70992	5.09862	3.79063
chr3L	8233791	8238621	HP1_macs2_all_combine_broad_peak_1939	41	.	1.64875	5.44704	4.11602
chr3L	8263501	8263949	HP1_macs2_all_combine_broad_peak_1940	14	.	1.42798	2.47895	1.40356
chr3L	8384989	8385319	HP1_macs2_all_combine_broad_peak_1941	13	.	1.41683	2.37929	1.31794
chr3L	8441854	8442497	HP1_macs2_all_combine_broad_peak_1942	21	.	1.53010	3.34509	2.18932
chr3L	8484270	8484663	HP1_macs2_all_combine_broad_peak_1943	36	.	1.68024	4.91632	3.63024
chr3L	8488955	8489302	HP1_macs2_all_combine_broad_peak_1944	11	.	1.37669	2.18077	1.13783
chr3L	8490221	8490669	HP1_macs2_all_combine_broad_peak_1945	25	.	1.56497	3.72290	2.53356
chr3L	8498484	8498649	HP1_macs2_all_combine_broad_peak_1946	17	.	1.47828	2.84064	1.72944
chr3L	8499612	8505492	HP1_macs2_all_combine_broad_peak_1947	21	.	1.46751	3.34796	2.19412
chr3L	8506965	8507269	HP1_macs2_all_combine_broad_peak_1948	16	.	1.44022	2.70714	1.61177
chr3L	8675297	8675764	HP1_macs2_all_combine_broad_peak_1949	13	.	1.41729	2.36485	1.30002
chr3L	8829519	8829677	HP1_macs2_all_combine_broad_peak_1950	16	.	1.46566	2.72922	1.62823
chr3L	8833037	8833242	HP1_macs2_all_combine_broad_peak_1951	15	.	1.44162	2.67830	1.58379
chr3L	9016572	9017651	HP1_macs2_all_combine_broad_peak_1952	25	.	1.57146	3.78156	2.58855
chr3L	9077265	9078386	HP1_macs2_all_combine_broad_peak_1953	14	.	1.42974	2.53251	1.45262
chr3L	9079180	9080129	HP1_macs2_all_combine_broad_peak_1954	15	.	1.42565	2.66062	1.56968
chr3L	9083619	9084065	HP1_macs2_all_combine_broad_peak_1955	19	.	1.51154	3.12562	1.98770
chr3L	9164905	9165139	HP1_macs2_all_combine_broad_peak_1956	13	.	1.28016	2.46556	1.39335
chr3L	9176292	9177181	HP1_macs2_all_combine_broad_peak_1957	78	.	2.01429	9.48813	7.87630
chr3L	9270801	9272708	HP1_macs2_all_combine_broad_peak_1958	24	.	1.54755	3.58493	2.40810
chr3L	9277558	9278057	HP1_macs2_all_combine_broad_peak_1959	16	.	1.44123	2.74661	1.64662
chr3L	9392746	9394942	HP1_macs2_all_combine_broad_peak_1960	19	.	1.48168	3.02690	1.90126
chr3L	9421468	9422598	HP1_macs2_all_combine_broad_peak_1961	19	.	1.46446	3.11917	1.98606
chr3L	9444690	9444976	HP1_macs2_all_combine_broad_peak_1962	20	.	1.52127	3.22230	2.07603
chr3L	9526691	9527732	HP1_macs2_all_combine_broad_peak_1963	27	.	1.56278	3.90863	2.70440
chr3L	9534053	9534866	HP1_macs2_all_combine_broad_peak_1964	20	.	1.49173	3.22546	2.08036
chr3L	9536610	9536911	HP1_macs2_all_combine_broad_peak_1965	13	.	1.37050	2.39278	1.32942
chr3L	9576509	9577083	HP1_macs2_all_combine_broad_peak_1966	18	.	1.45037	2.93259	1.81708
chr3L	9578043	9578297	HP1_macs2_all_combine_broad_peak_1967	13	.	1.34383	2.36856	1.30658
chr3L	9926792	9927563	HP1_macs2_all_combine_broad_peak_1968	96	.	2.14097	11.43605	9.69476
chr3L	9935351	9935862	HP1_macs2_all_combine_broad_peak_1969	31	.	1.62698	4.42881	3.18047
chr3L	9936709	9936952	HP1_macs2_all_combine_broad_peak_1970	19	.	1.50900	3.09752	1.96239
chr3L	9937748	9938080	HP1_macs2_all_combine_broad_peak_1971	15	.	1.44734	2.59446	1.50687
chr3L	10060311	10067538	HP1_macs2_all_combine_broad_peak_1972	23	.	1.46839	3.54912	2.37861
chr3L	10289380	10289827	HP1_macs2_all_combine_broad_peak_1973	34	.	1.66621	4.68040	3.40974
chr3L	10415155	10417045	HP1_macs2_all_combine_broad_peak_1974	15	.	1.43473	2.68791	1.59456
chr3L	10686666	10687003	HP1_macs2_all_combine_broad_peak_1975	31	.	1.64270	4.44235	3.19030
chr3L	10844633	10846322	HP1_macs2_all_combine_broad_peak_1976	34	.	1.61803	4.69310	3.42348
chr3L	10849849	10850056	HP1_macs2_all_combine_broad_peak_1977	12	.	1.41046	2.31647	1.25664
chr3L	10863224	10863565	HP1_macs2_all_combine_broad_peak_1978	33	.	1.61732	4.62030	3.35430
chr3L	10917449	10918960	HP1_macs2_all_combine_broad_peak_1979	69	.	1.93838	8.52433	6.97188
chr3L	10964290	10964768	HP1_macs2_all_combine_broad_peak_1980	143	.	2.40815	16.39284	14.35435
chr3L	11087701	11088205	HP1_macs2_all_combine_broad_peak_1981	18	.	1.47399	2.97143	1.84920
chr3L	11092191	11092444	HP1_macs2_all_combine_broad_peak_1982	15	.	1.45305	2.63322	1.54182
chr3L	11105494	11106718	HP1_macs2_all_combine_broad_peak_1983	31	.	1.64086	4.37238	3.12608
chr3L	11205994	11206626	HP1_macs2_all_combine_broad_peak_1984	34	.	1.66852	4.73118	3.45556
chr3L	11251677	11251864	HP1_macs2_all_combine_broad_peak_1985	25	.	1.58528	3.76767	2.57100
chr3L	11264639	11271192	HP1_macs2_all_combine_broad_peak_1986	24	.	1.46255	3.57364	2.40013
chr3L	11277660	11278242	HP1_macs2_all_combine_broad_peak_1987	32	.	1.56089	4.50923	3.25599
chr3L	11471133	11472501	HP1_macs2_all_combine_broad_peak_1988	132	.	2.31014	15.12221	13.20742
chr3L	11499249	11500764	HP1_macs2_all_combine_broad_peak_1989	18	.	1.49031	2.98582	1.86336
chr3L	11501424	11501867	HP1_macs2_all_combine_broad_peak_1990	24	.	1.52293	3.57781	2.40281
chr3L	11502797	11503459	HP1_macs2_all_combine_broad_peak_1991	11	.	1.37400	2.16255	1.12236
chr3L	11511915	11513700	HP1_macs2_all_combine_broad_peak_1992	19	.	1.45818	3.05611	1.92985
chr3L	11552173	11552650	HP1_macs2_all_combine_broad_peak_1993	14	.	1.41914	2.47609	1.40260
chr3L	11553386	11555039	HP1_macs2_all_combine_broad_peak_1994	17	.	1.46740	2.85982	1.74864
chr3L	11565160	11566385	HP1_macs2_all_combine_broad_peak_1995	16	.	1.45785	2.78032	1.67635
chr3L	11567194	11568141	HP1_macs2_all_combine_broad_peak_1996	16	.	1.42865	2.78645	1.68515
chr3L	11571845	11572112	HP1_macs2_all_combine_broad_peak_1997	18	.	1.47925	2.91899	1.80273
chr3L	11586713	11586979	HP1_macs2_all_combine_broad_peak_1998	13	.	1.37603	2.38903	1.32573
chr3L	11609556	11609762	HP1_macs2_all_combine_broad_peak_1999	23	.	1.51877	3.48921	2.32243
chr3L	11723557	11727551	HP1_macs2_all_combine_broad_peak_2000	20	.	1.50211	3.22804	2.08320
[truncated: 4,607 more rows]
