# Supplementary material for: HP1 drives de novo 3D genome reorganization in early Drosophila embryos
Source: Nature. 2021 Apr 14;593(7858):289–93. doi: 10.1038/s41586-021-03460-z (PMC8116211; doi:10.1038/s41586-021-03460-z)
Supplement: Supplementary file 10 — RNA-Seq count table comparing the HP1-KD and control embryos at ZGA. [file 41586_2021_3460_MOESM10_ESM.xlsx]

## Sheet: 8-RNA_seq_count_table
Gene,"HP1_KD_stg5_r1","HP1_KD_stg5_r2","HP1_KD_stg5_r3","WT_st5_r1","WT_st5_r2","WT_st5_r3","WT_st5_r4"
FBgn0000003,248318,450896,225622.5,408429.5,641306,857529,679530
FBgn0000008,58.5,118,132,321.5,319,128,285.5
FBgn0000014,0.5,20.5,13,1,21.5,106.5,36.5
FBgn0000015,1,2,5,1,5.5,81,21
FBgn0000017,908.5,1383,995,1482,1454,2092.5,1194.5
FBgn0000018,49,124,90,101,130.5,63,137.5
FBgn0000022,68,79.5,61,157.5,178,80,161.5
FBgn0000024,0,1,1,0,0,1,0
FBgn0000028,0,0,0,1,1,4.5,1
FBgn0000032,475,619.5,437.5,1008,1067,472.5,1178.5
FBgn0000036,0,1,0,0,1,1,0
FBgn0000037,0,0,0,1.5,0,1,1
FBgn0000038,1,2,1,0,2,1,0
FBgn0000039,0,0,0,0,0,0,0
FBgn0000042,9356.5,15419,9784,23015,27415.5,37275.5,29564
FBgn0000043,984,1915.5,1130,2506,3453.5,4947,3949.5
FBgn0000044,1,3.5,0,0,1,0,0
FBgn0000045,0,0,0,0,0,0,0
FBgn0000046,0.5,5.5,9.5,4,4,65,22.5
FBgn0000047,0,0,0,0,0,0,0
FBgn0000052,272,522,353.5,431,649,317.5,532
FBgn0000053,161,309,144.5,329,480.5,458,367
FBgn0000055,79.5,29,28,28.5,77.5,35.5,24.5
FBgn0000056,79.5,29,28,28.5,77.5,35.5,24.5
FBgn0000057,136.5,228.5,129,245.5,272,131.5,259.5
FBgn0000061,0,0,0,0,0,0,0
FBgn0000063,48,66,76.5,80,140.5,97,92
FBgn0000064,737,1108.5,810.5,1975.5,1748,1668,1770.5
FBgn0000071,132.5,526,216.5,272,903,3362,1168
FBgn0000075,1,0,5,0,1,29.5,5
FBgn0000077,80,145,108,208,219,171,267
FBgn0000078,1,17,0,0,0,0,0
FBgn0000079,0,44,0,0,0,0,0
FBgn0000083,273,518.5,305,826.5,1022,1166,1153.5
FBgn0000084,81.5,102.5,87,187.5,200,96.5,198.5
FBgn0000092,0,2,1,2.5,7,14,12.5
FBgn0000094,0,0,0,0,0,0,0
FBgn0000097,398,573.5,510,1140,633,1451.5,1000.5
FBgn0000100,6351.5,10879.5,6389.5,9621.5,14969,18372,12783
FBgn0000108,10,13,7,21,3.5,23.5,13
FBgn0000109,63.5,110,70.5,163,247.5,285.5,261.5
FBgn0000114,326.5,531.5,665,860.5,1345.5,485.5,651.5
FBgn0000115,211,315,197.5,507.5,632.5,597,611.5
FBgn0000116,342.5,696,573,490.5,489,250,499.5
FBgn0000117,2597,4799,2834.5,5862,8000.5,14062.5,8834.5
FBgn0000119,605,935.5,611,1234.5,1733,2414,2065
FBgn0000120,0,0,1,1,2,0,1
FBgn0000121,1,1.5,0,3,4,12,4.5
FBgn0000137,0,0,0,0,0,0,0
FBgn0000139,258,480.5,261,605.5,864.5,1300,1041
FBgn0000140,724.5,1371.5,1168,1585,2449,4015.5,2526
FBgn0000146,388.5,889.5,471.5,1156,1241,1512,1447
FBgn0000147,77,183,133,188.5,241.5,143.5,259
FBgn0000150,3123,4235.5,2721,4510.5,7221,7314,5190.5
FBgn0000152,62,108,93,173.5,197.5,224,196.5
FBgn0000153,1.5,0,0,0,3,0,0
FBgn0000157,5.5,10,14.5,0,29,236,57
FBgn0000158,257,424,224,234.5,370,190.5,271.5
FBgn0000163,893.5,1648.5,812.5,1888,2650.5,4587.5,2366
FBgn0000166,675,1089.5,754.5,1864,1166.5,532.5,1577
FBgn0000173,866,1310.5,750.5,1831,2262.5,3077,2609.5
FBgn0000179,0,0,0,4,3,3,4
FBgn0000180,501.5,1305.5,591,1221.5,2380.5,5816.5,2672
FBgn0000181,2253.5,3721.5,2329.5,4553.5,6527,7582.5,6765
FBgn0000182,71,131.5,120.5,200.5,206,118,110.5
FBgn0000183,729.5,998.5,786,2506,2444,1067.5,2817
FBgn0000206,0,0,0,0,0,0,0
FBgn0000212,1177.5,1760,1240,2239,1768,3493,2578.5
FBgn0000216,93,134,135,153,273,857.5,302.5
FBgn0000221,76.5,135,99.5,262.5,240.5,288.5,310.5
FBgn0000227,1634,2802,1220.5,4870.5,6822,5236.5,6281
FBgn0000228,3755,7433,3153,11714.5,17111.5,15858.5,17870.5
FBgn0000229,22.5,38,24.5,56,95.5,298,152
FBgn0000233,55,162.5,65,232.5,264,452,265
FBgn0000239,1362,2127,1127.5,4190,4591,4047.5,5236.5
FBgn0000241,2,3,1,7,3.5,7.5,3
FBgn0000244,26,31,29.5,30,47,19,46
FBgn0000246,516.5,605,352,229,269.5,319.5,282.5
FBgn0000247,145.5,277.5,215.5,288.5,352,332.5,360
FBgn0000250,1946.5,3410.5,1904,5207.5,7376,9451,8369
FBgn0000251,961.5,1563,1082,1988.5,1420.5,899.5,1477.5
FBgn0000253,2511,3214.5,2023.5,7351.5,3201.5,10103,8500
FBgn0000256,60,67,78,92.5,123,52,97
FBgn0000257,139.5,298.5,132,278,361,579,365
FBgn0000259,162,229.5,170,482,211,643,387.5
FBgn0000261,105,206,142.5,403.5,502.5,593,553
FBgn0000273,683,1284,681.5,1934,1871,2941,2638.5
FBgn0000274,9,11.5,8,18.5,9,15,19.5
FBgn0000276,0,1,0,0,0,0,0
FBgn0000277,0,0,0,0,0,0,0
FBgn0000278,0.5,0,0,0,0,0.5,1
FBgn0000279,0,0,0,0,0,0,0
FBgn0000280,0,0,0,0,0,0,0
FBgn0000281,0,0,0,0,0,0,0
FBgn0000283,2113.5,3613,2032.5,5103,7004,10355.5,9229.5
FBgn0000286,26.5,48.5,55.5,45.5,64,162,72
FBgn0000287,2,0,0,2,1,7,2.5
FBgn0000289,1425,2370,1532,3062,3479,4166.5,3858
FBgn0000299,9,2,1,0,1,0,0
FBgn0000303,0,0,1,0,0,0,0
FBgn0000307,1696,2367.5,1516.5,4277,3976,4287,5235.5
FBgn0000308,1148.5,1798,1198.5,3452,3803.5,6248,4473.5
FBgn0000316,705.5,1112,663.5,1406.5,2004,2818.5,2214
FBgn0000317,1274,2139.5,1214.5,2984,3979,4483.5,4713
FBgn0000318,290.5,473.5,269,617.5,890,1020,895
FBgn0000319,2514.5,4627.5,2824,4799,5508.5,7990.5,6774.5
FBgn0000320,1,3,7,2,8,73,12
FBgn0000326,84,139,95,257,331.5,389.5,357
FBgn0000330,172,260,188.5,376.5,398.5,467.5,397.5
FBgn0000337,0,0,1,0,2,3,1
FBgn0000339,215.5,322,193,559.5,871,1033,935
FBgn0000346,80,132,88,65,91,57,52
FBgn0000351,1,7,4.5,4,15,13.5,16.5
FBgn0000352,758,1201,695,1936,2501.5,3604,2979.5
FBgn0000355,5.5,2,0,3,2,4,6
FBgn0000356,2,0,0,0,0,0,0
FBgn0000357,0,0,1,0.5,1,6.5,5
FBgn0000358,2,0,0,0,0,0,0
FBgn0000359,8.5,0,0,0,0,0,0
FBgn0000360,11.5,0,0,0,0,0,0
FBgn0000370,395.5,869.5,410.5,1380.5,1738,2271.5,2467
FBgn0000376,714,998.5,754,1526,792.5,776.5,1180
FBgn0000377,321,552,337.5,582.5,814.5,1193.5,903.5
FBgn0000382,699,1099,642,1509.5,1521,891.5,1665.5
FBgn0000384,529.5,866.5,527,1464.5,1992.5,885,2003
FBgn0000392,1718.5,2354,1965,3855.5,3013.5,2203.5,3376.5
FBgn0000394,32.5,54.5,45,58.5,108.5,229,89.5
FBgn0000395,72,148.5,77,181.5,340.5,968,373.5
FBgn0000404,5779,9285,5955,12925.5,15431.5,13993,17009.5
FBgn0000405,11017.5,18219,13284.5,28162,25380,15702.5,28799.5
FBgn0000406,8,2,0,0,0,1,0
FBgn0000411,838,1561,590.5,2868.5,3570,3092,4227
FBgn0000412,1006,2001,1057,3501.5,5455,7809.5,6267
FBgn0000414,889,1361,1065.5,1684.5,1526,2245.5,2035
FBgn0000416,2727.5,5065,3197,7695,10237,12753,11687.5
FBgn0000422,0,2,1,0,1,1,0
FBgn0000426,221.5,384,241,554.5,699.5,1003.5,830
FBgn0000427,5,0,0,0,0,0,0
FBgn0000439,0,13.5,15,7.5,49.5,298.5,74
FBgn0000442,0.5,1,1,0,0,1,2
FBgn0000447,331,554.5,330.5,859,1081,1099,1156.5
FBgn0000448,0,0,2,7,3,2.5,3
FBgn0000449,47,177.5,70.5,147,512.5,1257.5,526.5
FBgn0000451,0,0,0,0,0,1,0
FBgn0000454,102.5,154,137,160.5,199.5,115,134.5
FBgn0000455,200,373,251,448.5,583,594.5,621
FBgn0000459,5,38.5,20,25.5,39,266,65.5
FBgn0000463,939.5,1513,899,2325,2774.5,7179,4151
FBgn0000464,495,651,470.5,1058.5,997,1496.5,1467.5
FBgn0000473,2,1,1,1.5,3,3,3.5
FBgn0000477,25.5,78,62,125.5,221,506.5,279
FBgn0000479,337,396,282.5,811.5,274.5,391,664
FBgn0000482,198.5,378.5,214.5,458.5,513,488.5,538
FBgn0000489,84.5,200,68,282,569.5,1453.5,624
FBgn0000490,134.5,368,132,486.5,766.5,1123.5,748.5
FBgn0000492,1,5,3,7.5,13.5,50.5,19.5
FBgn0000499,613,981.5,503,1018.5,1347.5,1557.5,1446
FBgn0000500,0.5,0,2,1,0,1,3
FBgn0000504,1.5,2,0.5,2,11,4,7
FBgn0000520,171.5,203.5,129.5,258.5,313.5,336,335.5
FBgn0000524,112.5,200,219,219,386,512,280
FBgn0000527,0,0,0,0,0,0,0
FBgn0000529,1,0.5,0,0,0,0,0
FBgn0000533,246,403.5,242.5,641,783,978.5,948.5
FBgn0000535,2,0.5,5.5,5,11.5,39,7.5
FBgn0000536,196.5,343,208.5,532.5,573,455,588.5
FBgn0000541,2842,4381.5,2794.5,7712.5,7402,8607.5,9516
FBgn0000542,346,983,404,1205,1452.5,4441.5,1471.5
FBgn0000543,217.5,384.5,203.5,448.5,648.5,1000,626
FBgn0000546,485.5,688.5,440,1323,1450.5,1242.5,1729
FBgn0000547,1307,2086,1335,2867,2701.5,5932.5,3659
FBgn0000551,0,5.5,0,1,3.5,7.5,4
FBgn0000552,0,0,0,0,1,0,0
FBgn0000557,15,21,18.5,41,50.5,122,54
FBgn0000559,20757.5,37538,22142.5,48040.5,59528,82657.5,70529.5
FBgn0000560,0,0,0,0,0,0,0
FBgn0000562,245,380,356.5,443.5,571,185.5,492
FBgn0000564,0,0,0,0,0,0,0
FBgn0000565,46,115.5,69.5,242.5,378,395,494.5
FBgn0000566,602,839,512,1158.5,1443.5,1870.5,1576.5
FBgn0000567,2,2.5,0,5,2,3.5,3
FBgn0000568,5.5,29.5,25,85,80,20,65.5
FBgn0000575,235.5,551.5,306.5,569.5,998,3139.5,1312.5
FBgn0000576,23,59,33,122.5,151,267.5,159
FBgn0000577,1,7,8,11,7,70.5,36
FBgn0000578,518,795,490,1204.5,1464,2689,1600
FBgn0000579,1579,2351,2006,3745.5,3907,1838,2923
FBgn0000581,2200,3784.5,2574.5,4411,4234.5,8005.5,5172
FBgn0000588,99.5,146,129,190,286.5,407.5,295.5
FBgn0000591,2,7,8,4,2,50,21
FBgn0000592,5,0,1,0,0,0,0
FBgn0000594,1,0,0,0,0,0,1
FBgn0000606,65,64.5,51,123,176,420.5,261.5
FBgn0000611,1097,1984.5,1046.5,2944,3935,5635.5,4456
FBgn0000615,53,78.5,70.5,344,358,263.5,297.5
FBgn0000617,112.5,217.5,114,181,303.5,390,280
FBgn0000618,71,125.5,57,187.5,200.5,289,213
FBgn0000625,0,0,0,0,0,0,1
FBgn0000629,28.5,110.5,60.5,82.5,195,715,251
FBgn0000633,7,10,6,14.5,20,78,62.5
FBgn0000635,10,28,13.5,32,26,84.5,68.5
FBgn0000636,27,37,15.5,10.5,15.5,38,16
FBgn0000639,1,0,0,2,3,3,5
FBgn0000640,1,0.5,0,3.5,1,4,3
FBgn0000644,0,0,0,0,0,0,0
FBgn0000658,22,83,34,81,215,1113.5,316.5
FBgn0000659,58.5,154,82.5,150.5,198.5,782.5,278
FBgn0000662,712,1321.5,733.5,1818,2321.5,2480.5,2550
FBgn0000667,417.5,674,441.5,869,1279,1020,1103
FBgn0000709,448.5,624.5,488.5,934,570,693,675
FBgn0000711,335,574.5,275.5,874.5,1003.5,1033,1114.5
FBgn0000715,0,0.5,0,0,0.5,1,0
FBgn0000719,550.5,809.5,565,1174,1069.5,888,1435
FBgn0000721,2329.5,3817.5,2175.5,6367,7866,7748,8891.5
FBgn0000723,25.5,60,25.5,22,153.5,430,174.5
FBgn0000808,65.5,87,53,156.5,111.5,113,180.5
FBgn0000810,304,525.5,309.5,695.5,769,1117.5,953
FBgn0000826,20,26.5,28.5,21,45.5,39,38.5
FBgn0000927,91.5,192.5,138.5,156,202,86.5,91
FBgn0000928,3.5,4,3,11.5,6,13,9
FBgn0000964,1,0,0,0,0,0.5,0
FBgn0000996,1080,1737.5,1156.5,3067.5,3191.5,3024.5,3561
FBgn0001075,36.5,106.5,95,104,229,1414,437
FBgn0001077,134,237.5,157.5,390,479.5,1383.5,619.5
FBgn0001078,1211.5,1889.5,1144.5,2998,2753.5,1685,3239
FBgn0001079,375.5,703,395,873,1241,1546,1370.5
FBgn0001083,2,4,0.5,1,8,15,4
FBgn0001084,54,113.5,55,112.5,153.5,180.5,144.5
FBgn0001085,81,217.5,142,487.5,996.5,955,864
FBgn0001086,919,1866.5,1078,3198,4212,6027.5,4645
FBgn0001087,558.5,837.5,560,1371,1327.5,819.5,1507.5
FBgn0001089,0,1,0,0,0,0,0
FBgn0001090,502.5,1251.5,849.5,1470,1490,5041.5,1664.5
FBgn0001091,485,898,704,1175,1693,652.5,1244.5
FBgn0001092,207,330,301,285,414,230,232
FBgn0001098,792.5,1469.5,992,2490.5,3088.5,3931.5,3227
FBgn0001099,210,431.5,185.5,855,1272.5,1282.5,1454
FBgn0001104,889,1641.5,960.5,2710.5,3842,4734.5,4276
FBgn0001105,1204,2034,1288.5,2743.5,2536,3857.5,4111
FBgn0001108,269,477,317,528.5,581.5,778,583
FBgn0001112,1,2,0,2,0,2,2
FBgn0001114,16,0,0,0,0,2,0
FBgn0001120,140,150.5,192.5,241.5,530,136,171.5
FBgn0001122,393.5,541.5,354.5,893,804,1036,1232.5
FBgn0001123,31,99,59.5,83.5,255.5,1105,383
FBgn0001124,526.5,1011.5,543.5,1900.5,2300,2270,2470
FBgn0001125,38,19.5,26.5,38,36,14.5,16
FBgn0001128,672,939,650.5,1599.5,1533.5,861,1718.5
FBgn0001133,190,350.5,196,455.5,569,467.5,644.5
FBgn0001134,1,0,0,0,0,1,0
FBgn0001137,64,81,42,141,130,52,117.5
FBgn0001138,5.5,20,12.5,6.5,18.5,233.5,40
FBgn0001139,1468,2497,1484.5,3261,3750.5,6196,4587
FBgn0001142,421,695.5,554,1737,2023,1372.5,1877.5
FBgn0001145,8,0,0,0,0,0,0
FBgn0001147,0,0,0,0,0,1,0
FBgn0001148,1,3,4,5,5,65.5,50.5
FBgn0001149,17.5,30.5,36,49.5,63.5,27.5,39.5
FBgn0001150,402,738.5,338,1290,1451,1874.5,1511.5
FBgn0001168,173.5,378,163.5,678.5,1255,2394.5,1242.5
FBgn0001169,949.5,1479,930.5,2247.5,1838.5,1670,1857
FBgn0001170,0,0,0,0,2,0,0
FBgn0001174,1230.5,2660.5,918.5,3887,6538,5162.5,6251
FBgn0001179,146,226.5,192,345.5,540.5,932,586
FBgn0001180,1840,3357,1796,5353.5,4796.5,4163,6344
FBgn0001185,111.5,161,116,201,292,309,300
FBgn0001186,281.5,293,270.5,488,464.5,163,400
FBgn0001187,1,2,0,0,0,0,0
FBgn0001189,91,196,115,265,369.5,467,389
FBgn0001197,2560.5,4233.5,2455,7506.5,9126,13149,10887
FBgn0001202,296.5,537,340.5,607,891.5,824.5,1007.5
FBgn0001206,740,1173.5,774.5,1819.5,1840.5,3250.5,2538.5
FBgn0001208,3,0,0,2,1,0,0
FBgn0001215,1397,1988,1499,3350.5,3191,5731,4408
FBgn0001216,0.5,0,1,2,6,16.5,5
FBgn0001217,9,74.5,24,11,24,94,37
FBgn0001218,2585,3151.5,2501.5,5521.5,6169,6441,6111.5
FBgn0001220,288.5,485,443,458.5,725.5,537,557
FBgn0001222,487,985,711.5,1146,1716.5,2115,1674.5
FBgn0001223,149,200.5,92.5,422,386,199,428
FBgn0001224,273,361.5,167,1166,1528.5,1848,1842.5
FBgn0001225,383,426.5,466,1126.5,1410,654,1063.5
FBgn0001226,316.5,357,422,503,821.5,258,425
FBgn0001227,3,3,0,6,7,9,6.5
FBgn0001228,149,200.5,92.5,422,386,199,428
FBgn0001229,0,1,0,3,0,1,1
FBgn0001230,23,24.5,15,63,83,55,86
FBgn0001233,965,2272,1877.5,2796,5840.5,2650,3338
FBgn0001234,803.5,1355,676.5,601,1085.5,3456.5,1586
FBgn0001235,172.5,503.5,294.5,619.5,591,3019.5,1368
FBgn0001247,42,59,65,72,136.5,318.5,175
FBgn0001248,439.5,650,519.5,988.5,1095.5,568.5,892.5
FBgn0001250,6.5,59,29.5,12.5,65,602.5,111
FBgn0001253,1,0,0,0,0.5,7,1
FBgn0001254,11,11,15,34.5,104,366,136.5
FBgn0001255,6,3.5,2.5,10.5,9,21.5,21.5
FBgn0001256,13,15.5,13,22.5,38,12,63
FBgn0001257,4,6,11,12,13,208,94.5
FBgn0001258,13.5,20.5,9.5,47,87.5,151.5,77
FBgn0001259,0,1,0,1,0,0,1
FBgn0001263,1,0,0,0,0,0.5,1
FBgn0001269,1,6.5,3,16.5,20.5,15.5,16
FBgn0001276,99,168.5,86.5,247.5,321.5,364.5,369.5
FBgn0001280,271.5,399.5,251,441,863.5,1110,819
FBgn0001281,22,27.5,15,54.5,87.5,97,72
FBgn0001285,0,0,0,0,0,0,0
FBgn0001291,39.5,89.5,40,50.5,117,225.5,135
FBgn0001296,3,12.5,5,11,17.5,77.5,44.5
FBgn0001297,18,23,17,48,41,72,71.5
FBgn0001301,564.5,1059.5,577,1580.5,2072,3261,2247.5
FBgn0001308,743.5,1194.5,735,1285.5,1930.5,923,1832
FBgn0001311,3.5,4,3,19.5,17.5,53,45
FBgn0001313,0,0,0,0,0,0,2
FBgn0001316,1154.5,1740,1280,2574.5,2206,3131,2928
FBgn0001319,1,0,1,0,1,37,8
FBgn0001320,228,479.5,203.5,735,1030,1269.5,1073
FBgn0001321,1,0.5,0,2,3,4,4.5
FBgn0001323,29.5,103,38.5,36,118,940.5,270
FBgn0001324,81,189,124,87.5,151,708.5,241.5
FBgn0001325,547.5,1169.5,398,1842.5,2695,3464,3115
FBgn0001330,249.5,409,272,423.5,361,358.5,442.5
FBgn0001341,696,1075.5,573.5,1198,1568,2337,1759.5
FBgn0001404,658.5,925.5,679.5,1680.5,1455.5,1105,1973.5
FBgn0001491,291.5,479,230,840,962.5,1624.5,1232.5
FBgn0001565,931,1567,903.5,1990,2536,2980.5,2679.5
FBgn0001612,485.5,744,480,966,1117,485.5,1209
FBgn0001624,771,1367,841,1481,1772.5,3952,2550
FBgn0001941,722,1127,682.5,1885.5,1846.5,1147,2163.5
FBgn0001942,6134.5,10747,6212,15340.5,21214,29026.5,23761
FBgn0001961,236,364.5,268,486.5,506.5,581.5,494
FBgn0001965,86,169,128,120.5,180,649.5,210
FBgn0001967,0,0,0,0,0,0,0
FBgn0001970,145.5,254.5,152,354,473.5,447.5,469
FBgn0001974,291,535.5,287.5,767,1041,1434,1070.5
FBgn0001977,196,346.5,177,385,534,708,605
FBgn0001978,1491.5,2172.5,1367,2889.5,3352,3251,3623.5
FBgn0001981,106,198,131,271,254,334,348
FBgn0001983,2,10,7,18.5,5,0,13
FBgn0001986,560,1101.5,521,1233.5,1740,2680.5,2167
FBgn0001987,158,280,169,240,445,902.5,491
FBgn0001989,219,369.5,198,439,669,640,601.5
FBgn0001990,255,452.5,295,615.5,905.5,1173.5,987.5
FBgn0001991,0,2.5,6,0.5,4.5,66.5,26.5
FBgn0001992,0,0,0,0,0,2,3
FBgn0001994,571,1064,692.5,1195.5,1494.5,3081,2142
FBgn0001995,198.5,309,184,315.5,549,483.5,523.5
FBgn0002021,117,170.5,100.5,199,192.5,143,212.5
FBgn0002022,406,637.5,391.5,1104.5,1370,2053.5,1583.5
FBgn0002023,0,1,1,2,0,3.5,1.5
FBgn0002031,438.5,539.5,459,533.5,733.5,339.5,538.5
FBgn0002036,41.5,36.5,38,69.5,69,19,57
FBgn0002044,1020.5,1488,1075,2173,2289.5,1521,2058
FBgn0002069,142,216,199.5,217,306,324,286.5
FBgn0002121,2725,4386,2388.5,7375.5,11416,17768,12887.5
FBgn0002174,79.5,156.5,86,122,216,213.5,106
FBgn0002183,359.5,657,559,709,979,951.5,997
FBgn0002283,46,84.5,90.5,117,222,343,205.5
FBgn0002284,1233.5,2202,1087,2738,3876.5,5155,3898
FBgn0002306,3,24.5,28,3,21.5,173.5,55
FBgn0002354,21,21,25.5,15,60,93.5,48.5
FBgn0002413,2520,3380.5,2034.5,4602.5,4673,2900,5311
FBgn0002431,4166,6582.5,4190,8711,8871.5,14869.5,11828.5
FBgn0002440,0,1,0,0,0,0,0
FBgn0002441,1051,1822,1072.5,2611.5,3169,3014,3454.5
FBgn0002466,1660.5,2738.5,1546,4286,5487.5,8234,7527.5
FBgn0002521,828,1267,652,2203.5,2892,3634.5,3194.5
FBgn0002522,0,0,0,1,0,5,4
FBgn0002524,652,873,646,1446,1278.5,576,1484.5
FBgn0002525,1325,2552.5,1359,3314.5,4450.5,7170.5,4850
FBgn0002526,16,30.5,14.5,54.5,84.5,261,113
FBgn0002531,0,0,0,0,0,0,0
FBgn0002533,0,1,0,0,0,0,0
FBgn0002534,0,0,0,0,0,0,0
FBgn0002535,0,0,0,0,0,0,0
FBgn0002542,97.5,217.5,168,208,412.5,827.5,458
FBgn0002543,187,556.5,351,387.5,1069,4272,1518.5
FBgn0002552,134.5,289,240.5,365,543.5,708,500
FBgn0002561,95,96,121.5,143.5,218.5,463.5,206.5
FBgn0002562,1,0,0,0,0,0,0
FBgn0002563,27,0,0,0,0,0,0
FBgn0002564,0,2,2,6,9.5,22,12
FBgn0002565,16,0,0,0,0,1,0
FBgn0002566,337,569.5,363.5,862,1165.5,1396.5,1283.5
FBgn0002567,879.5,1166.5,812.5,1919,1241,881,1890.5
FBgn0002569,0,2,0,0,0,0,0
FBgn0002570,0,4,0,0,1,1,0
FBgn0002571,0,2,1,0,0,1,2
FBgn0002573,4,6,1,10.5,13,8,15
FBgn0002576,0,1,0,2,0,5,2
FBgn0002577,0,0,0,10,15,4,11.5
FBgn0002578,0,0,0,0,0,1,0
FBgn0002579,3266.5,5516,3083.5,7068.5,9901,11667,9928.5
FBgn0002590,1925.5,3385.5,1839.5,3270,4768,6310.5,5113.5
FBgn0002592,0,1,1,1,0,6,2
FBgn0002593,4074.5,7399,4260,6811,11124,13833,11677.5
FBgn0002609,0,0,0,0,0,0,1
FBgn0002622,3881.5,6984.5,4068.5,8603,13572,16384,13253
FBgn0002626,3720,6549,3688.5,5002,8241.5,9524.5,7834
FBgn0002629,60,129,90,112.5,161,250.5,163
FBgn0002631,5,17,19,2,21,150,46
FBgn0002632,0,0,2,0,1,2,5
FBgn0002633,16,26,32,11,50,193,81.5
FBgn0002638,2714.5,4754,2467.5,7294,9856.5,14213,11494
FBgn0002641,292,422.5,270,613.5,472,207.5,575.5
FBgn0002643,254.5,346.5,279.5,336.5,275,675.5,270
FBgn0002645,1294.5,2098.5,1319.5,3404.5,3705,4567.5,4122.5
FBgn0002673,900,1201,740.5,2217.5,2038.5,882,2330
FBgn0002707,126,232,133,338.5,471,507,503
FBgn0002709,209.5,319.5,257,386,529,994,572.5
FBgn0002715,202.5,350,188.5,573.5,751,556,804
FBgn0002716,185.5,304.5,193,511.5,628,394,714
FBgn0002719,186.5,187,131,339.5,379.5,206,275
FBgn0002723,97.5,144.5,108,205,236,244,232
FBgn0002732,3,7,4.5,8,12,56,21
FBgn0002733,0,1,1,0,0,2,4
FBgn0002734,0,0,0,1,0,1,0
FBgn0002735,0,0,0,1,0,0,0
FBgn0002736,515,809,489,1333,1833.5,2858.5,2184
FBgn0002772,0,0,0,0,0,0,0
FBgn0002773,0.5,2,2,1,5.5,10,6
FBgn0002774,219,333,214.5,521,477.5,875,665
FBgn0002775,347.5,512,352,620.5,812,728,980
FBgn0002778,368.5,478.5,308,970,974.5,1088,1263
FBgn0002780,3677,5615,3387,8149,11063,14420,12041.5
FBgn0002781,2254,4330,2567.5,5670.5,8035.5,9644,8364.5
FBgn0002783,1610,2629,1763.5,4605.5,4611,8087,5780
FBgn0002787,84,150.5,116,136,339,223,259
FBgn0002789,0,0,0,0,0,0,0
FBgn0002791,327,595,362,812,1204.5,1174,1318
FBgn0002838,1,4,0,2.5,0,6.5,4.5
FBgn0002842,0,0,0,0,0,0.5,0
FBgn0002855,0,2,0,1,0,1,0
FBgn0002856,0,0,0,0,0,2,0
FBgn0002862,0,0,0,1,0,0,0
FBgn0002863,0,0,0,0,0,1.5,0
FBgn0002865,0,0,0,0,0,0,0
FBgn0002868,18.5,41,18,6.5,10,11.5,14.5
FBgn0002869,0,0,0,0,0,0,0
FBgn0002872,1005.5,1450,850,2691.5,2767,3226.5,3617.5
FBgn0002873,3169,6023.5,2985.5,7452.5,8296.5,13728.5,10480.5
FBgn0002878,118,241.5,248,117,193,378.5,178
FBgn0002887,71,126,57,104.5,148,294.5,190
FBgn0002891,185.5,379.5,260.5,509,499,514,696.5
FBgn0002899,28.5,31.5,37,47,87,24,37.5
FBgn0002901,262.5,401.5,267,569,548.5,396,708.5
FBgn0002905,43.5,136,64.5,140,255,708,437.5
FBgn0002906,677.5,1012.5,649,1220,1269,973.5,1400
FBgn0002909,278,475.5,297.5,692.5,803,671.5,914
FBgn0002914,654,968,586.5,1842,2464.5,2393,2671
FBgn0002917,8,10.5,12.5,0.5,5,57,11
FBgn0002921,600.5,932.5,867,1094,1357.5,997.5,1189.5
FBgn0002922,0,0,0,0,0,1,0
FBgn0002924,646.5,1069.5,651.5,1617,1864,1657.5,1815.5
FBgn0002926,4,11.5,9,10,16,18.5,27
FBgn0002930,3,1,0,0,0,0,0
FBgn0002931,33.5,135,63.5,68,251,1102.5,332
FBgn0002932,942.5,1710.5,1067,2252,3257.5,8258,3918
FBgn0002933,0,0,0,0,0,0,0
FBgn0002936,3,5,4,7,5,9.5,10.5
FBgn0002937,2.5,9.5,1,3,6,18.5,5.5
FBgn0002938,1.5,4,3,0,1,2,0
FBgn0002939,2,2,0,2,0,0,2
FBgn0002940,0,0,0,0,0,0,0
FBgn0002941,0,2,0,1,0,0,0
FBgn0002945,147,477.5,239,230.5,722.5,3942.5,1016.5
FBgn0002948,25.5,20,17,41.5,66,115,49
FBgn0002962,345,599,552.5,1344.5,1846.5,882,1357.5
FBgn0002973,544,1054,691,1612.5,2204.5,3196,2545
FBgn0002985,143,353.5,150.5,588,1129.5,2064.5,1107.5
FBgn0002989,201,305,165,365,553.5,656,555.5
FBgn0003002,145,705.5,329,294.5,982.5,4157.5,802.5
FBgn0003008,111,190,121,329,430.5,523.5,465
FBgn0003009,4,12,0,2.5,5,7,7
FBgn0003011,0,0,0,0,0,0.5,0
FBgn0003015,930,1700,1429.5,2837,3402,1012.5,3375
FBgn0003016,344.5,480.5,387,591,422.5,211.5,546.5
FBgn0003023,407,806.5,679,1024,1068.5,447,896
FBgn0003028,208,343,404,309.5,335.5,278.5,194.5
FBgn0003034,0,0,0,0,0,0,0
FBgn0003041,647,1489.5,853.5,1400.5,3008.5,9666.5,3728
FBgn0003042,61,158,100.5,170,411,790.5,419.5
FBgn0003044,216,425,307.5,486.5,771,1676.5,821.5
FBgn0003046,2,0.5,1,1,1,6.5,4.5
FBgn0003048,702.5,1368.5,971,1066,1077.5,2412.5,1298.5
FBgn0003053,14.5,56,33,52.5,40,281.5,83
FBgn0003057,0,0,0,0,0,0,0
FBgn0003060,0,0,0,0,0,0,0
FBgn0003062,363,467.5,358,457.5,533,908,513
FBgn0003065,0,0,1,0,0,0,0
FBgn0003067,206,379,130.5,722,550,3063,1330.5
FBgn0003068,0,0.5,0,0,0,5,0
FBgn0003071,262,427.5,314,531.5,727.5,382.5,528.5
FBgn0003074,52,75,46,65.5,155,422.5,127
FBgn0003076,346,511,372,723.5,838.5,465.5,817.5
FBgn0003079,539,864.5,521.5,1106,1055.5,1359.5,1341
FBgn0003082,9,13,7,16.5,37,138,46.5
FBgn0003086,0,0,0,0,0,0,0
FBgn0003087,619.5,925,529.5,1965,2370.5,1099,2494
FBgn0003089,0,3.5,2,2.5,3,6.5,14.5
FBgn0003090,1,2,1,1,3,3,1
FBgn0003091,2,0,2,3.5,4,15,55.5
FBgn0003093,26,43.5,29,120,111,66,117.5
FBgn0003114,197.5,300.5,210.5,285,400,246.5,333
FBgn0003116,121.5,179,90,249,325,310,279
FBgn0003117,6,11,10.5,5.5,20,213,102.5
FBgn0003118,9,39.5,30,43,76.5,357,154.5
FBgn0003124,2062,3429,2250.5,5616,7184.5,9207.5,8172
FBgn0003129,0,0,0,0,0,0,0
FBgn0003130,0,0,0,0,0,0,0
FBgn0003132,0,0,0,1,2,20.5,3
FBgn0003134,670,1069.5,638.5,1762,1999,1879.5,2329.5
FBgn0003137,13,3,1,0.5,2,4,8
FBgn0003139,369,606,371,815.5,1028,747,945
FBgn0003140,0,0,0,0,0,1,0
FBgn0003141,209.5,448,255,580,947.5,1274.5,999.5
FBgn0003145,103,320,151.5,277,547,2431.5,779.5
FBgn0003149,1,1,1,1,3,12,3.5
FBgn0003159,216,327,365,458.5,315,131.5,342.5
FBgn0003162,1,2,3,12,6.5,5.5,13.5
FBgn0003165,2149,3222.5,2211,4380.5,3914.5,3790,1747.5
FBgn0003169,1074.5,1674.5,896,2722,3558,3713.5,3720.5
FBgn0003174,0,6,0,4,6,12,1
FBgn0003175,203.5,425.5,383.5,267.5,313,1032.5,308
FBgn0003187,157,200.5,255.5,377,665.5,199.5,341.5
FBgn0003189,364.5,692.5,521,552,646.5,894,662
FBgn0003204,32,37,46,54.5,86,95,58
FBgn0003205,1481.5,2325,1301,3283.5,3423,6254,4778
FBgn0003206,182.5,260.5,179,266.5,328,303,280.5
FBgn0003209,49,85.5,100.5,96,124,118,124
FBgn0003210,912.5,1334,805,2092,2585.5,2775.5,2889
FBgn0003218,201,289.5,217,289.5,398.5,250,319
FBgn0003227,3,21,8.5,14,28.5,148.5,54.5
FBgn0003231,1551.5,2403,1487,4394,4798.5,4568,5304
FBgn0003248,0,1,0,0,1,2,1
FBgn0003249,0,0,0,0,0,0,0
FBgn0003250,1.5,4,2,7.5,14,54.5,26
FBgn0003254,181.5,403.5,211.5,773,831.5,1581.5,931
FBgn0003255,0,1.5,0.5,0,1,5.5,5
FBgn0003256,516.5,749,378.5,2191.5,2709,1867.5,2762
FBgn0003257,497.5,755,418,1011.5,1477,1752,1470
FBgn0003261,3363.5,4493,2685.5,4591.5,4785.5,8103.5,5390
FBgn0003267,0,0,0,0,0,0,0
FBgn0003268,209,398.5,268.5,428.5,491.5,469,591
FBgn0003270,242,250,163.5,548,474.5,165.5,513.5
FBgn0003274,4290.5,7687,4059.5,9286,13443,15783,13003.5
FBgn0003275,245,386,234.5,305.5,554,757.5,554.5
FBgn0003277,2231.5,3939.5,2446,5512.5,6428,9605,8124.5
FBgn0003278,160,295,178.5,322.5,361,480.5,436.5
FBgn0003279,4032.5,7175.5,5098,6929.5,9985.5,12545,8353.5
FBgn0003285,14,68.5,47.5,154,213,582.5,257.5
FBgn0003292,27.5,58,59,48,59.5,161.5,56
FBgn0003295,0,0,1,0,0,0,0
FBgn0003300,198,416.5,201.5,533,655.5,1604,510
FBgn0003301,160.5,240,176.5,171,139.5,107,132
FBgn0003302,12,13.5,24.5,36,33,49.5,30
FBgn0003308,35.5,107.5,69.5,96.5,290.5,1003,340
FBgn0003310,506,781.5,563.5,961.5,1188,1786.5,1332
FBgn0003312,17,22,18.5,16.5,38,99.5,56.5
FBgn0003313,278,759.5,332.5,1029,2625.5,6533,2667.5
FBgn0003317,536,775,528,1476,1721,1074,2011.5
FBgn0003319,0,0,0,0,0,0,0
FBgn0003321,512.5,786,557,936,1138.5,1356,1152.5
FBgn0003326,352,835.5,348.5,944.5,2105.5,4481.5,2132.5
FBgn0003328,18,76.5,24.5,19,125.5,624,134
FBgn0003330,299,453,293,552,479,685.5,564
FBgn0003334,295,402,334,508,767.5,977.5,687
FBgn0003339,2,2.5,1,1.5,7,39.5,13.5
FBgn0003345,42,61,52.5,71,112,134.5,109
FBgn0003346,792.5,1484,806.5,1973.5,2930,4285,3315.5
FBgn0003353,11.5,16.5,11.5,23,29.5,78,72.5
FBgn0003356,1,0,0,0,0.5,0,0
FBgn0003357,0,2,0,1,3,0,0
FBgn0003358,0,2,0,0.5,0,2,0.5
FBgn0003360,6248.5,9352,5667.5,14389,19453,25063.5,20666.5
FBgn0003366,1,1,0,0,1,2,0
FBgn0003371,628.5,1068.5,703,1654,1977.5,3091.5,2170.5
FBgn0003372,0,0,0,0,0,0,0
FBgn0003373,0,0,0,0,0,0,0
FBgn0003374,0,0,0,0,0,0,0
FBgn0003375,0,0,0,0,0,0,0
FBgn0003377,0,0,0,0,0,0,0
FBgn0003378,0,0,0,0,0,0,0
FBgn0003380,1,0,0,6,5,9,6
FBgn0003382,2,0,0,1,3,1,1
FBgn0003386,0,1,0.5,0,0,2.5,0
FBgn0003388,0,0,0,3,2,0,2
FBgn0003390,0,2,0.5,0,2,3.5,0
FBgn0003391,1940,3445.5,1797.5,4511.5,6696,12382,7781.5
FBgn0003392,687.5,1083,623.5,1609.5,2104.5,2419,2367.5
FBgn0003396,693.5,1327,798.5,1306.5,1432,3107.5,2059
FBgn0003401,49,70,38,33,41,30,27
FBgn0003410,856.5,1308.5,780,2441,2375.5,1635.5,2649
FBgn0003411,160,417.5,203.5,324,588,1091,621.5
FBgn0003415,2390,3922.5,2853,4220.5,3265.5,4730,4469.5
FBgn0003416,805,1283,722.5,1766.5,1985.5,2732.5,2446.5
FBgn0003423,257,427.5,413.5,700.5,766.5,364,809.5
FBgn0003429,0,0,1,0,1,8.5,2.5
FBgn0003430,83,183.5,84,244,294.5,654,427.5
FBgn0003435,5,29.5,30,48.5,54,129.5,73
FBgn0003444,928,1774.5,913,2432.5,3872,7026.5,4165.5
FBgn0003447,810.5,1316.5,792.5,2260,2599.5,3832.5,3317.5
FBgn0003448,145.5,365.5,207.5,514,437.5,871.5,533
FBgn0003449,397,618,355,812.5,1162,1547,1290
FBgn0003450,50,78.5,48,133,133,66.5,129
FBgn0003459,701,1322.5,796.5,1766,2003.5,2166.5,2267.5
FBgn0003460,1,4.5,3,1,3,33.5,12
FBgn0003462,1036,1555.5,928,1957.5,2657,3116.5,2500
FBgn0003463,379.5,1014,421.5,1246.5,1312,5564.5,2113.5
FBgn0003464,107,275,188.5,171.5,256,415,128
FBgn0003475,361,654,534,1023.5,968.5,491.5,918
FBgn0003479,184,273.5,150.5,201,269,334.5,263
FBgn0003480,73.5,65,54,82,86,75.5,91.5
FBgn0003482,42.5,65.5,58,77,97.5,100.5,111.5
FBgn0003483,724.5,1248,840,1303.5,1473,1189,1562
FBgn0003486,380.5,828.5,320,873,1908.5,3889.5,1845.5
FBgn0003495,132,216.5,225,424,441,160.5,411.5
FBgn0003499,3,15.5,15.5,10.5,8,27.5,10.5
FBgn0003502,1543.5,2440.5,1298,2958.5,4358,5251,4967
FBgn0003507,69,216.5,141,85.5,273.5,1605.5,416.5
FBgn0003510,3048.5,6545,2548,8463.5,13931.5,17566,13363.5
FBgn0003511,3048.5,6545,2548,8463.5,13931.5,17566,13363.5
FBgn0003512,352.5,868,524,624,670,936.5,1004
FBgn0003513,2,2,2,2,3,4,3.5
FBgn0003514,308.5,670,331,754,1093.5,1711,1237.5
FBgn0003515,0,0,0,0,1,0,0
FBgn0003517,6823,12293,6670,16022.5,20081,27520,19427
FBgn0003520,1138.5,1674,1223,2572,2488.5,3637.5,3516.5
FBgn0003525,649.5,1084,937,2907,2728.5,1545.5,3092
FBgn0003527,7.5,7,7,14,9,9.5,5.5
FBgn0003545,597.5,981,568.5,1335.5,1801.5,1863.5,1911.5
FBgn0003557,733,1379,892.5,1742.5,1671.5,1778.5,2154
FBgn0003559,191.5,328.5,207.5,409.5,441,810.5,545.5
FBgn0003567,983,1454,771.5,2503.5,3512,4317.5,3934.5
FBgn0003575,569.5,998,566,1402,1756.5,2981,2316
FBgn0003598,1286.5,2077.5,1405.5,3847.5,3304,3404,4305.5
FBgn0003607,527.5,1077,574,2709.5,4100.5,6395.5,4601.5
FBgn0003612,904,1534.5,1124,2972.5,2880,3298.5,3211.5
FBgn0003638,370,610,377.5,556,533,615,626.5
FBgn0003651,1,0,1,0,0,0,0
FBgn0003654,160.5,260,180,314.5,446.5,430,330
FBgn0003655,879.5,1557.5,1032.5,2214,2209.5,819,2413.5
FBgn0003656,1159.5,1767,1253,2880.5,2750.5,2342.5,3484
FBgn0003660,276,405,308,890.5,1328,1666.5,1335.5
FBgn0003676,612,865.5,594,948,1049.5,1312,1029.5
FBgn0003683,2906,4960.5,1941.5,8123.5,11386.5,11116,10144
FBgn0003687,119.5,233,179,278,400.5,459,395.5
FBgn0003701,1297.5,2046.5,1168.5,3417,4065,3144,4787.5
FBgn0003710,1,2,3.5,3,5,19,13.5
FBgn0003714,101.5,200.5,99.5,210,250.5,271.5,253.5
FBgn0003716,474.5,610,491,895,636,1001.5,775.5
FBgn0003719,535.5,1267.5,487,1236.5,1914,2359.5,2091
FBgn0003720,354,712.5,319.5,1171,1387,1513.5,1671.5
FBgn0003721,1389.5,2353,1397.5,4335,5659,7176.5,6914.5
FBgn0003731,622.5,1398,594,1786,2857.5,4661,3141.5
FBgn0003733,675.5,1142,691.5,1740,1735.5,987,2031.5
FBgn0003741,23,50,23.5,37.5,67,84.5,48.5
FBgn0003742,221.5,336,245,513.5,546.5,330.5,634.5
FBgn0003744,38,41.5,53,54.5,107.5,94.5,71
FBgn0003747,0,0.5,1.5,0,1,0,1.5
FBgn0003748,77,167,109.5,235.5,296.5,256.5,261.5
FBgn0003751,3,6,3.5,6.5,8,7.5,4.5
FBgn0003861,0,0,0,0,0,0,0
FBgn0003862,732.5,1672.5,1043,1418,2740.5,7189,3607
FBgn0003863,0,1,0,0,0,0,0
FBgn0003865,111.5,226,111,388,605,440.5,592.5
FBgn0003866,23,84.5,88,26,77,791,274.5
FBgn0003867,1,0,0,0,3,2,0
FBgn0003870,85,112.5,133,221,262,130.5,173.5
FBgn0003882,310.5,418.5,334.5,640.5,688.5,469.5,617
FBgn0003884,6586.5,13118,7173.5,19893,27048,41075,30415.5
FBgn0003885,819.5,1618.5,908.5,1898,2496,4196.5,2760.5
FBgn0003886,0,0,0,0,0,0,0
FBgn0003888,2,6.5,2,2,2,9,3.5
FBgn0003889,1,0,0,0,0,0,1
FBgn0003890,2.5,0,0,2,6,3,0
FBgn0003891,368.5,575,518.5,631.5,893.5,2176,1237.5
FBgn0003892,207.5,667,391.5,595.5,1142,3720,1196
FBgn0003896,9.5,57.5,29.5,30.5,72,355.5,162.5
FBgn0003900,178.5,489.5,261,641,1002.5,2020,1067
FBgn0003916,3811,3552,2330.5,12490.5,26137.5,24553,33394.5
FBgn0003920,3384,3357.5,2060,29248,49886,55535.5,50803.5
FBgn0003922,59,86,40.5,157,432,428,440
FBgn0003923,8,10,6.5,79,117,148,126
FBgn0003926,0,0,0,0,0,0,0
FBgn0003930,281.5,211,136,2975,5390.5,5149,4525
FBgn0003931,57.5,38,36,612.5,1039.5,1224,1128.5
FBgn0003933,4,8,6,390,430.5,610.5,484.5
FBgn0003934,17,10,9,854,1138,1290.5,1121.5
FBgn0003935,7,7.5,5.5,280.5,516,467,332.5
FBgn0003936,2,0.5,0,5,5.5,11,5
FBgn0003938,21.5,11,6,171.5,210,261,221
FBgn0003941,3008.5,4997,2959,4393.5,6909,8294,6542
FBgn0003942,4543.5,7562,4437.5,10116.5,15747,17137.5,15154
FBgn0003943,1683,2309.5,1774,4044.5,5074,4608.5,3909
FBgn0003944,5.5,20,8.5,1,23,143.5,38
FBgn0003950,5,11,9,7,14,44,9
FBgn0003961,0,5,0,3,4,4,6
FBgn0003963,8,51,59.5,7.5,35,390,103.5
FBgn0003964,202.5,295.5,247.5,344.5,525,494.5,454.5
FBgn0003965,4.5,3,3,0,1,0,0
FBgn0003969,611,1226,653,1497,1721,1890.5,1948
FBgn0003975,0,2,1.5,8.5,6,9,6.5
FBgn0003977,419.5,854,535,664,801.5,1829,891.5
FBgn0003978,99,238,142,256.5,442.5,738,398.5
FBgn0003979,1,0,0,0,0,0,0
FBgn0003980,0,0,0,0,0,0,0
FBgn0003983,1,0,0,0,0,0,0
FBgn0003984,44.5,83,44,82.5,106,392.5,191.5
FBgn0003996,8,18,14.5,10,12,12,13.5
FBgn0003997,41,78.5,59,138,108.5,284.5,162.5
FBgn0004003,0,0,0,0,0,0,0
FBgn0004034,53.5,47,29.5,21,18.5,49.5,18.5
FBgn0004045,736.5,23,1,0,0,1,1
FBgn0004047,760,10,3,2,3.5,8,5.5
FBgn0004049,712,1151.5,731.5,1692.5,1722.5,1780,2182.5
FBgn0004050,408,759.5,416,917,1189,1597.5,1101
FBgn0004052,560.5,1141,431.5,2726.5,5193.5,5586.5,4718.5
FBgn0004053,505.5,899,347,1635.5,1640,1168,2306.5
FBgn0004054,127,174,105,330,298,130,428.5
FBgn0004055,141,245.5,151,264,338.5,403.5,416.5
FBgn0004057,13,14,16,20,22,6,11
FBgn0004066,1343,2299.5,1209,3022.5,4432,4713,4222.5
FBgn0004087,1,0,3,2,5,8,1
FBgn0004101,86,131,145,250,276.5,151.5,213.5
FBgn0004102,110,304,115,274.5,332,1184.5,412.5
FBgn0004103,1003,1683,1097.5,2691.5,3186.5,5291.5,4081
FBgn0004106,930.5,1579.5,876,2522,3433.5,4085.5,3609.5
FBgn0004107,166.5,304,216.5,384,671,757.5,628.5
FBgn0004108,3069,7753,3401,8878,15711.5,29804,16270
FBgn0004110,3.5,7,8,9,3,69.5,27
FBgn0004117,2,0,0,0,0,0.5,0
FBgn0004118,2,8,8,5,11,69.5,30
FBgn0004132,154.5,218.5,123,331.5,543,639.5,507.5
FBgn0004133,0,0,2,0,0,1,1
FBgn0004143,261.5,359,223,692,518.5,197.5,573
FBgn0004167,187.5,214.5,237.5,265.5,253,441.5,336.5
FBgn0004168,2,5,0,1.5,8.5,42.5,15
FBgn0004169,1,0,1,3.5,2,2.5,4.5
FBgn0004170,207.5,233.5,185.5,477.5,476,158,463.5
FBgn0004171,0,0,0,0,0,0,0
FBgn0004172,0,0,0,0,0,0,0
FBgn0004173,0,0,0,0,0,0,0
FBgn0004174,0,0,0,0,0,0,0
FBgn0004175,0,0,0,0,0,0,0
FBgn0004177,1895.5,2806,1654,4689.5,4646.5,7114,6108
FBgn0004179,1072.5,1743,968,2454.5,2570,3327.5,3225
FBgn0004181,0,0,0,0,0,0,0
FBgn0004183,64,74.5,30.5,4756,9062.5,9409,13611
FBgn0004185,18,18,7.5,31.5,74.5,64.5,106
FBgn0004186,91.5,80,48,211.5,492,365.5,593
FBgn0004187,186,220,129.5,1264.5,2111.5,2359,3914.5
FBgn0004188,2.5,1,1,1,2.5,3,1.5
FBgn0004189,4,5,4.5,33,80,63,41.5
FBgn0004190,0.5,0.5,0,3,2.5,0.5,1
FBgn0004191,37.5,40.5,20,3285.5,7751,7682,8177
FBgn0004192,50,58.5,24.5,132.5,184,205,213
FBgn0004197,1,0,1.5,13.5,5.5,12.5,19.5
FBgn0004198,2,0,0,3,4.5,22.5,11
FBgn0004227,284.5,437,240,625,463.5,1322,603.5
FBgn0004228,0,7,1.5,2,8,13,6.5
FBgn0004237,933.5,1103.5,1049,2465.5,1871.5,2816.5,2585
FBgn0004240,2,2,0,2,1,2.5,2
FBgn0004242,0,0,0,1,0,1.5,2.5
FBgn0004244,3,1,0,2.5,1,2,0.5
FBgn0004359,61.5,91,91,114,204,564.5,197
FBgn0004360,0,5.5,1,8,9.5,12,18
FBgn0004362,3226.5,5328,3150.5,8544.5,12970,18264.5,12870
FBgn0004363,2464.5,3924.5,2396.5,6404.5,8566,8165,8495.5
FBgn0004364,210.5,500.5,307.5,938.5,1863.5,5523.5,2468.5
FBgn0004367,37,89,74.5,82.5,142.5,415.5,159.5
FBgn0004368,446,798.5,631,714.5,1287,2070.5,1270.5
FBgn0004369,84,107.5,108.5,222,207,157,219.5
FBgn0004370,912,1269.5,881,1954.5,2042,1910,2517.5
FBgn0004372,0,0,0,0,0,4,1
FBgn0004373,1763.5,2742.5,1733,4744,4764.5,4803.5,6298
FBgn0004374,120,293.5,159.5,295,449.5,743.5,403.5
FBgn0004378,877.5,1419.5,764,2216.5,2847.5,3497,3297
FBgn0004379,621,1195.5,737,1714.5,2049.5,2407,2706
FBgn0004380,24,69.5,55,111,237,273.5,176
FBgn0004381,31.5,32,32,34,102,124.5,73.5
FBgn0004387,208.5,326.5,299.5,418.5,480.5,611.5,528
FBgn0004389,712.5,1028.5,618,2411.5,2164,1054,2035.5
FBgn0004390,999.5,1817.5,1090,2883,3069,2778.5,3916.5
FBgn0004391,1047,1769,1331,2577.5,1863.5,3256,2703.5
FBgn0004394,16,50.5,22,7.5,146.5,644.5,154
FBgn0004395,465,812,455.5,1106.5,1374,2325,1821.5
FBgn0004396,113,118,127,435.5,55,242.5,364.5
FBgn0004397,260.5,322.5,273.5,400.5,245.5,168.5,123
FBgn0004400,182,234.5,172,329.5,353,446,407
FBgn0004401,1994.5,3324,1884.5,4568.5,6433.5,10054.5,7253.5
FBgn0004403,2549,4226.5,2336.5,4646.5,6921.5,8711.5,6992
FBgn0004404,535.5,888.5,475,907,1421,1865,1438.5
FBgn0004406,359,599.5,402,798.5,903,637,968
FBgn0004407,43.5,79,40.5,61.5,50,173,92.5
FBgn0004414,0,0,0,0,0,0,0
FBgn0004419,6804.5,10125,6727,17688,19792,15606,20646.5
FBgn0004425,0,0,0,0,0,0,0
FBgn0004426,0,0,0,0,0,0,0
FBgn0004427,0,0,0,0,1,0,0
FBgn0004428,0,0,0,0,0,0,0
FBgn0004429,0,2,0,0,0,1.5,0
FBgn0004430,0,0,0,0,0,0,0
FBgn0004431,0,0,0,0,0,0,0
FBgn0004432,2128,2959,2044.5,2934.5,4359,5050.5,3371
FBgn0004435,693,1081.5,596,1974.5,1610,1930,2444
FBgn0004436,421,609,400,873,1129,1046.5,1079
FBgn0004449,408.5,939,642,898.5,1148,2953.5,1415
FBgn0004456,10.5,81.5,40,31,153.5,1007.5,222.5
FBgn0004463,95,261,142.5,222.5,418,524,491.5
FBgn0004465,148.5,226,181,282.5,363.5,369.5,303
FBgn0004507,717,1125.5,879,1734,2459,1409,2059
FBgn0004509,320.5,540.5,326.5,667.5,910.5,1437,923
FBgn0004510,11.5,22.5,19,36,54,47,38.5
FBgn0004511,0,0,0,1,1,1,0
FBgn0004512,377,1043,410.5,1004.5,2636.5,7024.5,2675.5
FBgn0004513,0,2,0.5,0,0,0.5,0
FBgn0004514,0,2,3,5.5,1,3,4.5
FBgn0004516,0,0,0,0,0,5,0
FBgn0004552,0,0,0,0,1,0.5,0
FBgn0004554,0,0,0,0,0,0,0
FBgn0004556,293.5,454.5,294,582,737.5,813.5,789.5
FBgn0004567,17,40.5,18,71.5,101,278.5,147.5
FBgn0004569,27,78,62,34,108,493.5,173
FBgn0004573,0,0,0,1,0,2,2
FBgn0004574,195,408.5,248,538,721.5,910.5,794.5
FBgn0004575,0,0,0,0,0,0,0
FBgn0004577,0,1,0,2,0,0.5,1
FBgn0004580,0,0,1.5,5,0,39.5,12
FBgn0004581,1,4.5,3,4.5,8,32,15.5
FBgn0004583,48,85.5,74.5,63.5,102,386,146.5
FBgn0004584,122.5,192.5,152,210.5,290.5,363.5,324
FBgn0004587,1352,2716,1366.5,2701,4714.5,6716.5,4861
FBgn0004588,0,0,0,0,0,0,0
FBgn0004589,0,0,0,0,0,0,0
FBgn0004590,0,0,0,0,0,0,0
FBgn0004591,0,0,0,0,0,0,0
FBgn0004592,0,0,0,0,0,0,0
FBgn0004593,0,0,0,0,0,0,0
FBgn0004594,0,0,0,0,0,0,0
FBgn0004595,86,267.5,140.5,176.5,328,1231,268
FBgn0004597,203,323,184.5,456,736,928.5,681.5
FBgn0004598,1893.5,2514.5,1974.5,3732,2943.5,1344,3523
FBgn0004606,81,127,139,153,100,190.5,147.5
FBgn0004607,27.5,94,71.5,46,131,1108,321
FBgn0004611,338,527.5,404.5,710,528,237.5,664
FBgn0004618,0,0,0,0,0,0,0
FBgn0004619,0,0,0,1,0,0,0
FBgn0004620,65.5,208.5,90.5,158,71,98,325
FBgn0004622,1,51.5,0,0,1,0,0
FBgn0004623,0,0,0,0,0,1,1
FBgn0004629,303.5,701,250,756,1567,2401,1349.5
FBgn0004635,124.5,235,79,424.5,683.5,1308.5,742
FBgn0004636,851,1328.5,813.5,1737.5,2083.5,4001,2802
FBgn0004638,578.5,974,575.5,1356.5,1836.5,2694.5,1999.5
FBgn0004643,44,93,73,83.5,169,351.5,152
FBgn0004644,0,6,7,1,7,97,45
FBgn0004646,37.5,149,92.5,123.5,342,1594.5,331
FBgn0004647,1986.5,3401,2128,4029.5,3834,7283,5173
FBgn0004648,1042.5,1558,1012.5,2485.5,2452,2889.5,2890
FBgn0004649,924,1827.5,1704,1976.5,3219,1111,1929
FBgn0004650,281,443.5,441,482,784.5,276.5,733
FBgn0004652,0,2.5,0,2,2,2,0.5
FBgn0004654,74,110,96,145.5,193,131,147.5
FBgn0004655,2205.5,3242.5,2138.5,4085.5,3288,2523,3389
FBgn0004656,2085.5,2818,2104,3408,2583,5265,1400.5
FBgn0004657,582,930.5,620.5,1290.5,1602,1997.5,1825
FBgn0004666,1,9.5,3,2,4.5,69.5,39
FBgn0004687,387.5,725.5,396,1013.5,1275,1952,1538.5
FBgn0004698,1610,2658,1502,4132.5,5444,7227.5,6332.5
FBgn0004777,0,0,0,0,0,0,0
FBgn0004778,0,0,0,0,0,0,0
FBgn0004779,0,0,0,0,0,0,0
FBgn0004780,0,0,0,0,0,0,0
FBgn0004781,0,0,0,0,0,0,0
FBgn0004782,0,0,0,0,0,0,0
FBgn0004783,0,0,0,0,0,0,0
FBgn0004784,0,1,0,0,0,0,0
FBgn0004795,2413,4483,2497.5,5853.5,8564,13022,7524
FBgn0004797,121.5,142.5,136,203,230,85,244
FBgn0004811,345.5,649.5,362,793,1150.5,1306.5,1271.5
FBgn0004828,2594,4759,2843,7018,9873.5,13753,9942
FBgn0004832,0,9.5,5,6,15.5,68.5,8
FBgn0004837,397.5,650,380,982,1278.5,1980.5,1526
FBgn0004838,4442,7352.5,4447,12253,12032,20715.5,16471.5
FBgn0004839,23.5,35,16.5,43,116,238.5,117.5
FBgn0004841,2,3,0,0,0,11.5,4
FBgn0004842,0,0,0,0,0,0,0
FBgn0004852,0,1.5,0,0,1,0,0
FBgn0004854,1,0,0,2.5,4,5,4
FBgn0004855,259,429.5,263.5,546,663.5,979,811
FBgn0004856,1073,1849.5,951,2516.5,2605,5699,3854.5
FBgn0004858,1,0,0,0,1,2,1
FBgn0004859,261.5,747.5,416.5,660,2435,10451.5,3817.5
FBgn0004860,245,534.5,302.5,680,977.5,2344.5,1035.5
FBgn0004861,142,438,199.5,553,947.5,3280,1114.5
FBgn0004862,0,0,0,0,1,0,0
FBgn0004863,0,2,0,0,1,19.5,8
FBgn0004864,901,1299.5,986.5,2067.5,1758.5,1879,2252
FBgn0004865,0,1,0,1,0,1,1
FBgn0004867,5768,10638.5,5863,9145,15173.5,19580,14454.5
FBgn0004868,203.5,281.5,273.5,636.5,829.5,595,632.5
FBgn0004870,2,0,0,5.5,2,10,5
FBgn0004872,424,574.5,502,529,524,455.5,452.5
FBgn0004875,1142.5,1850.5,1490.5,1924,1412.5,1559.5,1180
FBgn0004876,448.5,650,535,752.5,855.5,459.5,856
FBgn0004878,10,22,11.5,47,51,94,64.5
FBgn0004880,3,3,3,7,10,47,25
FBgn0004882,204,373.5,414,619,715.5,288.5,493.5
FBgn0004885,81.5,183,97.5,171.5,377.5,1038,381.5
FBgn0004888,854,1614,887.5,1786,2619,2444,2578
FBgn0004889,590.5,723.5,716,1808,1768,726,1496
FBgn0004892,6.5,24,10,35,58,274,93
FBgn0004893,16,38.5,28.5,87.5,122.5,549.5,199.5
FBgn0004895,2,2.5,2,6.5,6.5,34.5,26
FBgn0004896,0,0,0,1,0,0,0
FBgn0004897,0,0,0,0,0,0,0
FBgn0004898,3,0.5,1.5,3.5,2,5,6
FBgn0004901,18,30,21.5,34,52.5,160,63
FBgn0004903,159,240,148,453.5,528,569,523.5
FBgn0004907,1802,2880.5,1764,4383,5015.5,6032,5820
FBgn0004908,27,46.5,34.5,28,54.5,85,53.5
FBgn0004910,0,0,0,0,0,0,0
FBgn0004911,0,0,0,0,0,0,0
FBgn0004913,94.5,124,210.5,218.5,344,370,270.5
FBgn0004914,53,85.5,98,149,220,68,151
FBgn0004915,389.5,691.5,389.5,928.5,1225,1835.5,1392
FBgn0004919,5,8,2,5,7,6,3
FBgn0004921,279,462.5,279.5,854,1022.5,1498.5,1201
FBgn0004924,2661.5,4412.5,2560.5,7151,10307,12245.5,11665.5
FBgn0004926,85.5,162.5,119.5,114.5,246.5,609.5,262.5
FBgn0004956,242.5,397.5,175,757.5,980.5,702.5,905.5
FBgn0004957,119,211,112,245,359.5,400,233
FBgn0004959,28,125.5,48.5,109,311,1382,235
FBgn0005198,462,815.5,557.5,1027.5,1191.5,1733,1357.5
FBgn0005278,1855.5,2878,1630.5,4962.5,6792,7996,7301
FBgn0005322,442,787.5,432,1004.5,1302,921.5,1353
FBgn0005355,409,679,340,898.5,1111.5,1652,1267
FBgn0005386,823.5,1316,1015,1356.5,1560,2390.5,1893.5
FBgn0005390,84,154.5,135,117,165,92,124.5
FBgn0005391,550,10,0,0,0,0,0
FBgn0005411,794.5,1352,812,1919.5,2897,4089,3137.5
FBgn0005427,176,225,184.5,266,368,279.5,304
FBgn0005533,3229.5,4970,3050,4477,6861.5,8155,6335
FBgn0005536,393.5,608,456.5,866.5,915,759.5,918
FBgn0005558,5,7,4,14,11,28.5,18.5
FBgn0005561,2,8.5,11.5,7,20.5,74,22
FBgn0005564,3,6.5,5.5,4,10.5,19,6
FBgn0005585,657,1047,900.5,1474.5,2404,3092,2458
FBgn0005586,3,4,3,6.5,8,22.5,19.5
FBgn0005590,660.5,909.5,513,1413.5,1394,572,1468
FBgn0005593,4649.5,8306.5,4682.5,9923,14450,17233.5,14911
FBgn0005596,206,251,262,302,438,264.5,314
FBgn0005612,9,33,14,7,51,233,51
FBgn0005613,0,0,0,1,0,0,0
FBgn0005614,0,0,0,0,0,0,0
FBgn0005616,218.5,419,226.5,507,994.5,1662,1044.5
FBgn0005617,1475,2358,1315,3765,4396,3254,5241
FBgn0005619,0.5,2.5,0,7.5,4.5,14.5,12
FBgn0005624,493,796.5,560,973.5,918,2002,1205
FBgn0005626,1,2.5,0,3.5,3,4,4.5
FBgn0005631,71.5,147,75,215,281,750,406
FBgn0005632,2860.5,4332.5,3020,6089,5709,6091,7292
FBgn0005633,0,0,0,0,2.5,3,0
FBgn0005636,49,97,55.5,65,53,94,31.5
FBgn0005638,0.5,0,0,0,0,0,1
FBgn0005640,431.5,736.5,406,1285.5,1474,1578,1649
FBgn0005642,768,1161.5,794,1891.5,1521,1270.5,1886.5
FBgn0005648,288,310,205.5,518.5,402,749,596.5
FBgn0005649,2554,4483,2530.5,5844.5,7330.5,8885,8192
FBgn0005654,166.5,272,178.5,249.5,307,348,315.5
FBgn0005655,708,1033,697.5,1305.5,1941.5,2590.5,1682.5
FBgn0005658,0.5,0,0,0,0,0,0
FBgn0005659,0,1,0,0,0,0,0
FBgn0005660,1,3.5,3.5,1,0,7,1.5
FBgn0005664,0,0,0,0,1,1,0
FBgn0005666,10,16.5,4,20.5,35,86.5,40
FBgn0005670,0,0,0,0,0,1,0
FBgn0005671,1113.5,1568.5,1386.5,2038.5,1200,626.5,1463
FBgn0005672,61.5,200.5,103.5,194,533.5,1690,677
FBgn0005674,97,177,175,146.5,183,522.5,258.5
FBgn0005677,6,6.5,5,31,27.5,24,23.5
FBgn0005683,92.5,141,127,162,237.5,213,197
FBgn0005694,747.5,983.5,738,1650.5,1330.5,548,1626
FBgn0005695,803.5,1137,927.5,1795,2068.5,914,1947.5
FBgn0005696,42,111.5,62,49,139.5,586.5,156
FBgn0005771,302,583.5,273.5,861.5,934,2219.5,1198.5
FBgn0005775,1,4,2,2.5,4.5,17,17.5
FBgn0005777,801.5,1062.5,779.5,1585,1677,995,1725
FBgn0005778,0,0,0,0,0,0,0
FBgn0005779,0,0,0,0,0,0,0
FBgn0008635,138,303.5,193.5,307.5,451.5,376,333
FBgn0008636,34.5,67,24.5,98,169,221.5,170
FBgn0008646,4.5,8.5,3.5,11,12,22,11
FBgn0008651,0,0,0,0,1,2,0
FBgn0010014,0,0.5,0,0,0,0,0.5
FBgn0010015,1,3.5,1.5,6.5,0.5,29,5.5
FBgn0010019,69,21,0.5,2,1,8,1
FBgn0010038,0,2.5,1,1.5,0,0.5,1.5
FBgn0010039,5,33,25,42.5,37.5,32,27.5
FBgn0010040,1,6.5,1,10,3.5,11.5,7.5
FBgn0010041,5,4,3,28,16,45.5,27
FBgn0010042,2,5,0,11,10,16,17.5
FBgn0010043,1.5,1.5,3,4,4,2,3
FBgn0010044,1,1,1,5,3,11,5
FBgn0010051,202,305.5,263,291.5,277,241,377.5
FBgn0010052,6,20,17.5,49.5,92,201,118.5
FBgn0010053,56,96,49,217,231,279,252
FBgn0010078,3344.5,5577.5,3264.5,6414.5,9895.5,12660.5,10128
FBgn0010097,49.5,65.5,39,47.5,62.5,34.5,28
FBgn0010100,1451.5,2457.5,1476.5,3433.5,4011,5062.5,3974.5
FBgn0010105,12,79.5,31.5,65,152,638,289
FBgn0010109,319,560.5,252.5,1241.5,1206,1649.5,1728.5
FBgn0010113,739,1016,779.5,1800.5,1136,1970.5,1358.5
FBgn0010114,1,1.5,1,2,12,10.5,6.5
FBgn0010173,80.5,129.5,153.5,208,403,647.5,296.5
FBgn0010194,117,214,161,335.5,452.5,506,475.5
FBgn0010197,1,0,1,0,0,5.5,4.5
FBgn0010198,3821,6192.5,3662.5,8268,11419,14064.5,11725
FBgn0010213,226,320.5,224,539.5,777.5,857,633
FBgn0010215,1048.5,1814,945.5,3372,4727,6489.5,5565
FBgn0010217,2640,3888,2694,6022.5,9966.5,9833,7699
FBgn0010220,127,207.5,118.5,230,344.5,467,404
FBgn0010222,8.5,8.5,7,3.5,15,49,29
FBgn0010223,1,1.5,1.5,1,2,2,1
FBgn0010225,77.5,88.5,52,111,124,233.5,182
FBgn0010226,731.5,1376.5,644,1400.5,2165.5,2816,2426
FBgn0010228,36.5,141,82,40.5,186.5,1003.5,253.5
FBgn0010235,182.5,251,212,243,388.5,144.5,175
FBgn0010238,613.5,1182,817.5,1746.5,3154,7990.5,3944.5
FBgn0010240,0,0,1,2.5,1,3,5
FBgn0010241,0,0,0,1,1,5,7
FBgn0010246,2.5,12,4.5,1.5,3.5,19.5,9
FBgn0010247,330,627,338,1442,2384,2204,2446
FBgn0010258,3,3.5,4,3,3.5,6.5,8.5
FBgn0010263,10,33,20,24,43,28.5,42
FBgn0010265,2720.5,4701,2900,5582.5,7798.5,9140.5,7914
FBgn0010269,85.5,136.5,155,186.5,291,317,210.5
FBgn0010278,99.5,204,146.5,277,497.5,655.5,497
FBgn0010280,1551.5,2851.5,1575.5,3252.5,3800.5,4043,4260.5
FBgn0010282,436,818.5,444.5,986,1560.5,2066.5,1872.5
FBgn0010287,98,156,98,208.5,299,286.5,282.5
FBgn0010288,175,260,192,264.5,429.5,233,353.5
FBgn0010292,277.5,405.5,257,566.5,662.5,453.5,776
FBgn0010294,0,0,0,0,0,0,0
FBgn0010295,0,0,0,0,0,0,0
FBgn0010296,0,0,0,0,0,0,0
FBgn0010300,2283.5,3901.5,2514.5,4719,5041.5,6303,6217.5
FBgn0010303,529.5,812,585,781,784,800.5,797
FBgn0010309,106,178,158,205.5,252,243,245
FBgn0010313,742,1397.5,852.5,2105,1525.5,3750.5,1273
FBgn0010314,90.5,209.5,115.5,227,370,476.5,366.5
FBgn0010315,857.5,1262,758.5,1854.5,1760,984.5,2257.5
FBgn0010316,85,129,127,206,229,200,173
FBgn0010317,18,28,26.5,19.5,38.5,18,26.5
FBgn0010323,2,8.5,6,3,10,82.5,21
FBgn0010328,1559.5,2349.5,1777,3293.5,3569.5,3061,3909
FBgn0010329,0,0,0,0,0,0,0
FBgn0010333,396.5,721.5,442,1171.5,1231.5,1805.5,1503
FBgn0010339,113.5,229.5,187,216.5,310.5,285.5,252.5
FBgn0010340,17,16.5,13,19.5,42,101.5,39
FBgn0010341,723.5,1216,756.5,1670,2528,3413,2750.5
FBgn0010342,940,1737,947.5,2671.5,3510.5,5084.5,4333.5
FBgn0010348,1777.5,2648,1584,4402,5899,8112,6773
FBgn0010350,291,396.5,312,597,664.5,204,617
FBgn0010352,579,1017.5,627,1143.5,1133.5,1810,1339
FBgn0010355,1217.5,2030,1243.5,2633.5,2517.5,4945.5,3452.5
FBgn0010356,358.5,531,310,822.5,924,974.5,966
FBgn0010357,0,0.5,0,0,1,0,0
FBgn0010358,0,0,0,0,0,0,0
FBgn0010359,0,0.5,0,0,0,0,1
FBgn0010379,348,622.5,408,878.5,1091,2050.5,1402.5
FBgn0010380,715.5,1254.5,790,1392,1406.5,1364,1439.5
FBgn0010382,1872.5,3439.5,1984,5214.5,5758.5,7665,6788.5
FBgn0010383,1,12,3,11.5,28.5,54,26.5
FBgn0010385,0,0,0,0,0,0,0
FBgn0010387,1,0,0,0,0,0,0
FBgn0010388,0,0,0,0,0,0,0
FBgn0010389,20.5,91,63.5,37.5,135.5,968,267
FBgn0010391,19,42,40,56,71,80,50.5
FBgn0010395,7,5.5,3,18,14,24.5,5
FBgn0010397,94.5,115,96.5,119.5,129,55.5,143
FBgn0010398,12.5,19,17,34.5,72.5,168.5,60.5
FBgn0010399,0,0,0,1,2,1.5,2
FBgn0010401,0,0,0,1,0,0,0
FBgn0010403,0,0,0,0,0,0,0
FBgn0010406,323.5,528,326.5,808.5,991.5,1298.5,1039
FBgn0010407,0,1,1.5,6,3,13.5,9
FBgn0010408,3167,6334.5,3304,7546,12301.5,15089,12192.5
FBgn0010409,3488.5,6174,3612.5,7252.5,11047.5,13415.5,10916
FBgn0010411,3854,6788,3671.5,9473,13105,16283.5,13160.5
FBgn0010412,2716,4461.5,3052,3582.5,5563.5,6716.5,5254.5
FBgn0010414,1,9,0,2.5,5.5,15.5,6
FBgn0010415,385,675,431,1163,992,3040.5,1938.5
FBgn0010416,445.5,732,394.5,965,1316.5,1877,1441
FBgn0010417,292,540,304,696.5,996.5,1478,1022
FBgn0010421,497,869.5,481,1281,1753,2397.5,2026.5
FBgn0010422,330.5,555.5,382,858.5,1050,1313.5,1152
FBgn0010423,0,0,0,0,0,0,0
FBgn0010424,1,0,0,0,0,1,0
FBgn0010425,0,1,0,0,1,0,0
FBgn0010431,74.5,84.5,156,155.5,227.5,107,102
FBgn0010433,3,9,6,12,6.5,10,16
FBgn0010434,10,21,9.5,23,18.5,50.5,25
FBgn0010435,5.5,4,6,3.5,5,17.5,2
FBgn0010438,19.5,28,37.5,41,63,105.5,58.5
FBgn0010441,263.5,365,195.5,542,559,389.5,608
FBgn0010452,60,199.5,181,142.5,399.5,3089,843.5
FBgn0010453,1,2,1,2,0,11,11
FBgn0010470,35,54,41,155.5,145,144,130
FBgn0010473,138.5,279.5,147,308.5,465.5,1453.5,527
FBgn0010482,0.5,0,1,1,1,1,1
FBgn0010488,1291,1493.5,893.5,1417.5,2338,3347,2069.5
FBgn0010497,37.5,67,79,85,144.5,57.5,85.5
FBgn0010501,330.5,566.5,367.5,649,1040,1902,1227
FBgn0010504,140.5,280,182,293.5,233.5,371.5,362.5
FBgn0010516,679.5,1140,722.5,1486.5,1901.5,2530,2011.5
FBgn0010520,125,203.5,118.5,220.5,370,306.5,316.5
FBgn0010531,6,14,23.5,14.5,21,17.5,19
FBgn0010548,344.5,601.5,355.5,751.5,1062.5,1139.5,1170.5
FBgn0010549,3,1,5,116,114,102.5,81
FBgn0010551,299,383,361.5,206,273.5,205.5,172
FBgn0010583,394,750.5,495.5,983.5,1243.5,1764.5,1389.5
FBgn0010590,915,1438.5,803,1911.5,2857,3404.5,2767
FBgn0010591,84,127,114.5,163,204.5,96,142
FBgn0010602,724,1415.5,713,1598.5,2294.5,2990,2410
FBgn0010607,182,319,152.5,532,675,629.5,861
FBgn0010611,40,77.5,63.5,110.5,119,97.5,107
FBgn0010612,655.5,999.5,548.5,1079.5,1883,2079.5,1836.5
FBgn0010620,131,232,151,409,466,459,532.5
FBgn0010621,921,1231.5,886.5,1050.5,1259,855.5,941.5
FBgn0010622,93,163.5,106,218.5,313,433,311
FBgn0010638,78,128,95,102,130,408.5,153
FBgn0010651,35,127,51.5,57,132,566,251
FBgn0010660,1320.5,2293,1364.5,3162.5,3786,4567.5,4375.5
FBgn0010741,409,631.5,333,785,1230,1228.5,1175
FBgn0010747,627.5,1146.5,622.5,1410.5,2073,2883,2331.5
FBgn0010750,456,846.5,515,1142.5,1650.5,2143.5,1819.5
FBgn0010762,500.5,866,613,1321,1464,2042.5,1574
FBgn0010768,4,19,18,13.5,16,1.5,10
FBgn0010770,261.5,428.5,216,538,737,870.5,852.5
FBgn0010772,280,406,239.5,656.5,670,1032.5,868
FBgn0010774,1493,2555.5,1567,3860.5,4954.5,7492,5652.5
FBgn0010786,83,137,151,163.5,259,156.5,192.5
FBgn0010803,61,80,90.5,131.5,147.5,132,125.5
FBgn0010808,275,467,271.5,642.5,922.5,1158,889.5
FBgn0010812,6,11.5,16,15.5,32,102,38.5
FBgn0010825,2097.5,3353,2452.5,4068,3634.5,6728.5,1934.5
FBgn0010830,28,44.5,31,51,118,263,124
FBgn0010877,1086.5,1690,990,2562.5,2577,1881.5,2728
FBgn0010894,72,163,100,208.5,303,411.5,320
FBgn0010905,1636,2248,1518.5,3287,2564.5,2856.5,2794
FBgn0010909,1448.5,2325,1513,3465,4007,6566.5,2919
FBgn0010926,579.5,1108.5,559,1283.5,1928,2696.5,2165.5
FBgn0011016,219.5,291,267.5,411.5,508,683.5,527.5
FBgn0011020,22,42,34,49.5,95,263.5,131.5
FBgn0011202,674,1014.5,609,1494.5,1541.5,1516,1845
FBgn0011204,1547,2060.5,1324.5,3320.5,2649,1632.5,3475
FBgn0011205,408.5,646.5,380,932,1188,1071.5,1326
FBgn0011206,48.5,28.5,37.5,26,45,61.5,55.5
FBgn0011207,100.5,153.5,117,272,379,379,266.5
FBgn0011211,2879.5,4537,3166,4815,6416,4603.5,5454.5
FBgn0011217,2081,3043,1954,5309.5,5565,7114,6688.5
FBgn0011224,915.5,1490.5,921,2509,2566.5,2643,3025.5
FBgn0011225,57.5,153.5,122,113,286.5,1282.5,509
FBgn0011227,145.5,182,123.5,275.5,460,525.5,442
FBgn0011230,2527.5,4133.5,3097,6026,6019,8382,8485
FBgn0011232,102,151.5,119.5,250.5,286,465.5,299.5
FBgn0011236,17,26.5,35,41.5,64.5,206,74
FBgn0011239,0,0,0,0,0,0,0
FBgn0011244,0,0,0,0,0,0,0
FBgn0011259,223.5,263.5,237,340.5,234.5,337.5,411.5
FBgn0011260,968.5,1708,993,2698.5,2828,4443,3559
FBgn0011270,0,0,0,0,0,0,0
FBgn0011272,3604.5,6431.5,3574.5,5731.5,8176.5,10221,7546.5
FBgn0011273,0,0,0,0,0,0,0
FBgn0011274,1,1,0,0,0,0,0
FBgn0011276,0,0,0,1,0,0,0
FBgn0011277,0,0,0,0,0,1,0
FBgn0011278,0,1,0,0,4.5,3,3
FBgn0011279,0,0,0,0,0,0,0
FBgn0011280,0,0,0,0,0,0,0
FBgn0011281,0,0,0,0,0,0,0
FBgn0011282,0,0,0,0,0,0,0
FBgn0011283,0,0,0,0,0,2,0.5
FBgn0011284,5983,10735,6419.5,11243.5,16620,20381,16859
FBgn0011286,8,28.5,14,22.5,58,176,55
FBgn0011288,1.5,1,1,0,0,0.5,2
FBgn0011289,545.5,953,524,1349,1956,2415,2077.5
FBgn0011290,128.5,196.5,144.5,462.5,445.5,579.5,601
FBgn0011291,60.5,84,60,146,180,185,177
FBgn0011293,0,0,0,0,0,0,0.5
FBgn0011294,0,2,1.5,0,0,0,2
FBgn0011296,0,0,0,0,0,1,0
FBgn0011297,28.5,64.5,46.5,110.5,171,215,147.5
FBgn0011300,76.5,129.5,117.5,169,228,540.5,245.5
FBgn0011305,178,388.5,174,481,783,1368.5,778.5
FBgn0011327,773.5,1298.5,697,1527.5,2169,2987.5,2381
FBgn0011335,136.5,197.5,145.5,397.5,373.5,281,388.5
FBgn0011336,367.5,705,415.5,588,859.5,1590,846.5
FBgn0011361,220.5,294,218.5,310,515,478,446
FBgn0011455,346,535,342,748.5,1073,1182,1079.5
FBgn0011474,632,933.5,695,1247,1459,1935.5,1506.5
FBgn0011476,52.5,92.5,60,103,144.5,182,156
FBgn0011481,1300.5,1924.5,1106.5,3743,3029,6982.5,3622
FBgn0011509,306.5,373.5,243,434.5,448.5,328,517
FBgn0011554,0,0,0,0,1,0,0
FBgn0011555,0,0,0,0,0,0,0
FBgn0011556,0,0.5,0,0,1,0,0
FBgn0011559,0,0,0,2,2,12.5,5
FBgn0011566,4,14,11,22,30,97,27.5
FBgn0011569,0,0,0,1,1,3,0
FBgn0011570,229.5,364,304.5,744.5,1172,971,970.5
FBgn0011573,407.5,849.5,459.5,1198.5,1291,1906.5,1795
FBgn0011576,3.5,10,6,3,19.5,83.5,7
FBgn0011581,0,0,0,0,0,0,0
FBgn0011582,0,0,0,0,0,0,0
FBgn0011584,128.5,208,144,290.5,361.5,345.5,334.5
FBgn0011586,792,1244.5,741.5,2093.5,2283.5,3185.5,2943
FBgn0011589,0.5,0,0,1,1,8.5,3
FBgn0011591,0,0,0,0,0,1,2
FBgn0011592,382,676.5,429,845.5,1292,2543,1698
FBgn0011596,0,0,0,2,2,2,4
FBgn0011603,0,1,0,0,1,0,0
FBgn0011604,995,1822.5,1111.5,3008,3861,5699,4555.5
FBgn0011606,95,217.5,163.5,245,472.5,974,419
FBgn0011638,37.5,70.5,59,59,124.5,405.5,165
FBgn0011640,807,1346,687,1523,1823,2992,2220.5
FBgn0011642,180.5,282,128,872.5,1419.5,1847,1423.5
FBgn0011648,834,1231,829.5,1842.5,1833,1809.5,2066
FBgn0011653,45.5,62.5,36.5,126,122.5,264,186.5
FBgn0011655,285.5,580,363.5,488,595,688.5,395
FBgn0011656,76.5,106,128.5,172.5,237.5,209,215
FBgn0011659,11.5,40,22,32,51.5,160,67.5
FBgn0011660,378.5,470,318.5,739,809.5,456,905
FBgn0011661,809.5,1052.5,701,1235,1466,923.5,1331.5
FBgn0011666,318.5,566.5,400,794,1020.5,2772.5,1163
FBgn0011668,0,0,0,0,0,0,0
FBgn0011669,0,0,0,0,0,0,0
FBgn0011670,0,0,0,0,0,0,0
FBgn0011672,89,117.5,125,190.5,237,354.5,249
FBgn0011674,16.5,26.5,15.5,9,16.5,101,44.5
FBgn0011676,0,1.5,0,2,1.5,0.5,5
FBgn0011692,616.5,1064,661,1569,2016,1889.5,1913
FBgn0011693,0,0,0,0,0,0,0
FBgn0011694,0,0,0,0,0,0,1
FBgn0011695,0,3,1,1,6,6,2
FBgn0011701,1,1,0,1,2,2,1
FBgn0011703,925.5,1235.5,914.5,1173.5,1597,1118.5,1089.5
FBgn0011704,243,520,448,575,1040.5,2510,1224.5
FBgn0011705,250.5,278,219.5,388,340.5,119,311.5
FBgn0011706,6,8.5,10.5,66,68.5,102,117
FBgn0011708,178,267.5,182,502,656,531.5,700.5
FBgn0011710,941.5,1724.5,997,2956,3022,6049,4383.5
FBgn0011715,383,680.5,429.5,1033,1398.5,1842.5,1441
FBgn0011722,5,0,0,3,1,4,2.5
FBgn0011723,81.5,209,102.5,220.5,353.5,1098.5,412
FBgn0011725,618.5,1028,840.5,1659.5,1743,1255,1857
FBgn0011726,2711,4493,2585,5741.5,9144,11677,9531
FBgn0011737,401.5,658,482.5,1333.5,1224.5,916,1408
FBgn0011739,216.5,335.5,325.5,429,441.5,754.5,382.5
FBgn0011740,117.5,214.5,183,224,355,212.5,228.5
FBgn0011741,187.5,311,214,469,669,804.5,732.5
FBgn0011742,716.5,1077,688,1326.5,1753,1202,1761.5
FBgn0011743,1,1,0,4,4.5,21.5,8
FBgn0011745,99,115,107,110,195,277.5,161
FBgn0011746,0,1,3,0,1,20.5,7
FBgn0011747,1599,2548,1427.5,5746,7629.5,9203.5,8659
FBgn0011754,85,140.5,123,155,294,490,261.5
FBgn0011758,1,0,0,10,9,18.5,13
FBgn0011760,1911,2833,1629.5,3827,5042,6945,6021.5
FBgn0011761,144,133,134.5,311,538,204.5,207
FBgn0011762,142,225.5,136.5,239.5,395.5,366,319.5
FBgn0011763,1045,1650.5,1083.5,2772.5,2859,3674.5,3635.5
FBgn0011766,720,1115,867.5,1246.5,1389,3491,1768
FBgn0011768,282,389.5,275,593,654.5,504,523
FBgn0011769,26.5,19.5,22,26,36,23,26
FBgn0011770,328.5,487,340,650,901,969,892.5
FBgn0011771,58.5,154,105,156,351.5,1019.5,473
FBgn0011774,47,101,85.5,42,96,184,95.5
FBgn0011785,1794,2946.5,1989,3129,2963,6201.5,3889.5
FBgn0011787,148.5,213.5,131.5,157.5,214,219.5,185.5
FBgn0011802,341.5,580,349,950.5,1053,980,1354
FBgn0011812,0,0,0,0,0,0,0
FBgn0011817,682.5,1177,798.5,1623.5,1792,4038.5,2529.5
FBgn0011818,408,761.5,494,1080,1205.5,1666,1310
FBgn0011822,0,0,0,0,0,0,0
FBgn0011824,84.5,87.5,93,202,207,299.5,214.5
FBgn0011826,435,689,492,810.5,765,313.5,724
FBgn0011828,1,2.5,0,1,5,17.5,4.5
FBgn0011829,0,1,0,1,1,10,7
FBgn0011832,0,0,0,0,0,0,0
FBgn0011834,0,0,0,0,0,0,0
FBgn0011836,517.5,962.5,574,1208.5,1601.5,2361.5,1930.5
FBgn0011837,816.5,1178,703,2320,1782.5,1657,2648.5
FBgn0011840,0,0,0,0,0,0,0
FBgn0011844,0,0,0,0,0,0,0
FBgn0011845,0,0,0,3,2,1.5,2.5
FBgn0011848,0,0,0,0,1.5,0.5,0
FBgn0011849,3,3.5,1.5,2.5,4,8,3
FBgn0011850,0,0,0,0,1,0,0.5
FBgn0011851,0,0,0,0.5,0.5,0,0.5
FBgn0011852,0,0,0,0,0,0,0
FBgn0011853,0,0,0,0,0,0,0
FBgn0011854,0,0,0,1.5,3.5,5.5,4
FBgn0011855,0,0,0,0,4.5,4.5,3.5
FBgn0011858,0,0,0,0,0,0,0
FBgn0011859,0,0,0,0,0,0,0
FBgn0011860,0,0,0,0,0.5,0,0
FBgn0011861,0,0.5,0,0,0,0,1
FBgn0011862,0,0,0,0,0,0.5,0
FBgn0011863,0,0.5,0,1,1,0.5,0
FBgn0011864,0,0,0,0,0,0.5,0
FBgn0011865,0,0,0,1,4.5,1.5,2
FBgn0011866,0,0,0,0,0,0,0
FBgn0011867,0,0,0,0,0,0,0
FBgn0011868,0,0,0,0,0,0,0
FBgn0011869,0,0,0,0,0.5,0,0
FBgn0011870,0,0,0,0,1,0.5,0
FBgn0011871,0,0,0,0,0,0.5,1
FBgn0011872,0,0,0,0,0,0,0
FBgn0011877,0,0,0,0,1,0,1
FBgn0011878,0,0.5,0,4,18.5,19.5,7
FBgn0011879,0,0.5,0,0.5,0,0.5,0
FBgn0011880,0,0,0,0,0.5,0,0.5
FBgn0011881,0,0.5,0,0,0,0,0.5
FBgn0011882,0,0,0,0,0.5,1,0.5
FBgn0011883,0,0.5,0,0,0,0,0
FBgn0011884,0,0,0,0,2,0,1
FBgn0011885,0.5,0,0,0,0,0,0
FBgn0011887,0,0,0,0,0,0.5,0
FBgn0011888,0,0,0,0,0.5,0.5,0
FBgn0011889,0,0,0,0,0.5,1,0
FBgn0011890,1,0,0,2,4.5,4.5,2.5
FBgn0011891,0.5,0,0,0,0.5,0.5,0.5
FBgn0011892,0,0,0,0,0,0,0.5
FBgn0011893,0,0,0,1,0.5,0,0.5
FBgn0011894,0,0,0,1,1.5,0.5,1
FBgn0011895,0,0,0,0,0.5,0.5,0
FBgn0011896,0,0,0,0,0,0,0
FBgn0011897,0,0,0,0,3,5.5,1
FBgn0011902,0,0,0,0,0,0,0
FBgn0011904,0,0,0,1,5.5,3.5,1.5
FBgn0011905,0,0.5,0,0,0,0,0
FBgn0011906,0,0,0,0,0,0,0.5
FBgn0011909,0,0,0,1.5,3,4.5,3.5
FBgn0011910,2,1,1,2,5.5,8,5.5
FBgn0011915,0,0,0,0,0.5,0.5,0
FBgn0011916,0,0,0,0,0,0,0
FBgn0011919,0,0,0,0,0,0,0
FBgn0011921,0,0,0,0,0,1,0.5
FBgn0011927,0,0,0,0,0,0,0
FBgn0011928,0,0,0,0,1,0.5,0
FBgn0011931,0,0,0,0.5,0,0.5,0.5
FBgn0011932,0,0,0,0,0,0,0
FBgn0011933,0.5,0,0,0,0,0,0
FBgn0011934,0,0,0,0,0,0,0
FBgn0011935,0.5,1.5,0,0.5,1,0.5,1
FBgn0011936,0,0,0,0,1,0,0.5
FBgn0011937,0,0,0,0,0,0.5,1
FBgn0011938,0,0.5,0,0,0,0,0
FBgn0011944,0,0.5,0.5,0.5,1.5,3.5,2.5
FBgn0011945,0,0,0,0,0,0,0
FBgn0011948,0,0,0,0,0,0,0
FBgn0011949,0,0,0,0.5,0.5,0,0
FBgn0011950,0,0,0,0,1,1,0
FBgn0011951,0,0,0.5,0,0,0,0.5
FBgn0011952,0,0,0,0,1,1.5,0.5
FBgn0011953,0,0,0,0,0,0,0
FBgn0011954,0,0,0,0,0,0,0
FBgn0011955,0.5,0,0,1,0,1,1
FBgn0011956,0,0.5,0,0,0,0,0
FBgn0011957,0,0,0,0,0,0.5,0.5
FBgn0011958,0,0,0,0,0.5,1,0
FBgn0011959,0,0,0,0,0,0.5,0
FBgn0011960,0,0,0,0,1,0.5,0
FBgn0011961,0,0,0,0,0,4,0.5
FBgn0011962,0,0.5,0,0.5,0.5,0.5,0
FBgn0011963,0,0,0,0,0,0,0
FBgn0011965,0,0,0,0,0,2.5,0
FBgn0011966,0,0,0,0,0,0,0
FBgn0011970,0,0,0,0,0,0,0
FBgn0011971,0,0,0,0,0.5,2,1
FBgn0011974,0,0,0,0,0.5,1.5,0
FBgn0011975,0,0,0,0.5,2.5,2.5,1
FBgn0011976,0,0,0,1.5,1.5,3,1
FBgn0011977,0.5,0,0,0,2.5,4.5,2.5
FBgn0011980,0.5,0,0,0,2.5,3.5,0
FBgn0011981,0.5,0,0,0,0.5,2,0.5
FBgn0011982,0,0.5,0,1,2,3.5,3
FBgn0011983,0.5,0,0,0,0.5,0,0
FBgn0011984,0,0,0,0,3.5,3.5,0.5
FBgn0011985,0,0,0,3,6,5,1
FBgn0011986,0.5,0,0,0,0,0,0
FBgn0011987,0,0.5,0,1,4.5,5,3
FBgn0011993,0,0,0,0.5,1.5,1.5,0
FBgn0011994,0,0,0,0,0.5,0,0
FBgn0011998,0,0,0,0,0,0,0
FBgn0011999,0,0.5,0,0,0,0,0
FBgn0012000,0,0,0,0,0,0,0
FBgn0012001,0,0,0,0,0.5,0.5,0
FBgn0012002,0,0,0,0,0,0,0
FBgn0012003,0,0,0,0,0,0,0
FBgn0012004,0,0,0,0,0,0,0.5
FBgn0012009,0,0,0,0,0,0,0
FBgn0012010,0,0,0,0,0,0,0
FBgn0012011,0,0,0,0,0,0,0
FBgn0012016,0.5,0,0.5,1,3,2,1.5
FBgn0012017,0,0,0,2,5,12,3
FBgn0012018,0,0.5,0,0,0,0.5,0
FBgn0012024,0,0.5,0,0,1,2.5,0
FBgn0012025,0,0,0,0,0,1,1
FBgn0012026,0,0,0.5,0,0.5,0,0
FBgn0012027,0,0,0,0,1,0,0
FBgn0012028,0,0,0,0,0,0,0
FBgn0012034,136,165.5,148,95,125.5,92.5,106
FBgn0012036,95.5,134.5,101.5,67,65.5,101,34
FBgn0012037,51,129.5,50,125,311.5,660,342
FBgn0012042,0,0,0,0,0,0,0
FBgn0012051,253.5,507.5,240,469,558,1122,743.5
FBgn0012058,214.5,350.5,273.5,470.5,517.5,820,536
FBgn0012344,0,0,0,2,2,3,2
FBgn0013263,725,1247,744,1932.5,2670.5,3914.5,2924.5
FBgn0013269,1684.5,2993.5,1491.5,3456,6090.5,7207,6526
FBgn0013272,252,782.5,422,484.5,1800,5908.5,2316
FBgn0013275,11,44,27,88.5,184,196,234
FBgn0013276,3.5,6,3,16,40.5,27.5,38.5
FBgn0013277,5,8.5,5,10.5,32,42.5,24.5
FBgn0013278,17,23,26.5,4,12,30,12
FBgn0013279,4,3,3,11,31,98,46
FBgn0013300,0,0,0,0,0,0,0
FBgn0013301,0,0,0,0,0,0,0
FBgn0013303,226.5,292,204,635,855,545.5,901
FBgn0013305,274,476,314,831.5,917.5,1059,971
FBgn0013307,1,0,0,0,0,0,0
FBgn0013308,0.5,0,0,0,0,0,0
FBgn0013323,1,0,0,0,0,0,0
FBgn0013325,3520,5931,3391.5,6158,9595.5,11524,9378.5
FBgn0013334,193,342,205,470.5,654.5,954.5,674
FBgn0013342,0,3.5,1.5,3.5,2.5,4.5,2.5
FBgn0013343,297,439,274.5,717,540.5,1433.5,972
FBgn0013347,185.5,334.5,186,431,624.5,1018,696.5
FBgn0013348,0,0,0,0,0,1,1
FBgn0013432,111,193,111.5,254.5,205.5,358,274
FBgn0013433,1,0,0,0,1,0,1.5
FBgn0013435,60,111.5,69,127.5,185.5,205.5,189
FBgn0013467,0,0,0,0,0,0,0
FBgn0013469,7.5,6,3,26.5,25,61.5,34.5
FBgn0013531,33,64,51,121,123,188,152.5
FBgn0013548,258.5,430,321.5,343,405.5,554,227.5
FBgn0013563,73,115,86.5,188,246.5,215,231.5
FBgn0013576,505,929,753.5,1575.5,1922,1670,1235
FBgn0013717,431,710,401,904.5,1334.5,1710.5,1377.5
FBgn0013718,754,1157.5,678,2094,2051,1890.5,2462
FBgn0013720,176,311.5,186.5,371.5,459,585.5,506.5
FBgn0013725,93,224.5,84.5,268.5,393.5,493,325
FBgn0013726,1028.5,1895,996.5,2251.5,3623,5141.5,3852
FBgn0013732,754.5,1143,738.5,2149.5,1945,1078,2266.5
FBgn0013733,1218,1822,1264.5,2154.5,2147,4359,3636.5
FBgn0013746,559,769.5,532.5,1383,1970,2588.5,2296
FBgn0013749,692.5,1064,609,1526,2282.5,1993.5,2257.5
FBgn0013750,517,741,457.5,1359,1362.5,1045.5,1655
FBgn0013751,0,0,0,1.5,0.5,8,2.5
FBgn0013753,220.5,428.5,219,669,948.5,818.5,1002.5
FBgn0013755,486.5,719,306.5,1343.5,1567,742.5,1544.5
FBgn0013756,3497.5,5662.5,3366,8192,9951,17212,12918
FBgn0013759,178,269.5,215,380.5,446,410.5,425
FBgn0013762,47,59.5,36.5,77,84,231.5,98
FBgn0013763,1079,2022,1280.5,2491.5,3529.5,4376.5,3998.5
FBgn0013764,751,1421,773,2106.5,2045.5,3631.5,2306.5
FBgn0013765,1347,2116.5,1220,3037.5,3881,4336,4577
FBgn0013767,0.5,2.5,1,7,12,10,8
FBgn0013770,1098.5,1283,850,1803,2820,3452.5,2208
FBgn0013771,0,1,0,0,3,0,2.5
FBgn0013772,0,1,0,1,9,21,9
FBgn0013773,381,558,325,722,900,497.5,1017
FBgn0013799,280,389.5,281,622,649.5,359.5,732.5
FBgn0013810,32.5,69,39.5,55.5,74.5,81.5,93.5
FBgn0013811,8.5,26,20.5,36,37.5,77,47
FBgn0013812,0,0,0,0,2,1,1
FBgn0013813,0,0,0,2,0,3,0
FBgn0013949,0.5,0,0,1,1,3,0
FBgn0013953,5,18,7,9,13,81,43.5
FBgn0013954,1196,2155.5,1229.5,3108.5,4394.5,5528,4598
FBgn0013972,0,0,0,0.5,0,0,0
FBgn0013973,0,0,0,0,0,0,0
FBgn0013981,1125,1855.5,1007,2166,3472.5,4409.5,3454.5
FBgn0013983,18.5,26.5,23,22,64.5,127,64.5
FBgn0013987,438.5,721,460,1000.5,1339.5,1143.5,1250.5
FBgn0013995,104.5,165,162.5,245,375,114.5,272
FBgn0013997,173.5,300,171.5,375,466.5,580.5,549
FBgn0014000,4,0,0,0,0,0,0
FBgn0014002,2777,4907,2775,7690.5,9607.5,13415,10787
FBgn0014006,105.5,204,125.5,223.5,356.5,600,380
FBgn0014007,1113.5,1686.5,1015,3295.5,3349.5,2776,4227
FBgn0014009,444.5,793,454,1057,1558,2249,1776.5
FBgn0014010,312,467.5,305,894,1100.5,1117,1257.5
FBgn0014011,130,214.5,134.5,407.5,598,886,690
FBgn0014018,108,192.5,148.5,153,274.5,234,265.5
FBgn0014019,0,0,0,0,2,2,1
FBgn0014020,713.5,1209,694.5,1797,2890,4268,3393.5
FBgn0014022,94.5,197,105,229,340,442.5,389.5
FBgn0014023,6.5,34.5,14.5,19,67.5,254,85.5
FBgn0014024,72,133.5,94,122,138,125.5,141
FBgn0014026,4179,7998.5,4835,8725,13073.5,15840.5,12125
FBgn0014028,423,781,477.5,779,915.5,1130,953
FBgn0014029,422,705.5,443,997.5,1395.5,1737,1537
FBgn0014031,5.5,6.5,5,11,14,11.5,11
FBgn0014032,201,321,184,476,628,650.5,657.5
FBgn0014033,3,1,1,3,1,20,8
FBgn0014037,1661.5,2257,1547,3155,1804,3012,2916
FBgn0014073,0,0,0,0,0,0,0
FBgn0014075,1151,1836.5,1073.5,2701,2946.5,3442,3405
FBgn0014076,0,0,0,0,0,0,0
FBgn0014092,119,206,114,318.5,407.5,499,433
FBgn0014127,270.5,493,336.5,600.5,669,919,776
FBgn0014133,1676,2345,1812.5,2636,2767.5,1935,2473
FBgn0014135,1,4.5,6,0,5,139,23.5
FBgn0014141,559,778,558.5,1278.5,1476.5,1470,1341.5
FBgn0014143,62,140.5,35,179,316.5,509.5,241.5
FBgn0014163,1409.5,2699,1446.5,3433,2531.5,10213.5,6171
FBgn0014179,4,16,7,3,8,123.5,38.5
FBgn0014184,1521,2318,1097.5,4647,7143.5,8627,7726.5
FBgn0014189,2251,4040.5,2319.5,5228,7394.5,9972,7931
FBgn0014269,474,814.5,445,1291.5,1526.5,2515,2057.5
FBgn0014340,1056.5,1466.5,867,2178,1960.5,4353,2975.5
FBgn0014342,22.5,25,16,63.5,64,200.5,100.5
FBgn0014343,3,9,3.5,8,19.5,73,23.5
FBgn0014366,354,780.5,368,959,1291,2212,1597.5
FBgn0014368,0,4,0,4,6,11.5,7.5
FBgn0014380,1.5,2,5.5,3.5,7.5,56.5,18
FBgn0014388,10.5,35,16.5,15,45.5,325.5,95
FBgn0014391,379,575,350.5,572,871.5,976,698.5
FBgn0014395,13.5,19.5,13.5,22,25.5,35.5,11
FBgn0014396,2,2,0,1,0,1,1
FBgn0014411,476,701,450,1149.5,1214,1167.5,1321.5
FBgn0014417,65.5,106,74,123,124.5,105.5,88.5
FBgn0014427,38,77.5,72,71,116,64,115
FBgn0014454,0,0,0,0,0,2,0
FBgn0014455,130,235.5,156.5,228.5,262.5,183.5,206
FBgn0014464,0,0,0,1,0,0,0
FBgn0014465,4,0,0,0,0,0,1
FBgn0014466,0,4,0,4.5,3.5,10.5,10.5
FBgn0014469,138.5,233.5,144,422.5,442.5,233,506.5
FBgn0014848,0,0,0,0,0,0,0
FBgn0014849,0,0,0,0,0,0,0
FBgn0014850,0,0,0,0,0,0,0
FBgn0014851,0,0,0,0,0,0,0
FBgn0014857,563,1122,567,1543,2214,3512,2269
FBgn0014859,0,0,0,1,0,5,3
FBgn0014861,615.5,1068.5,754.5,1164.5,1588.5,1612.5,1575.5
FBgn0014863,27,44,18.5,41.5,85.5,220,93
FBgn0014865,4,0,0,0,0,0,0
FBgn0014868,607,1045,556,975,1603.5,2416,1632.5
FBgn0014869,444.5,507.5,386.5,499,726,328,460.5
FBgn0014870,321.5,496,357.5,616,617.5,1467.5,701.5
FBgn0014877,33,52,59.5,73.5,133,235.5,121.5
FBgn0014879,787.5,1297.5,687,2086.5,3281,4864,3709.5
FBgn0014903,1,2.5,0,1.5,3.5,23.5,9.5
FBgn0014906,297,496,370.5,644.5,911,692,775.5
FBgn0014930,42.5,53,46.5,64.5,100.5,104.5,74.5
FBgn0014931,116,199,112.5,371,465.5,287.5,452
FBgn0014949,0,0,1,1.5,2,4,3
FBgn0015000,14,33,28.5,43,72.5,186.5,76.5
FBgn0015001,0.5,1,0,0,0,0,0
FBgn0015008,0,0,0,1,0,0,0
FBgn0015010,0,0,0,0,0,0,1
FBgn0015011,0,0,0,0,0,0,0
FBgn0015019,576,902,667,1109.5,1387.5,1217.5,965
FBgn0015024,1307.5,2224,1311.5,3507,2561.5,6435.5,4977
FBgn0015025,29,46,24,31.5,73.5,138.5,75
FBgn0015031,388,614.5,365,896.5,1322,1719.5,1278.5
FBgn0015032,0.5,0,0,0,0,0,0
FBgn0015033,0,0,0,0,0,0,0
FBgn0015034,0,0,0,0,0,0,0
FBgn0015035,0,0,0,0,0,0,0
FBgn0015036,4,8.5,5.5,11,25.5,23,14.5
FBgn0015037,0,0,0,0,0,1,0.5
FBgn0015038,0,0,0,0,0,0,0
FBgn0015039,2,1,0,0,0,0,0
FBgn0015040,0,0,1,1,0,0,2
FBgn0015075,78.5,126.5,120,141,198,332,207
FBgn0015218,610,937.5,802.5,1169,1496,1147,1280
FBgn0015221,886.5,1551,999.5,2226.5,2931,3799.5,3270
FBgn0015222,1428,2361.5,1350,3605.5,5039,6462.5,5613.5
FBgn0015229,96.5,103,150,212.5,229.5,81,132
FBgn0015230,0,0,0,0,0,0,0
FBgn0015239,99.5,128.5,128,167.5,247,71.5,143
FBgn0015240,11,34.5,25,23.5,53.5,128,45
FBgn0015245,300,619,462,488,678,319,339
FBgn0015247,319.5,581.5,386,724,838.5,696,921
FBgn0015268,1093,1679,1057.5,2164,3097.5,2460.5,3069.5
FBgn0015269,697,1087.5,772.5,1630,1344.5,1825.5,1986.5
FBgn0015270,12,48,23.5,18,36,194.5,74.5
FBgn0015271,96,202,141.5,196,286,411,266
FBgn0015277,12.5,24,17,6.5,77,291.5,84
FBgn0015278,751,1410.5,949.5,1851.5,2144.5,2061.5,2592.5
FBgn0015279,254,333.5,322,412.5,497.5,657.5,568.5
FBgn0015282,620.5,798.5,522,879,1480.5,1861.5,910.5
FBgn0015283,343,479,314.5,510.5,699,1091,489.5
FBgn0015286,238,327.5,271.5,433,784.5,750.5,692
FBgn0015288,2935.5,6412,3412.5,5904,7249.5,9968,7371.5
FBgn0015295,105,150.5,146.5,220,319,241.5,237.5
FBgn0015296,37.5,46.5,62.5,68,96.5,207,103
FBgn0015298,55,83.5,71,115.5,154.5,167,160
FBgn0015299,49.5,48,41,34,68.5,113.5,61.5
FBgn0015300,0,1,0,0,0,0,0
FBgn0015316,3.5,6,1.5,1.5,13.5,33,15
FBgn0015320,718,1181,706.5,2052.5,2588,3543.5,2689
FBgn0015321,806,1309,764,1639,2212,1538,2139.5
FBgn0015331,87,104,89,147,92,130,114
FBgn0015336,0,0,0,0,0,0,0
FBgn0015338,155,248,184.5,299,351,489.5,396.5
FBgn0015351,20.5,32.5,13.5,38.5,64,147,77.5
FBgn0015359,117.5,140.5,115.5,161.5,252,169,217
FBgn0015360,829.5,1228.5,729.5,1697.5,1819.5,1507,2110.5
FBgn0015371,451.5,861,558.5,1334.5,2053.5,3621.5,1777
FBgn0015372,139.5,248,153,496,399.5,504,457
FBgn0015376,13.5,16.5,21,22.5,40,190.5,67.5
FBgn0015379,142.5,256,156,270,414.5,525.5,414
FBgn0015380,6,24.5,25.5,14,81.5,625.5,171.5
FBgn0015381,0,0,0,0,0,0,0
FBgn0015391,1422,2040,1177.5,3379,4809.5,5864.5,5747
FBgn0015393,11.5,28,17.5,29.5,49,171.5,72
FBgn0015396,632,1383,854.5,1019.5,2441,6459,2700
FBgn0015399,2,6.5,5,23,11,33,23
FBgn0015400,0,0,0,0,3,12.5,3
FBgn0015402,419.5,782,521.5,1129.5,1138,1344,1418.5
FBgn0015477,1818,2868.5,1740.5,4317,5130,6272.5,6347.5
FBgn0015509,2949,4893,2685,7889.5,9891,12681,11164
FBgn0015513,118.5,355,281,266,655,3105,1058.5
FBgn0015519,0,0,0,0,1,4.5,1
FBgn0015520,459,712.5,404.5,976,1111,1201.5,1294.5
FBgn0015521,1630,2669,1534.5,3661.5,5281.5,6275.5,5209
FBgn0015522,55,73,93.5,123,152,45,71
FBgn0015524,0,0,0,0,1,1,0
FBgn0015527,719,1242,633.5,1278,1867,2541,1864
FBgn0015543,5,5,0.5,4.5,8.5,15,10
FBgn0015544,179,210,215.5,344.5,428,241,392.5
FBgn0015546,340,612,419.5,618,932,1017.5,944.5
FBgn0015550,2.5,3,6,2.5,2,5,5.5
FBgn0015553,152,217,212,413,435.5,356,414
FBgn0015558,30,67.5,50,45,66,428.5,122.5
FBgn0015561,0,0,1,1,0,0,0
FBgn0015568,249.5,339,223,289.5,439,317,390
FBgn0015569,3,2,3,4,2.5,8,1
FBgn0015570,4,19.5,10.5,12.5,15,21.5,24
FBgn0015571,12.5,25.5,18,17,42,23,38
FBgn0015572,0,1,0,1,1,2,0
FBgn0015574,6.5,21.5,5,9,14,26,25
FBgn0015575,3,3,2,0,3,6,4.5
FBgn0015576,1,0,0,0,0,0,0
FBgn0015577,1,1,0,0,0,0,0
FBgn0015582,19,45,39,65.5,85,82.5,80.5
FBgn0015583,0,0,0,0,0,0,0
FBgn0015584,0,0,0,0,0,1.5,0
FBgn0015585,0,1,0.5,0.5,0.5,2.5,0.5
FBgn0015586,0,0,0,0,0,0,0
FBgn0015589,490.5,810,644,972.5,902,614.5,1009
FBgn0015591,0,1,0,3,4,4,0
FBgn0015600,418.5,890.5,629.5,767.5,2001.5,3672,1591.5
FBgn0015602,405,628,384,906.5,1224.5,1159,1275
FBgn0015609,50,149.5,136.5,34,206.5,1597.5,511
FBgn0015614,188,253,253.5,308.5,494.5,181,362.5
FBgn0015615,66.5,167,120,178,423.5,830.5,386.5
FBgn0015618,21.5,46,27.5,38.5,99.5,332,153.5
FBgn0015621,105.5,128,88,115.5,200.5,365.5,214
FBgn0015622,255,399,304.5,541.5,839.5,1091,843.5
FBgn0015623,1271,2179.5,1218,2771.5,3126,2353.5,3350
FBgn0015625,1850,3528.5,2290,5971.5,6862,10755,8217.5
FBgn0015663,10,8.5,3,10,19,25,18
FBgn0015664,745.5,1306.5,710.5,1962,2572.5,3413.5,3069.5
FBgn0015714,2.5,6,2,17,14,9.5,11
FBgn0015721,5,18.5,6,9.5,40,128.5,39.5
FBgn0015737,595,955.5,733,1727,1784.5,2178.5,1934.5
FBgn0015754,763,1211.5,741,1892.5,2163.5,1817,2199
FBgn0015756,4264,7014,4014,8683,12469,15323.5,13141
FBgn0015765,58,61,77,68,97.5,46,74
FBgn0015766,2,1,0.5,1,0,0,0.5
FBgn0015770,0,0,0,0,0,0,0
FBgn0015772,228,352,309,338.5,532.5,1005,584
FBgn0015773,60,255,98.5,169,323.5,1316.5,362
FBgn0015774,4.5,25.5,13,9,32,304,51.5
FBgn0015776,611,906,718.5,1204,1240,470,1217.5
FBgn0015777,5,4.5,3,12,10,124,34
FBgn0015778,2081.5,3179,2343.5,4716.5,2471,3922,4454
FBgn0015781,10,6,13.5,33.5,36.5,28.5,20.5
FBgn0015789,1032,1676,937.5,1812,3101,3823,3442.5
FBgn0015790,795.5,1303.5,796,1735,2618.5,3009,2666
FBgn0015791,171.5,240,190,448.5,356.5,354,397
FBgn0015793,9.5,17,11,6,21.5,63,28
FBgn0015794,6.5,17,12,19.5,31.5,17.5,28.5
FBgn0015795,158,201.5,150,273,352,553,305
FBgn0015797,33,65.5,63.5,91.5,168,290.5,127
FBgn0015799,210.5,335,328.5,414,463.5,549.5,359
FBgn0015801,2,2,3,9,22,3,12
FBgn0015803,420.5,731.5,378.5,986.5,1324,2000.5,1506
FBgn0015805,1629.5,2610,1518,3992,5011.5,8143,6238
FBgn0015808,33,36,25,66.5,98.5,201,99.5
FBgn0015818,187,235,208.5,331,323.5,564,448
FBgn0015828,145.5,232,215,284.5,415.5,453.5,429
FBgn0015829,92,145.5,105,242.5,328,454,375
FBgn0015831,10.5,23.5,3.5,14,44.5,86.5,36.5
FBgn0015834,1429,2725,1542,3102.5,4262.5,5601,4708.5
FBgn0015838,269,353,249,401,453,614.5,544.5
FBgn0015872,0.5,0.5,0,0,0,0,0
FBgn0015903,908.5,1418,893.5,1692.5,2197,1786.5,2606
FBgn0015904,0,0,0,0,0,2,0
FBgn0015905,100,140,118,215,279,247,243.5
FBgn0015919,0,0,2,0,1,9,6.5
FBgn0015924,232.5,279.5,305.5,446,658,247.5,401.5
FBgn0015925,537,945.5,543,1214,1299,1923,1679
FBgn0015926,840,1457,743,2383.5,3065,2767.5,2939.5
FBgn0015929,369.5,514.5,407,382,622,1549.5,682
FBgn0015946,0,4,1,5,6,14,16
FBgn0015949,3232,6342.5,2847.5,9324.5,12207.5,14187,13455.5
FBgn0016013,0,0,0,1,1,2,1
FBgn0016031,249.5,398.5,295,729,712.5,316.5,813
FBgn0016032,0,0,0,0.5,0,0,0
FBgn0016034,825,1245.5,775.5,1913,1773,2635.5,2457.5
FBgn0016036,2,3.5,8.5,2,5.5,4,3.5
FBgn0016038,68,59,61,98,153.5,214.5,117
FBgn0016041,1040,1527.5,1049,2140,2046,1813,2210.5
FBgn0016047,0,0,0,0,0,0,0
FBgn0016053,201.5,309,276.5,511.5,684.5,410,496
FBgn0016054,84.5,126.5,100.5,202,318,290,213
FBgn0016059,1159,1815.5,1296,3003.5,3208.5,3683,3966.5
FBgn0016061,4,6,3,14,27.5,67.5,33.5
FBgn0016070,9147.5,13083,8978,19957.5,15393.5,7568.5,20601
FBgn0016075,9,1,0,0,0.5,0,0
FBgn0016076,4,4,0,2,6,9,4
FBgn0016078,150,212,165.5,165.5,217.5,230.5,210
FBgn0016080,29.5,65.5,41.5,82.5,88.5,155.5,122
FBgn0016081,752,1260,852.5,1652.5,1935.5,3448.5,2400.5
FBgn0016119,369,709.5,469.5,1118.5,1411,1605.5,1313
FBgn0016120,487.5,868.5,549.5,1073.5,1559,1699,1468.5
FBgn0016122,352,445.5,295.5,648,954.5,1433,1004
FBgn0016123,3,3.5,2,7,4,22,3.5
FBgn0016126,108,155,133.5,454.5,530,692,455
FBgn0016131,150.5,205.5,175,418.5,555,381.5,602
FBgn0016641,474,690.5,531.5,1073,782,587,975
FBgn0016650,1,1,1,2,2,3.5,0.5
FBgn0016660,0,0,0,0,0,1,1.5
FBgn0016672,65,90.5,72.5,97.5,155.5,196,159.5
FBgn0016675,0,0,0,0,0,0,0
FBgn0016684,2,3.5,2,5.5,4,33.5,21.5
FBgn0016685,1649,2781.5,1661,3376.5,4959.5,6178.5,5251.5
FBgn0016687,317.5,353,228,405.5,541,876.5,460.5
FBgn0016691,869,1460,803.5,1701.5,2675.5,3419.5,2661
FBgn0016693,205,275,288.5,492,238,154,251.5
FBgn0016694,9.5,26,11.5,11.5,15,6,17.5
FBgn0016696,932.5,1729.5,974.5,2258,2762.5,1938,3049
FBgn0016697,1035,1748.5,865,2210.5,3354.5,3830,3167
FBgn0016698,101.5,192.5,125,245,295.5,282,310
FBgn0016701,103,135.5,119.5,222.5,373,329.5,306.5
FBgn0016715,9,14,5.5,8,6,8.5,6
FBgn0016726,1832.5,2841.5,1683,4773.5,6764.5,7931.5,6933
FBgn0016754,20,33.5,31,46.5,62,198,110
FBgn0016756,1574,2496.5,1594,3812,4081.5,7590.5,5563
FBgn0016762,10.5,31,14,19,53.5,153.5,54
FBgn0016794,229.5,401.5,334,349.5,557.5,959,452.5
FBgn0016797,54.5,139.5,143,175.5,237.5,1519,383
FBgn0016917,1995,3127,1904,5000.5,5455,5200.5,5901
FBgn0016919,0,0,0.5,0,0,2,0
FBgn0016920,0,0,0,30,7.5,67.5,32
FBgn0016926,75.5,249.5,143,285,1014.5,2704,967
FBgn0016930,356,574.5,356.5,946.5,1262.5,2075,1445.5
FBgn0016970,11,20,15,32,42.5,25.5,40.5
FBgn0016974,6,20,12.5,23.5,35,15,22
FBgn0016975,2.5,7,4,8.5,19.5,28.5,24
FBgn0016976,2.5,7,4,8.5,19.5,28.5,24
FBgn0016977,4430.5,7068.5,4792.5,9118.5,6540.5,19032,13137.5
FBgn0016978,354.5,644.5,310.5,644,1067,1512.5,747
FBgn0016983,1488,2548.5,1438,3514,4951.5,6631,5677
FBgn0016984,114.5,260.5,181.5,283,575,1380,565
FBgn0017414,54.5,99.5,59,119,114,68.5,147
FBgn0017418,417.5,652,417.5,1150.5,1291.5,1775.5,1730
FBgn0017424,0,0,0,0,0,7,3
FBgn0017429,32.5,44,37.5,30,82.5,244.5,90
FBgn0017430,187.5,297,225,456.5,556.5,529.5,609.5
FBgn0017448,63,126.5,127.5,166,185,92,151
FBgn0017456,1,1,0,0,0,0,3.5
FBgn0017457,598.5,1044.5,545.5,1157,2135.5,2764,2058
FBgn0017482,0,4,5,1,7.5,37.5,14
FBgn0017545,7897,13122,7940.5,18312.5,28168,32875.5,28314.5
FBgn0017550,662,999,586,925,1341,1378,1315
FBgn0017551,32,57,76.5,82,121,174,105
FBgn0017556,0,0,0,0,0,0.5,0
FBgn0017558,376,602,406,829.5,798,570.5,903
FBgn0017561,20,45,78,94,172,48,85.5
FBgn0017566,566.5,949.5,523.5,1076,1137,1382.5,730.5
FBgn0017567,216,375.5,231.5,378,515.5,579,534.5
FBgn0017572,229.5,427.5,238,546.5,694,1106,803.5
FBgn0017577,351,612.5,463,477,681.5,1357,702
FBgn0017578,89,165,91.5,240.5,399.5,729.5,523.5
FBgn0017579,4010,6919,3914,7103.5,10212.5,12701.5,10396
FBgn0017581,3272.5,4970.5,3208,7576.5,8426.5,8987,9912
FBgn0017590,1,3,0,2,3,17.5,5
FBgn0019624,515.5,794.5,536.5,1021.5,1405,1821.5,1341.5
FBgn0019637,471,744.5,434.5,951.5,1331.5,2013,1414.5
FBgn0019643,0,0,0,2,1,0.5,0
FBgn0019644,645,1158.5,629,1305,2134,2435,1795.5
FBgn0019650,3.5,11,7,26.5,44,115,56
FBgn0019660,1,6,8,17,21,41,37
FBgn0019661,1655,4834.5,1746.5,6475,10703.5,21174.5,10943.5
FBgn0019662,146.5,183.5,141.5,353.5,384.5,274.5,393
FBgn0019686,634.5,1035.5,881.5,1591,1915.5,1366.5,1854.5
FBgn0019809,0,0,0,0,0,1,0
FBgn0019828,0,0,0,0,0,0,0
FBgn0019830,334.5,628,347,763.5,1103.5,1229,1135
FBgn0019890,465.5,966,479,1293,2391.5,4065,2680.5
FBgn0019925,478.5,790.5,483.5,1161.5,1146,664,1238
FBgn0019928,0,1,0,0,1,0,0
FBgn0019929,1,0,0,0,0,0,0
FBgn0019932,200,288,184,687.5,636.5,423,745.5
FBgn0019936,3638.5,6476,3714.5,8198,11485,13959,11542
FBgn0019938,143.5,209.5,164,167.5,337.5,679.5,330
FBgn0019940,0,2,0,0,0,6.5,0
FBgn0019949,176,383,203.5,496,628,845,672
FBgn0019952,1,5,4,1,1,6,2
FBgn0019957,383.5,780,450.5,1116,1722.5,2218.5,1783.5
FBgn0019960,330.5,594,341,751,1105.5,1123.5,1034.5
FBgn0019968,340,806,559,565,1375.5,4968.5,1757.5
FBgn0019972,462,833.5,463,1139.5,1470.5,2080.5,1524.5
FBgn0019982,27,39.5,28,29.5,59.5,50,40.5
FBgn0019985,16,20.5,8.5,48,57.5,83,94
FBgn0019990,768,1274.5,713.5,1545.5,1724,1477.5,1961
FBgn0020018,157,337,181.5,346.5,475.5,331.5,472.5
FBgn0020224,737,994.5,751.5,2205,2018.5,1728,2067
FBgn0020235,781,977.5,717,684,1137,1076.5,949
FBgn0020236,282.5,352.5,313,492.5,670.5,760.5,600.5
FBgn0020238,3228.5,5216,3243.5,7567.5,10272,14860,11927.5
FBgn0020248,21,22.5,34,45,92,25,36.5
FBgn0020249,188.5,331.5,252,521.5,642.5,515,631
FBgn0020251,326,625.5,384,660.5,1090,3047.5,1520.5
FBgn0020255,3956,6539.5,3704.5,10087.5,13318,17259.5,15025
FBgn0020257,1025.5,2178.5,878.5,3606,4909,7426,4689
FBgn0020258,0,1,0,5,2,3.5,1
FBgn0020261,474,866.5,634,945,878,1120,889
FBgn0020269,0,0,0,0,1,2,0.5
FBgn0020270,318.5,509.5,302,555.5,757.5,706,797.5
FBgn0020272,21,32.5,26,37.5,55,81.5,44
FBgn0020277,0,0,0,0,0,1,1
FBgn0020278,354.5,698.5,399.5,865.5,1055.5,1699.5,1229
FBgn0020279,3220.5,4677.5,2996.5,5506.5,5051,10849.5,3852.5
FBgn0020280,0,0,0,1,0,0,1
FBgn0020294,5,2,4,5.5,12.5,52,22.5
FBgn0020299,34.5,141,120.5,9.5,162,1603,402.5
FBgn0020300,230,459.5,138,1072.5,1700,1541,1596
FBgn0020304,343.5,772,507.5,874,1277,2128,1454
FBgn0020305,153.5,290.5,166,362.5,504,584,601.5
FBgn0020306,6690.5,8988.5,6321.5,11410,10551.5,16013,12272.5
FBgn0020307,0,1,2,0.5,5,14.5,5
FBgn0020309,148.5,315.5,261,232.5,265,147.5,203
FBgn0020312,75,169.5,117,140,275,651,340.5
FBgn0020369,752.5,1087.5,785.5,855,1381,989.5,1142.5
FBgn0020370,1402.5,2331.5,1357,3718,4421,5514,4988
FBgn0020371,0.5,2,0,3,4,5.5,1.5
FBgn0020372,1,2,0,4,3,1,2.5
FBgn0020376,0,1,1,2,0,2,1
FBgn0020377,151,506.5,219.5,588.5,1372.5,3633,1836.5
FBgn0020378,0,0,0,1,0,1,2
FBgn0020379,97,110,102,176,107.5,47,109.5
FBgn0020381,21,68.5,53,68,91.5,106.5,109.5
FBgn0020385,182.5,329,191,446.5,598.5,856.5,654
FBgn0020386,1244.5,1897,1122,3370,3872.5,2130.5,4546
FBgn0020388,559.5,1058,531,1257.5,1664.5,2616.5,1900.5
FBgn0020389,11.5,10,21.5,17,47.5,189,78.5
FBgn0020391,7.5,14.5,9,19.5,17,33.5,30
FBgn0020392,505.5,800,573.5,1204,1570.5,1681,1487.5
FBgn0020399,0,0,0,0,0,0,0
FBgn0020407,173,300.5,181,440.5,594,522,619.5
FBgn0020412,730,994.5,782.5,2096,1733,1269,2060.5
FBgn0020414,1,1,1,18,12,17,13
FBgn0020415,52,69,52,207.5,191,421,174.5
FBgn0020416,2,0,0,0,0,1,0
FBgn0020429,1,8.5,1.5,8.5,2.5,5,18
FBgn0020440,314,459.5,400,638.5,802.5,975,917.5
FBgn0020443,912,1413.5,1022.5,1571,2177.5,2233.5,2064.5
FBgn0020445,201,323.5,313,584.5,643.5,198,506
FBgn0020493,10,7,12,2,9.5,10,10
FBgn0020496,1824,3250.5,1829,4592.5,5735,9194.5,7320.5
FBgn0020497,2034.5,3406.5,2062.5,5399.5,6254,8617.5,7883
FBgn0020503,333.5,456.5,297.5,558,588,356,750.5
FBgn0020506,0,0,0,1,0,0,2
FBgn0020508,0,0,0,0,0,1,0
FBgn0020509,0,0,0,0,0,0,0
FBgn0020510,403,642,368.5,1021.5,1110.5,1279,1221
FBgn0020513,122.5,176.5,95.5,72,80.5,76,63
FBgn0020518,0,2.5,0,0.5,1.5,2,1.5
FBgn0020521,1,8,8.5,1.5,11.5,53.5,27.5
FBgn0020545,235.5,405,256,663.5,854,647.5,883.5
FBgn0020546,23.5,124,44,85.5,263,693.5,302.5
FBgn0020556,28.5,75,42,38,161.5,538.5,188.5
FBgn0020616,40,87.5,41,82.5,208,596,239
FBgn0020617,0,0,0,0,0,0,1
FBgn0020618,4628,8273.5,5138.5,8977.5,11760.5,14458,11481.5
FBgn0020620,416.5,771,415,1201.5,1186.5,1198.5,1404.5
FBgn0020621,892.5,1425,799,2312,2492.5,2451,2884
FBgn0020622,60,112,139,206,337.5,440.5,253.5
FBgn0020626,495.5,838.5,531.5,958.5,994,549.5,1004.5
FBgn0020633,1473.5,2536,1415,3314,4608,6966.5,5455.5
FBgn0020637,0,0,0,0,0,0,0
FBgn0020638,0,0,0,0,0,0,0
FBgn0020639,0,0,0,0,0,0,0
FBgn0020640,0,0,0,0,0,0,0
FBgn0020641,0,0,0,0,0,1,0
FBgn0020642,0,0,0,0,0,0,1
FBgn0020643,0,0,0,0,0,0,0
FBgn0020644,0,0,0,0,0,0,0
FBgn0020645,0,0,0,0,0,0,0
FBgn0020646,0,0,0,0,0,0,0
FBgn0020647,170,278,236.5,305.5,384.5,495,295.5
FBgn0020653,649.5,1210,754.5,1416.5,1782,1087,1310.5
FBgn0020655,378,692.5,422,1076,1281.5,1240.5,1300
FBgn0020660,1229,1832,1122.5,3317.5,4806.5,5899,5335.5
FBgn0020762,0,9.5,1,3.5,19,68.5,21.5
FBgn0020764,10,28.5,33,24,37,76.5,36
FBgn0020765,0,0,0,0,0,0,0
FBgn0020767,198,329.5,217.5,578.5,589.5,330.5,638
FBgn0020880,0,2,0,0,2,2,2
FBgn0020887,106.5,240,138,267,341,906,405
FBgn0020906,0,0.5,0,0,0,0,0
FBgn0020907,0,0,0,0,0.5,0,1.5
FBgn0020908,28,42.5,23,9.5,13,6.5,9.5
FBgn0020909,274,455,265.5,400,639,733,674.5
FBgn0020910,9622.5,16396,9292.5,14381,16964,24996,19877.5
FBgn0020912,3.5,9,7,45.5,14.5,108,57.5
FBgn0020930,83,116.5,88,292,365,333.5,322
FBgn0021738,0,0,1,4,2,6,2.5
FBgn0021742,0,0,0,0,0,0,0
FBgn0021750,56.5,98.5,77,93,120.5,58,117.5
FBgn0021760,1373.5,2120.5,1278,3125.5,3373.5,3777,4114
FBgn0021761,968.5,1543,1130,1827.5,1817,1515.5,1922.5
FBgn0021764,1461.5,2350,1487.5,3165.5,4052.5,6707,5403.5
FBgn0021765,392,539.5,395.5,567.5,602,708.5,384.5
FBgn0021767,0,0,0,0,1,1,1
FBgn0021768,149.5,199,142.5,316,308.5,376.5,280.5
FBgn0021776,483.5,1667.5,560,1424.5,3387.5,8240,2859.5
FBgn0021795,8,18.5,18,21.5,47.5,116.5,40.5
FBgn0021796,608,1001,793.5,1038,790.5,1386.5,1203.5
FBgn0021800,102.5,195.5,155.5,210,188,195.5,236
FBgn0021814,60.5,95.5,57,77,145.5,230,132
FBgn0021818,722.5,1175,708,1745.5,1859.5,2332.5,2139
FBgn0021825,252,416.5,250,591.5,868,1062,796
FBgn0021847,48.5,125,89,155,294.5,487,277
FBgn0021856,144.5,234,151.5,270,408,551,409
FBgn0021872,202,303,206,360.5,548.5,909.5,458
FBgn0021874,9,48.5,26,32,65,220,68.5
FBgn0021875,9,17.5,9,8.5,24.5,164.5,51.5
FBgn0021895,492.5,609.5,467,1577.5,1255.5,2792.5,1922
FBgn0021906,403,711.5,404,839.5,1253.5,1420.5,1062
FBgn0021944,30,44.5,46.5,52,60,97,58
FBgn0021967,317,510.5,288.5,552,725.5,1000,717.5
FBgn0021979,488,621,425,1292.5,1348,1761.5,1406.5
FBgn0021995,423.5,783.5,456,831.5,1283.5,2054,1535.5
FBgn0022023,1052,1770.5,963,2052.5,2726,3825,3150
FBgn0022027,87,119,78,106,166.5,195,163.5
FBgn0022029,336,533.5,338.5,836.5,1000.5,941,1132.5
FBgn0022069,842.5,1219,771,1521,1838.5,2754,2100
FBgn0022097,282.5,403.5,300.5,408,603,282.5,425
FBgn0022153,18.5,64,43,74.5,66.5,326.5,122
FBgn0022160,18,34,16,33.5,79,112.5,49
FBgn0022213,510,855.5,762,1144,1681,1116.5,1242
FBgn0022224,96.5,147,74,197,337.5,384.5,339.5
FBgn0022238,479,690.5,570.5,1711.5,1912.5,3326,2448.5
FBgn0022288,387,622,367.5,711,1009.5,937.5,1004
FBgn0022338,572.5,839.5,575,1117,1481.5,1709,1558.5
FBgn0022343,29.5,61.5,55,60,99.5,223,100.5
FBgn0022344,9,13.5,8,8,16,29,10
FBgn0022349,570.5,938,752.5,1431,2044,3101.5,2405.5
FBgn0022355,207.5,4,0,6,0,4,0
FBgn0022359,79.5,185.5,110,91.5,147,157.5,158
FBgn0022361,137,209.5,86.5,450,534.5,616.5,688.5
FBgn0022382,70.5,99.5,107,133,188,54.5,144.5
FBgn0022699,247,437.5,230.5,574.5,867.5,869.5,748.5
FBgn0022700,0,6,0,0,0,0,0
FBgn0022702,6,7,5,17,17,9,17
FBgn0022709,19,35,18,46,62,52.5,81.5
FBgn0022710,63,98,80.5,113,58,98,67
FBgn0022724,107.5,179.5,136.5,177,199,172,209
FBgn0022740,1,9.5,5.5,16.5,1.5,24,20
FBgn0022764,3520,5052.5,3532.5,6121.5,6713.5,10483.5,8290
FBgn0022768,1089,1472,1071,1817,1479,1614.5,1730
FBgn0022770,0,1,1,1,1,9.5,1
FBgn0022772,379,647,476,969,877,862,1067.5
FBgn0022774,1,0,0,0,0,0,0
FBgn0022786,89,137,121,155,232.5,101.5,193
FBgn0022787,243.5,391.5,295.5,563,861,1053.5,999.5
FBgn0022800,2,2,2,0.5,5.5,43,23.5
FBgn0022893,6459,10590,5822.5,19737,27177,39860,32185.5
FBgn0022935,2,2.5,8.5,12.5,16,16.5,14.5
FBgn0022936,85.5,128.5,110,107.5,214.5,151,175.5
FBgn0022942,936.5,1577.5,896,2113.5,2698.5,3819.5,3292
FBgn0022943,207.5,328.5,153.5,336,453,552,481
FBgn0022959,773,1357,847,1638,2019,2898.5,1736
FBgn0022960,836,1412,820,1927.5,1669.5,1286,2343
FBgn0022981,994.5,1848,965.5,2877,3864.5,4488,4274
FBgn0022984,253.5,403,240.5,425.5,607.5,1022.5,670
FBgn0022985,561,796,572.5,1430,1699,1869,1678.5
[truncated: 15,700 more rows]
