# Supplementary material for: HP1 drives de novo 3D genome reorganization in early Drosophila embryos
Source: Nature. 2021 Apr 14;593(7858):289–93. doi: 10.1038/s41586-021-03460-z (PMC8116211; doi:10.1038/s41586-021-03460-z)
Supplement: Supplementary file 11 — Source Data Fig. 1 [file 41586_2021_3460_MOESM11_ESM.xlsx]

## Sheet: Figure1d
## HP1 peaks size distribution within chromosome arms at cycle 9, cycle 9-13 and ZGA
peak size log10 (bp)	class	type
3.69539	stage5	arms
3.04493	stage5	arms
2.38561	stage5	arms
2.52892	stage5	arms
3.02284	stage5	arms
2.35793	stage5	arms
2.86332	stage5	arms
3.84286	stage5	arms
3.79616	stage5	arms
2.2833	stage5	arms
2.3032	stage5	arms
3.16256	stage5	arms
3.10278	stage5	arms
3.06781	stage5	arms
2.32838	stage5	arms
2.48996	stage5	arms
3.0976	stage5	arms
2.93399	stage5	arms
3.15564	stage5	arms
2.63448	stage5	arms
2.97081	stage5	arms
2.5966	stage5	arms
2.75282	stage5	arms
3.23401	stage5	arms
2.31597	stage5	arms
3.02284	stage5	arms
2.92686	stage5	arms
2.93952	stage5	arms
2.52244	stage5	arms
2.41162	stage5	arms
2.74663	stage5	arms
3.39358	stage5	arms
2.75664	stage5	arms
2.88818	stage5	arms
3.13767	stage5	arms
3.14613	stage5	arms
2.5682	stage5	arms
3.06483	stage5	arms
2.69723	stage5	arms
3.86759	stage5	arms
2.27184	stage5	arms
2.88536	stage5	arms
2.67852	stage5	arms
2.64246	stage5	arms
2.42975	stage5	arms
2.81491	stage5	arms
2.52634	stage5	arms
2.57054	stage5	arms
2.66181	stage5	arms
2.76641	stage5	arms
2.24304	stage5	arms
2.44404	stage5	arms
2.61066	stage5	arms
3.69705	stage5	arms
3.055	stage5	arms
2.49554	stage5	arms
2.86094	stage5	arms
2.38917	stage5	arms
2.83442	stage5	arms
3.22246	stage5	arms
3.06408	stage5	arms
2.6464	stage5	arms
2.32015	stage5	arms
2.68842	stage5	arms
2.5966	stage5	arms
2.74586	stage5	arms
2.53403	stage5	arms
2.49693	stage5	arms
2.68395	stage5	arms
2.89098	stage5	arms
2.29003	stage5	arms
2.51851	stage5	arms
2.27646	stage5	arms
3.18554	stage5	arms
2.7767	stage5	arms
2.33646	stage5	arms
3.85884	stage5	arms
2.82086	stage5	arms
2.42975	stage5	arms
3.14426	stage5	arms
2.38561	stage5	arms
2.66558	stage5	arms
2.32222	stage5	arms
3.13386	stage5	arms
2.50243	stage5	arms
2.96237	stage5	arms
3.27416	stage5	arms
3.03342	stage5	arms
2.9619	stage5	arms
3.07555	stage5	arms
2.72591	stage5	arms
2.51851	stage5	arms
2.63849	stage5	arms
2.45939	stage5	arms
3.07041	stage5	arms
2.92891	stage5	arms
2.53275	stage5	arms
3.24674	stage5	arms
2.2878	stage5	arms
2.37475	stage5	arms
2.83506	stage5	arms
2.98227	stage5	arms
2.89982	stage5	arms
2.93601	stage5	arms
2.48996	stage5	arms
2.6149	stage5	arms
3.32139	stage5	arms
2.5172	stage5	arms
3.11059	stage5	arms
2.87622	stage5	arms
2.69461	stage5	arms
3.09691	stage5	arms
3.10037	stage5	arms
2.8202	stage5	arms
2.76938	stage5	arms
3.13386	stage5	arms
3.45301	stage5	arms
2.90091	stage5	arms
2.4183	stage5	arms
2.84136	stage5	arms
3.15776	stage5	arms
2.39094	stage5	arms
3.07846	stage5	arms
3.83518	stage5	arms
2.51188	stage5	arms
2.57634	stage5	arms
2.26482	stage5	arms
2.38202	stage5	arms
2.84136	stage5	arms
2.29003	stage5	arms
2.80618	stage5	arms
3.08422	stage5	arms
2.39445	stage5	arms
2.78746	stage5	arms
3.30276	stage5	arms
2.78104	stage5	arms
2.35025	stage5	arms
2.90687	stage5	arms
2.91855	stage5	arms
2.48572	stage5	arms
3.61374	stage5	arms
2.67852	stage5	arms
2.26717	stage5	arms
2.70586	stage5	arms
2.63448	stage5	arms
2.68842	stage5	arms
2.70243	stage5	arms
2.97635	stage5	arms
2.75435	stage5	arms
3.14675	stage5	arms
2.50651	stage5	arms
2.27184	stage5	arms
2.51587	stage5	arms
2.72997	stage5	arms
3.629	stage5	arms
2.28103	stage5	arms
2.44248	stage5	arms
2.88081	stage5	arms
2.78533	stage5	arms
3.03019	stage5	arms
3.32695	stage5	arms
2.84011	stage5	arms
3.73512	stage5	arms
3.06744	stage5	arms
3.69276	stage5	arms
3.84603	stage5	arms
2.43933	stage5	arms
2.94498	stage5	arms
3.7824	stage5	arms
2.22789	stage5	arms
3.3822	stage5	arms
2.86688	stage5	arms
2.53148	stage5	arms
2.46389	stage5	arms
2.98453	stage5	arms
2.7007	stage5	arms
2.27646	stage5	arms
2.75891	stage5	arms
2.64345	stage5	arms
2.49136	stage5	arms
3.07482	stage5	arms
2.61384	stage5	arms
3.20763	stage5	arms
3.43727	stage5	arms
3.31681	stage5	arms
2.94448	stage5	arms
2.7574	stage5	arms
2.68664	stage5	arms
3.47683	stage5	arms
2.70501	stage5	arms
3.37658	stage5	arms
3.24452	stage5	arms
2.93551	stage5	arms
2.22789	stage5	arms
3.2079	stage5	arms
2.63043	stage5	arms
2.77379	stage5	arms
3.37949	stage5	arms
3.86522	stage5	arms
2.75967	stage5	arms
3.13956	stage5	arms
3.10755	stage5	arms
2.69108	stage5	arms
3.21484	stage5	arms
2.74194	stage5	arms
3.15534	stage5	arms
3.5001	stage5	arms
2.8055	stage5	arms
3.31911	stage5	arms
2.71012	stage5	arms
2.1959	stage5	arms
3.88649	stage5	arms
2.96567	stage5	arms
2.58433	stage5	arms
2.549	stage5	arms
2.65706	stage5	arms
3.38292	stage5	arms
3.12222	stage5	arms
3.09167	stage5	arms
3.38489	stage5	arms
2.70329	stage5	arms
2.94547	stage5	arms
3.08314	stage5	arms
2.72754	stage5	arms
2.63144	stage5	arms
2.36736	stage5	arms
3.14613	stage5	arms
3.82151	stage5	arms
2.76716	stage5	arms
3.62931	stage5	arms
3.63185	stage5	arms
2.46982	stage5	arms
3.51574	stage5	arms
2.27646	stage5	arms
3.83797	stage5	arms
2.76864	stage5	arms
2.9722	stage5	arms
2.54033	stage5	arms
3.61077	stage5	arms
2.70243	stage5	arms
2.34044	stage5	arms
2.80482	stage5	arms
2.94988	stage5	arms
2.87274	stage5	arms
2.2014	stage5	arms
2.34044	stage5	arms
2.83251	stage5	arms
3.61721	stage5	arms
2.87564	stage5	arms
2.31387	stage5	arms
2.76938	stage5	arms
3.18837	stage5	arms
2.36173	stage5	arms
3.19451	stage5	arms
2.87622	stage5	arms
2.1959	stage5	arms
2.6561	stage5	arms
3.09061	stage5	arms
2.29885	stage5	arms
2.61805	stage5	arms
2.88309	stage5	arms
3.2159	stage5	arms
3.07555	stage5	arms
2.94645	stage5	arms
2.99957	stage5	arms
3.85643	stage5	arms
3.11959	stage5	arms
2.45939	stage5	arms
2.94792	stage5	arms
3.32346	stage5	arms
2.35025	stage5	arms
2.86982	stage5	arms
2.29667	stage5	arms
2.7348	stage5	arms
2.23045	stage5	arms
2.86153	stage5	arms
2.82347	stage5	arms
3.09968	stage5	arms
3.39094	stage5	arms
2.47567	stage5	arms
2.48572	stage5	arms
3.30363	stage5	arms
2.34044	stage5	arms
2.20412	stage5	arms
3.36605	stage5	arms
3.25334	stage5	arms
2.1959	stage5	arms
2.29226	stage5	arms
2.97818	stage5	arms
2.41497	stage5	arms
2.86213	stage5	arms
2.88818	stage5	arms
2.83187	stage5	arms
2.61909	stage5	arms
2.23045	stage5	arms
2.62325	stage5	arms
2.54777	stage5	arms
3.83404	stage5	arms
2.89708	stage5	arms
2.33846	stage5	arms
2.57287	stage5	arms
2.22531	stage5	arms
3.0086	stage5	arms
2.95472	stage5	arms
2.8657	stage5	arms
3.077	stage5	arms
3.03703	stage5	arms
2.90309	stage5	arms
2.97681	stage5	arms
3.52244	stage5	arms
2.48001	stage5	arms
3.86764	stage5	arms
2.75205	stage5	arms
3.62118	stage5	arms
2.64048	stage5	arms
2.72673	stage5	arms
3.63719	stage5	arms
2.30535	stage5	arms
2.89982	stage5	arms
3.12969	stage5	arms
2.29667	stage5	arms
3.49415	stage5	arms
2.90037	stage5	arms
3.32777	stage5	arms
2.74507	stage5	arms
3.63939	stage5	arms
2.61066	stage5	arms
2.65321	stage5	arms
2.76938	stage5	arms
2.75051	stage5	arms
2.58659	stage5	arms
3.28466	stage5	arms
2.68034	stage5	arms
2.91487	stage5	arms
2.38739	stage5	arms
2.88762	stage5	arms
2.89708	stage5	arms
2.58659	stage5	arms
2.97267	stage5	arms
3.23578	stage5	arms
3.61405	stage5	arms
3.36829	stage5	arms
2.54033	stage5	arms
2.3075	stage5	arms
2.5955	stage5	arms
2.68124	stage5	arms
2.5966	stage5	arms
3.86823	stage5	arms
2.4609	stage5	arms
3.58794	stage5	arms
2.99826	stage5	arms
3.46864	stage5	arms
3.17289	stage5	arms
2.80072	stage5	arms
3.06371	stage5	arms
3.15987	stage5	arms
2.25042	stage5	arms
2.86806	stage5	arms
2.31175	stage5	arms
2.76343	stage5	arms
3.90655	stage5	arms
3.20952	stage5	arms
3.47363	stage5	arms
3.49332	stage5	arms
2.89209	stage5	arms
3.40054	stage5	arms
3.0693	stage5	arms
2.27416	stage5	arms
2.56703	stage5	arms
2.77379	stage5	arms
2.94841	stage5	arms
3.16077	stage5	arms
2.92221	stage5	arms
3.06333	stage5	arms
3.46538	stage5	arms
2.20412	stage5	arms
2.2014	stage5	arms
2.58995	stage5	arms
2.91751	stage5	arms
3.79099	stage5	arms
2.9058	stage5	arms
2.83187	stage5	arms
2.91275	stage5	arms
3.01578	stage5	arms
2.99078	stage5	arms
3.41162	stage5	arms
2.94399	stage5	arms
2.53275	stage5	arms
2.91381	stage5	arms
3.59528	stage5	arms
2.31597	stage5	arms
2.65418	stage5	arms
3.13258	stage5	arms
2.31387	stage5	arms
2.4624	stage5	arms
2.41162	stage5	arms
2.1959	stage5	arms
3.02898	stage5	arms
2.3927	stage5	arms
2.66932	stage5	arms
2.50786	stage5	arms
2.2833	stage5	arms
3.08991	stage5	arms
2.79865	stage5	arms
2.51322	stage5	arms
2.96567	stage5	arms
2.6561	stage5	arms
2.70757	stage5	arms
2.74194	stage5	arms
2.33041	stage5	arms
2.82282	stage5	arms
2.74194	stage5	arms
3.15957	stage5	arms
2.33445	stage5	arms
2.66932	stage5	arms
2.59218	stage5	arms
2.27416	stage5	arms
2.45939	stage5	arms
2.71517	stage5	arms
3.70492	stage5	arms
2.49554	stage5	arms
2.89265	stage5	arms
3.56265	stage5	arms
3.0693	stage5	arms
3.50596	stage5	arms
2.30963	stage5	arms
2.78462	stage5	arms
2.35411	stage5	arms
2.29667	stage5	arms
2.85248	stage5	arms
2.83315	stage5	arms
3.59704	stage5	arms
2.91751	stage5	arms
2.87679	stage5	arms
2.73078	stage5	arms
2.82802	stage5	arms
2.61172	stage5	arms
2.57403	stage5	arms
2.67394	stage5	arms
2.82543	stage5	arms
2.95999	stage5	arms
2.77597	stage5	arms
2.38561	stage5	arms
2.30535	stage5	arms
2.85431	stage5	arms
3.03383	stage5	arms
2.37107	stage5	arms
2.57519	stage5	arms
3.06521	stage5	arms
3.0465	stage5	arms
3.04258	stage5	arms
2.47857	stage5	arms
2.85854	stage5	arms
2.62737	stage5	arms
3.03463	stage5	arms
3.22608	stage5	arms
2.49693	stage5	arms
2.27646	stage5	arms
3.51388	stage5	arms
3.03222	stage5	arms
2.70243	stage5	arms
2.31175	stage5	arms
3.10789	stage5	arms
2.82151	stage5	arms
3.46359	stage5	arms
3.27393	stage5	arms
3.16465	stage5	arms
2.31597	stage5	arms
3.21643	stage5	arms
3.30621	stage5	arms
2.69373	stage5	arms
2.65801	stage5	arms
3.18384	stage5	arms
3.05423	stage5	arms
3.63629	stage5	arms
3.28758	stage5	arms
4.15256	stage5	arms
4.16631	stage5	arms
3.15987	stage5	arms
3.56182	stage5	arms
3.77415	stage5	arms
3.7788	stage5	arms
4.17699	stage5	arms
3.17782	stage5	arms
3.46997	stage5	arms
3.54357	stage5	arms
2.20412	stage5	arms
3.11025	stage5	arms
2.943	stage5	arms
2.50243	stage5	arms
3.70484	stage5	arms
2.5092	stage5	arms
2.76268	stage5	arms
3.94072	stage5	arms
2.45179	stage5	arms
3.64246	stage5	arms
2.38917	stage5	arms
2.24304	stage5	arms
3.18667	stage5	arms
3.09864	stage5	arms
4.45122	stage5	arms
4.14436	stage5	arms
2.34242	stage5	arms
3.38166	stage5	arms
2.91222	stage5	arms
3.11494	stage5	arms
2.85552	stage5	arms
3.23955	stage5	arms
3.5662	stage5	arms
3.63769	stage5	arms
2.43933	stage5	arms
2.45179	stage5	arms
2.98227	stage5	arms
2.37658	stage5	arms
2.29885	stage5	arms
2.26245	stage5	arms
3.19061	stage5	arms
2.54654	stage5	arms
2.80209	stage5	arms
2.33846	stage5	arms
2.99034	stage5	arms
2.34242	stage5	arms
2.25768	stage5	arms
2.53908	stage5	arms
3.85594	stage5	arms
2.22272	stage5	arms
2.56229	stage5	arms
2.69373	stage5	arms
2.43297	stage5	arms
3.13893	stage5	arms
3.62469	stage5	arms
2.94448	stage5	arms
2.25042	stage5	arms
3.02284	stage5	arms
2.7679	stage5	arms
3.40209	stage5	arms
2.74663	stage5	arms
2.83187	stage5	arms
2.72835	stage5	arms
2.22011	stage5	arms
3.08279	stage5	arms
3.02243	stage5	arms
2.22789	stage5	arms
2.71517	stage5	arms
2.57054	stage5	arms
3.37894	stage5	arms
3.61553	stage5	arms
2.5092	stage5	arms
2.48996	stage5	arms
2.87216	stage5	arms
2.2014	stage5	arms
3.19921	stage5	arms
2.62221	stage5	arms
3.02119	stage5	arms
3.61627	stage5	arms
3.16495	stage5	arms
2.48144	stage5	arms
3.33345	stage5	arms
3.08099	stage5	arms
3.15866	stage5	arms
2.81158	stage5	arms
3.04922	stage5	arms
2.75358	stage5	arms
3.19728	stage5	arms
2.87157	stage5	arms
2.8791	stage5	arms
3.23045	stage5	arms
3.62685	stage5	arms
2.76641	stage5	arms
3.39252	stage5	arms
2.70672	stage5	arms
2.97543	stage5	arms
2.63448	stage5	arms
2.93298	stage5	arms
3.05154	stage5	arms
2.90849	stage5	arms
2.53529	stage5	arms
3.85333	stage5	arms
2.40483	stage5	arms
2.73159	stage5	arms
2.52763	stage5	arms
3.0693	stage5	arms
2.19866	stage5	arms
2.53656	stage5	arms
2.96942	stage5	arms
2.97497	stage5	arms
3.19257	stage5	arms
3.04258	stage5	arms
3.00475	stage5	arms
2.41664	stage5	arms
3.13925	stage5	arms
2.74351	stage5	arms
3.09202	stage5	arms
2.4609	stage5	arms
2.21748	stage5	arms
2.7348	stage5	arms
2.38382	stage5	arms
3.21005	stage5	arms
2.35793	stage5	arms
2.97772	stage5	arms
3.7947	stage5	arms
2.35411	stage5	arms
2.74663	stage5	arms
2.20952	stage5	arms
2.80821	stage5	arms
3.11826	stage5	arms
2.30103	stage5	arms
2.76938	stage5	arms
2.26951	stage5	arms
2.86392	stage5	arms
2.34044	stage5	arms
3.60304	stage5	arms
3.39287	stage5	arms
3.01284	stage5	arms
3.455	stage5	arms
2.38561	stage5	arms
2.83885	stage5	arms
2.63749	stage5	arms
2.57519	stage5	arms
3.16435	stage5	arms
2.50515	stage5	arms
2.83822	stage5	arms
2.44871	stage5	arms
2.1959	stage5	arms
2.86153	stage5	arms
3.22789	stage5	arms
3.04805	stage5	arms
2.89265	stage5	arms
2.95472	stage5	arms
2.84819	stage5	arms
2.70672	stage5	arms
2.70415	stage5	arms
2.91487	stage5	arms
2.40312	stage5	arms
2.55145	stage5	arms
3.26788	stage5	arms
2.40824	stage5	arms
2.81023	stage5	arms
2.72835	stage5	arms
2.88649	stage5	arms
2.48287	stage5	arms
2.58995	stage5	arms
2.98767	stage5	arms
2.53275	stage5	arms
2.74974	stage5	arms
3.68547	stage5	arms
2.73078	stage5	arms
2.85612	stage5	arms
2.40312	stage5	arms
2.43616	stage5	arms
2.82995	stage5	arms
2.70501	stage5	arms
2.76418	stage5	arms
3.61352	stage5	arms
2.52763	stage5	arms
2.67486	stage5	arms
2.3483	stage5	arms
2.34044	stage5	arms
3.86344	stage5	arms
2.51455	stage5	arms
2.51055	stage5	arms
3.41547	stage5	arms
2.71684	stage5	arms
2.54407	stage5	arms
2.5563	stage5	arms
3.16673	stage5	arms
3.83033	stage5	arms
3.24871	stage5	arms
3.36977	stage5	arms
3.04336	stage5	arms
2.23553	stage5	arms
2.90091	stage5	arms
3.63548	stage5	arms
2.99607	stage5	arms
2.34242	stage5	arms
2.45025	stage5	arms
2.60206	stage5	arms
3.91233	stage5	arms
2.233	stage5	arms
2.3075	stage5	arms
2.26007	stage5	arms
3.25912	stage5	arms
2.48996	stage5	arms
2.73239	stage5	arms
2.549	stage5	arms
2.49276	stage5	arms
2.42488	stage5	arms
2.7348	stage5	arms
2.32838	stage5	arms
2.86806	stage5	arms
2.24055	stage5	arms
2.25768	stage5	arms
2.95999	stage5	arms
2.91855	stage5	arms
2.3927	stage5	arms
2.64738	stage5	arms
2.40654	stage5	arms
2.76492	stage5	arms
2.92531	stage5	arms
2.75358	stage5	arms
2.70842	stage5	arms
2.35603	stage5	arms
2.8293	stage5	arms
2.77085	stage5	arms
3.63063	stage5	arms
3	stage5	arms
2.23045	stage5	arms
2.91803	stage5	arms
2.29003	stage5	arms
2.52892	stage5	arms
2.33244	stage5	arms
3.31492	stage5	arms
3.53007	stage5	arms
2.71181	stage5	arms
2.42325	stage5	arms
2.51455	stage5	arms
2.87274	stage5	arms
2.77305	stage5	arms
2.86332	stage5	arms
3.50406	stage5	arms
3.76597	stage5	arms
3.05269	stage5	arms
2.69373	stage5	arms
2.29667	stage5	arms
2.233	stage5	arms
2.48714	stage5	arms
2.32634	stage5	arms
2.96142	stage5	arms
3.37401	stage5	arms
2.89265	stage5	arms
2.81757	stage5	arms
3.16197	stage5	arms
2.76492	stage5	arms
2.81558	stage5	arms
2.4624	stage5	arms
3.34928	stage5	arms
2.81624	stage5	arms
2.71767	stage5	arms
2.26007	stage5	arms
2.24304	stage5	arms
2.8014	stage5	arms
2.4216	stage5	arms
3.63988	stage5	arms
2.79727	stage5	arms
3.62613	stage5	arms
2.41497	stage5	arms
2.71012	stage5	arms
2.33445	stage5	arms
3.36922	stage5	arms
3.61972	stage5	arms
3.03743	stage5	arms
2.67117	stage5	arms
2.88986	stage5	arms
2.40483	stage5	arms
2.51983	stage5	arms
2.58206	stage5	arms
2.70329	stage5	arms
2.3032	stage5	arms
2.53908	stage5	arms
2.49415	stage5	arms
3.12516	stage5	arms
2.79309	stage5	arms
3.04999	stage5	arms
2.9619	stage5	arms
2.65128	stage5	arms
3.0141	stage5	arms
2.74896	stage5	arms
2.76268	stage5	arms
2.98677	stage5	arms
2.72997	stage5	arms
3.68034	stage5	arms
2.63246	stage5	arms
2.90956	stage5	arms
2.98046	stage5	arms
2.51851	stage5	arms
3.43743	stage5	arms
2.32222	stage5	arms
2.38561	stage5	arms
2.7364	stage5	arms
2.89432	stage5	arms
2.935	stage5	arms
2.98318	stage5	arms
3.25334	stage5	arms
2.7767	stage5	arms
2.82151	stage5	arms
2.21484	stage5	arms
2.75815	stage5	arms
2.91593	stage5	arms
2.76716	stage5	arms
2.80618	stage5	arms
2.99957	stage5	arms
2.8293	stage5	arms
3.031	stage5	arms
2.57054	stage5	arms
2.81158	stage5	arms
2.75435	stage5	arms
2.51055	stage5	arms
3.20303	stage5	arms
2.35218	stage5	arms
3.27554	stage5	arms
2.67025	stage5	arms
3.15836	stage5	arms
2.37107	stage5	arms
4.28782	stage5	arms
3.85101	stage5	arms
4.28628	stage5	arms
2.84696	stage5	arms
4.12103	stage5	arms
3.41797	stage5	arms
2.47712	stage5	arms
2.41497	stage5	arms
3.52231	stage5	arms
3.24428	stage5	arms
2.57634	stage5	arms
3.48073	stage5	arms
2.64444	stage5	arms
2.69108	stage5	arms
2.89597	stage5	arms
2.79029	stage5	arms
2.36736	stage5	arms
2.74896	stage5	arms
3.06781	stage5	arms
2.23553	stage5	arms
2.734	stage5	arms
2.66464	stage5	arms
2.23553	stage5	arms
3.06333	stage5	arms
2.2833	stage5	arms
2.32838	stage5	arms
3.1529	stage5	arms
2.46835	stage5	arms
2.89982	stage5	arms
2.6981	stage5	arms
2.80889	stage5	arms
2.59988	stage5	arms
2.93601	stage5	arms
2.87274	stage5	arms
2.54531	stage5	arms
2.96614	stage5	arms
2.71265	stage5	arms
2.67852	stage5	arms
3.03782	stage5	arms
2.63448	stage5	arms
2.64542	stage5	arms
3.69267	stage5	arms
2.52634	stage5	arms
2.82802	stage5	arms
2.66745	stage5	arms
3.78333	stage5	arms
2.67669	stage5	arms
2.61172	stage5	arms
3.80693	stage5	arms
3.01115	stage5	arms
3.10687	stage5	arms
2.71181	stage5	arms
2.68485	stage5	arms
2.60638	stage5	arms
3.30038	stage5	arms
2.49136	stage5	arms
2.84136	stage5	arms
3.15137	stage5	arms
3.56348	stage5	arms
3.21378	stage5	arms
2.74115	stage5	arms
2.78675	stage5	arms
2.81358	stage5	arms
2.9345	stage5	arms
2.37658	stage5	arms
3.08707	stage5	arms
2.72016	stage5	arms
2.87216	stage5	arms
2.51587	stage5	arms
2.33646	stage5	arms
2.85309	stage5	arms
3.45591	stage5	arms
2.66087	stage5	arms
3.06967	stage5	arms
3.00817	stage5	arms
2.46982	stage5	arms
2.41162	stage5	arms
2.71265	stage5	arms
3.10687	stage5	arms
2.6464	stage5	arms
2.3075	stage5	arms
3.58512	stage5	arms
2.64345	stage5	arms
2.41162	stage5	arms
2.44248	stage5	arms
2.96614	stage5	arms
3.33224	stage5	arms
2.92634	stage5	arms
3.4603	stage5	arms
3.84255	stage5	arms
3.91312	stage5	arms
2.38739	stage5	arms
2.51322	stage5	arms
2.96895	stage5	arms
3.04883	stage5	arms
2.54407	stage5	arms
3.12646	stage5	arms
2.89708	stage5	arms
2.55509	stage5	arms
2.6721	stage5	arms
2.30535	stage5	arms
2.95856	stage5	arms
2.88762	stage5	arms
2.20683	stage5	arms
2.72428	stage5	arms
2.24551	stage5	arms
3.21059	stage5	arms
2.35984	stage5	arms
3.18583	stage5	arms
2.51851	stage5	arms
2.69897	stage5	arms
2.83442	stage5	arms
2.48001	stage5	arms
3.031	stage5	arms
2.75664	stage5	arms
2.76042	stage5	arms
2.98856	stage5	arms
2.90417	stage5	arms
3.63949	stage5	arms
2.35025	stage5	arms
3.33224	stage5	arms
2.37475	stage5	arms
2.86629	stage5	arms
3.20085	stage5	arms
2.6721	stage5	arms
2.88195	stage5	arms
2.47276	stage5	arms
2.59106	stage5	arms
2.60314	stage5	arms
2.32015	stage5	arms
2.58092	stage5	arms
2.5302	stage5	arms
2.63949	stage5	arms
2.29003	stage5	arms
3.68395	stage5	arms
2.65128	stage5	arms
2.51851	stage5	arms
2.80821	stage5	arms
2.59439	stage5	arms
2.54033	stage5	arms
2.65128	stage5	arms
2.21748	stage5	arms
3.76938	stage5	arms
2.48287	stage5	arms
2.66932	stage5	arms
2.19866	stage5	arms
2.31175	stage5	arms
3.03302	stage5	arms
3.04961	stage5	arms
2.97727	stage5	arms
2.64933	stage5	arms
2.36922	stage5	arms
2.9489	stage5	arms
3.28035	stage5	arms
2.6981	stage5	arms
3.34163	stage5	arms
3.05308	stage5	arms
2.45637	stage5	arms
3.01745	stage5	arms
2.91009	stage5	arms
2.47857	stage5	arms
2.75891	stage5	arms
2.40483	stage5	arms
2.88705	stage5	arms
2.70842	stage5	arms
2.38561	stage5	arms
2.52114	stage5	arms
3.85896	stage5	arms
2.65031	stage5	arms
3.27646	stage5	arms
2.52763	stage5	arms
3.22763	stage5	arms
2.31597	stage5	arms
2.53275	stage5	arms
3.17926	stage5	arms
2.67943	stage5	arms
2.70243	stage5	arms
2.40312	stage5	arms
3.08778	stage5	arms
2.80072	stage5	arms
2.27184	stage5	arms
3.81644	stage5	arms
2.76492	stage5	arms
3.13609	stage5	arms
3.18041	stage5	arms
2.6464	stage5	arms
2.82086	stage5	arms
3.25164	stage5	arms
2.67852	stage5	arms
3.21827	stage5	arms
3.08814	stage5	arms
2.97635	stage5	arms
2.42651	stage5	arms
2.42488	stage5	arms
2.31387	stage5	arms
3.60141	stage5	arms
2.94988	stage5	arms
2.99913	stage5	arms
2.25285	stage5	arms
2.60531	stage5	arms
2.85431	stage5	arms
3.15594	stage5	arms
3.10483	stage5	arms
2.68395	stage5	arms
3.7113	stage5	arms
2.82866	stage5	arms
2.92428	stage5	arms
2.40654	stage5	arms
2.1959	stage5	arms
2.69197	stage5	arms
3.1878	stage5	arms
2.21219	stage5	arms
3.14829	stage5	arms
2.45484	stage5	arms
2.4456	stage5	arms
2.37658	stage5	arms
2.32015	stage5	arms
3.80468	stage5	arms
2.5092	stage5	arms
3.60314	stage5	arms
2.83442	stage5	arms
2.44871	stage5	arms
3.08636	stage5	arms
2.55509	stage5	arms
2.50515	stage5	arms
2.45025	stage5	arms
3.59966	stage5	arms
3.63799	stage5	arms
3.43152	stage5	arms
2.51322	stage5	arms
2.52375	stage5	arms
3.10346	stage5	arms
2.716	stage5	arms
3.62232	stage5	arms
2.56703	stage5	arms
2.64836	stage5	arms
2.5563	stage5	arms
2.74819	stage5	arms
2.35218	stage5	arms
3.16732	stage5	arms
3.27646	stage5	arms
2.29226	stage5	arms
3.21827	stage5	arms
3.26079	stage5	arms
3.21748	stage5	arms
2.85552	stage5	arms
3.11193	stage5	arms
2.30103	stage5	arms
2.80277	stage5	arms
2.89042	stage5	arms
3.4096	stage5	arms
2.58883	stage5	arms
2.98318	stage5	arms
2.70842	stage5	arms
3.3516	stage5	arms
2.35603	stage5	arms
2.96895	stage5	arms
2.91434	stage5	arms
2.62325	stage5	arms
2.69984	stage5	arms
2.82282	stage5	arms
3.07151	stage5	arms
3.64464	stage5	arms
3.0013	stage5	arms
3.34005	stage5	arms
2.35793	stage5	arms
3.24502	stage5	arms
2.7364	stage5	arms
2.56229	stage5	arms
2.99167	stage5	arms
2.99167	stage5	arms
2.76864	stage5	arms
3.00732	stage5	arms
3.09026	stage5	arms
2.71433	stage5	arms
3.20194	stage5	arms
2.77085	stage5	arms
2.29667	stage5	arms
3.02857	stage5	arms
2.64444	stage5	arms
2.87679	stage5	arms
2.75282	stage5	arms
3.0667	stage5	arms
2.68485	stage5	arms
3.06744	stage5	arms
2.1959	stage5	arms
2.60206	stage5	arms
2.95521	stage5	arms
2.35025	stage5	arms
2.52244	stage5	arms
2.66839	stage5	arms
3.70217	stage5	arms
3.78104	stage5	arms
3.20222	stage5	arms
3.40449	stage5	arms
2.44091	stage5	arms
2.33244	stage5	arms
2.74351	stage5	arms
2.58883	stage5	arms
3.4823	stage5	arms
3.48714	stage5	arms
2.30535	stage5	arms
2.78675	stage5	arms
2.93802	stage5	arms
3.14644	stage5	arms
2.98182	stage5	arms
2.74896	stage5	arms
3.44685	stage5	arms
2.25527	stage5	arms
2.61066	stage5	arms
3.31345	stage5	arms
2.97497	stage5	arms
2.64246	stage5	arms
2.2833	stage5	arms
2.73078	stage5	arms
2.9196	stage5	arms
2.38021	stage5	arms
2.81757	stage5	arms
2.96802	stage5	arms
3.26221	stage5	arms
2.84073	stage5	arms
2.57287	stage5	arms
3.63012	stage5	arms
3.24601	stage5	arms
3.13322	stage5	arms
2.80482	stage5	arms
2.96708	stage5	arms
3.21431	stage5	arms
3.19976	stage5	arms
3.16702	stage5	arms
3.27577	stage5	arms
3.629	stage5	arms
2.93752	stage5	arms
2.4183	stage5	arms
2.35218	stage5	arms
2.91009	stage5	arms
2.99432	stage5	arms
2.56703	stage5	arms
3.01494	stage5	arms
2.29447	stage5	arms
2.92324	stage5	arms
2.3075	stage5	arms
2.98137	stage5	arms
2.4456	stage5	arms
2.5832	stage5	arms
2.90956	stage5	arms
2.96848	stage5	arms
2.52892	stage5	arms
2.83759	stage5	arms
2.46835	stage5	arms
3.66219	stage5	arms
2.2014	stage5	arms
3.29425	stage5	arms
3.06032	stage5	arms
2.29447	stage5	arms
3.85944	stage5	arms
2.34439	stage5	arms
2.68395	stage5	arms
3.30471	stage5	arms
2.44716	stage5	arms
3.10687	stage5	arms
2.40483	stage5	arms
2.86213	stage5	arms
2.62737	stage5	arms
2.85431	stage5	arms
3.13577	stage5	arms
2.92012	stage5	arms
2.20683	stage5	arms
2.39967	stage5	arms
2.82543	stage5	arms
3.49817	stage5	arms
3.0013	stage5	arms
3.17085	stage5	arms
2.54283	stage5	arms
3.03623	stage5	arms
2.28103	stage5	arms
3.6696	stage5	arms
3.69214	stage5	arms
3.03181	stage5	arms
2.88874	stage5	arms
2.46389	stage5	arms
2.69984	stage5	arms
3.03019	stage5	arms
2.70672	stage5	arms
3.61384	stage5	arms
2.49415	stage5	arms
2.68931	stage5	arms
2.50106	stage5	arms
2.51455	stage5	arms
2.63144	stage5	arms
3.02531	stage5	arms
3.03981	stage5	arms
2.55871	stage5	arms
3.0892	stage5	arms
3.74617	stage5	arms
2.65706	stage5	arms
2.23805	stage5	arms
2.68664	stage5	arms
2.78533	stage5	arms
2.79309	stage5	arms
2.94399	stage5	arms
2.26951	stage5	arms
2.59218	stage5	arms
2.81158	stage5	arms
3.43584	stage5	arms
3.48344	stage5	arms
2.2878	stage5	arms
3.24822	stage5	arms
3.66058	stage5	arms
2.68842	stage5	arms
2.74273	stage5	arms
2.76492	stage5	arms
2.57634	stage5	arms
2.70415	stage5	arms
2.93146	stage5	arms
3.28646	stage5	arms
2.77232	stage5	arms
3.7007	stage5	arms
2.32428	stage5	arms
3.05538	stage5	arms
3.86741	stage5	arms
2.94547	stage5	arms
3.08243	stage5	arms
2.21748	stage5	arms
2.83059	stage5	arms
2.60531	stage5	arms
2.97128	stage5	arms
2.89542	stage5	arms
2.54531	stage5	arms
3.14737	stage5	arms
2.37291	stage5	arms
3.27944	stage5	arms
2.54158	stage5	arms
2.98588	stage5	arms
2.80277	stage5	arms
2.25768	stage5	arms
3.20656	stage5	arms
3.24576	stage5	arms
2.90472	stage5	arms
3.32838	stage5	arms
3.11394	stage5	arms
3.67614	stage5	arms
2.73719	stage5	arms
2.65225	stage5	arms
3.2408	stage5	arms
3.05231	stage5	arms
2.79865	stage5	arms
2.88705	stage5	arms
2.25527	stage5	arms
3.24204	stage5	arms
2.71265	stage5	arms
2.74896	stage5	arms
2.49831	stage5	arms
2.29226	stage5	arms
2.74819	stage5	arms
3.5534	stage5	arms
2.80209	stage5	arms
2.8704	stage5	arms
2.49415	stage5	arms
2.44248	stage5	arms
2.98046	stage5	arms
2.45025	stage5	arms
2.75664	stage5	arms
2.83059	stage5	arms
2.32428	stage5	arms
2.97035	stage5	arms
2.49969	stage5	arms
2.31387	stage5	arms
2.61172	stage5	arms
3.08458	stage5	arms
2.87564	stage5	arms
3.1209	stage5	arms
2.8055	stage5	arms
2.62839	stage5	arms
2.83059	stage5	arms
2.61384	stage5	arms
2.75358	stage5	arms
2.35793	stage5	arms
2.83569	stage5	arms
3.65099	stage5	arms
2.32222	stage5	arms
3.09482	stage5	arms
2.98811	stage5	arms
2.20412	stage5	arms
3.36211	stage5	arms
3.12581	stage5	arms
2.7796	stage5	arms
3.13956	stage5	arms
2.68485	stage5	arms
2.90146	stage5	arms
3.55279	stage5	arms
2.39967	stage5	arms
3.04689	stage5	arms
2.84198	stage5	arms
2.52114	stage5	arms
2.57634	stage5	arms
2.92686	stage5	arms
2.43933	stage5	arms
2.46687	stage5	arms
2.82607	stage5	arms
2.29003	stage5	arms
3.58524	stage5	arms
2.47857	stage5	arms
3.04493	stage5	arms
2.93247	stage5	arms
3.21484	stage5	arms
3.01536	stage5	arms
2.85431	stage5	arms
2.9722	stage5	arms
2.92686	stage5	arms
2.84261	stage5	arms
2.26951	stage5	arms
2.38202	stage5	arms
2.42813	stage5	arms
2.34635	stage5	arms
2.73957	stage5	arms
3.62366	stage5	arms
3.18865	stage5	arms
2.59439	stage5	arms
3.83136	stage5	arms
2.47857	stage5	arms
2.34439	stage5	arms
2.92273	stage5	arms
2.98543	stage5	arms
2.36173	stage5	arms
2.30963	stage5	arms
3.03941	stage5	arms
2.84942	stage5	arms
2.20412	stage5	arms
3.00303	stage5	arms
3.66736	stage5	arms
2.84942	stage5	arms
2.61909	stage5	arms
2.82802	stage5	arms
2.95279	stage5	arms
2.90417	stage5	arms
2.6902	stage5	arms
2.53656	stage5	arms
2.82347	stage5	arms
3.14829	stage5	arms
2.1959	stage5	arms
2.4624	stage5	arms
3.59062	stage5	arms
3.19145	stage5	arms
3.08636	stage5	arms
2.33244	stage5	arms
2.23553	stage5	arms
2.33646	stage5	arms
3.30255	stage5	arms
2.39794	stage5	arms
2.61066	stage5	arms
2.70501	stage5	arms
2.86213	stage5	arms
2.79865	stage5	arms
2.44248	stage5	arms
2.65992	stage5	arms
2.61172	stage5	arms
3.08529	stage5	arms
2.1959	stage5	arms
2.71767	stage5	arms
2.97359	stage5	arms
2.22789	stage5	arms
2.549	stage5	arms
2.64836	stage5	arms
2.67578	stage5	arms
2.46389	stage5	arms
2.43775	stage5	arms
3.18384	stage5	arms
3.21511	stage5	arms
2.96942	stage5	arms
2.20952	stage5	arms
2.4456	stage5	arms
3.70603	stage5	arms
3.63033	stage5	arms
3.86516	stage5	arms
3.15776	stage5	arms
2.98182	stage5	arms
2.49276	stage5	arms
2.90902	stage5	arms
2.77743	stage5	arms
3.20602	stage5	arms
2.29667	stage5	arms
2.61278	stage5	arms
2.39967	stage5	arms
2.92273	stage5	arms
3.21669	stage5	arms
2.95856	stage5	arms
2.93702	stage5	arms
3.42651	stage5	arms
2.82086	stage5	arms
2.47276	stage5	arms
2.84942	stage5	arms
2.62325	stage5	arms
2.34439	stage5	arms
2.27416	stage5	arms
2.81624	stage5	arms
2.62634	stage5	arms
2.8739	stage5	arms
2.80482	stage5	arms
2.29885	stage5	arms
3.63819	stage5	arms
3.44185	stage5	arms
2.66652	stage5	arms
3.12969	stage5	arms
2.51851	stage5	arms
2.95952	stage5	arms
3.63659	stage5	arms
3.59073	stage5	arms
2.72099	stage5	arms
2.78958	stage5	arms
2.40312	stage5	arms
2.94448	stage5	arms
2.80209	stage5	arms
2.25768	stage5	arms
2.617	stage5	arms
2.52114	stage5	arms
3.68529	stage5	arms
3.82536	stage5	arms
2.70757	stage5	arms
3.11294	stage5	arms
2.80072	stage5	arms
2.45025	stage5	arms
2.40312	stage5	arms
3.64895	stage5	arms
2.64738	stage5	arms
2.25285	stage5	arms
2.81823	stage5	arms
2.62325	stage5	arms
3.09061	stage5	arms
2.64444	stage5	arms
3.0249	stage5	arms
2.25527	stage5	arms
2.22789	stage5	arms
2.65128	stage5	arms
2.20412	stage5	arms
2.3962	stage5	arms
3.197	stage5	arms
3.67688	stage5	arms
3.70655	stage5	arms
2.79239	stage5	arms
2.75358	stage5	arms
2.22011	stage5	arms
2.56348	stage5	arms
2.9722	stage5	arms
2.71767	stage5	arms
2.94792	stage5	arms
2.8169	stage5	arms
2.52763	stage5	arms
3.19976	stage5	arms
2.81757	stage5	arms
2.51851	stage5	arms
2.75891	stage5	arms
3.13925	stage5	arms
3.09899	stage5	arms
2.40824	stage5	arms
2.3483	stage5	arms
2.7185	stage5	arms
2.27416	stage5	arms
2.29885	stage5	arms
2.31175	stage5	arms
2.85309	stage5	arms
3.25115	stage5	arms
2.99826	stage5	arms
2.37107	stage5	arms
3.25115	stage5	arms
3.00775	stage5	arms
2.58206	stage5	arms
3.35372	stage5	arms
2.76118	stage5	arms
2.50379	stage5	arms
3.68386	stage5	arms
2.86688	stage5	arms
2.98182	stage5	arms
2.94002	stage5	arms
3.07004	stage5	arms
3.04139	stage5	arms
3.19424	stage5	arms
2.35984	stage5	arms
2.63649	stage5	arms
2.94151	stage5	arms
3.21112	stage5	arms
3.01912	stage5	arms
2.84696	stage5	arms
2.93095	stage5	arms
2.60531	stage5	arms
3.61982	stage5	arms
2.65514	stage5	arms
2.75205	stage5	arms
2.85552	stage5	arms
2.32838	stage5	arms
3.04961	stage5	arms
2.93095	stage5	arms
3.25888	stage5	arms
2.72099	stage5	arms
2.41162	stage5	arms
2.70842	stage5	arms
2.88252	stage5	arms
2.45637	stage5	arms
3.64227	stage5	arms
2.66464	stage5	arms
3.16909	stage5	arms
3.06371	stage5	arms
2.86213	stage5	arms
2.36549	stage5	arms
2.48714	stage5	arms
2.56585	stage5	arms
2.91169	stage5	arms
3.52192	stage5	arms
2.91434	stage5	arms
2.48855	stage5	arms
2.99739	stage5	arms
3.26928	stage5	arms
2.78746	stage5	arms
3.62757	stage5	arms
2.80482	stage5	arms
3.16346	stage5	arms
2.80956	stage5	arms
2.23805	stage5	arms
3.17984	stage5	arms
2.5966	stage5	arms
2.54407	stage5	arms
3.03743	stage5	arms
3.53643	stage5	arms
2.1959	stage5	arms
2.54283	stage5	arms
3.61658	stage5	arms
2.69197	stage5	arms
3.2266	stage5	arms
2.19866	stage5	arms
2.43457	stage5	arms
2.68931	stage5	arms
2.77232	stage5	arms
2.47276	stage5	arms
2.53656	stage5	arms
2.89487	stage5	arms
2.86451	stage5	arms
2.96895	stage5	arms
2.42325	stage5	arms
2.27646	stage5	arms
2.71181	stage5	arms
2.57287	stage5	arms
2.32222	stage5	arms
2.34439	stage5	arms
2.74194	stage5	arms
2.74974	stage5	arms
2.2833	stage5	arms
3.08386	stage5	arms
3.18808	stage5	arms
2.91116	stage5	arms
2.90902	stage5	arms
2.90363	stage5	arms
2.81224	stage5	arms
3.40019	stage5	arms
2.71433	stage5	arms
2.75967	stage5	arms
2.77597	stage5	arms
2.39967	stage5	arms
2.82672	stage5	arms
2.85794	stage5	arms
3.86682	stage5	arms
3.07298	stage5	arms
3.38238	stage5	arms
2.69197	stage5	arms
3.56301	stage5	arms
2.8537	stage5	arms
3.11327	stage5	arms
2.91116	stage5	arms
2.36922	stage5	arms
2.53275	stage5	arms
3.58894	stage5	arms
2.22011	stage5	arms
2.75967	stage5	arms
2.4216	stage5	arms
3.63387	stage5	arms
3.67979	stage5	arms
2.90146	stage5	arms
2.63144	stage5	arms
3.03941	stage5	arms
2.52114	stage5	arms
2.65706	stage5	arms
3.39568	stage5	arms
2.73719	stage5	arms
3.47349	stage5	arms
2.41497	stage5	arms
2.87737	stage5	arms
3.38274	stage5	arms
2.75511	stage5	arms
2.716	stage5	arms
2.3784	stage5	arms
3.5849	stage5	arms
2.68395	stage5	arms
2.36361	stage5	arms
2.79518	stage5	arms
3.12287	stage5	arms
2.53908	stage5	arms
2.28556	stage5	arms
3.22401	stage5	arms
2.67761	stage5	arms
2.72181	stage5	arms
2.23805	stage5	arms
3.27784	stage5	arms
2.77379	stage5	arms
3.13226	stage5	arms
2.36173	stage5	arms
2.6981	stage5	arms
3.10243	stage5	arms
2.60531	stage5	arms
2.60423	stage5	arms
2.4624	stage5	arms
3.10072	stage5	arms
2.1959	stage5	arms
3.05192	stage5	arms
3.09656	stage5	arms
2.78675	stage5	arms
3.03862	stage5	arms
2.81224	stage5	arms
2.41497	stage5	arms
2.9345	stage5	arms
3.06856	stage5	arms
2.62634	stage5	arms
2.39094	stage5	arms
2.58659	stage5	arms
3.86404	stage5	arms
2.33445	stage5	arms
2.57634	stage5	arms
2.32015	stage5	arms
2.90309	stage5	arms
2.80277	stage5	arms
2.99211	stage5	arms
2.989	stage5	arms
3.28533	stage5	arms
2.3032	stage5	arms
3.56867	stage5	arms
2.81291	stage5	arms
3.04922	stage5	arms
2.54283	stage5	arms
2.48572	stage5	arms
2.20412	stage5	arms
2.52114	stage5	arms
2.49136	stage5	arms
3.61595	stage5	arms
2.67486	stage5	arms
3.15503	stage5	arms
3.05269	stage5	arms
2.4624	stage5	arms
3.11826	stage5	arms
2.78032	stage5	arms
2.54033	stage5	arms
3.10003	stage5	arms
2.68931	stage5	arms
2.85491	stage5	arms
2.25768	stage5	arms
2.42488	stage5	arms
2.60746	stage5	arms
2.55991	stage5	arms
3.05115	stage5	arms
2.79169	stage5	arms
2.42488	stage5	arms
2.61595	stage5	arms
2.8657	stage5	arms
2.53403	stage5	arms
3.81265	stage5	arms
2.89542	stage5	arms
3.61268	stage5	arms
2.33646	stage5	arms
2.89321	stage5	arms
2.97497	stage5	arms
2.4843	stage5	arms
3.45788	stage5	arms
2.57634	stage5	arms
2.42325	stage5	arms
2.31387	stage5	arms
2.38739	stage5	arms
3.18639	stage5	arms
2.58206	stage5	arms
2.79796	stage5	arms
2.39794	stage5	arms
3.04336	stage5	arms
2.87967	stage5	arms
3.06781	stage5	arms
2.93852	stage5	arms
2.83442	stage5	arms
2.4183	stage5	arms
2.62737	stage5	arms
3.05077	stage5	arms
3.00518	stage5	arms
2.76864	stage5	arms
2.72835	stage5	arms
3.02036	stage5	arms
2.84942	stage5	arms
3.38471	stage5	arms
2.27646	stage5	arms
2.64147	stage5	arms
2.98182	stage5	arms
2.66839	stage5	arms
2.97405	stage5	arms
2.22011	stage5	arms
2.90146	stage5	arms
2.92117	stage5	arms
3.13258	stage5	arms
2.84323	stage5	arms
2.64542	stage5	arms
3.09726	stage5	arms
3.86332	stage5	arms
2.96802	stage5	arms
2.99388	stage5	arms
3.15836	stage5	arms
3.62542	stage5	arms
2.25527	stage5	arms
2.79588	stage5	arms
2.36736	stage5	arms
2.30535	stage5	arms
2.43457	stage5	arms
2.30963	stage5	arms
2.89653	stage5	arms
3.4128	stage5	arms
3.18554	stage5	arms
3.99322	stage5	arms
3.46997	stage5	arms
3.97968	stage5	arms
2.3784	stage5	arms
3.66445	stage5	arms
3.6621	stage5	arms
3.66153	stage5	arms
3.60563	stage5	arms
3.12743	stage5	arms
4.26357	stage5	arms
4.69709	stage5	arms
2.40483	stage5	arms
2.93146	stage5	arms
3.19535	stage5	arms
3.63528	stage5	arms
3.32919	stage5	arms
2.84634	stage5	arms
2.58206	stage5	arms
2.94448	stage5	arms
2.89432	stage5	arms
3.48756	stage5	arms
3.46776	stage5	arms
3.27967	stage5	arms
2.97543	stage5	arms
2.93752	stage5	arms
2.78746	stage5	arms
3.66011	stage5	arms
2.77525	stage5	arms
2.53529	stage5	arms
2.75815	stage5	arms
2.69373	stage5	arms
2.87967	stage5	arms
2.49554	stage5	arms
3.0667	stage5	arms
2.35218	stage5	arms
2.989	stage5	arms
2.98498	stage5	arms
3.48029	stage5	arms
3.52969	stage5	arms
2.48287	stage5	arms
2.67669	stage5	arms
2.5682	stage5	arms
2.9722	stage5	arms
3.06032	stage5	arms
2.3927	stage5	arms
3.54058	stage5	arms
2.3032	stage5	arms
2.92376	stage5	arms
2.48572	stage5	arms
2.30103	stage5	arms
2.7364	stage5	arms
3.10517	stage5	arms
2.92169	stage5	arms
2.83123	stage5	arms
3.86344	stage5	arms
3.46404	stage5	arms
2.71517	stage5	arms
3.28126	stage5	arms
2.76567	stage5	arms
2.77159	stage5	arms
2.35603	stage5	arms
2.53656	stage5	arms
2.3075	stage5	arms
2.60959	stage5	arms
2.69636	stage5	arms
2.49831	stage5	arms
2.63448	stage5	arms
2.38739	stage5	arms
2.9425	stage5	arms
3.8391	stage5	arms
3.06221	stage5	arms
2.62014	stage5	arms
3.34947	stage5	arms
3.12156	stage5	arms
2.57864	stage5	arms
2.3927	stage5	arms
2.82607	stage5	arms
3.86368	stage5	arms
2.74507	stage5	arms
3.2052	stage5	arms
2.77159	stage5	arms
2.78533	stage5	arms
3.76797	stage5	arms
2.39967	stage5	arms
2.52763	stage5	arms
3.22011	stage5	arms
2.23805	stage5	arms
2.8293	stage5	arms
2.58092	stage5	arms
2.72016	stage5	arms
2.6561	stage5	arms
3.19368	stage5	arms
2.71096	stage5	arms
3.00432	stage5	arms
3.02898	stage5	arms
2.80889	stage5	arms
2.35218	stage5	arms
2.3962	stage5	arms
3.85788	stage5	arms
2.7796	stage5	arms
2.59329	stage5	arms
2.90687	stage5	arms
2.87737	stage5	arms
3.12808	stage5	arms
2.71096	stage5	arms
2.27416	stage5	arms
2.30103	stage5	arms
3.10958	stage5	arms
2.93952	stage5	arms
3.6504	stage5	arms
2.70243	stage5	arms
3.3831	stage5	arms
2.80072	stage5	arms
2.62737	stage5	arms
3.85691	stage5	arms
2.60853	stage5	arms
2.38917	stage5	arms
2.55871	stage5	arms
2.42975	stage5	arms
2.29003	stage5	arms
2.48996	stage5	arms
2.46687	stage5	arms
2.29447	stage5	arms
3.63063	stage5	arms
2.83442	stage5	arms
2.95328	stage5	arms
2.65031	stage5	arms
2.62014	stage5	arms
3.03543	stage5	arms
2.60423	stage5	arms
2.42975	stage5	arms
2.70927	stage5	arms
2.64444	stage5	arms
3.59494	stage5	arms
3.71181	stage5	arms
2.25768	stage5	arms
3.11893	stage5	arms
2.67025	stage5	arms
2.21219	stage5	arms
2.75051	stage5	arms
2.7364	stage5	arms
2.80277	stage5	arms
2.46982	stage5	arms
3.85126	stage5	arms
2.52634	stage5	arms
2.35984	stage5	arms
2.44248	stage5	arms
2.3032	stage5	arms
2.61172	stage5	arms
2.83885	stage5	arms
3.42521	stage5	arms
2.51851	stage5	arms
2.94448	stage5	arms
2.54654	stage5	arms
3.63367	stage5	arms
2.25042	stage5	arms
2.56937	stage5	arms
2.716	stage5	arms
2.80686	stage5	arms
2.23045	stage5	arms
2.76042	stage5	arms
2.76418	stage5	arms
2.62839	stage5	arms
2.67117	stage5	arms
3.02857	stage5	arms
2.55267	stage5	arms
2.7679	stage5	arms
2.58771	stage5	arms
2.43775	stage5	arms
2.68664	stage5	arms
2.37291	stage5	arms
2.93601	stage5	arms
2.78958	stage5	arms
2.82995	stage5	arms
2.97772	stage5	arms
2.96142	stage5	arms
2.88986	stage5	arms
2.65418	stage5	arms
3.67724	stage5	arms
3.05729	stage5	arms
2.93702	stage5	arms
2.25285	stage5	arms
2.77815	stage5	arms
2.93852	stage5	arms
2.5611	stage5	arms
3.33365	stage5	arms
2.64444	stage5	arms
2.25285	stage5	arms
3.25792	stage5	arms
2.49554	stage5	arms
3.83321	stage5	arms
2.97818	stage5	arms
3.01995	stage5	arms
2.78032	stage5	arms
2.59439	stage5	arms
3.67916	stage5	arms
2.69461	stage5	arms
3.21801	stage5	arms
2.80072	stage5	arms
3.5636	stage5	arms
2.82672	stage5	arms
2.62941	stage5	arms
2.46982	stage5	arms
2.56229	stage5	arms
2.70329	stage5	arms
2.58092	stage5	arms
2.943	stage5	arms
3.40841	stage5	arms
2.4456	stage5	arms
2.61805	stage5	arms
2.51322	stage5	arms
2.55871	stage5	arms
2.84942	stage5	arms
2.82478	stage5	arms
2.47129	stage5	arms
2.81158	stage5	arms
2.2878	stage5	arms
2.81023	stage5	arms
2.44871	stage5	arms
2.90526	stage5	arms
3.52686	stage5	arms
2.68305	stage5	arms
2.31387	stage5	arms
2.49554	stage5	arms
2.43297	stage5	arms
3.10243	stage5	arms
2.4609	stage5	arms
2.5092	stage5	arms
3.83366	stage5	arms
3.4304	stage5	arms
2.53656	stage5	arms
2.23805	stage5	arms
2.51983	stage5	arms
2.64738	stage5	arms
3.13767	stage5	arms
2.6149	stage5	arms
3.21511	stage5	arms
2.47276	stage5	arms
2.8488	stage5	arms
2.32428	stage5	arms
2.29447	stage5	arms
2.99695	stage5	arms
3.44075	stage5	arms
3.15655	stage5	arms
2.75815	stage5	arms
2.83378	stage5	arms
2.53656	stage5	arms
2.27184	stage5	arms
2.74507	stage5	arms
2.65225	stage5	arms
2.92634	stage5	arms
3.35141	stage5	arms
2.31597	stage5	arms
2.50651	stage5	arms
2.56937	stage5	arms
2.40312	stage5	arms
2.41664	stage5	arms
2.83187	stage5	arms
3.26576	stage5	arms
3.60444	stage5	arms
2.97035	stage5	arms
3.63286	stage5	arms
3.86947	stage5	arms
2.71933	stage5	arms
3.26553	stage5	arms
2.76268	stage5	arms
2.53908	stage5	arms
2.90741	stage5	arms
2.51455	stage5	arms
2.45637	stage5	arms
3.64028	stage5	arms
2.90146	stage5	arms
2.9489	stage5	arms
2.75205	stage5	arms
3.1245	stage5	arms
2.89708	stage5	arms
2.46538	stage5	arms
2.54283	stage5	arms
[truncated: 2,208 more rows]

## Sheet: Figure1e
## HP1 peaks size distribution within the pericentromeric regions at cycle 9, cycle 9-13 and ZGA
peak size log10 (bp)	class	type
3.32077	stage5	Pericentromeric
3.1089	stage5	Pericentromeric
3.18667	stage5	Pericentromeric
2.28103	stage5	Pericentromeric
2.86747	stage5	Pericentromeric
2.89653	stage5	Pericentromeric
2.54407	stage5	Pericentromeric
3.2878	stage5	Pericentromeric
2.71349	stage5	Pericentromeric
3.05918	stage5	Pericentromeric
3.32098	stage5	Pericentromeric
2.549	stage5	Pericentromeric
2.91487	stage5	Pericentromeric
2.72099	stage5	Pericentromeric
2.43775	stage5	Pericentromeric
3.44138	stage5	Pericentromeric
2.716	stage5	Pericentromeric
2.67943	stage5	Pericentromeric
2.7332	stage5	Pericentromeric
3.49721	stage5	Pericentromeric
2.50243	stage5	Pericentromeric
3.03222	stage5	Pericentromeric
2.6464	stage5	Pericentromeric
2.83059	stage5	Pericentromeric
2.81624	stage5	Pericentromeric
2.85914	stage5	Pericentromeric
3.66172	stage5	Pericentromeric
2.49969	stage5	Pericentromeric
3.21484	stage5	Pericentromeric
3.09447	stage5	Pericentromeric
3.04844	stage5	Pericentromeric
3.05538	stage5	Pericentromeric
3.32572	stage5	Pericentromeric
2.79934	stage5	Pericentromeric
3.37712	stage5	Pericentromeric
3.31848	stage5	Pericentromeric
3.10243	stage5	Pericentromeric
3.19673	stage5	Pericentromeric
2.86153	stage5	Pericentromeric
3.25624	stage5	Pericentromeric
3.34439	stage5	Pericentromeric
3.60401	stage5	Pericentromeric
3.10278	stage5	Pericentromeric
3.02325	stage5	Pericentromeric
3.49955	stage5	Pericentromeric
3.44638	stage5	Pericentromeric
3.11893	stage5	Pericentromeric
2.83885	stage5	Pericentromeric
3.34203	stage5	Pericentromeric
3.93682	stage5	Pericentromeric
3.9026	stage5	Pericentromeric
2.93197	stage5	Pericentromeric
2.87564	stage5	Pericentromeric
3.23955	stage5	Pericentromeric
2.73239	stage5	Pericentromeric
2.63849	stage5	Pericentromeric
2.45788	stage5	Pericentromeric
3.54108	stage5	Pericentromeric
3.35488	stage5	Pericentromeric
3.2335	stage5	Pericentromeric
2.7332	stage5	Pericentromeric
3.68431	stage5	Pericentromeric
2.62737	stage5	Pericentromeric
3.19396	stage5	Pericentromeric
2.29226	stage5	Pericentromeric
4.42978	stage5	Pericentromeric
3.1529	stage5	Pericentromeric
2.49969	stage5	Pericentromeric
4.01402	stage5	Pericentromeric
4.63457	stage5	Pericentromeric
2.90146	stage5	Pericentromeric
3.4178	stage5	Pericentromeric
3.16524	stage5	Pericentromeric
2.53148	stage5	Pericentromeric
4.03575	stage5	Pericentromeric
3.97327	stage5	Pericentromeric
4.0125	stage5	Pericentromeric
4.01376	stage5	Pericentromeric
3.32675	stage5	Pericentromeric
2.8893	stage5	Pericentromeric
4.32801	stage5	Pericentromeric
3.03583	stage5	Pericentromeric
2.84572	stage5	Pericentromeric
2.49136	stage5	Pericentromeric
3.49969	stage5	Pericentromeric
4.16068	stage5	Pericentromeric
3.28601	stage5	Pericentromeric
3.84559	stage5	Pericentromeric
3.08565	stage5	Pericentromeric
3.99105	stage5	Pericentromeric
2.45788	stage5	Pericentromeric
3.89371	stage5	Pericentromeric
2.90037	stage5	Pericentromeric
2.5302	stage5	Pericentromeric
4.41422	stage5	Pericentromeric
3.79267	stage5	Pericentromeric
3.74997	stage5	Pericentromeric
3.95381	stage5	Pericentromeric
3.57496	stage5	Pericentromeric
3.36116	stage5	Pericentromeric
4.62442	stage5	Pericentromeric
3.87198	stage5	Pericentromeric
2.93247	stage5	Pericentromeric
3.99114	stage5	Pericentromeric
3.15412	stage5	Pericentromeric
4.01085	stage5	Pericentromeric
2.65992	stage5	Pericentromeric
2.6902	stage5	Pericentromeric
3.14829	stage5	Pericentromeric
3.55011	stage5	Pericentromeric
2.54654	stage5	Pericentromeric
3.91461	stage5	Pericentromeric
3.2266	stage5	Pericentromeric
3.2634	stage5	Pericentromeric
2.95085	stage5	Pericentromeric
3.34674	stage5	Pericentromeric
3.37401	stage5	Pericentromeric
3.38899	stage5	Pericentromeric
3.4908	stage5	Pericentromeric
3.13862	stage5	Pericentromeric
3.427	stage5	Pericentromeric
3.55279	stage5	Pericentromeric
3.38238	stage5	Pericentromeric
2.93298	stage5	Pericentromeric
3.75066	stage5	Pericentromeric
3.20466	stage5	Pericentromeric
4.5	stage5	Pericentromeric
3.91624	stage5	Pericentromeric
3.97155	stage5	Pericentromeric
3.17869	stage5	Pericentromeric
4.50089	stage5	Pericentromeric
3.27045	stage5	Pericentromeric
3.63919	stage5	Pericentromeric
3.59934	stage5	Pericentromeric
3.9609	stage5	Pericentromeric
2.33041	stage5	Pericentromeric
3.69784	stage5	Pericentromeric
2.58771	stage5	Pericentromeric
2.48287	stage5	Pericentromeric
3.52349	stage5	Pericentromeric
3.85896	stage5	Pericentromeric
2.92531	stage5	Pericentromeric
3.95737	stage5	Pericentromeric
2.93095	stage5	Pericentromeric
3.48359	stage5	Pericentromeric
2.79934	stage5	Pericentromeric
2.35218	stage5	Pericentromeric
4.23449	stage5	Pericentromeric
3.53732	stage5	Pericentromeric
3.76701	stage5	Pericentromeric
4.01945	stage5	Pericentromeric
3.00518	stage5	Pericentromeric
2.71012	stage5	Pericentromeric
4.27469	stage5	Pericentromeric
3.73496	stage5	Pericentromeric
3.37014	stage5	Pericentromeric
3.27784	stage5	Pericentromeric
2.91381	stage5	Pericentromeric
4.26226	stage5	Pericentromeric
4.09482	stage5	Pericentromeric
3.6939	stage5	Pericentromeric
3.09587	stage5	Pericentromeric
4.28905	stage5	Pericentromeric
2.734	stage5	Pericentromeric
2.45179	stage5	Pericentromeric
3.00604	stage5	Pericentromeric
3.36116	stage5	Pericentromeric
3.62418	stage5	Pericentromeric
3.58104	stage5	Pericentromeric
3.56312	stage5	Pericentromeric
2.92376	stage5	Pericentromeric
4.20039	stage5	Pericentromeric
4.51387	stage5	Pericentromeric
3.05461	stage5	Pericentromeric
3.76923	stage5	Pericentromeric
2.57634	stage5	Pericentromeric
2.67486	stage5	Pericentromeric
2.93247	stage5	Pericentromeric
3.75974	stage5	Pericentromeric
4.23231	stage5	Pericentromeric
2.64836	stage5	Pericentromeric
2.99957	stage5	Pericentromeric
2.2833	stage5	Pericentromeric
2.66558	stage5	Pericentromeric
3.69688	stage5	Pericentromeric
4.29308	stage5	Pericentromeric
3.24229	stage5	Pericentromeric
4.38417	stage5	Pericentromeric
3.35774	stage5	Pericentromeric
4.03032	stage5	Pericentromeric
3.30449	stage5	Pericentromeric
3.52244	stage5	Pericentromeric
4.03639	stage5	Pericentromeric
3.52336	stage5	Pericentromeric
4.26778	stage5	Pericentromeric
4.65016	stage5	Pericentromeric
2.66276	stage5	Pericentromeric
3.36605	stage5	Pericentromeric
4.2409	stage5	Pericentromeric
2.68485	stage5	Pericentromeric
3.28511	stage5	Pericentromeric
2.77597	stage5	Pericentromeric
2.33244	stage5	Pericentromeric
3.10175	stage5	Pericentromeric
3.4748	stage5	Pericentromeric
2.92942	stage5	Pericentromeric
2.38917	stage5	Pericentromeric
3.2492	stage5	Pericentromeric
2.65321	stage5	Pericentromeric
3.90135	stage5	Pericentromeric
3.3948	stage5	Pericentromeric
3.90233	stage5	Pericentromeric
3.27439	stage5	Pericentromeric
3.4188	stage5	Pericentromeric
2.89982	stage5	Pericentromeric
2.38202	stage5	Pericentromeric
3.92033	stage5	Pericentromeric
2.79796	stage5	Pericentromeric
4.00458	stage5	Pericentromeric
4.03675	stage5	Pericentromeric
2.91487	stage5	Pericentromeric
2.92273	stage5	Pericentromeric
3.31027	stage5	Pericentromeric
2.78176	stage5	Pericentromeric
3.80659	stage5	Pericentromeric
3.18893	stage5	Pericentromeric
3.33905	stage5	Pericentromeric
3.02572	stage5	Pericentromeric
3.62778	stage5	Pericentromeric
2.6981	stage5	Pericentromeric
2.94101	stage5	Pericentromeric
2.993	stage5	Pericentromeric
2.51455	stage5	Pericentromeric
3.32654	stage5	Pericentromeric
3.4062	stage5	Pericentromeric
3.78803	stage5	Pericentromeric
3.1452	stage5	Pericentromeric
2.52892	stage5	Pericentromeric
3.70791	stage5	Pericentromeric
4.13264	stage5	Pericentromeric
3.64306	stage5	Pericentromeric
3.62366	stage5	Pericentromeric
3.06145	stage5	Pericentromeric
2.36361	stage5	Pericentromeric
3.0141	stage5	Pericentromeric
3.30211	stage5	Pericentromeric
4.0613	stage5	Pericentromeric
4.21179	stage5	Pericentromeric
3.16879	stage5	Pericentromeric
4.32811	stage5	Pericentromeric
3.4606	stage5	Pericentromeric
3.01072	stage5	Pericentromeric
4.14922	stage5	Pericentromeric
3.89933	stage5	Pericentromeric
2.83059	stage5	Pericentromeric
3.29929	stage5	Pericentromeric
2.34439	stage5	Pericentromeric
2.85187	stage5	Pericentromeric
4.19421	stage5	Pericentromeric
3.03423	stage5	Pericentromeric
3.27989	stage5	Pericentromeric
3.28758	stage5	Pericentromeric
3.49886	stage5	Pericentromeric
2.59879	stage5	Pericentromeric
3.34282	stage5	Pericentromeric
2.78604	stage5	Pericentromeric
2.84942	stage5	Pericentromeric
2.78104	stage5	Pericentromeric
3.71734	stage5	Pericentromeric
3.55242	stage5	Pericentromeric
3.72892	stage5	Pericentromeric
2.43775	stage5	Pericentromeric
4.02325	stage5	Pericentromeric
3.94694	stage5	Pericentromeric
4.3858	stage5	Pericentromeric
3.3934	stage5	Pericentromeric
4.23086	stage5	Pericentromeric
2.8739	stage5	Pericentromeric
3.76738	stage5	Pericentromeric
4.721	stage5	Pericentromeric
3.11428	stage5	Pericentromeric
3.43297	stage5	Pericentromeric
2.98318	stage5	Pericentromeric
3.87506	stage5	Pericentromeric
3.56301	stage5	Pericentromeric
3.46731	stage5	Pericentromeric
3.1383	stage5	Pericentromeric
3.273	stage5	Pericentromeric
2.49693	stage5	Pericentromeric
2.90146	stage5	Pericentromeric
3.4615	stage5	Pericentromeric
3.33846	stage5	Pericentromeric
3.37548	stage5	Pericentromeric
2.70672	stage5	Pericentromeric
3.20493	stage5	Pericentromeric
2.83315	stage5	Pericentromeric
3.5966	stage5	Pericentromeric
3.26126	stage5	Pericentromeric
3.1827	stage5	Pericentromeric
4.06911	stage5	Pericentromeric
3.27761	stage5	Pericentromeric
4.16518	stage5	Pericentromeric
3.45561	stage5	Pericentromeric
2.75511	stage5	Pericentromeric
3.99747	stage5	Pericentromeric
2.88024	stage5	Pericentromeric
2.79099	stage5	Pericentromeric
2.77525	stage5	Pericentromeric
3.82517	stage5	Pericentromeric
2.89487	stage5	Pericentromeric
4.14076	stage5	Pericentromeric
4.13504	stage5	Pericentromeric
3.73608	stage5	Pericentromeric
4.612	stage5	Pericentromeric
4.50523	stage5	Pericentromeric
4.04984	stage5	Pericentromeric
3.57322	stage5	Pericentromeric
4.13675	stage5	Pericentromeric
3.72362	stage5	Pericentromeric
3.46225	stage5	Pericentromeric
3.52401	stage5	Pericentromeric
3.18184	stage5	Pericentromeric
3.17377	stage5	Pericentromeric
2.90849	stage5	Pericentromeric
3.09517	stage5	Pericentromeric
2.62941	stage5	Pericentromeric
3.00346	stage5	Pericentromeric
4.75555	stage5	Pericentromeric
2.34635	stage5	Pericentromeric
4.03318	stage5	Pericentromeric
4.20986	stage5	Pericentromeric
4.34514	stage5	Pericentromeric
4.43286	stage5	Pericentromeric
3.99083	stage5	Pericentromeric
4.63595	stage5	Pericentromeric
4.27655	stage5	Pericentromeric
4.62146	stage5	Pericentromeric
4.04657	stage5	Pericentromeric
4.38057	stage5	Pericentromeric
4.30421	stage5	Pericentromeric
3.78147	stage5	Pericentromeric
4.146	stage5	Pericentromeric
3.81451	stage5	Pericentromeric
2.49136	stage5	Pericentromeric
3.05269	stage5	Pericentromeric
3.71759	stage5	Pericentromeric
3.86882	stage5	Pericentromeric
3.82491	stage5	Pericentromeric
3.43345	stage5	Pericentromeric
4.52204	stage5	Pericentromeric
2.73957	stage5	Pericentromeric
3.90671	stage5	Pericentromeric
2.89927	stage5	Pericentromeric
3.99878	stage5	Pericentromeric
3.96642	stage5	Pericentromeric
3.34282	stage5	Pericentromeric
4.44083	stage5	Pericentromeric
3.48173	stage5	Pericentromeric
2.61278	stage5	Pericentromeric
3.20358	stage5	Pericentromeric
2.86864	stage5	Pericentromeric
3.52205	stage5	Pericentromeric
3.76567	stage5	Pericentromeric
2.84448	stage5	Pericentromeric
3.47159	stage5	Pericentromeric
3.70027	stage5	Pericentromeric
3.74327	stage5	Pericentromeric
3.87332	stage5	Pericentromeric
2.67852	stage5	Pericentromeric
3.65581	stage5	Pericentromeric
2.75891	stage5	Pericentromeric
3.9829	stage5	Pericentromeric
3.78262	stage5	Pericentromeric
2.32634	stage5	Pericentromeric
3.98695	stage5	Pericentromeric
2.61172	stage5	Pericentromeric
3.72313	stage5	Pericentromeric
3.96741	stage5	Pericentromeric
2.38917	stage5	Pericentromeric
3.25935	stage5	Pericentromeric
3.83639	stage5	Pericentromeric
3.62655	stage5	Pericentromeric
3.83696	stage5	Pericentromeric
3.54568	stage5	Pericentromeric
2.8893	stage5	Pericentromeric
3.40688	stage5	Pericentromeric
4.2489	stage5	Pericentromeric
2.60423	stage5	Pericentromeric
4.27003	stage5	Pericentromeric
3.57623	stage5	Pericentromeric
3.53212	stage5	Pericentromeric
3.07664	stage5	Pericentromeric
2.91751	stage5	Pericentromeric
2.89542	stage5	Pericentromeric
3.90725	stage5	Pericentromeric
3.78965	stage5	Pericentromeric
3.14364	stage5	Pericentromeric
3.12808	stage5	Pericentromeric
3.64621	stage5	Pericentromeric
2.58092	stage5	Pericentromeric
3.72049	stage5	Pericentromeric
3.41397	stage5	Pericentromeric
2.1959	stage5	Pericentromeric
2.80414	stage5	Pericentromeric
2.65031	stage5	Pericentromeric
2.94988	stage5	Pericentromeric
2.92942	stage5	Pericentromeric
3.63699	stage5	Pericentromeric
3.37273	stage5	Pericentromeric
3.93369	stage5	Pericentromeric
3.63508	stage5	Pericentromeric
3.48316	stage5	Pericentromeric
3.5955	stage5	Pericentromeric
2.89873	stage5	Pericentromeric
2.99034	stage5	Pericentromeric
3.95182	stage5	Pericentromeric
3.58636	stage5	Pericentromeric
3.33345	stage5	Pericentromeric
2.75815	stage5	Pericentromeric
3.84004	stage5	Pericentromeric
3.51121	stage5	Pericentromeric
3.51348	stage5	Pericentromeric
3.14706	stage5	Pericentromeric
4.1634	stage5	Pericentromeric
3.90741	stage5	Pericentromeric
4.12434	stage5	Pericentromeric
2.71096	stage5	Pericentromeric
2.36922	stage5	Pericentromeric
3.23452	stage5	Pericentromeric
3.02449	stage5	Pericentromeric
3.57565	stage5	Pericentromeric
2.22789	stage5	Pericentromeric
2.85248	stage5	Pericentromeric
3.85345	stage5	Pericentromeric
2.85065	stage5	Pericentromeric
3.38578	stage5	Pericentromeric
3.88412	stage5	Pericentromeric
4.05438	stage5	Pericentromeric
4.20292	stage5	Pericentromeric
3.97855	stage5	Pericentromeric
3.2408	stage5	Pericentromeric
3.32899	stage5	Pericentromeric
3.16732	stage5	Pericentromeric
4.65342	stage5	Pericentromeric
2.58206	stage5	Pericentromeric
4.2923	stage5	Pericentromeric
4.52244	stage5	Pericentromeric
4.06577	stage5	Pericentromeric
3.27184	stage5	Pericentromeric
2.67669	stage5	Pericentromeric
3.27068	stage5	Pericentromeric
3.87662	stage5	Pericentromeric
3.46494	stage5	Pericentromeric
2.56467	stage5	Pericentromeric
2.52114	stage5	Pericentromeric
3.00689	stage5	Pericentromeric
4.25174	stage5	Pericentromeric
4.0577	stage5	Pericentromeric
3.16524	stage5	Pericentromeric
3.22686	stage5	Pericentromeric
3.11327	stage5	Pericentromeric
3.53352	stage5	Pericentromeric
4.02358	stage5	Pericentromeric
4.01561	stage5	Pericentromeric
3.11193	stage5	Pericentromeric
3.61878	stage5	Pericentromeric
3.74028	stage5	Pericentromeric
2.98227	stage5	Pericentromeric
3.54593	stage5	Pericentromeric
2.45025	stage5	Pericentromeric
3.33746	stage5	Pericentromeric
3.4368	stage5	Pericentromeric
3.47625	stage5	Pericentromeric
3.43217	stage5	Pericentromeric
3.03463	stage5	Pericentromeric
2.62428	stage5	Pericentromeric
2.85431	stage5	Pericentromeric
3.32098	stage5	Pericentromeric
2.87967	stage5	Pericentromeric
2.84136	stage5	Pericentromeric
2.72754	stage5	Pericentromeric
2.87332	stage5	Pericentromeric
3.15076	stage5	Pericentromeric
2.60959	stage5	Pericentromeric
3.10483	stage5	Pericentromeric
2.32222	stage5	Pericentromeric
2.96708	stage5	Pericentromeric
2.64444	stage5	Pericentromeric
2.55509	stage5	Pericentromeric
2.95424	stage5	Pericentromeric
2.55751	stage5	Pericentromeric
2.99695	stage5	Pericentromeric
2.19866	stage5	Pericentromeric
2.45484	stage5	Pericentromeric
2.86451	stage5	Pericentromeric
2.29226	stage5	Pericentromeric
2.54283	stage5	Pericentromeric
2.32428	stage5	Pericentromeric
2.68034	stage5	Pericentromeric
3.65954	stage5	Pericentromeric
2.90363	stage5	Pericentromeric
2.46389	stage5	Pericentromeric
3.94591	stage5	Pericentromeric
2.21748	stage5	Pericentromeric
4.35114	stage5	Pericentromeric
4.10792	stage5	Pericentromeric
4.36767	stage5	Pericentromeric
2.98588	stage5	Pericentromeric
3.11992	stage5	Pericentromeric
3.22531	stage5	Pericentromeric
4.13072	stage5	Pericentromeric
2.89487	stage5	Pericentromeric
3.93611	stage5	Pericentromeric
2.74351	stage5	Pericentromeric
3.63749	stage5	Pericentromeric
2.83442	stage5	Pericentromeric
3.72722	stage5	Pericentromeric
3.94171	stage5	Pericentromeric
2.27184	stage5	Pericentromeric
2.55267	stage5	Pericentromeric
3.13704	stage5	Pericentromeric
4.04324	stage5	Pericentromeric
3.28981	stage5	Pericentromeric
4.42557	stage5	Pericentromeric
4.02457	stage5	Pericentromeric
4.14675	stage5	Pericentromeric
2.96284	stage5	Pericentromeric
2.77597	stage5	Pericentromeric
3.16613	stage5	Pericentromeric
4.19816	stage5	Pericentromeric
3.39829	stage5	Pericentromeric
3.70044	stage5	Pericentromeric
3.31175	stage5	Pericentromeric
3.48487	stage5	Pericentromeric
2.5172	stage5	Pericentromeric
3.66624	stage5	Pericentromeric
2.33244	stage5	Pericentromeric
2.29226	stage5	Pericentromeric
3.43917	stage5	Pericentromeric
3.26858	stage5	Pericentromeric
4.11754	stage5	Pericentromeric
3.42127	stage5	Pericentromeric
4.00634	stage5	Pericentromeric
3.91593	stage5	Pericentromeric
3.80983	stage5	Pericentromeric
4.09812	stage5	Pericentromeric
3.71113	stage5	Pericentromeric
3.76649	stage5	Pericentromeric
2.70586	stage5	Pericentromeric
3.5636	stage5	Pericentromeric
3.66304	stage5	Pericentromeric
3.15655	stage5	Pericentromeric
3.93515	stage5	Pericentromeric
3.92012	stage5	Pericentromeric
3.53643	stage5	Pericentromeric
3.41597	stage5	Pericentromeric
2.96614	stage5	Pericentromeric
4.44934	stage5	Pericentromeric
3.87679	stage5	Pericentromeric
3.44638	stage5	Pericentromeric
3.6994	stage5	Pericentromeric
2.93852	stage5	Pericentromeric
2.22272	stage5	Pericentromeric
2.79029	stage5	Pericentromeric
2.84198	stage5	Pericentromeric
3.16197	stage5	Pericentromeric
2.22272	stage5	Pericentromeric
3.89448	stage5	Pericentromeric
3.30471	stage5	Pericentromeric
2.20952	stage5	Pericentromeric
2.87679	stage5	Pericentromeric
4.13075	stage5	Pericentromeric
3.81158	stage5	Pericentromeric
3.10209	stage5	Pericentromeric
3.32552	stage5	Pericentromeric
3.05461	stage5	Pericentromeric
4.14429	stage5	Pericentromeric
4.35351	stage5	Pericentromeric
3.63276	stage5	Pericentromeric
4.13761	stage5	Pericentromeric
2.36736	stage5	Pericentromeric
3.17984	stage5	Pericentromeric
4.37086	stage5	Pericentromeric
4.42946	stage5	Pericentromeric
3.3784	stage5	Pericentromeric
3.17289	stage5	Pericentromeric
3.29929	stage5	Pericentromeric
4.11321	stage5	Pericentromeric
3.43024	stage5	Pericentromeric
4.26167	stage5	Pericentromeric
3.447	stage5	Pericentromeric
2.1959	stage5	Pericentromeric
3.28601	stage5	Pericentromeric
3.86629	stage5	Pericentromeric
3.19229	stage5	Pericentromeric
2.3075	stage5	Pericentromeric
2.98318	stage5	Pericentromeric
2.59329	stage5	Pericentromeric
3.81511	stage5	Pericentromeric
3.33726	stage5	Pericentromeric
3.8654	stage5	Pericentromeric
3.43775	stage5	Pericentromeric
3.53529	stage5	Pericentromeric
3.91787	stage5	Pericentromeric
3.8638	stage5	Pericentromeric
4.31035	stage5	Pericentromeric
3.6621	stage5	Pericentromeric
3.20629	stage5	Pericentromeric
2.31806	stage5	Pericentromeric
4.57153	stage5	Pericentromeric
4.52656	stage5	Pericentromeric
2.85552	stage5	Pericentromeric
2.90741	stage5	Pericentromeric
2.82607	stage5	Pericentromeric
2.60314	stage5	Pericentromeric
2.8055	stage5	Pericentromeric
3.55047	stage5	Pericentromeric
2.91169	stage5	Pericentromeric
3.59084	stage5	Pericentromeric
3.58535	stage5	Pericentromeric
2.94399	stage5	Pericentromeric
3.55497	stage5	Pericentromeric
2.33445	stage5	Pericentromeric
3.63387	stage5	Pericentromeric
3.71966	stage5	Pericentromeric
4.3558	stage5	Pericentromeric
2.36361	stage5	Pericentromeric
3.9861	stage5	Pericentromeric
4.52329	stage5	Pericentromeric
2.98811	stage5	Pericentromeric
3.63979	stage5	Pericentromeric
3.45576	stage5	Pericentromeric
3.98976	stage5	Pericentromeric
3.17667	stage5	Pericentromeric
3.98191	stage5	Pericentromeric
4.33682	stage5	Pericentromeric
3.59373	stage5	Pericentromeric
3.20871	stage5	Pericentromeric
4.29959	stage5	Pericentromeric
4.46013	stage5	Pericentromeric
2.48287	stage5	Pericentromeric
4.05983	stage5	Pericentromeric
3.75397	stage5	Pericentromeric
3.21537	stage5	Pericentromeric
3.46523	stage5	Pericentromeric
2.89597	stage5	Pericentromeric
3.4609	stage5	Pericentromeric
3.13545	stage5	Pericentromeric
3.05346	stage5	Pericentromeric
2.74586	stage5	Pericentromeric
4.35891	stage5	Pericentromeric
4.02877	stage5	Pericentromeric
3.82125	stage5	Pericentromeric
4.54476	stage5	Pericentromeric
4.57069	stage5	Pericentromeric
3.8931	stage5	Pericentromeric
3.92788	stage5	Pericentromeric
2.7839	stage5	Pericentromeric
3.37199	stage5	Pericentromeric
2.64147	stage5	Pericentromeric
3.29929	stage5	Pericentromeric
2.73078	stage5	Pericentromeric
3.92957	stage5	Pericentromeric
3.58365	stage5	Pericentromeric
4.3922	stage5	Pericentromeric
3.63155	stage5	Pericentromeric
4.08739	stage5	Pericentromeric
2.32634	stage5	Pericentromeric
3.49513	stage5	Pericentromeric
3.84609	stage5	Pericentromeric
4.02567	stage5	Pericentromeric
3.15836	stage5	Pericentromeric
3.15625	stage5	Pericentromeric
3.87754	stage5	Pericentromeric
2.96047	stage5	Pericentromeric
3.61511	stage5	Pericentromeric
3.05308	stage5	Pericentromeric
2.56467	stage5	Pericentromeric
3.4609	stage5	Pericentromeric
3.25091	stage5	Pericentromeric
2.41162	stage5	Pericentromeric
2.54531	stage5	Pericentromeric
2.96473	stage5	Pericentromeric
4.49337	stage5	Pericentromeric
2.97359	stage5	Pericentromeric
3.62149	stage5	Pericentromeric
3.41514	stage5	Pericentromeric
2.85612	stage5	Pericentromeric
2.86273	stage5	Pericentromeric
2.67852	stage5	Pericentromeric
3.79539	stage5	Pericentromeric
3.41347	stage5	Pericentromeric
2.49136	stage5	Pericentromeric
3.25792	stage5	Pericentromeric
3.23172	stage5	Pericentromeric
2.90091	stage5	Pericentromeric
3.89862	stage5	Pericentromeric
2.1959	stage5	Pericentromeric
3.53732	stage5	Pericentromeric
3.63859	stage5	Pericentromeric
2.51188	stage5	Pericentromeric
3.00775	stage5	Pericentromeric
2.34242	stage5	Pericentromeric
3.13609	stage5	Pericentromeric
2.70501	stage5	Pericentromeric
2.94448	stage5	Pericentromeric
4.03743	stage5	Pericentromeric
3.98186	stage5	Pericentromeric
2.80072	stage5	Pericentromeric
3.21484	stage5	Pericentromeric
4.25921	stage5	Pericentromeric
3.85156	stage5	Pericentromeric
3.12743	stage5	Pericentromeric
4.28972	stage5	Pericentromeric
3.90574	stage5	Pericentromeric
2.63849	stage5	Pericentromeric
3.29623	stage5	Pericentromeric
3.67797	stage5	Pericentromeric
2.66745	stage5	Pericentromeric
3.78597	stage5	Pericentromeric
3.52776	stage5	Pericentromeric
3.63679	stage5	Pericentromeric
4.18435	stage5	Pericentromeric
2.32222	stage5	Pericentromeric
3.5858	stage5	Pericentromeric
3.86864	stage5	Pericentromeric
3.9937	stage5	Pericentromeric
3.74374	stage5	Pericentromeric
3.50488	stage5	Pericentromeric
3.69862	stage5	Pericentromeric
3.09377	stage5	Pericentromeric
2.80686	stage5	Pericentromeric
2.64444	stage5	Pericentromeric
3.83123	stage5	Pericentromeric
3.83594	stage5	Pericentromeric
4.12094	stage5	Pericentromeric
3.35411	stage5	Pericentromeric
3.53908	stage5	Pericentromeric
3.78704	stage5	Pericentromeric
2.8293	stage5	Pericentromeric
3.24353	stage5	Pericentromeric
2.84634	stage5	Pericentromeric
3.92231	stage5	Pericentromeric
3.57461	stage5	Pericentromeric
3.66764	stage5	Pericentromeric
4.55345	stage5	Pericentromeric
3.92758	stage5	Pericentromeric
3.28217	stage5	Pericentromeric
2.79796	stage5	Pericentromeric
3.40019	stage5	Pericentromeric
2.42325	stage5	Pericentromeric
2.40654	stage5	Pericentromeric
2.33244	stage5	Pericentromeric
4.59422	stage5	Pericentromeric
2.59106	stage5	Pericentromeric
2.93247	stage5	Pericentromeric
4.3162	stage5	Pericentromeric
3.80318	stage5	Pericentromeric
3.1014	stage5	Pericentromeric
3.74437	stage5	Pericentromeric
3.78297	stage5	Pericentromeric
3.00518	stage5	Pericentromeric
2.55871	stage5	Pericentromeric
3.31408	stage5	Pericentromeric
4.15616	stage5	Pericentromeric
2.71349	stage5	Pericentromeric
3.42878	stage5	Pericentromeric
3.64108	stage5	Pericentromeric
3.58433	stage5	Pericentromeric
4.05607	stage5	Pericentromeric
3.28758	stage5	Pericentromeric
4.0616	stage5	Pericentromeric
2.48001	stage5	Pericentromeric
3.09726	stage5	Pericentromeric
3.45818	stage5	Pericentromeric
3.69845	stage5	Pericentromeric
3.03623	stage5	Pericentromeric
3.28217	stage5	Pericentromeric
3.77735	stage5	Pericentromeric
3.22401	stage5	Pericentromeric
3.63195	stage5	Pericentromeric
3.19145	stage5	Pericentromeric
2.33646	stage5	Pericentromeric
4.08365	stage5	Pericentromeric
2.9154	stage5	Pericentromeric
3.22994	stage5	Pericentromeric
3.22324	stage5	Pericentromeric
2.63043	stage5	Pericentromeric
2.9345	stage5	Pericentromeric
4.05123	stage5	Pericentromeric
3.39568	stage5	Pericentromeric
2.72916	stage5	Pericentromeric
3.09377	stage5	Pericentromeric
3.6465	stage5	Pericentromeric
2.91803	stage5	Pericentromeric
3.19562	stage5	Pericentromeric
3.10721	stage5	Pericentromeric
2.26951	stage5	Pericentromeric
3.84757	stage5	Pericentromeric
3.09272	stage5	Pericentromeric
3.40671	stage5	Pericentromeric
2.99432	stage5	Pericentromeric
3.69452	stage5	Pericentromeric
3.96689	stage5	Pericentromeric
2.32838	stage5	Pericentromeric
2.83948	stage5	Pericentromeric
3.55023	stage5	Pericentromeric
2.88818	stage5	Pericentromeric
3.62159	stage5	Pericentromeric
2.73239	stage5	Pericentromeric
2.4456	stage5	Pericentromeric
3.82302	stage5	Pericentromeric
2.989	stage5	Pericentromeric
3.84868	stage5	Pericentromeric
2.25042	stage5	Pericentromeric
2.51587	stage5	Pericentromeric
2.59439	stage5	Pericentromeric
3.9675	stage5	Pericentromeric
3.1427	stage5	Pericentromeric
3.31765	stage5	Pericentromeric
3.71139	stage5	Pericentromeric
3.95574	stage5	Pericentromeric
3.60369	stage5	Pericentromeric
3.22324	stage5	Pericentromeric
3.36661	stage5	Pericentromeric
3.35218	stage5	Pericentromeric
2.48287	stage5	Pericentromeric
3.07518	stage5	Pericentromeric
3.40123	stage5	Pericentromeric
2.96802	stage5	Pericentromeric
3.18469	stage5	Pericentromeric
3.46345	stage5	Pericentromeric
3.13513	stage5	Pericentromeric
2.20952	stage5	Pericentromeric
3.83448	stage5	Pericentromeric
3.3638	stage5	Pericentromeric
2.48855	stage5	Pericentromeric
2.89653	stage5	Pericentromeric
4.22438	stage5	Pericentromeric
3.74904	stage5	Pericentromeric
3.90574	stage5	Pericentromeric
3.53567	stage5	Pericentromeric
4.11481	stage5	Pericentromeric
3.26858	stage5	Pericentromeric
3.35641	stage5	Pericentromeric
2.75511	stage5	Pericentromeric
2.62737	stage5	Pericentromeric
3.66483	stage5	Pericentromeric
3.16137	stage5	Pericentromeric
3.89669	stage5	Pericentromeric
3.53161	stage5	Pericentromeric
3.56902	stage5	Pericentromeric
2.25527	stage5	Pericentromeric
3.69381	stage5	Pericentromeric
2.69373	stage5	Pericentromeric
3.57438	stage5	Pericentromeric
3.98767	stage5	Pericentromeric
3.9703	stage5	Pericentromeric
4.41509	stage5	Pericentromeric
4.24694	stage5	Pericentromeric
3.30728	stage5	Pericentromeric
3.64256	stage5	Pericentromeric
3.21219	stage5	Pericentromeric
3.71105	stage5	Pericentromeric
2.78888	stage5	Pericentromeric
3.5197	stage5	Pericentromeric
2.75128	stage5	Pericentromeric
3.98046	stage5	Pericentromeric
3.97932	stage5	Pericentromeric
3.45909	stage5	Pericentromeric
3.47173	stage5	Pericentromeric
2.86747	stage5	Pericentromeric
3.63508	stage5	Pericentromeric
2.77743	stage5	Pericentromeric
2.64933	stage5	Pericentromeric
2.81757	stage5	Pericentromeric
3.12905	stage5	Pericentromeric
2.93952	stage5	Pericentromeric
3.02938	stage5	Pericentromeric
3.233	stage5	Pericentromeric
2.94448	stage5	Pericentromeric
3.47349	stage5	Pericentromeric
3.31323	stage5	Pericentromeric
3.471	stage5	Pericentromeric
3.30771	stage5	Pericentromeric
2.82151	stage5	Pericentromeric
2.35218	stage5	Pericentromeric
2.60314	stage5	Pericentromeric
2.87157	stage5	Pericentromeric
2.53908	stage5	Pericentromeric
3.59262	stage5	Pericentromeric
3.01326	stage5	Pericentromeric
2.74586	stage5	Pericentromeric
2.73957	stage5	Pericentromeric
2.61595	stage5	Pericentromeric
3.67191	stage5	Pericentromeric
2.21219	stage5	Pericentromeric
3.87858	stage5	Pericentromeric
3.20358	stage5	Pericentromeric
3.28623	stage5	Pericentromeric
3.77714	stage5	Pericentromeric
3.57066	stage5	Pericentromeric
3.99335	stage5	Pericentromeric
3.23654	stage5	Pericentromeric
3.38328	stage5	Pericentromeric
3.12775	stage5	Pericentromeric
3.35199	stage5	Pericentromeric
2.74351	stage5	Pericentromeric
3.50379	stage5	Pericentromeric
3.79865	stage5	Pericentromeric
4.19612	stage5	Pericentromeric
2.70586	stage5	Pericentromeric
2.77452	stage5	Pericentromeric
3.39742	stage5	Pericentromeric
3.83512	stage5	Pericentromeric
3.25816	stage5	Pericentromeric
3.82924	stage5	Pericentromeric
4.0447	stage5	Pericentromeric
2.48714	stage5	Pericentromeric
2.62325	stage5	Pericentromeric
3.77115	stage5	Pericentromeric
3.53466	stage5	Pericentromeric
3.64286	stage5	Pericentromeric
3.00988	stage5	Pericentromeric
3.03902	stage5	Pericentromeric
2.89487	stage5	Pericentromeric
3.92952	stage5	Pericentromeric
3.24329	stage5	Pericentromeric
2.5563	stage5	Pericentromeric
3.55895	stage5	Pericentromeric
2.5832	stage5	Pericentromeric
3.40892	stage5	Pericentromeric
2.93044	stage5	Pericentromeric
3.07555	stage5	Pericentromeric
3.51706	stage5	Pericentromeric
2.58883	stage5	Pericentromeric
4.08131	stage5	Pericentromeric
2.5563	stage5	Pericentromeric
3.59028	stage5	Pericentromeric
3.85217	stage5	Pericentromeric
3.3092	stage5	Pericentromeric
2.60746	stage5	Pericentromeric
2.42488	stage5	Pericentromeric
2.61595	stage5	Pericentromeric
2.43933	stage5	Pericentromeric
2.82802	stage5	Pericentromeric
3.3251	stage5	Pericentromeric
2.35411	stage5	Pericentromeric
2.50243	stage5	Pericentromeric
4.05964	stage5	Pericentromeric
4.04143	stage5	Pericentromeric
3.32654	stage5	Pericentromeric
2.56229	stage5	Pericentromeric
3.13322	stage5	Pericentromeric
3.11261	stage5	Pericentromeric
2.66932	stage5	Pericentromeric
2.21219	stage5	Pericentromeric
2.83885	stage5	Pericentromeric
2.46835	stage5	Pericentromeric
2.37658	stage5	Pericentromeric
3.51188	stage5	Pericentromeric
3.76193	stage5	Pericentromeric
3.56656	stage5	Pericentromeric
3.26293	stage5	Pericentromeric
3.65868	stage5	Pericentromeric
4.24087	stage5	Pericentromeric
2.81425	stage5	Pericentromeric
3.64365	stage5	Pericentromeric
2.36361	stage5	Pericentromeric
3.3784	stage5	Pericentromeric
2.95521	stage5	Pericentromeric
3.7724	stage5	Pericentromeric
2.25042	stage5	Pericentromeric
2.63448	stage5	Pericentromeric
3.0406	stage5	Pericentromeric
2.77743	stage5	Pericentromeric
2.33846	stage5	Pericentromeric
3.05576	stage5	Pericentromeric
3.36324	stage5	Pericentromeric
2.65896	stage5	Pericentromeric
3.22037	stage5	Pericentromeric
2.23553	stage5	Pericentromeric
3.2938	stage5	Pericentromeric
2.89376	stage5	Pericentromeric
3.03383	stage5	Pericentromeric
2.47567	stage5	Pericentromeric
3.1245	stage5	Pericentromeric
2.7364	stage5	Pericentromeric
2.27875	stage5	Pericentromeric
3.31345	stage5	Pericentromeric
2.76268	stage5	Pericentromeric
3.8472	stage5	Pericentromeric
2.28103	stage5	Pericentromeric
2.68215	stage5	Pericentromeric
2.33846	stage5	Pericentromeric
3.17406	stage5	Pericentromeric
2.93902	stage5	Pericentromeric
2.3962	stage5	Pericentromeric
2.7839	stage5	Pericentromeric
2.93952	stage5	Pericentromeric
3.22141	stage5	Pericentromeric
3.28735	stage5	Pericentromeric
2.74429	stage5	Pericentromeric
3.21192	stage5	Pericentromeric
2.94841	stage5	Pericentromeric
3.83213	stage5	Pericentromeric
3.42144	stage5	Pericentromeric
3.24304	stage5	Pericentromeric
2.70157	stage5	Pericentromeric
4.09688	stage5	Pericentromeric
3.55473	stage5	Pericentromeric
4.05641	stage5	Pericentromeric
2.72673	stage5	Pericentromeric
2.72263	stage5	Pericentromeric
4.29922	stage5	Pericentromeric
3.55654	stage5	Pericentromeric
3.27577	stage5	Pericentromeric
3.8721	stage5	Pericentromeric
2.29885	stage5	Pericentromeric
3.70595	stage5	Pericentromeric
3.59824	stage5	Pericentromeric
2.54654	stage5	Pericentromeric
2.82151	stage5	Pericentromeric
3.69618	stage5	Pericentromeric
4.29166	stage5	Pericentromeric
2.23553	stage5	Pericentromeric
3.4096	stage5	Pericentromeric
3.46953	stage5	Pericentromeric
3.92952	stage5	Pericentromeric
3.22401	stage5	Pericentromeric
3.14176	stage5	Pericentromeric
3.6835	stage5	Pericentromeric
4.06952	stage5	Pericentromeric
2.57287	stage5	Pericentromeric
3.94141	stage5	Pericentromeric
2.25285	stage5	Pericentromeric
3.3126	stage5	Pericentromeric
3.58501	stage5	Pericentromeric
3.78176	stage5	Pericentromeric
3.54469	stage5	Pericentromeric
4.14142	stage5	Pericentromeric
3.30406	stage5	Pericentromeric
3.70526	stage5	Pericentromeric
3.0892	stage5	Pericentromeric
4.55525	stage5	Pericentromeric
3.055	stage5	Pericentromeric
2.5302	stage5	Pericentromeric
2.88649	stage5	Pericentromeric
3.09061	stage5	Pericentromeric
3.27346	stage5	Pericentromeric
4.70609	stage5	Pericentromeric
4.09646	stage5	Pericentromeric
3.49624	stage5	Pericentromeric
4.90443	stage5	Pericentromeric
4.68856	stage5	Pericentromeric
2.51455	stage5	Pericentromeric
3.7814	stage5	Pericentromeric
4.4201	stage5	Pericentromeric
3.03222	stage5	Pericentromeric
3.78739	stage5	Pericentromeric
2.5955	stage5	Pericentromeric
4.37116	stage5	Pericentromeric
3.65581	stage5	Pericentromeric
3.72411	stage5	Pericentromeric
3.88485	stage5	Pericentromeric
4.72127	stage5	Pericentromeric
3.63094	stage5	Pericentromeric
4.2938	stage5	Pericentromeric
3.20683	stage5	Pericentromeric
2.9652	stage5	Pericentromeric
4.14666	stage5	Pericentromeric
2.89042	stage5	Pericentromeric
3.76103	stage5	Pericentromeric
3.11327	stage5	Pericentromeric
3.5966	stage5	Pericentromeric
2.98722	stage5	Pericentromeric
3.18298	stage5	Pericentromeric
4.0937	stage5	Pericentromeric
3.56726	stage5	Pericentromeric
2.74586	stage5	Pericentromeric
2.49554	stage5	Pericentromeric
3.56644	stage5	Pericentromeric
3.66011	stage5	Pericentromeric
3.20222	stage5	Pericentromeric
3.21775	stage5	Pericentromeric
3.65887	stage5	Pericentromeric
2.85673	stage5	Pericentromeric
3.46746	stage5	Pericentromeric
3.68619	stage5	Pericentromeric
3.85065	stage5	Pericentromeric
2.82607	stage5	Pericentromeric
3.26553	stage5	Pericentromeric
3.05154	stage5	Pericentromeric
3.32756	stage5	Pericentromeric
2.86806	stage5	Pericentromeric
2.98989	stage5	Pericentromeric
2.89708	stage5	Pericentromeric
3.68242	stage5	Pericentromeric
2.53782	stage5	Pericentromeric
3.77605	stage5	Pericentromeric
3.86147	stage5	Pericentromeric
3.34674	stage5	Pericentromeric
3.48813	stage5	Pericentromeric
3.07298	stage5	Pericentromeric
3.0103	stage5	Pericentromeric
3.23654	stage5	Pericentromeric
2.4133	stage5	Pericentromeric
3.88081	stage5	Pericentromeric
3.78405	stage5	Pericentromeric
3.22737	stage5	Pericentromeric
3.14301	stage5	Pericentromeric
3.69214	stage5	Pericentromeric
3.20871	stage5	Pericentromeric
2.989	stage5	Pericentromeric
3.04922	stage5	Pericentromeric
3.75289	stage5	Pericentromeric
2.86747	stage5	Pericentromeric
2.54033	stage5	Pericentromeric
3.76738	stage5	Pericentromeric
3.07151	stage5	Pericentromeric
2.69285	stage5	Pericentromeric
3.35813	stage5	Pericentromeric
2.72181	stage5	Pericentromeric
2.83948	stage5	Pericentromeric
3.6052	stage5	Pericentromeric
3.82562	stage5	Pericentromeric
2.53275	stage5	Pericentromeric
3.77159	stage5	Pericentromeric
4.2443	stage5	Pericentromeric
3.92634	stage5	Pericentromeric
3.5214	stage5	Pericentromeric
4.53865	stage5	Pericentromeric
3.26174	stage5	Pericentromeric
2.82607	stage5	Pericentromeric
4.0845	stage5	Pericentromeric
3.23629	stage5	Pericentromeric
3.53199	stage5	Pericentromeric
4.03531	stage5	Pericentromeric
3.48029	stage5	Pericentromeric
3.66941	stage5	Pericentromeric
4.26435	stage5	Pericentromeric
2.56585	stage5	Pericentromeric
2.8848	stage5	Pericentromeric
3.29003	stage5	Pericentromeric
3.87639	stage5	Pericentromeric
3.59439	stage5	Pericentromeric
3.64128	stage5	Pericentromeric
2.55023	stage5	Pericentromeric
4.00152	stage5	Pericentromeric
3.75328	stage5	Pericentromeric
2.81624	stage5	Pericentromeric
3.27114	stage5	Pericentromeric
2.30963	stage5	Pericentromeric
2.72673	stage5	Pericentromeric
3.44311	stage5	Pericentromeric
3.66783	stage5	Pericentromeric
3.41929	stage5	Pericentromeric
3.67348	stage5	Pericentromeric
2.42488	stage5	Pericentromeric
3.22037	stage5	Pericentromeric
2.7356	stage5	Pericentromeric
3.03423	stage5	Pericentromeric
3.36736	stage5	Pericentromeric
2.67852	stage5	Pericentromeric
2.94498	stage5	Pericentromeric
3.93283	stage5	Pericentromeric
3.99083	stage5	Pericentromeric
4.22973	stage5	Pericentromeric
4.04591	stage5	Pericentromeric
3.67089	stage5	Pericentromeric
3.4304	stage5	Pericentromeric
4.25705	stage5	Pericentromeric
4.04289	stage5	Pericentromeric
3.12254	stage5	Pericentromeric
2.7839	stage5	Pericentromeric
2.71181	stage5	Pericentromeric
2.90417	stage5	Pericentromeric
2.65128	stage5	Pericentromeric
3.78476	stage5	Pericentromeric
3.72444	stage5	Pericentromeric
4.10951	stage5	Pericentromeric
2.87679	stage5	Pericentromeric
3.77159	stage5	Pericentromeric
3.40671	stage5	Pericentromeric
3.22194	stage5	Pericentromeric
2.4014	stage5	Pericentromeric
3.23172	stage5	Pericentromeric
3.67852	stage5	Pericentromeric
3.61595	stage5	Pericentromeric
3.48501	stage5	Pericentromeric
3.49982	stage5	Pericentromeric
3.84167	stage5	Pericentromeric
4.07397	stage5	Pericentromeric
3.11025	stage5	Pericentromeric
3.97072	stage5	Pericentromeric
3.86088	stage5	Pericentromeric
4.26435	stage5	Pericentromeric
3.08778	stage5	Pericentromeric
3.94121	stage5	Pericentromeric
3.9233	stage5	Pericentromeric
2.3927	stage5	Pericentromeric
3.055	stage5	Pericentromeric
3.57795	stage5	Pericentromeric
3.89564	stage5	Pericentromeric
2.8202	stage5	Pericentromeric
3.43696	stage5	Pericentromeric
3.33945	stage5	Pericentromeric
3.38792	stage5	Pericentromeric
4.162	stage5	Pericentromeric
2.22272	stage5	Pericentromeric
2.55388	stage5	Pericentromeric
2.53908	stage5	Pericentromeric
3.18184	stage5	Pericentromeric
3.33183	stage5	Pericentromeric
3.77561	stage5	Pericentromeric
2.58771	stage5	Pericentromeric
4.67379	stage5	Pericentromeric
4.89782	stage5	Pericentromeric
3.43329	stage5	Pericentromeric
3.04689	stage5	Pericentromeric
2.87157	stage5	Pericentromeric
3.43933	stage5	Pericentromeric
3.08814	stage5	Pericentromeric
2.93197	stage5	Pericentromeric
4.2536	stage5	Pericentromeric
3.35083	stage5	Pericentromeric
3.45255	stage5	Pericentromeric
2.40824	stage5	Pericentromeric
4.27756	stage5	Pericentromeric
3.5807	stage5	Pericentromeric
4.22544	stage5	Pericentromeric
3.66087	stage5	Pericentromeric
2.75511	stage5	Pericentromeric
3.94275	stage5	Pericentromeric
3.74912	stage5	Pericentromeric
4.14743	stage5	Pericentromeric
4.36161	stage5	Pericentromeric
2.99344	stage5	Pericentromeric
4.0811	stage5	Pericentromeric
3.54998	stage5	Pericentromeric
3.0162	stage5	Pericentromeric
4.33632	stage5	Pericentromeric
3.78097	stage5	Pericentromeric
4.22879	stage5	Pericentromeric
3.68386	stage5	Pericentromeric
2.56348	stage5	Pericentromeric
4.50303	stage5	Pericentromeric
4.79109	stage5	Pericentromeric
4.04801	stage5	Pericentromeric
4.32002	stage5	Pericentromeric
2.9652	stage5	Pericentromeric
3.51574	stage5	Pericentromeric
3.29535	stage5	Pericentromeric
4.25818	stage5	Pericentromeric
2.96379	stage5	Pericentromeric
4.02197	stage5	Pericentromeric
2.51055	stage5	Pericentromeric
3.83499	stage5	Pericentromeric
2.61909	stage5	Pericentromeric
3.56961	stage5	Pericentromeric
4.40599	stage5	Pericentromeric
3.4501	stage5	Pericentromeric
3.94606	stage5	Pericentromeric
2.85431	stage5	Pericentromeric
4.1669	stage5	Pericentromeric
3.6001	stage5	Pericentromeric
4.12545	stage5	Pericentromeric
3.69723	stage5	Pericentromeric
3.28307	stage5	Pericentromeric
3.64846	stage5	Pericentromeric
3.21165	stage5	Pericentromeric
4.22259	stage5	Pericentromeric
2.86213	stage5	Pericentromeric
3.91036	stage5	Pericentromeric
3.30406	stage5	Pericentromeric
4.26086	stage5	Pericentromeric
2.76492	stage5	Pericentromeric
3.96638	stage5	Pericentromeric
4.086	stage5	Pericentromeric
3.36884	stage5	Pericentromeric
3.84671	stage5	Pericentromeric
2.29447	stage5	Pericentromeric
2.43933	stage5	Pericentromeric
2.81823	stage5	Pericentromeric
3.62829	stage5	Pericentromeric
2.87852	stage5	Pericentromeric
4.35093	stage5	Pericentromeric
4.10721	stage5	Pericentromeric
3.76582	stage5	Pericentromeric
2.27646	stage5	Pericentromeric
4.75472	stage5	Pericentromeric
3.39724	stage5	Pericentromeric
4.2721	stage5	Pericentromeric
2.3927	stage5	Pericentromeric
3.50406	stage5	Pericentromeric
3.56632	stage5	Pericentromeric
3.4915	stage5	Pericentromeric
4.01682	stage5	Pericentromeric
3.39445	stage5	Pericentromeric
4.00363	stage5	Pericentromeric
3.86016	stage5	Pericentromeric
3.58704	stage5	Pericentromeric
2.4183	stage5	Pericentromeric
3.19061	stage5	Pericentromeric
2.84572	stage5	Pericentromeric
3.56431	stage5	Pericentromeric
3.75005	stage5	Pericentromeric
3.93131	stage5	Pericentromeric
2.81889	stage5	Pericentromeric
3.49206	stage5	Pericentromeric
3.98186	stage5	Pericentromeric
3.7165	stage5	Pericentromeric
2.7364	stage5	Pericentromeric
3.76253	stage5	Pericentromeric
3.17667	stage5	Pericentromeric
4.03611	stage5	Pericentromeric
2.73159	stage5	Pericentromeric
3.95521	stage5	Pericentromeric
3.07773	stage5	Pericentromeric
3.69126	stage5	Pericentromeric
3.15534	stage5	Pericentromeric
3.22608	stage5	Pericentromeric
2.20683	stage5	Pericentromeric
3.42177	stage5	Pericentromeric
2.33445	stage5	Pericentromeric
4.04297	stage5	Pericentromeric
3.85848	stage5	Pericentromeric
3.69311	stage5	Pericentromeric
3.48259	stage5	Pericentromeric
2.61595	stage5	Pericentromeric
3.51415	stage5	Pericentromeric
3.87361	stage5	Pericentromeric
3.11992	stage5	Pericentromeric
3.25672	stage5	Pericentromeric
3.64147	stage5	Pericentromeric
2.37291	stage5	Pericentromeric
3.45924	stage5	Pericentromeric
3.52075	stage5	Pericentromeric
2.86392	stage5	Pericentromeric
2.80821	stage5	Pericentromeric
3.15836	stage5	Pericentromeric
3.26245	stage5	Pericentromeric
3.7406	stage5	Pericentromeric
3.70165	stage5	Pericentromeric
2.57171	stage5	Pericentromeric
3.17377	stage5	Pericentromeric
3.67624	stage5	Pericentromeric
3.06371	stage5	Pericentromeric
3.15351	stage5	Pericentromeric
3.83828	stage5	Pericentromeric
3.58961	stage5	Pericentromeric
4.39347	stage5	Pericentromeric
3.87005	stage5	Pericentromeric
2.26007	stage5	Pericentromeric
3.61013	stage5	Pericentromeric
3.32552	stage5	Pericentromeric
3.17522	stage5	Pericentromeric
3.14644	stage5	Pericentromeric
3.68931	stage5	Pericentromeric
3.77851	stage5	Pericentromeric
3.84017	stage5	Pericentromeric
3.57933	stage5	Pericentromeric
2.52114	stage5	Pericentromeric
3.67477	stage5	Pericentromeric
4.15412	stage5	Pericentromeric
2.51322	stage5	Pericentromeric
3.09061	stage5	Pericentromeric
4.12704	stage5	Pericentromeric
2.87332	stage5	Pericentromeric
3.49108	stage5	Pericentromeric
3.96161	stage5	Pericentromeric
2.62941	stage5	Pericentromeric
2.73078	stage5	Pericentromeric
3.30276	stage5	Pericentromeric
2.53148	stage5	Pericentromeric
4.02522	stage5	Pericentromeric
3.77815	stage5	Pericentromeric
3.7796	stage5	Pericentromeric
3.37236	stage5	Pericentromeric
3.37894	stage5	Pericentromeric
2.23553	stage5	Pericentromeric
3.74617	stage5	Pericentromeric
3.35774	stage5	Pericentromeric
3.79886	stage5	Pericentromeric
4.48126	stage5	Pericentromeric
3.79134	stage5	Pericentromeric
4.35098	stage5	Pericentromeric
2.83123	stage5	Pericentromeric
4.35422	stage5	Pericentromeric
4.49701	stage5	Pericentromeric
4.40219	stage5	Pericentromeric
3.36003	stage5	Pericentromeric
3.91782	stage5	Pericentromeric
3.92324	stage5	Pericentromeric
3.94295	stage5	Pericentromeric
3.92624	stage5	Pericentromeric
3.69871	stage5	Pericentromeric
3.97722	stage5	Pericentromeric
3.01199	stage5	Pericentromeric
3.74249	stage5	Pericentromeric
3.21775	stage5	Pericentromeric
4.45384	stage5	Pericentromeric
4.23183	stage5	Pericentromeric
3.74492	stage5	Pericentromeric
3.49693	stage5	Pericentromeric
3.84211	stage5	Pericentromeric
3.59362	stage5	Pericentromeric
4.05365	stage5	Pericentromeric
2.81023	stage5	Pericentromeric
2.94841	stage5	Pericentromeric
2.93044	stage5	Pericentromeric
2.49831	stage5	Pericentromeric
3.24625	stage5	Pericentromeric
3.18184	stage5	Pericentromeric
3.57136	stage5	Pericentromeric
2.47276	stage5	Pericentromeric
2.61066	stage5	Pericentromeric
4.33576	stage5	Pericentromeric
4.37842	stage5	Pericentromeric
2.91803	stage5	Pericentromeric
2.97543	stage5	Pericentromeric
2.68124	stage5	Pericentromeric
3.27898	stage5	Pericentromeric
3.65108	stage5	Pericentromeric
2.83759	stage5	Pericentromeric
2.77743	stage5	Pericentromeric
3.33486	stage5	Pericentromeric
3.07078	stage5	Pericentromeric
3.66247	stage5	Pericentromeric
2.82478	stage5	Pericentromeric
2.79657	stage5	Pericentromeric
3.868	stage5	Pericentromeric
4.37293	stage5	Pericentromeric
3.57634	stage5	Pericentromeric
3.42846	stage5	Pericentromeric
4.16976	stage5	Pericentromeric
2.98856	stage5	Pericentromeric
2.77232	stage5	Pericentromeric
3.55242	stage5	Pericentromeric
3.0162	stage5	Pericentromeric
3.90703	stage5	Pericentromeric
2.57171	stage5	Pericentromeric
3.21299	stage5	Pericentromeric
2.85974	stage5	Pericentromeric
3.18583	stage5	Pericentromeric
3.82125	stage5	Pericentromeric
3.20925	stage5	Pericentromeric
4.06202	stage5	Pericentromeric
3.07555	stage5	Pericentromeric
2.67302	stage5	Pericentromeric
3.27852	stage5	Pericentromeric
3.49206	stage5	Pericentromeric
2.98182	stage5	Pericentromeric
3.39985	stage5	Pericentromeric
4.34398	stage5	Pericentromeric
3.21165	stage5	Pericentromeric
2.5302	stage5	Pericentromeric
4.51236	stage5	Pericentromeric
3.84061	stage5	Pericentromeric
3.09096	stage5	Pericentromeric
2.67117	stage5	Pericentromeric
4.42593	stage5	Pericentromeric
2.81558	stage5	Pericentromeric
3.33405	stage5	Pericentromeric
3.20656	stage5	Pericentromeric
3.64157	stage5	Pericentromeric
2.94399	stage5	Pericentromeric
3.65792	stage5	Pericentromeric
4.25515	stage5	Pericentromeric
4.29115	stage5	Pericentromeric
4.24932	stage5	Pericentromeric
4.19923	stage5	Pericentromeric
3.94032	stage5	Pericentromeric
3.32797	stage5	Pericentromeric
3.49996	stage5	Pericentromeric
2.20952	stage5	Pericentromeric
2.20952	stage5	Pericentromeric
2.96755	stage5	Pericentromeric
2.83632	stage5	Pericentromeric
3.41631	stage5	Pericentromeric
3.17667	stage5	Pericentromeric
2.75358	stage5	Pericentromeric
2.89873	stage5	Pericentromeric
3.54407	stage5	Pericentromeric
2.60853	stage5	Pericentromeric
3.59977	stage5	Pericentromeric
2.61172	stage5	Pericentromeric
4.1614	stage5	Pericentromeric
3.95143	stage5	Pericentromeric
3.18837	stage5	Pericentromeric
3.14239	stage5	Pericentromeric
4.02926	stage5	Pericentromeric
2.5955	stage5	Pericentromeric
2.49969	stage5	Pericentromeric
3.68485	stage5	Pericentromeric
4.69726	stage5	Pericentromeric
3.21722	stage5	Pericentromeric
3.87726	stage5	Pericentromeric
3.14768	stage5	Pericentromeric
2.92993	stage5	Pericentromeric
3.58838	stage5	Pericentromeric
3.05881	stage5	Pericentromeric
2.90363	stage5	Pericentromeric
3.4221	stage5	Pericentromeric
3.52492	stage5	Pericentromeric
4.20344	stage5	Pericentromeric
2.91434	stage5	Pericentromeric
3.16791	stage5	Pericentromeric
2.51455	stage5	Pericentromeric
4.06408	stage5	Pericentromeric
2.27646	stage5	Pericentromeric
3.0892	stage5	Pericentromeric
3.77019	stage5	Pericentromeric
4.24306	stage5	Pericentromeric
4.3547	stage5	Pericentromeric
2.49415	stage5	Pericentromeric
4.16826	stage5	Pericentromeric
4.17722	stage5	Pericentromeric
4.17006	stage5	Pericentromeric
3.06446	stage5	Pericentromeric
2.87332	stage5	Pericentromeric
3.22401	stage5	Pericentromeric
3.34713	stage5	Pericentromeric
3.15503	stage5	Pericentromeric
2.44871	stage5	Pericentromeric
3.14208	stage5	Pericentromeric
3.91249	stage5	Pericentromeric
2.74663	stage5	Pericentromeric
3.27091	stage5	Pericentromeric
4.07525	stage5	Pericentromeric
3.51175	stage5	Pericentromeric
2.32222	stage5	Pericentromeric
3.91892	stage5	Pericentromeric
4.51267	stage5	Pericentromeric
3.34321	stage5	Pericentromeric
3.21854	stage5	Pericentromeric
3.47538	stage5	Pericentromeric
3.60195	stage5	Pericentromeric
3.46225	stage5	Pericentromeric
3.08955	stage5	Pericentromeric
3.12808	stage5	Pericentromeric
2.43457	stage5	Pericentromeric
3.25164	stage5	Pericentromeric
3.25042	stage5	Pericentromeric
2.33041	stage5	Pericentromeric
3.19451	stage5	Pericentromeric
3.66932	stage5	Pericentromeric
3.24304	stage5	Pericentromeric
3.18893	stage5	Pericentromeric
3.37511	stage5	Pericentromeric
2.99034	stage5	Pericentromeric
3.70329	stage5	Pericentromeric
2.52634	stage5	Pericentromeric
2.21748	stage5	Pericentromeric
2.66745	stage5	Pericentromeric
2.61595	stage5	Pericentromeric
2.78746	stage5	Pericentromeric
2.65706	stage5	Pericentromeric
2.48714	stage5	Pericentromeric
2.49831	stage5	Pericentromeric
2.41497	stage5	Pericentromeric
2.89321	stage5	Pericentromeric
2.62634	stage5	Pericentromeric
3.68151	stage5	Pericentromeric
3.81331	stage5	Pericentromeric
3.4894	stage5	Pericentromeric
2.2014	stage5	Pericentromeric
3.08529	stage5	Pericentromeric
2.61172	stage5	Pericentromeric
2.79449	stage5	Pericentromeric
2.63144	stage5	Pericentromeric
2.78675	stage5	Pericentromeric
3.14364	stage5	Pericentromeric
2.60097	stage5	Pericentromeric
2.24304	stage5	Pericentromeric
3.47188	stage5	Pericentromeric
3.36021	stage5	Pericentromeric
2.75587	stage5	Pericentromeric
3.28103	stage5	Pericentromeric
3.81218	stage5	Pericentromeric
2.95809	stage5	Pericentromeric
2.56467	stage5	Pericentromeric
3.92454	stage5	Pericentromeric
2.74351	stage5	Pericentromeric
3.31869	stage5	Pericentromeric
4.27302	stage5	Pericentromeric
3.27254	stage5	Pericentromeric
3.27254	stage5	Pericentromeric
3.09412	stage5	Pericentromeric
2.55145	stage5	Pericentromeric
2.52892	stage5	Pericentromeric
3.15259	stage5	Pericentromeric
2.8791	stage5	Pericentromeric
2.74896	stage5	Pericentromeric
4.71368	stage5	Pericentromeric
2.83759	stage5	Pericentromeric
2.38739	stage5	Pericentromeric
3.96492	stage5	Pericentromeric
3.46255	stage5	Pericentromeric
3.4304	stage5	Pericentromeric
4.08379	stage5	Pericentromeric
3.64345	stage5	Pericentromeric
4.10209	stage5	Pericentromeric
2.85914	stage5	Pericentromeric
3.69461	stage5	Pericentromeric
3.81211	stage5	Pericentromeric
3.12872	stage5	Pericentromeric
2.93752	stage5	Pericentromeric
3.84155	stage5	Pericentromeric
4.01246	stage5	Pericentromeric
2.43136	stage5	Pericentromeric
3.38292	stage5	Pericentromeric
2.33041	stage5	Pericentromeric
3.11227	stage5	Pericentromeric
3.68762	stage5	Pericentromeric
3.31681	stage5	Pericentromeric
4.52481	stage5	Pericentromeric
4.48952	stage5	Pericentromeric
3.69914	stage5	Pericentromeric
4.11076	stage5	Pericentromeric
3.58659	stage5	Pericentromeric
3.97855	stage5	Pericentromeric
2.43297	stage5	Pericentromeric
2.23553	stage5	Pericentromeric
2.91593	stage5	Pericentromeric
3.37785	stage5	Pericentromeric
3.7854	stage5	Pericentromeric
4.06017	stage5	Pericentromeric
3.52994	stage5	Pericentromeric
4.31018	stage5	Pericentromeric
2.84757	stage5	Pericentromeric
4.02036	stage5	Pericentromeric
2.82282	stage5	Pericentromeric
2.31597	stage5	Pericentromeric
3.18893	stage5	Pericentromeric
3.52943	stage5	Pericentromeric
3.35064	stage5	Pericentromeric
3.88627	stage5	Pericentromeric
3.72189	stage5	Pericentromeric
2.85854	stage5	Pericentromeric
2.98632	stage5	Pericentromeric
2.8451	stage5	Pericentromeric
3.23376	stage5	Pericentromeric
3.93495	stage5	Pericentromeric
4.38913	stage5	Pericentromeric
3.31281	stage5	Pericentromeric
3.82243	stage5	Pericentromeric
4.42467	stage5	Pericentromeric
4.03587	stage5	Pericentromeric
2.53403	stage5	Pericentromeric
2.40824	stage5	Pericentromeric
3.73167	stage5	Pericentromeric
3.49554	stage5	Pericentromeric
3.29447	stage5	Pericentromeric
3.01368	stage5	Pericentromeric
3.40858	stage5	Pericentromeric
3.01284	stage5	Pericentromeric
2.41664	stage5	Pericentromeric
3.55072	stage5	Pericentromeric
2.77305	stage5	Pericentromeric
3.49927	stage5	Pericentromeric
3.60821	stage5	Pericentromeric
3.29248	stage5	Pericentromeric
4.34242	stage5	Pericentromeric
3.78972	stage5	Pericentromeric
2.79029	stage5	Pericentromeric
2.49831	stage5	Pericentromeric
4.46842	stage5	Pericentromeric
4.00779	stage5	Pericentromeric
4.64488	stage5	Pericentromeric
4.16224	stage5	Pericentromeric
2.69897	stage5	Pericentromeric
4.48595	stage5	Pericentromeric
3.47422	stage5	Pericentromeric
4.16903	stage5	Pericentromeric
2.25042	stage5	Pericentromeric
3.49624	stage5	Pericentromeric
3.0799	stage5	Pericentromeric
2.95999	stage5	Pericentromeric
2.85733	stage5	Pericentromeric
3.68006	stage5	Pericentromeric
3.91302	stage5	Pericentromeric
2.44716	stage5	Pericentromeric
3.31618	stage5	Pericentromeric
3.13098	stage5	Pericentromeric
4.24082	stage5	Pericentromeric
2.75967	stage5	Pericentromeric
3.47056	stage5	Pericentromeric
3.78909	stage5	Pericentromeric
3.4682	stage5	Pericentromeric
3.53173	stage5	Pericentromeric
4.48507	stage5	Pericentromeric
4.30653	stage5	Pericentromeric
3.94998	stage5	Pericentromeric
3.69975	stage5	Pericentromeric
4.42636	stage5	Pericentromeric
3.57807	stage5	Pericentromeric
3.17926	stage5	Pericentromeric
2.54283	stage5	Pericentromeric
3.39985	stage5	Pericentromeric
3.93922	stage5	Pericentromeric
2.60097	stage5	Pericentromeric
2.96895	stage5	Pericentromeric
2.75587	stage5	Pericentromeric
2.57864	stage5	Pericentromeric
3.05192	stage5	Pericentromeric
3.20737	stage5	Pericentromeric
3.21219	stage5	Pericentromeric
4.26243	stage5	Pericentromeric
2.38202	stage5	Pericentromeric
3.17869	stage5	Pericentromeric
3.69487	stage5	Pericentromeric
2.5966	stage5	Pericentromeric
4.22991	stage5	Pericentromeric
3.22557	stage5	Pericentromeric
3.28981	stage5	Pericentromeric
3.44389	stage5	Pericentromeric
4.50866	stage5	Pericentromeric
2.93197	stage5	Pericentromeric
2.34242	stage5	Pericentromeric
2.89818	stage5	Pericentromeric
3.65571	stage5	Pericentromeric
3.38543	stage5	Pericentromeric
3.04922	stage5	Pericentromeric
2.81624	stage5	Pericentromeric
3.38471	stage5	Pericentromeric
2.37658	stage5	Pericentromeric
3.95405	stage5	Pericentromeric
3.3518	stage5	Pericentromeric
3.55011	stage5	Pericentromeric
4.38166	stage5	Pericentromeric
2.99344	stage5	Pericentromeric
4.00638	stage5	Pericentromeric
3.4178	stage5	Pericentromeric
3.01662	stage5	Pericentromeric
4.20772	stage5	Pericentromeric
3.9976	stage5	Pericentromeric
3.96232	stage5	Pericentromeric
2.79657	stage5	Pericentromeric
2.33445	stage5	Pericentromeric
3.89708	stage5	Pericentromeric
4.02555	stage5	Pericentromeric
3.1245	stage5	Pericentromeric
4.62612	stage5	Pericentromeric
3.86947	stage5	Pericentromeric
3.15473	stage5	Pericentromeric
2.38021	stage5	Pericentromeric
2.21748	stage5	Pericentromeric
2.8293	stage5	Pericentromeric
2.62325	stage5	Pericentromeric
3.42537	stage5	Pericentromeric
4.35292	stage5	Pericentromeric
4.42315	stage5	Pericentromeric
3.23325	stage5	Pericentromeric
3.54382	stage5	Pericentromeric
4.17551	stage5	Pericentromeric
3.72811	stage5	Pericentromeric
2.87157	stage5	Pericentromeric
2.53403	stage5	Pericentromeric
4.05953	stage5	Pericentromeric
4.29001	stage5	Pericentromeric
3.75097	stage5	Pericentromeric
3.61637	stage5	Pericentromeric
4.09999	stage5	Pericentromeric
3.32387	stage5	Pericentromeric
3.96834	stage5	Pericentromeric
3.60304	stage5	Pericentromeric
2.91698	stage5	Pericentromeric
3.23528	stage5	Pericentromeric
3.27784	stage5	Pericentromeric
2.91222	stage5	Pericentromeric
3.2033	stage5	Pericentromeric
3.13799	stage5	Pericentromeric
3.54407	stage5	Pericentromeric
3.18127	stage5	Pericentromeric
3.07225	stage5	Pericentromeric
3.34361	stage5	Pericentromeric
3.40875	stage5	Pericentromeric
2.9284	stage5	Pericentromeric
3.90124	stage5	Pericentromeric
3.43217	stage5	Pericentromeric
3.55534	stage5	Pericentromeric
3.17406	stage5	Pericentromeric
4.31105	stage5	Pericentromeric
3.56902	stage5	Pericentromeric
4.00681	stage5	Pericentromeric
3.19145	stage5	Pericentromeric
3.68913	stage5	Pericentromeric
4.01999	stage5	Pericentromeric
3.38489	stage5	Pericentromeric
2.26951	stage5	Pericentromeric
2.6721	stage5	Pericentromeric
4.06908	stage5	Pericentromeric
2.20683	stage5	Pericentromeric
3.81111	stage5	Pericentromeric
2.67761	stage5	Pericentromeric
3.67651	stage5	Pericentromeric
3.88241	stage5	Pericentromeric
3.26741	stage5	Pericentromeric
2.85733	stage5	Pericentromeric
3.22324	stage5	Pericentromeric
4.10992	stage5	Pericentromeric
3.81783	stage5	Pericentromeric
4.2931	stage5	Pericentromeric
2.55388	stage5	Pericentromeric
3.59406	stage5	Pericentromeric
4.28119	stage5	Pericentromeric
3.77217	stage5	Pericentromeric
2.94448	stage5	Pericentromeric
3.61826	stage5	Pericentromeric
3.8848	stage5	Pericentromeric
2.9619	stage5	Pericentromeric
3.9489	stage5	Pericentromeric
4.17041	stage5	Pericentromeric
4.22212	stage5	Pericentromeric
4.06024	stage5	Pericentromeric
2.86629	stage5	Pericentromeric
2.59879	stage5	Pericentromeric
4.28085	stage5	Pericentromeric
4.21738	stage5	Pericentromeric
3.45712	stage5	Pericentromeric
4.22742	stage5	Pericentromeric
3.6861	stage5	Pericentromeric
3.19866	stage5	Pericentromeric
4.0566	stage5	Pericentromeric
3.41179	stage5	Pericentromeric
3.11661	stage5	Pericentromeric
3.80835	stage5	Pericentromeric
4.50814	stage5	Pericentromeric
3.16732	stage5	Pericentromeric
3.79982	stage5	Pericentromeric
3.57772	stage5	Pericentromeric
3.81763	stage5	Pericentromeric
3.77786	stage5	Pericentromeric
2.62634	stage5	Pericentromeric
3.3995	stage5	Pericentromeric
2.81954	stage5	Pericentromeric
3.63659	stage5	Pericentromeric
4.22822	stage5	Pericentromeric
2.90634	stage5	Pericentromeric
4.17	stage5	Pericentromeric
3.33325	stage5	Pericentromeric
3.43008	stage5	Pericentromeric
2.83569	stage5	Pericentromeric
2.57634	stage5	Pericentromeric
3.7145	stage5	Pericentromeric
3.51799	stage5	Pericentromeric
2.38382	stage5	Pericentromeric
2.38561	stage5	Pericentromeric
3.82484	stage5	Pericentromeric
3.86398	stage5	Pericentromeric
3.72247	stage5	Pericentromeric
2.50515	stage5	Pericentromeric
2.33244	stage5	Pericentromeric
2.77085	stage5	Pericentromeric
2.87564	stage5	Pericentromeric
2.8202	stage5	Pericentromeric
3.1452	stage5	Pericentromeric
2.74115	stage5	Pericentromeric
2.87795	stage5	Pericentromeric
4.23183	stage5	Pericentromeric
3.74044	stage5	Pericentromeric
3.73368	stage5	Pericentromeric
3.98227	stage5	Pericentromeric
3.52853	stage5	Pericentromeric
3.62603	stage5	Pericentromeric
4.186	stage5	Pericentromeric
4.14532	stage5	Pericentromeric
4.19156	stage5	Pericentromeric
4.35624	stage5	Pericentromeric
2.20683	stage5	Pericentromeric
2.93399	stage5	Pericentromeric
2.72099	stage5	Pericentromeric
3.0983	stage5	Pericentromeric
2.8109	stage5	Pericentromeric
3.63296	stage5	Pericentromeric
2.39094	stage5	Pericentromeric
3.94827	stage5	Pericentromeric
3.53706	stage5	Pericentromeric
3.49762	stage5	Pericentromeric
3.44451	stage5	Pericentromeric
3.60552	stage5	Pericentromeric
3.41162	stage5	Pericentromeric
3.84392	stage5	Pericentromeric
3.32243	stage5	Pericentromeric
3.68034	stage5	Pericentromeric
3.41128	stage5	Pericentromeric
3.56597	stage5	Pericentromeric
3.54839	stage5	Pericentromeric
4.04261	stage5	Pericentromeric
2.62221	stage5	Pericentromeric
2.55751	stage5	Pericentromeric
3.45332	stage5	Pericentromeric
3.62232	stage5	Pericentromeric
3.61731	stage5	Pericentromeric
3.79043	stage5	Pericentromeric
3.81624	stage5	Pericentromeric
3.6218	stage5	Pericentromeric
3.54617	stage5	Pericentromeric
3.30728	stage5	Pericentromeric
3.81948	stage5	Pericentromeric
4.0393	stage5	Pericentromeric
3.61847	stage5	Pericentromeric
4.07915	stage5	Pericentromeric
4.24274	stage5	Pericentromeric
3.97868	stage5	Pericentromeric
3.17754	stage5	Pericentromeric
3.52114	stage5	Pericentromeric
2.84757	stage5	Pericentromeric
2.94547	stage5	Pericentromeric
3.2938	stage5	Pericentromeric
2.87679	stage5	Pericentromeric
3.60239	stage5	Pericentromeric
3.58229	stage5	Pericentromeric
3.11926	stage5	Pericentromeric
2.90472	stage5	Pericentromeric
3.06371	stage5	Pericentromeric
3.49527	stage5	Pericentromeric
3.8413	stage5	Pericentromeric
3.5649	stage5	Pericentromeric
3.56336	stage5	Pericentromeric
3.86118	stage5	Pericentromeric
3.70893	stage5	Pericentromeric
3.02735	stage5	Pericentromeric
4.53694	stage5	Pericentromeric
2.93298	stage5	Pericentromeric
3.19618	stage5	Pericentromeric
2.49554	stage5	Pericentromeric
3.90789	stage5	Pericentromeric
3.78533	stage5	Pericentromeric
3.71991	stage5	Pericentromeric
3.69302	stage5	Pericentromeric
3.68287	stage5	Pericentromeric
2.25768	stage5	Pericentromeric
3.5557	stage5	Pericentromeric
4.47311	stage5	Pericentromeric
2.51851	stage5	Pericentromeric
4.03587	stage5	Pericentromeric
3.56667	stage5	Pericentromeric
2.90146	stage5	Pericentromeric
2.29003	stage5	Pericentromeric
3.29336	stage5	Pericentromeric
3.81458	stage5	Pericentromeric
3.79456	stage5	Pericentromeric
3.77938	stage5	Pericentromeric
3.62459	stage5	Pericentromeric
4.33429	stage5	Pericentromeric
3.82158	stage5	Pericentromeric
2.96095	stage5	Pericentromeric
4.22045	stage5	Pericentromeric
3.70432	stage5	Pericentromeric
3.71775	stage5	Pericentromeric
3.52943	stage5	Pericentromeric
4.06937	stage5	Pericentromeric
3.71341	stage5	Pericentromeric
3.73288	stage5	Pericentromeric
4.40447	stage5	Pericentromeric
2.81558	stage5	Pericentromeric
3.991	stage5	Pericentromeric
3.455	stage5	Pericentromeric
3.31323	stage5	Pericentromeric
3.27161	stage5	Pericentromeric
3.33041	stage5	Pericentromeric
3.41863	stage5	Pericentromeric
3.43648	stage5	Pericentromeric
3.38328	stage5	Pericentromeric
3.81948	stage5	Pericentromeric
3.70663	stage5	Pericentromeric
2.69636	stage5	Pericentromeric
4.05671	stage5	Pericentromeric
2.36549	stage5	Pericentromeric
2.89927	stage5	Pericentromeric
4.41832	stage5	Pericentromeric
3.11893	stage5	Pericentromeric
3.95617	stage5	Pericentromeric
2.3032	stage5	Pericentromeric
2.9345	stage5	Pericentromeric
3.70157	stage5	Pericentromeric
3.26174	stage5	Pericentromeric
3.63589	stage5	Pericentromeric
4.34274	stage5	Pericentromeric
2.74273	stage5	Pericentromeric
4.01624	stage5	Pericentromeric
3.30449	stage5	Pericentromeric
3.17026	stage5	Pericentromeric
3.39881	stage5	Pericentromeric
3.33465	stage5	Pericentromeric
4.02739	stage5	Pericentromeric
3.83155	stage5	Pericentromeric
3.70174	stage5	Pericentromeric
2.64246	stage5	Pericentromeric
2.87157	stage5	Pericentromeric
3.70252	stage5	Pericentromeric
3.32056	stage5	Pericentromeric
3.31387	stage5	Pericentromeric
4.28112	stage5	Pericentromeric
4.38933	stage5	Pericentromeric
3.6039	stage5	Pericentromeric
[truncated: 2,191 more rows]
