# Supplementary material for: HP1 drives de novo 3D genome reorganization in early Drosophila embryos
Source: Nature. 2021 Apr 14;593(7858):289–93. doi: 10.1038/s41586-021-03460-z (PMC8116211; doi:10.1038/s41586-021-03460-z)
Supplement: Supplementary file 12 — Source Data Fig. 3 [file 41586_2021_3460_MOESM12_ESM.xlsx]

## Sheet: Figure3b
## Scaling of contact probability in control and HP1 KD conditions. Log binned data starting from Hi-C data at resolution of 6.4kb
Control						HP1 KD
Distance (bps)	Hi-C counts					Distance (bps)	Hi-C counts
6683.44	364.65					6683.44	289.355
13335.2	187.541					13335.2	145.362
18836.5	123.923					18836.5	95.2747
26607.3	90.5769					26607.3	69.5903
33496.5	69.9419					33496.5	53.8102
37583.7	56.1258					37583.7	43.6193
47315.1	46.1001					47315.1	36.2328
53088.4	38.783					53088.4	30.9412
59566.2	33.2528					59566.2	26.8156
66834.4	26.7201					66834.4	22.2337
74989.4	21.9759					74989.4	18.7472
84139.5	19.4589					84139.5	16.9048
94406.1	16.3702					94406.1	14.7481
105925	13.4074					105925	12.5328
118850	11.1379					118850	10.8153
133352	8.95041					133352	9.18134
149624	7.32384					149624	7.97638
167880	6.1832					167880	6.98974
188365	4.94762					188365	5.97353
211349	4.09065					211349	5.25427
237137	3.34829					237137	4.59141
266073	2.72283					266073	3.97916
298538	2.25866					298538	3.52833
334965	1.93229					334965	3.16135
375837	1.62113					375837	2.83411
421697	1.36762					421697	2.57108
473151	1.16356					473151	2.31404
530884	1.00307					530884	2.09962
595662	0.886247					595662	1.92624
668344	0.800903					668344	1.75843
749894	0.692367					749894	1.60127
841395	0.627835					841395	1.46544
944061	0.572513					944061	1.35406
1059250	0.520793					1059250	1.23988
1188500	0.467909					1188500	1.13008
1333520	0.428675					1333520	1.02523
1496240	0.406949					1496240	0.937992
1678800	0.382058					1678800	0.854947
1883650	0.332671					1883650	0.739213
2113490	0.299577					2113490	0.633187
2371370	0.273836					2371370	0.535417
2660730	0.240522					2660730	0.441609
2985380	0.217649					2985380	0.36874
3349650	0.192727					3349650	0.31017
3758370	0.168975					3758370	0.259257
4216970	0.148205					4216970	0.216085
4731510	0.131596					4731510	0.183777
5308840	0.116274					5308840	0.156358
5956620	0.095041					5956620	0.123377
6683440	0.0797849					6683440	0.099776
7498940	0.0657319					7498940	0.0807677

## Sheet: Figure3e
#Log2 ratio of saddle plots in HP1 KD vs control
x-axis	y-axis	log2 ratio
1	1	-0.670335
2	1	-0.605722
3	1	-0.57606
4	1	-0.534253
5	1	-0.505428
6	1	-0.420552
7	1	-0.35237
8	1	-0.388884
9	1	-0.298475
10	1	-0.295735
11	1	-0.242854
12	1	-0.191199
13	1	-0.160886
14	1	-0.0984445
15	1	-0.135736
16	1	-0.0783497
17	1	-0.0887363
18	1	-0.0236258
19	1	0.0179668
20	1	0.0151863
21	1	0.00446336
22	1	0.098794
23	1	0.0783349
24	1	0.079562
25	1	0.121561
26	1	0.150104
27	1	0.136064
28	1	0.150998
29	1	0.133059
30	1	0.217921
31	1	0.141031
32	1	0.187254
33	1	0.205788
34	1	0.199125
35	1	0.264032
36	1	0.187331
37	1	0.21344
38	1	0.256018
39	1	0.200997
40	1	0.234668
41	1	0.407088
42	1	0.19886
43	1	0.30639
44	1	0.201854
45	1	0.266557
46	1	0.405621
47	1	0.255558
48	1	0.346004
49	1	0.392644
50	1	0.424663
1	2	-0.605722
2	2	-0.565627
3	2	-0.520725
4	2	-0.511819
5	2	-0.521677
6	2	-0.421295
7	2	-0.37613
8	2	-0.377196
9	2	-0.30858
10	2	-0.296028
11	2	-0.25441
12	2	-0.240457
13	2	-0.16994
14	2	-0.182268
15	2	-0.160073
16	2	-0.0994905
17	2	-0.0907599
18	2	-0.0306858
19	2	0.0672467
20	2	0.051372
21	2	0.0641432
22	2	0.0566019
23	2	0.0941679
24	2	0.0635393
25	2	0.16384
26	2	0.129048
27	2	0.129871
28	2	0.122621
29	2	0.15069
30	2	0.170406
31	2	0.219395
32	2	0.205149
33	2	0.229314
34	2	0.219313
35	2	0.199434
36	2	0.225092
37	2	0.225291
38	2	0.164612
39	2	0.239912
40	2	0.2439
41	2	0.350106
42	2	0.292483
43	2	0.253054
44	2	0.253898
45	2	0.287303
46	2	0.368325
47	2	0.23961
48	2	0.271473
49	2	0.36622
50	2	0.39154
1	3	-0.57606
2	3	-0.520725
3	3	-0.493681
4	3	-0.462611
5	3	-0.49558
6	3	-0.386183
7	3	-0.35788
8	3	-0.331603
9	3	-0.326148
10	3	-0.282369
11	3	-0.238811
12	3	-0.248028
13	3	-0.166145
14	3	-0.119576
15	3	-0.156034
16	3	-0.0683535
17	3	-0.0455046
18	3	-0.0606847
19	3	-0.00363138
20	3	0.00643441
21	3	-0.000514005
22	3	0.01237
23	3	0.0992171
24	3	0.0805222
25	3	0.152501
26	3	0.12413
27	3	0.116516
28	3	0.152431
29	3	0.151603
30	3	0.166918
31	3	0.128613
32	3	0.175939
33	3	0.213541
34	3	0.168895
35	3	0.178508
36	3	0.21841
37	3	0.153393
38	3	0.0766619
39	3	0.222086
40	3	0.200009
41	3	0.220179
42	3	0.214451
43	3	0.185105
44	3	0.226501
45	3	0.229282
46	3	0.327745
47	3	0.221494
48	3	0.237747
49	3	0.237007
50	3	0.316753
1	4	-0.534253
2	4	-0.511819
3	4	-0.462611
4	4	-0.475452
5	4	-0.495825
6	4	-0.453259
7	4	-0.354595
8	4	-0.376058
9	4	-0.280991
10	4	-0.293845
11	4	-0.286602
12	4	-0.274452
13	4	-0.203898
14	4	-0.180458
15	4	-0.15359
16	4	-0.0736327
17	4	-0.101845
18	4	-0.0899407
19	4	-0.0325004
20	4	-0.00431949
21	4	0.0167371
22	4	0.0333026
23	4	0.0503642
24	4	0.0752694
25	4	0.109946
26	4	0.0975794
27	4	0.102144
28	4	0.131102
29	4	0.118777
30	4	0.121867
31	4	0.148858
32	4	0.198801
33	4	0.135914
34	4	0.233489
35	4	0.233665
36	4	0.173233
37	4	0.160998
38	4	0.183086
39	4	0.221734
40	4	0.142776
41	4	0.301972
42	4	0.175757
43	4	0.256102
44	4	0.190385
45	4	0.189746
46	4	0.293642
47	4	0.21475
48	4	0.227978
49	4	0.28388
50	4	0.334474
1	5	-0.505428
2	5	-0.521677
3	5	-0.49558
4	5	-0.495825
5	5	-0.469068
6	5	-0.394118
7	5	-0.384098
8	5	-0.394728
9	5	-0.296378
10	5	-0.311094
11	5	-0.267499
12	5	-0.233403
13	5	-0.167589
14	5	-0.18038
15	5	-0.166627
16	5	-0.0925039
17	5	-0.0733494
18	5	-0.0742755
19	5	-0.0227966
20	5	-0.00872517
21	5	0.0230408
22	5	0.0448451
23	5	0.000536622
24	5	0.0637256
25	5	0.115889
26	5	0.122994
27	5	0.0966092
28	5	0.14953
29	5	0.0879857
30	5	0.109046
31	5	0.149665
32	5	0.198718
33	5	0.144448
34	5	0.192623
35	5	0.1884
36	5	0.207667
37	5	0.155101
38	5	0.112202
39	5	0.25705
40	5	0.185088
41	5	0.246542
42	5	0.223533
43	5	0.261458
44	5	0.236179
45	5	0.250357
46	5	0.309761
47	5	0.215623
48	5	0.223115
49	5	0.248949
50	5	0.32813
1	6	-0.420552
2	6	-0.421295
3	6	-0.386183
4	6	-0.453259
5	6	-0.394118
6	6	-0.417454
7	6	-0.338093
8	6	-0.345045
9	6	-0.26708
10	6	-0.258664
11	6	-0.281881
12	6	-0.223855
13	6	-0.163879
14	6	-0.173942
15	6	-0.128468
16	6	-0.104405
17	6	-0.0428635
18	6	-0.0525389
19	6	0.00765873
20	6	-0.02764
21	6	0.0127061
22	6	0.00307604
23	6	-0.00971747
24	6	0.0866063
25	6	0.164494
26	6	0.135808
27	6	0.158809
28	6	0.102379
29	6	0.15287
30	6	0.147308
31	6	0.098151
32	6	0.178617
33	6	0.175107
34	6	0.125674
35	6	0.20362
36	6	0.203232
37	6	0.170771
38	6	0.0876947
39	6	0.178636
40	6	0.163627
41	6	0.342193
42	6	0.212287
43	6	0.150229
44	6	0.201955
45	6	0.193646
46	6	0.261517
47	6	0.188969
48	6	0.16657
49	6	0.195193
50	6	0.282897
1	7	-0.35237
2	7	-0.37613
3	7	-0.35788
4	7	-0.354595
5	7	-0.384098
6	7	-0.338093
7	7	-0.29824
8	7	-0.295491
9	7	-0.25357
10	7	-0.223961
11	7	-0.254975
12	7	-0.203356
13	7	-0.193335
14	7	-0.17782
15	7	-0.132084
16	7	-0.103772
17	7	-0.0999581
18	7	-0.119506
19	7	-0.047375
20	7	-0.0632557
21	7	0.0439587
22	7	0.0254038
23	7	0.0422479
24	7	0.0680247
25	7	0.0750895
26	7	0.0852777
27	7	0.0993085
28	7	0.120656
29	7	0.132544
30	7	0.139575
31	7	0.0542618
32	7	0.155683
33	7	0.106294
34	7	0.151357
35	7	0.14088
36	7	0.140692
37	7	0.184802
38	7	0.137612
39	7	0.186829
40	7	0.152361
41	7	0.201218
42	7	0.167791
43	7	0.204433
44	7	0.184571
45	7	0.198645
46	7	0.230607
47	7	0.176395
48	7	0.222539
49	7	0.232993
50	7	0.288055
1	8	-0.388884
2	8	-0.377196
3	8	-0.331603
4	8	-0.376058
5	8	-0.394728
6	8	-0.345045
7	8	-0.295491
8	8	-0.310352
9	8	-0.286124
10	8	-0.194179
11	8	-0.243329
12	8	-0.210797
13	8	-0.141153
14	8	-0.186134
15	8	-0.168196
16	8	-0.10655
17	8	-0.0532834
18	8	-0.0540266
19	8	-0.0702512
20	8	5.13377e-05
21	8	-0.00688596
22	8	0.0375751
23	8	0.0198405
24	8	0.0314269
25	8	0.0681733
26	8	0.114941
27	8	0.0729497
28	8	0.0669151
29	8	0.0936148
30	8	0.149614
31	8	0.0845994
32	8	0.0990036
33	8	0.102032
34	8	0.114737
35	8	0.160224
36	8	0.166891
37	8	0.133318
38	8	0.144871
39	8	0.185034
40	8	0.132045
41	8	0.267256
42	8	0.14285
43	8	0.237768
44	8	0.167458
45	8	0.201544
46	8	0.237856
47	8	0.174669
48	8	0.200912
49	8	0.22174
50	8	0.279399
1	9	-0.298475
2	9	-0.30858
3	9	-0.326148
4	9	-0.280991
5	9	-0.296378
6	9	-0.26708
7	9	-0.25357
8	9	-0.286124
9	9	-0.246662
10	9	-0.22221
11	9	-0.167227
12	9	-0.18126
13	9	-0.125898
14	9	-0.141073
15	9	-0.0971277
16	9	-0.113966
17	9	-0.0584126
18	9	-0.057624
19	9	-0.0008317
20	9	0.0182939
21	9	0.0142836
22	9	0.0101449
23	9	0.0171136
24	9	0.0174879
25	9	0.0447127
26	9	0.0768068
27	9	0.00728045
28	9	0.0753319
29	9	0.0561319
30	9	0.0328139
31	9	0.0888463
32	9	0.122153
33	9	0.0882255
34	9	0.0930658
35	9	0.143634
36	9	0.0843231
37	9	0.133763
38	9	0.144137
39	9	0.214002
40	9	0.174466
41	9	0.217219
42	9	0.178428
43	9	0.187214
44	9	0.164933
45	9	0.182647
46	9	0.233095
47	9	0.183127
48	9	0.204437
49	9	0.236101
50	9	0.234732
1	10	-0.295735
2	10	-0.296028
3	10	-0.282369
4	10	-0.293845
5	10	-0.311094
6	10	-0.258664
7	10	-0.223961
8	10	-0.194179
9	10	-0.22221
10	10	-0.136573
11	10	-0.200421
12	10	-0.170121
13	10	-0.147231
14	10	-0.178002
15	10	-0.132949
16	10	-0.155607
17	10	-0.05919
18	10	-0.0932827
19	10	-0.0383024
20	10	-0.0120845
21	10	-0.0177176
22	10	-0.0447831
23	10	-0.0285634
24	10	0.00836322
25	10	0.0504654
26	10	0.0527965
27	10	2.26008e-05
28	10	0.0275688
29	10	0.081035
30	10	0.0629813
31	10	0.069486
32	10	0.0953225
33	10	0.0574749
34	10	0.0296032
35	10	0.0729623
36	10	0.106475
37	10	0.136278
38	10	0.0855853
39	10	0.157925
40	10	0.116345
41	10	0.176417
42	10	0.137197
43	10	0.224574
44	10	0.152478
45	10	0.124252
46	10	0.15387
47	10	0.106318
48	10	0.157757
49	10	0.225288
50	10	0.221647
1	11	-0.242854
2	11	-0.25441
3	11	-0.238811
4	11	-0.286602
5	11	-0.267499
6	11	-0.281881
7	11	-0.254975
8	11	-0.243329
9	11	-0.167227
10	11	-0.200421
11	11	-0.154265
12	11	-0.154466
13	11	-0.160098
14	11	-0.169897
15	11	-0.0847346
16	11	-0.131539
17	11	-0.0918431
18	11	-0.0511767
19	11	-0.0318857
20	11	-0.0516911
21	11	-0.00937797
22	11	-0.0313829
23	11	-0.0376412
24	11	-0.0131812
25	11	0.0646621
26	11	0.118848
27	11	0.00123112
28	11	0.0297285
29	11	0.0143284
30	11	0.0889278
31	11	0.074474
32	11	0.0829148
33	11	0.134736
34	11	0.0887009
35	11	0.0735529
36	11	0.0770281
37	11	0.0853347
38	11	0.0656281
39	11	0.165699
40	11	0.0950716
41	11	0.180013
42	11	0.0773032
43	11	0.164207
44	11	0.170356
45	11	0.175106
46	11	0.202812
47	11	0.156502
48	11	0.130137
49	11	0.199412
50	11	0.163262
1	12	-0.191199
2	12	-0.240457
3	12	-0.248028
4	12	-0.274452
5	12	-0.233403
6	12	-0.223855
7	12	-0.203356
8	12	-0.210797
9	12	-0.18126
10	12	-0.170121
11	12	-0.154466
12	12	-0.161105
13	12	-0.140752
14	12	-0.168857
15	12	-0.130628
16	12	-0.0967981
17	12	-0.0571789
18	12	-0.0670322
19	12	-0.0625038
20	12	-0.0212175
21	12	0.00850736
22	12	-0.00878209
23	12	0.000813913
24	12	0.048971
25	12	0.0850777
26	12	0.0138714
27	12	-0.0107013
28	12	0.0745941
29	12	0.100223
30	12	0.102245
31	12	0.0932217
32	12	0.12762
33	12	0.0671207
34	12	0.102809
35	12	0.0886928
36	12	0.13207
37	12	0.136233
38	12	0.101446
39	12	0.205097
40	12	0.176962
41	12	0.184361
42	12	0.120602
43	12	0.176277
44	12	0.162586
45	12	0.134816
46	12	0.225688
47	12	0.130946
48	12	0.166945
49	12	0.183241
50	12	0.200492
1	13	-0.160886
2	13	-0.16994
3	13	-0.166145
4	13	-0.203898
5	13	-0.167589
6	13	-0.163879
7	13	-0.193335
8	13	-0.141153
9	13	-0.125898
10	13	-0.147231
11	13	-0.160098
12	13	-0.140752
13	13	-0.127779
14	13	-0.182194
15	13	-0.0686286
16	13	-0.0780014
17	13	-0.0478964
18	13	-0.0897362
19	13	-0.0637632
20	13	-0.0142349
21	13	-0.00171771
22	13	-0.0380538
23	13	-0.0228763
24	13	0.0841667
25	13	0.0422362
26	13	0.0501507
27	13	0.0325414
28	13	0.0441497
29	13	0.0387799
30	13	0.100174
31	13	0.0272414
32	13	0.0802051
33	13	0.0646245
34	13	0.0549725
35	13	0.132326
36	13	0.122453
37	13	0.0901064
38	13	0.0627162
39	13	0.12517
40	13	0.0626333
41	13	0.157086
42	13	0.067222
43	13	0.187235
44	13	0.115457
45	13	0.093271
46	13	0.134668
47	13	0.0882546
48	13	0.148818
49	13	0.152802
50	13	0.142351
1	14	-0.0984445
2	14	-0.182268
3	14	-0.119576
4	14	-0.180458
5	14	-0.18038
6	14	-0.173942
7	14	-0.17782
8	14	-0.186134
9	14	-0.141073
10	14	-0.178002
11	14	-0.169897
12	14	-0.168857
13	14	-0.182194
14	14	-0.153233
15	14	-0.0719827
16	14	-0.0983934
17	14	-0.0539366
18	14	-0.0708563
19	14	-0.00379637
20	14	-0.0577491
21	14	0.0156907
22	14	-0.0141379
23	14	-0.00988288
24	14	0.00863278
25	14	0.0438385
26	14	0.062997
27	14	0.0255281
28	14	0.0606637
29	14	0.01951
30	14	0.0705238
31	14	0.0671155
32	14	0.117687
33	14	0.0559447
34	14	0.0198043
35	14	0.0288761
36	14	0.0882156
37	14	0.100932
38	14	0.0625677
39	14	0.146082
40	14	0.0631092
41	14	0.141656
42	14	0.0795268
43	14	0.110046
44	14	0.152202
45	14	0.129326
46	14	0.204642
47	14	0.117485
48	14	0.109341
49	14	0.132123
50	14	0.164306
1	15	-0.135736
2	15	-0.160073
3	15	-0.156034
4	15	-0.15359
5	15	-0.166627
6	15	-0.128468
7	15	-0.132084
8	15	-0.168196
9	15	-0.0971277
10	15	-0.132949
11	15	-0.0847346
12	15	-0.130628
13	15	-0.0686286
14	15	-0.0719827
15	15	-0.0847057
16	15	-0.053106
17	15	-0.0714091
18	15	-0.0792821
19	15	-0.0240959
20	15	-0.0200902
21	15	-0.0226057
22	15	0.0169953
23	15	-0.0109753
24	15	0.0244949
25	15	0.0191484
26	15	0.049721
27	15	-0.000644508
28	15	0.0331027
29	15	0.0472125
30	15	0.0905762
31	15	0.0880136
32	15	0.10638
33	15	0.117387
34	15	0.0611976
35	15	0.0573626
36	15	0.104928
37	15	0.0673161
38	15	0.0499325
39	15	0.112803
40	15	0.0369919
41	15	0.116084
42	15	0.0671097
43	15	0.0811436
44	15	0.128861
45	15	0.0964778
46	15	0.14503
47	15	0.109667
48	15	0.0813505
49	15	0.12772
50	15	0.147287
1	16	-0.0783497
2	16	-0.0994905
3	16	-0.0683535
4	16	-0.0736327
5	16	-0.0925039
6	16	-0.104405
7	16	-0.103772
8	16	-0.10655
9	16	-0.113966
10	16	-0.155607
11	16	-0.131539
12	16	-0.0967981
13	16	-0.0780014
14	16	-0.0983934
15	16	-0.053106
16	16	-0.104487
17	16	-0.0604377
18	16	-0.0326821
19	16	-0.0473941
20	16	-0.0119685
21	16	-0.0330545
22	16	-0.0705463
23	16	0.0196674
24	16	0.029153
25	16	0.0254004
26	16	0.0619328
27	16	0.0122599
28	16	0.0507859
29	16	0.0167035
30	16	0.08066
31	16	0.0318962
32	16	0.0637833
33	16	0.057038
34	16	0.0585537
35	16	0.0838103
36	16	0.04121
37	16	0.0902466
38	16	0.0914859
39	16	0.10313
40	16	0.09574
41	16	0.0925602
42	16	0.084451
43	16	0.0838653
44	16	0.10071
45	16	0.0990778
46	16	0.140312
47	16	0.0761706
48	16	0.13979
49	16	0.130383
50	16	0.184999
1	17	-0.0887363
2	17	-0.0907599
3	17	-0.0455046
4	17	-0.101845
5	17	-0.0733494
6	17	-0.0428635
7	17	-0.0999581
8	17	-0.0532834
9	17	-0.0584126
10	17	-0.05919
11	17	-0.0918431
12	17	-0.0571789
13	17	-0.0478964
14	17	-0.0539366
15	17	-0.0714091
16	17	-0.0604377
17	17	0.00544335
18	17	-0.0318438
19	17	-0.0454212
20	17	-0.00113225
21	17	-0.00312254
22	17	-0.00740075
23	17	-0.00184016
24	17	0.0480831
25	17	0.0256287
26	17	0.0609357
27	17	0.0272308
28	17	0.0276885
29	17	0.0504966
30	17	0.0746861
31	17	0.093916
32	17	0.138655
33	17	0.0730986
34	17	0.0542694
35	17	0.0772233
36	17	0.0899294
37	17	0.135917
38	17	0.0602197
39	17	0.129928
40	17	0.10192
41	17	0.122303
42	17	0.0807637
43	17	0.169117
44	17	0.153042
45	17	0.126928
46	17	0.131483
47	17	0.0708914
48	17	0.116743
49	17	0.112982
50	17	0.133363
1	18	-0.0236258
2	18	-0.0306858
3	18	-0.0606847
4	18	-0.0899407
5	18	-0.0742755
6	18	-0.0525389
7	18	-0.119506
8	18	-0.0540266
9	18	-0.057624
10	18	-0.0932827
11	18	-0.0511767
12	18	-0.0670322
13	18	-0.0897362
14	18	-0.0708563
15	18	-0.0792821
16	18	-0.0326821
17	18	-0.0318438
18	18	-0.048357
19	18	-0.0727597
20	18	-0.0149867
21	18	-0.0374539
22	18	-0.000103697
23	18	-0.0334572
24	18	0.0140678
25	18	0.0298412
26	18	0.0224741
27	18	0.0321618
28	18	0.0547557
29	18	0.0396664
30	18	0.100137
31	18	0.0215016
32	18	0.0978615
33	18	0.054232
34	18	0.0434818
35	18	0.0366793
36	18	0.0584387
37	18	0.0434096
38	18	0.0730939
39	18	0.0828026
40	18	0.0999947
41	18	0.136988
42	18	0.0759558
43	18	0.104808
44	18	0.115857
45	18	0.0777436
46	18	0.100506
47	18	0.0607336
48	18	0.0366699
49	18	0.0992451
50	18	0.118322
1	19	0.0179668
2	19	0.0672467
3	19	-0.00363138
4	19	-0.0325004
5	19	-0.0227966
6	19	0.00765873
7	19	-0.047375
8	19	-0.0702512
9	19	-0.0008317
10	19	-0.0383024
11	19	-0.0318857
12	19	-0.0625038
13	19	-0.0637632
14	19	-0.00379637
15	19	-0.0240959
16	19	-0.0473941
17	19	-0.0454212
18	19	-0.0727597
19	19	-0.0171105
20	19	-0.0265746
21	19	0.00471326
22	19	-0.0240084
23	19	-0.025423
24	19	0.0611269
25	19	0.0397132
26	19	0.0603779
27	19	-0.025375
28	19	0.0436704
29	19	0.0370494
30	19	0.0612254
31	19	0.120608
32	19	0.0840623
33	19	0.0506195
34	19	0.0752946
35	19	0.0968594
36	19	0.0944243
37	19	0.0636481
38	19	0.0764582
39	19	0.131434
40	19	0.0600906
41	19	0.0894841
42	19	0.103437
43	19	0.0761158
44	19	0.103049
45	19	0.0891166
46	19	0.108244
47	19	0.100355
48	19	0.0928027
49	19	0.149647
50	19	0.103907
1	20	0.0151863
2	20	0.051372
3	20	0.00643441
4	20	-0.00431949
5	20	-0.00872517
6	20	-0.02764
7	20	-0.0632557
8	20	5.13377e-05
9	20	0.0182939
10	20	-0.0120845
11	20	-0.0516911
12	20	-0.0212175
13	20	-0.0142349
14	20	-0.0577491
15	20	-0.0200902
16	20	-0.0119685
17	20	-0.00113225
18	20	-0.0149867
19	20	-0.0265746
20	20	0.0237336
21	20	-0.0121178
22	20	0.0140427
23	20	-0.0188154
24	20	-0.0462936
25	20	0.0211417
26	20	0.0138897
27	20	-0.0488097
28	20	0.0613691
29	20	0.01327
30	20	0.010182
31	20	0.0381938
32	20	0.0655381
33	20	0.0679462
34	20	0.0161285
35	20	0.0319794
36	20	0.0762314
37	20	0.0205171
38	20	0.0832577
39	20	0.056787
40	20	0.068798
41	20	0.04472
42	20	0.09781
43	20	0.0523849
44	20	0.086102
45	20	0.0565013
46	20	0.0791538
47	20	0.0640518
48	20	0.0496732
49	20	0.121611
50	20	0.108309
1	21	0.00446336
2	21	0.0641432
3	21	-0.000514005
4	21	0.0167371
5	21	0.0230408
6	21	0.0127061
7	21	0.0439587
8	21	-0.00688596
9	21	0.0142836
10	21	-0.0177176
11	21	-0.00937797
12	21	0.00850736
13	21	-0.00171771
14	21	0.0156907
15	21	-0.0226057
16	21	-0.0330545
17	21	-0.00312254
18	21	-0.0374539
19	21	0.00471326
20	21	-0.0121178
21	21	0.0330349
22	21	-0.0250795
23	21	-0.00814541
24	21	0.00129175
25	21	0.057306
26	21	0.0337697
27	21	-0.0107546
28	21	0.0495646
29	21	0.0565872
30	21	0.0720402
31	21	0.0425522
32	21	0.0870009
33	21	0.0612871
34	21	0.042948
35	21	0.0465949
36	21	0.0818377
37	21	0.0431264
38	21	0.0424921
39	21	0.0997597
40	21	0.043674
41	21	0.0962579
42	21	0.0639956
43	21	0.0749331
44	21	0.116832
45	21	0.0700357
46	21	0.0587407
47	21	0.0692239
48	21	0.0958548
49	21	0.098863
50	21	0.130372
1	22	0.098794
2	22	0.0566019
3	22	0.01237
4	22	0.0333026
5	22	0.0448451
6	22	0.00307604
7	22	0.0254038
8	22	0.0375751
9	22	0.0101449
10	22	-0.0447831
11	22	-0.0313829
12	22	-0.00878209
13	22	-0.0380538
14	22	-0.0141379
15	22	0.0169953
16	22	-0.0705463
17	22	-0.00740075
18	22	-0.000103697
19	22	-0.0240084
20	22	0.0140427
21	22	-0.0250795
22	22	-0.00763096
23	22	0.000553805
24	22	0.0444291
25	22	-0.0037185
26	22	0.00411111
27	22	0.00386855
28	22	0.00415627
29	22	0.0219343
30	22	0.042671
31	22	0.0544884
32	22	0.0641464
33	22	0.049007
34	22	0.0075363
35	22	0.0665006
36	22	-0.0375492
37	22	0.0346423
38	22	0.0350493
39	22	0.0597111
40	22	0.0589375
41	22	0.0692079
42	22	0.0436565
43	22	0.0564606
44	22	0.0838169
45	22	0.0386188
46	22	0.0643909
47	22	0.0357735
48	22	0.0381076
49	22	0.0550256
50	22	0.0779897
1	23	0.0783349
2	23	0.0941679
3	23	0.0992171
4	23	0.0503642
5	23	0.000536622
6	23	-0.00971747
7	23	0.0422479
8	23	0.0198405
9	23	0.0171136
10	23	-0.0285634
11	23	-0.0376412
12	23	0.000813913
13	23	-0.0228763
14	23	-0.00988288
15	23	-0.0109753
16	23	0.0196674
17	23	-0.00184016
18	23	-0.0334572
19	23	-0.025423
20	23	-0.0188154
21	23	-0.00814541
22	23	0.000553805
23	23	0.0109509
24	23	0.047823
25	23	-0.0207284
26	23	0.0447689
27	23	-0.0300315
28	23	-0.00408963
29	23	0.0062529
30	23	0.00261752
31	23	0.00441366
32	23	0.0429273
33	23	0.0518303
34	23	-0.0235732
35	23	0.0310295
36	23	0.00198029
37	23	0.0433299
38	23	0.0103567
39	23	0.0835043
40	23	0.0749074
41	23	0.016481
42	23	0.0635414
43	23	0.0233429
44	23	0.0709554
45	23	0.0526138
46	23	0.0143979
47	23	0.058714
48	23	0.0473861
49	23	0.0152106
50	23	0.0592992
1	24	0.079562
2	24	0.0635393
3	24	0.0805222
4	24	0.0752694
5	24	0.0637256
6	24	0.0866063
7	24	0.0680247
8	24	0.0314269
9	24	0.0174879
10	24	0.00836322
11	24	-0.0131812
12	24	0.048971
13	24	0.0841667
14	24	0.00863278
15	24	0.0244949
16	24	0.029153
17	24	0.0480831
18	24	0.0140678
19	24	0.0611269
20	24	-0.0462936
21	24	0.00129175
22	24	0.0444291
23	24	0.047823
24	24	-0.00913399
25	24	0.0373879
26	24	0.0162508
27	24	-0.00274391
28	24	-0.0176519
29	24	0.00061998
30	24	0.0682986
31	24	-0.00769602
32	24	0.0228976
33	24	0.0575902
34	24	0.0352132
35	24	0.0536354
36	24	0.0404066
37	24	0.0290052
38	24	0.059096
39	24	0.0468651
40	24	0.0614321
41	24	0.0503956
42	24	0.0579236
43	24	0.0352525
44	24	0.0703132
45	24	0.0627284
46	24	0.0290274
47	24	0.0350861
48	24	0.0507631
49	24	0.0758188
50	24	0.0805983
1	25	0.121561
2	25	0.16384
3	25	0.152501
4	25	0.109946
5	25	0.115889
6	25	0.164494
7	25	0.0750895
8	25	0.0681733
9	25	0.0447127
10	25	0.0504654
11	25	0.0646621
12	25	0.0850777
13	25	0.0422362
14	25	0.0438385
15	25	0.0191484
16	25	0.0254004
17	25	0.0256287
18	25	0.0298412
19	25	0.0397132
20	25	0.0211417
21	25	0.057306
22	25	-0.0037185
23	25	-0.0207284
24	25	0.0373879
25	25	0.0837889
26	25	0.043549
27	25	0.0161909
28	25	0.020994
29	25	0.0323107
30	25	0.0808808
31	25	0.0864917
32	25	0.0440994
33	25	0.0680904
34	25	0.0363481
35	25	0.060817
36	25	0.0499737
37	25	0.0721801
38	25	0.0157521
39	25	0.0506169
40	25	0.0286443
41	25	0.0496297
42	25	0.0376149
43	25	0.0464033
44	25	0.0436222
45	25	0.0655929
46	25	0.0319392
47	25	-0.00271697
48	25	0.030558
49	25	0.0426522
50	25	0.0672982
1	26	0.150104
2	26	0.129048
3	26	0.12413
4	26	0.0975794
5	26	0.122994
6	26	0.135808
7	26	0.0852777
8	26	0.114941
9	26	0.0768068
10	26	0.0527965
11	26	0.118848
12	26	0.0138714
13	26	0.0501507
14	26	0.062997
15	26	0.049721
16	26	0.0619328
17	26	0.0609357
18	26	0.0224741
19	26	0.0603779
20	26	0.0138897
21	26	0.0337697
22	26	0.00411111
23	26	0.0447689
24	26	0.0162508
25	26	0.043549
26	26	-0.0269761
27	26	0.0186604
28	26	0.0334444
29	26	0.0188972
30	26	0.048975
31	26	-0.00546073
32	26	0.0524011
33	26	0.0328326
34	26	0.00872108
35	26	0.027857
36	26	0.0478596
37	26	0.0174182
38	26	0.0300724
39	26	0.055061
40	26	0.0372151
41	26	0.0588153
42	26	0.0389411
43	26	0.0348628
44	26	0.0249107
45	26	0.0404973
46	26	0.0540411
47	26	0.017494
48	26	-0.00103816
49	26	0.0563797
50	26	0.0718891
1	27	0.136064
2	27	0.129871
3	27	0.116516
4	27	0.102144
5	27	0.0966092
6	27	0.158809
7	27	0.0993085
8	27	0.0729497
9	27	0.00728045
10	27	2.26008e-05
11	27	0.00123112
12	27	-0.0107013
13	27	0.0325414
14	27	0.0255281
15	27	-0.000644508
16	27	0.0122599
17	27	0.0272308
18	27	0.0321618
19	27	-0.025375
20	27	-0.0488097
21	27	-0.0107546
22	27	0.00386855
23	27	-0.0300315
24	27	-0.00274391
25	27	0.0161909
26	27	0.0186604
27	27	-0.022336
28	27	-0.00147587
29	27	0.00976556
30	27	0.00906756
31	27	-0.0235076
32	27	-0.0134664
33	27	0.027821
34	27	-0.00632878
35	27	-0.0016092
36	27	0.0226964
37	27	0.00437648
38	27	0.0244717
39	27	-0.0156213
40	27	0.0123584
41	27	0.00826723
42	27	0.00702139
43	27	-0.00346503
44	27	0.0447161
45	27	0.0362947
46	27	0.0290114
47	27	0.0214217
48	27	0.000305651
49	27	-0.013939
50	27	0.045726
1	28	0.150998
2	28	0.122621
3	28	0.152431
4	28	0.131102
5	28	0.14953
6	28	0.102379
7	28	0.120656
8	28	0.0669151
9	28	0.0753319
10	28	0.0275688
11	28	0.0297285
12	28	0.0745941
13	28	0.0441497
14	28	0.0606637
15	28	0.0331027
16	28	0.0507859
17	28	0.0276885
18	28	0.0547557
19	28	0.0436704
20	28	0.0613691
21	28	0.0495646
22	28	0.00415627
23	28	-0.00408963
24	28	-0.0176519
25	28	0.020994
26	28	0.0334444
27	28	-0.00147587
28	28	0.0360936
29	28	0.0305762
30	28	0.02226
31	28	0.00267541
32	28	0.0108606
33	28	-0.00252364
34	28	0.0197055
35	28	0.013459
36	28	0.00274868
37	28	0.0389765
38	28	-0.0166017
39	28	0.00990416
40	28	0.058249
41	28	0.0290691
42	28	0.0558945
43	28	0.0503652
44	28	0.0592795
45	28	0.0162293
46	28	0.00936204
47	28	-0.0215451
48	28	0.01302
49	28	-0.00381892
50	28	0.0311888
1	29	0.133059
2	29	0.15069
3	29	0.151603
4	29	0.118777
5	29	0.0879857
6	29	0.15287
7	29	0.132544
8	29	0.0936148
9	29	0.0561319
10	29	0.081035
11	29	0.0143284
12	29	0.100223
13	29	0.0387799
14	29	0.01951
15	29	0.0472125
16	29	0.0167035
17	29	0.0504966
18	29	0.0396664
19	29	0.0370494
20	29	0.01327
21	29	0.0565872
22	29	0.0219343
23	29	0.0062529
24	29	0.00061998
25	29	0.0323107
26	29	0.0188972
27	29	0.00976556
28	29	0.0305762
29	29	0.00731683
30	29	0.0210888
31	29	0.00226494
32	29	0.00295095
33	29	0.0569271
34	29	0.00602928
35	29	-0.0243892
36	29	0.004605
37	29	-0.021173
38	29	0.0173851
39	29	0.00107661
40	29	-0.00791961
41	29	0.0264592
42	29	0.0334733
43	29	0.0481077
44	29	0.0346919
45	29	-0.00384597
46	29	0.027149
47	29	0.0124135
48	29	-0.0192962
49	29	-0.0159085
50	29	-0.0179565
1	30	0.217921
2	30	0.170406
3	30	0.166918
4	30	0.121867
5	30	0.109046
6	30	0.147308
7	30	0.139575
8	30	0.149614
9	30	0.0328139
10	30	0.0629813
11	30	0.0889278
12	30	0.102245
13	30	0.100174
14	30	0.0705238
15	30	0.0905762
16	30	0.08066
17	30	0.0746861
18	30	0.100137
19	30	0.0612254
20	30	0.010182
21	30	0.0720402
22	30	0.042671
23	30	0.00261752
24	30	0.0682986
25	30	0.0808808
26	30	0.048975
27	30	0.00906756
28	30	0.02226
29	30	0.0210888
30	30	-0.00327869
31	30	0.0148282
32	30	0.00603081
33	30	0.033332
34	30	-0.0165778
35	30	0.0409581
36	30	0.00684082
37	30	-0.00547847
38	30	0.0221988
39	30	0.0129669
40	30	0.0126873
41	30	-0.0126029
42	30	0.0330471
43	30	0.0206921
44	30	0.0479602
45	30	0.0066751
46	30	0.0280508
47	30	0.00982044
48	30	0.0135407
49	30	0.0385272
50	30	0.0298779
1	31	0.141031
2	31	0.219395
3	31	0.128613
4	31	0.148858
5	31	0.149665
6	31	0.098151
7	31	0.0542618
8	31	0.0845994
9	31	0.0888463
10	31	0.069486
11	31	0.074474
12	31	0.0932217
13	31	0.0272414
14	31	0.0671155
15	31	0.0880136
16	31	0.0318962
17	31	0.093916
18	31	0.0215016
19	31	0.120608
20	31	0.0381938
21	31	0.0425522
22	31	0.0544884
23	31	0.00441366
24	31	-0.00769602
25	31	0.0864917
26	31	-0.00546073
27	31	-0.0235076
28	31	0.00267541
29	31	0.00226494
30	31	0.0148282
31	31	0.00500475
32	31	0.013532
33	31	-0.00461018
34	31	-0.0260087
35	31	-0.0072502
36	31	0.0148062
37	31	0.0234869
38	31	-0.0105564
39	31	0.00412292
40	31	0.0193843
41	31	0.0398217
42	31	-0.0147996
43	31	0.00424719
44	31	0.011087
45	31	0.0152769
46	31	0.030809
47	31	0.0255899
48	31	0.00014271
49	31	-0.013524
50	31	-0.0197588
1	32	0.187254
2	32	0.205149
3	32	0.175939
4	32	0.198801
5	32	0.198718
6	32	0.178617
7	32	0.155683
8	32	0.0990036
9	32	0.122153
10	32	0.0953225
11	32	0.0829148
12	32	0.12762
13	32	0.0802051
14	32	0.117687
15	32	0.10638
16	32	0.0637833
17	32	0.138655
18	32	0.0978615
19	32	0.0840623
20	32	0.0655381
21	32	0.0870009
22	32	0.0641464
23	32	0.0429273
24	32	0.0228976
25	32	0.0440994
26	32	0.0524011
27	32	-0.0134664
28	32	0.0108606
29	32	0.00295095
30	32	0.00603081
31	32	0.013532
32	32	0.0111992
33	32	0.0279056
34	32	-0.00774544
35	32	0.00105297
36	32	0.0255561
37	32	0.0162002
38	32	0.00161606
39	32	0.0267915
40	32	-0.0244721
41	32	-0.00582007
42	32	0.0188573
43	32	-0.00347333
44	32	0.0072281
45	32	0.0231873
46	32	0.00918536
47	32	0.00274386
48	32	-0.0195238
49	32	0.000249488
50	32	0.00132926
1	33	0.205788
2	33	0.229314
3	33	0.213541
4	33	0.135914
5	33	0.144448
6	33	0.175107
7	33	0.106294
8	33	0.102032
9	33	0.0882255
10	33	0.0574749
11	33	0.134736
12	33	0.0671207
13	33	0.0646245
14	33	0.0559447
15	33	0.117387
16	33	0.057038
17	33	0.0730986
18	33	0.054232
19	33	0.0506195
20	33	0.0679462
21	33	0.0612871
22	33	0.049007
23	33	0.0518303
24	33	0.0575902
25	33	0.0680904
26	33	0.0328326
27	33	0.027821
28	33	-0.00252364
29	33	0.0569271
30	33	0.033332
31	33	-0.00461018
32	33	0.0279056
33	33	0.0233678
34	33	0.0242135
35	33	-0.0263407
36	33	-0.00868131
37	33	-0.0249139
38	33	-0.00704833
39	33	0.0155014
40	33	-0.0173279
41	33	0.00706802
42	33	-0.00744921
43	33	0.0227668
44	33	0.000506922
45	33	-0.00266242
46	33	0.0645465
47	33	-0.013921
48	33	0.0211064
49	33	0.00387667
50	33	-0.0421088
1	34	0.199125
2	34	0.219313
3	34	0.168895
4	34	0.233489
5	34	0.192623
6	34	0.125674
7	34	0.151357
8	34	0.114737
9	34	0.0930658
10	34	0.0296032
11	34	0.0887009
12	34	0.102809
13	34	0.0549725
14	34	0.0198043
15	34	0.0611976
16	34	0.0585537
17	34	0.0542694
18	34	0.0434818
19	34	0.0752946
20	34	0.0161285
21	34	0.042948
22	34	0.0075363
23	34	-0.0235732
24	34	0.0352132
25	34	0.0363481
26	34	0.00872108
27	34	-0.00632878
28	34	0.0197055
29	34	0.00602928
30	34	-0.0165778
31	34	-0.0260087
32	34	-0.00774544
33	34	0.0242135
34	34	-0.015032
35	34	-0.0154438
36	34	-0.0157651
37	34	-0.0282965
38	34	-0.0176637
39	34	0.00222397
40	34	0.0342233
41	34	-0.00593522
42	34	0.0126372
43	34	0.0107908
44	34	-0.00116372
45	34	-0.0122877
46	34	-0.0175219
47	34	-0.0182657
48	34	0.00357809
49	34	0.0303486
50	34	0.027126
1	35	0.264032
2	35	0.199434
3	35	0.178508
4	35	0.233665
5	35	0.1884
6	35	0.20362
7	35	0.14088
8	35	0.160224
9	35	0.143634
10	35	0.0729623
11	35	0.0735529
12	35	0.0886928
13	35	0.132326
14	35	0.0288761
15	35	0.0573626
16	35	0.0838103
17	35	0.0772233
18	35	0.0366793
19	35	0.0968594
20	35	0.0319794
21	35	0.0465949
22	35	0.0665006
23	35	0.0310295
24	35	0.0536354
25	35	0.060817
26	35	0.027857
27	35	-0.0016092
28	35	0.013459
29	35	-0.0243892
30	35	0.0409581
31	35	-0.0072502
32	35	0.00105297
33	35	-0.0263407
34	35	-0.0154438
35	35	0.0328338
36	35	-0.0318487
37	35	0.0201776
38	35	-0.0162296
39	35	-0.01662
40	35	0.0507439
41	35	-0.0102346
42	35	0.0217672
43	35	-0.00154755
44	35	0.0316464
45	35	0.0316689
46	35	0.00986457
47	35	-0.00313769
48	35	0.00886399
49	35	-0.00636612
50	35	-0.014346
1	36	0.187331
2	36	0.225092
3	36	0.21841
4	36	0.173233
5	36	0.207667
6	36	0.203232
7	36	0.140692
8	36	0.166891
9	36	0.0843231
10	36	0.106475
11	36	0.0770281
12	36	0.13207
13	36	0.122453
14	36	0.0882156
15	36	0.104928
16	36	0.04121
17	36	0.0899294
18	36	0.0584387
19	36	0.0944243
20	36	0.0762314
21	36	0.0818377
22	36	-0.0375492
23	36	0.00198029
24	36	0.0404066
25	36	0.0499737
26	36	0.0478596
27	36	0.0226964
28	36	0.00274868
29	36	0.004605
30	36	0.00684082
31	36	0.0148062
32	36	0.0255561
33	36	-0.00868131
34	36	-0.0157651
35	36	-0.0318487
36	36	-0.0062846
37	36	-0.0254274
38	36	-0.0243165
39	36	0.0172022
40	36	-0.0306955
41	36	-0.0211474
42	36	-0.0206795
43	36	-0.0161469
44	36	-0.00988794
45	36	0.00156188
46	36	-0.0417728
47	36	-0.0261616
48	36	-0.011998
49	36	-0.0177011
50	36	-0.0686677
1	37	0.21344
2	37	0.225291
3	37	0.153393
4	37	0.160998
5	37	0.155101
6	37	0.170771
7	37	0.184802
8	37	0.133318
9	37	0.133763
10	37	0.136278
11	37	0.0853347
12	37	0.136233
13	37	0.0901064
14	37	0.100932
15	37	0.0673161
16	37	0.0902466
17	37	0.135917
18	37	0.0434096
19	37	0.0636481
20	37	0.0205171
21	37	0.0431264
22	37	0.0346423
23	37	0.0433299
24	37	0.0290052
25	37	0.0721801
26	37	0.0174182
27	37	0.00437648
28	37	0.0389765
29	37	-0.021173
30	37	-0.00547847
31	37	0.0234869
32	37	0.0162002
33	37	-0.0249139
34	37	-0.0282965
35	37	0.0201776
36	37	-0.0254274
37	37	0.000259899
38	37	0.0113374
39	37	-0.00939966
40	37	0.00777087
41	37	0.0158851
42	37	0.0179502
43	37	0.0389995
44	37	-0.00472739
45	37	-0.0110683
46	37	-0.00372614
47	37	-0.00574887
48	37	-0.00184309
49	37	0.0479209
50	37	0.0345832
1	38	0.256018
2	38	0.164612
3	38	0.0766619
4	38	0.183086
5	38	0.112202
6	38	0.0876947
7	38	0.137612
8	38	0.144871
9	38	0.144137
10	38	0.0855853
11	38	0.0656281
12	38	0.101446
13	38	0.0627162
14	38	0.0625677
15	38	0.0499325
16	38	0.0914859
17	38	0.0602197
18	38	0.0730939
19	38	0.0764582
20	38	0.0832577
21	38	0.0424921
22	38	0.0350493
23	38	0.0103567
24	38	0.059096
25	38	0.0157521
26	38	0.0300724
27	38	0.0244717
28	38	-0.0166017
29	38	0.0173851
30	38	0.0221988
31	38	-0.0105564
32	38	0.00161606
33	38	-0.00704833
34	38	-0.0176637
35	38	-0.0162296
36	38	-0.0243165
37	38	0.0113374
38	38	0.0153676
39	38	0.000558087
40	38	0.0132739
41	38	-0.0270019
42	38	-0.0250593
43	38	0.0147088
44	38	-0.0121901
45	38	0.0468362
46	38	0.00432914
47	38	-0.00858736
48	38	-0.0133082
49	38	0.0278307
50	38	0.0146454
1	39	0.200997
2	39	0.239912
3	39	0.222086
4	39	0.221734
5	39	0.25705
6	39	0.178636
7	39	0.186829
8	39	0.185034
9	39	0.214002
10	39	0.157925
11	39	0.165699
12	39	0.205097
13	39	0.12517
14	39	0.146082
15	39	0.112803
16	39	0.10313
17	39	0.129928
18	39	0.0828026
19	39	0.131434
20	39	0.056787
21	39	0.0997597
22	39	0.0597111
23	39	0.0835043
24	39	0.0468651
25	39	0.0506169
26	39	0.055061
27	39	-0.0156213
28	39	0.00990416
29	39	0.00107661
30	39	0.0129669
31	39	0.00412292
32	39	0.0267915
33	39	0.0155014
34	39	0.00222397
35	39	-0.01662
36	39	0.0172022
37	39	-0.00939966
38	39	0.000558087
39	39	0.0181058
40	39	-0.0252988
41	39	-2.09101e-05
42	39	0.00889897
43	39	0.0432072
44	39	-0.00701198
45	39	0.0181737
46	39	0.00863562
47	39	0.00833779
48	39	-0.00487207
49	39	-0.0142816
50	39	-0.0341303
1	40	0.234668
2	40	0.2439
3	40	0.200009
4	40	0.142776
5	40	0.185088
6	40	0.163627
7	40	0.152361
8	40	0.132045
9	40	0.174466
10	40	0.116345
11	40	0.0950716
12	40	0.176962
13	40	0.0626333
14	40	0.0631092
15	40	0.0369919
16	40	0.09574
17	40	0.10192
18	40	0.0999947
19	40	0.0600906
20	40	0.068798
21	40	0.043674
22	40	0.0589375
23	40	0.0749074
24	40	0.0614321
25	40	0.0286443
26	40	0.0372151
27	40	0.0123584
28	40	0.058249
29	40	-0.00791961
30	40	0.0126873
31	40	0.0193843
32	40	-0.0244721
33	40	-0.0173279
34	40	0.0342233
35	40	0.0507439
36	40	-0.0306955
37	40	0.00777087
38	40	0.0132739
39	40	-0.0252988
40	40	0.00584699
41	40	-0.00591661
42	40	-0.00873121
43	40	-0.021564
44	40	-0.0255913
45	40	-0.00708452
46	40	-0.0209256
47	40	-0.0336792
48	40	0.0024773
[truncated: 502 more rows]

## Sheet: Figure3h
## Quantification of the distance between the FISH signal of the probe on chromosome 3R and chromosome 2R
nucleus	genotype	distance
1	HP1-KD	1.2657
2	HP1-KD	1.0507
3	HP1-KD	1.6456
4	HP1-KD	1.1324
5	HP1-KD	1.3138
6	HP1-KD	0.4973
7	HP1-KD	1.5903
8	HP1-KD	1.4165
9	HP1-KD	1.126
10	HP1-KD	2.1528
11	HP1-KD	1.3818
12	HP1-KD	1.8748
13	HP1-KD	1.807
14	HP1-KD	1.8716
15	HP1-KD	1.4215
16	HP1-KD	2.4249
17	HP1-KD	1.5633
18	HP1-KD	1.3132
19	HP1-KD	0.9011
20	HP1-KD	1.2574
21	HP1-KD	2.1531
22	HP1-KD	1.3327
23	HP1-KD	1.6357
24	HP1-KD	2.1518
25	HP1-KD	1.72
26	HP1-KD	2.3049
27	HP1-KD	2.2695
28	HP1-KD	1.8932
29	HP1-KD	2.3067
30	HP1-KD	1.6789
31	HP1-KD	1.2429
32	HP1-KD	1.3074
33	HP1-KD	1.1986
34	HP1-KD	2.8938
35	HP1-KD	2.5856
36	control	1.9483
36	control	1.3199
36	control	1.1331
36	control	1.3969
36	control	1.3199
36	control	0.9997
36	control	1.4201
36	control	0.7991
36	control	1.9157
36	control	0.9864
36	control	1.529
36	control	0.7738
36	control	0.7736
36	control	1.3889
36	control	0.913
36	control	1.7322
36	control	0.8975
36	control	1.5439
36	control	1.1968
36	control	1.5632
36	control	1.5847
36	control	0.8858
36	control	1.2929
36	control	1.7354
36	control	0.6269
36	control	0.6432
36	control	1.0798
36	control	0.6901
36	control	1.1557
36	control	2.2011
36	control	1.1027
36	control	0.4636
36	control	0.5753
36	control	1.3917
36	control	0.4497
36	control	0.3519
36	control	1.6877
36	control	1.4134
36	control	1.2661
36	control	1.3006
36	control	0.8186
36	control	1.5203
36	control	1.571
36	control	0.7072
36	control	1.4536
36	control	1.0659
36	control	0.5125
36	control	0.7369
36	control	0.972
36	control	0.5594
36	control	1.2997
36	control	0.7277
36	control	1.1633
36	control	1.4693
36	control	0.6542

## Sheet: Figure3i
## Quantification of the compaction of FISH signal of the probe on chromosome 2R
nucleus	genotype	normalized volume square pixel
1	control	382571
2	control	263000
3	control	332857
4	control	291714
5	control	324800
6	control	424429
7	control	266857
8	control	302000
9	control	331429
10	control	384000
11	control	478429
12	control	450571
13	control	318429
14	control	296714
15	control	339714
16	control	279667
17	control	307714
18	control	294500
19	control	265571
20	control	344857
21	control	361857
22	control	345286
23	control	391143
24	control	247000
25	control	334000
26	control	209286
27	control	290286
28	control	288500
29	control	245000
30	control	286571
31	control	293857
32	control	268857
33	control	353571
34	control	243857
35	control	355714
36	control	316400
37	control	339857
38	control	301000
39	control	259429
40	control	342857
41	control	351286
42	control	333143
43	control	291571
44	control	313571
45	control	283500
46	control	308571
47	control	348714
48	control	276429
49	control	323857
50	control	308000
51	control	308600
52	control	334571
53	control	311857
54	control	351857
55	control	319286
56	control	379143
57	control	300286
58	control	271571
59	control	242429
60	control	324800
61	control	271143
62	control	294286
63	control	266857
64	HP1-KD	300600
65	HP1-KD	299250
66	HP1-KD	287857
67	HP1-KD	272600
68	HP1-KD	314143
69	HP1-KD	262000
70	HP1-KD	333571
71	HP1-KD	198714
72	HP1-KD	296286
73	HP1-KD	286286
74	HP1-KD	291857
75	HP1-KD	246143
76	HP1-KD	205143
77	HP1-KD	278000
78	HP1-KD	205000
79	HP1-KD	364714
80	HP1-KD	290857
81	HP1-KD	238143
82	HP1-KD	275833
83	HP1-KD	288286
84	HP1-KD	268857
85	HP1-KD	316167
86	HP1-KD	289857
87	HP1-KD	312000
88	HP1-KD	323714
89	HP1-KD	302571
90	HP1-KD	270000
91	HP1-KD	332429
92	HP1-KD	272000
93	HP1-KD	286857
94	HP1-KD	255143
95	HP1-KD	232571
96	HP1-KD	257857
97	HP1-KD	282143
98	HP1-KD	317000
99	HP1-KD	404571
100	HP1-KD	395286
101	HP1-KD	236833
102	HP1-KD	403571
103	HP1-KD	277286
104	HP1-KD	364714
105	HP1-KD	203857
106	HP1-KD	235286
107	HP1-KD	325571
108	HP1-KD	359000
109	HP1-KD	340429
110	HP1-KD	296143
111	HP1-KD	321143
112	HP1-KD	307333
113	HP1-KD	299429
114	HP1-KD	264857
115	HP1-KD	215286
116	HP1-KD	267000
117	HP1-KD	255000
118	HP1-KD	398000
119	HP1-KD	332286
120	HP1-KD	253857
121	HP1-KD	346143
122	HP1-KD	296571
123	HP1-KD	212833
124	HP1-KD	221143
125	HP1-KD	263714
126	HP1-KD	258714
127	HP1-KD	216143
128	HP1-KD	310286
129	HP1-KD	273167
130	HP1-KD	322857
131	HP1-KD	272286
132	HP1-KD	263714
133	HP1-KD	278000
134	HP1-KD	353143
135	HP1-KD	302000
136	HP1-KD	245571
137	HP1-KD	286857
138	HP1-KD	306000
