# Supplementary material for: HP1 drives de novo 3D genome reorganization in early Drosophila embryos
Source: Nature. 2021 Apr 14;593(7858):289–93. doi: 10.1038/s41586-021-03460-z (PMC8116211; doi:10.1038/s41586-021-03460-z)
Supplement: Supplementary file 13 — Source Data Fig. 4 [file 41586_2021_3460_MOESM13_ESM.xlsx]

## Sheet: Figure4e
## contact probability for simulated genomic region from experimental Hi-C data and simulation in control and HP1 KD in the region chr3R 17Mb-20.6Mb
Experimental data control (unit of 40kb bins)						Simulated data control (unit of 40kb bins)						Experimental data HP1 KD (unit of 40kb bins)						Simulated data HP1 KD (unit of 40kb bins)
Genomic bin	Genomic bin	Contact probability				Genomic bin	Genomic bin	Contact probability				Genomic bin	Genomic bin	Contact probability				Genomic bin	Genomic bin	Contact probability
0	1	1				0	1	0				0	1	1				0	1	0
0	2	0.298658				0	2	0.385414				0	2	0.367579				0	2	0.44566
0	3	0.152249				0	3	0.148201				0	3	0.221651				0	3	0.226262
0	4	0.0849197				0	4	0.068463				0	4	0.157935				0	4	0.148827
0	5	0.0496242				0	5	0.042391				0	5	0.114316				0	5	0.092033
0	6	0.0428956				0	6	0.039453				0	6	0.116996				0	6	0.087891
0	7	0.0350482				0	7	0.047904				0	7	0.0954285				0	7	0.077391
0	8	0.0371429				0	8	0.039001				0	8	0.092619				0	8	0.070815
0	9	0.049742				0	9	0.05794				0	9	0.0891811				0	9	0.065564
0	10	0.0386263				0	10	0.043004				0	10	0.0843461				0	10	0.077891
0	11	0.0283254				0	11	0.024542				0	11	0.0796993				0	11	0.077067
0	12	0.0328079				0	12	0.03397				0	12	0.0669721				0	12	0.075784
0	13	0.0431319				0	13	0.034523				0	13	0.0742551				0	13	0.059164
0	14	0.0483604				0	14	0.040371				0	14	0.089397				0	14	0.071029
0	15	0.0481223				0	15	0.054131				0	15	0.0822674				0	15	0.074859
0	16	0.0390878				0	16	0.048672				0	16	0.0753862				0	16	0.081177
0	17	0.0370655				0	17	0.053567				0	17	0.0682075				0	17	0.069832
0	18	0.0262573				0	18	0.032722				0	18	0.0676352				0	18	0.081255
0	19	0.0263424				0	19	0.02334				0	19	0.0571945				0	19	0.083349
0	20	0.0277933				0	20	0.031073				0	20	0.0600227				0	20	0.045099
0	21	0.0184017				0	21	0.025346				0	21	0.0469182				0	21	0.066083
0	22	0.0139282				0	22	0.016849				0	22	0.0411985				0	22	0.050355
0	23	0.0149179				0	23	0.013955				0	23	0.041384				0	23	0.045672
0	24	0.0142828				0	24	0.013285				0	24	0.0408083				0	24	0.023616
0	25	0.0157801				0	25	0.017895				0	25	0.0466368				0	25	0.046834
0	26	0.0148449				0	26	0.010797				0	26	0.0477626				0	26	0.038406
0	27	0.0191469				0	27	0.011969				0	27	0.0469483				0	27	0.059698
0	28	0.0178065				0	28	0.015213				0	28	0.045684				0	28	0.049675
0	29	0.0200098				0	29	0.019055				0	29	0.0469881				0	29	0.044683
0	30	0.0224232				0	30	0.015925				0	30	0.0511296				0	30	0.046312
0	31	0.0212698				0	31	0.019819				0	31	0.0411877				0	31	0.034839
0	32	0.0178235				0	32	0.018154				0	32	0.036427				0	32	0.020844
0	33	0.0116049				0	33	0.008235				0	33	0.0359495				0	33	0.023173
0	34	0.0136076				0	34	0.010205				0	34	0.0322508				0	34	0.017863
0	35	0.0122219				0	35	0.008822				0	35	0.0264152				0	35	0.018029
0	36	0.00822571				0	36	0.006971				0	36	0.0326453				0	36	0.020801
0	37	0.00950113				0	37	0.002927				0	37	0.0272314				0	37	0.015954
0	38	0.00810782				0	38	0.002545				0	38	0.0260424				0	38	0.021263
0	39	0.0109779				0	39	0.008379				0	39	0.0254078				0	39	0.018819
0	40	0.00940862				0	40	0.012138				0	40	0.0297306				0	40	0.027466
0	41	0.0127627				0	41	0.014971				0	41	0.0266155				0	41	0.021382
0	42	0.00998045				0	42	0.006365				0	42	0.0237219				0	42	0.025422
0	43	0.0103911				0	43	0.00589				0	43	0.0280783				0	43	0.016902
0	44	0.00657979				0	44	0.005236				0	44	0.0219377				0	44	0.00884
0	45	0.00630849				0	45	0.002972				0	45	0.0174338				0	45	0.009958
0	46	0.00743402				0	46	0.002903				0	46	0.0234838				0	46	0.01827
0	47	0.00959774				0	47	0.003336				0	47	0.0227				0	47	0.010143
0	48	0.0111845				0	48	0.005961				0	48	0.0217586				0	48	0.018544
0	49	0.0113501				0	49	0.011138				0	49	0.0245376				0	49	0.022746
0	50	0.0160173				0	50	0.01247				0	50	0.0248078				0	50	0.00968
0	51	0.0140133				0	51	0.016056				0	51	0.0231593				0	51	0.016603
0	52	0.0110978				0	52	0.014773				0	52	0.023165				0	52	0.020744
0	53	0.0127846				0	53	0.011431				0	53	0.0195385				0	53	0.025592
0	54	0.0096396				0	54	0.008912				0	54	0.0228106				0	54	0.019049
0	55	0.00895619				0	55	0.012242				0	55	0.0211306				0	55	0.02032
0	56	0.0100353				0	56	0.013512				0	56	0.0190876				0	56	0.007667
0	57	0.0115194				0	57	0.016449				0	57	0.0179802				0	57	0.013576
0	58	0.00905792				0	58	0.011743				0	58	0.0188983				0	58	0.017652
0	59	0.00745196				0	59	0.010242				0	59	0.0156666				0	59	0.016617
0	60	0.00611099				0	60	0.012257				0	60	0.0130542				0	60	0.009313
0	61	0.0055369				0	61	0.006883				0	61	0.0170514				0	61	0.01481
0	62	0.00522125				0	62	0.00612				0	62	0.0115746				0	62	0.006235
0	63	0.00356868				0	63	0.004395				0	63	0.0138676				0	63	0.001704
0	64	0.00476111				0	64	0.002698				0	64	0.0120156				0	64	0
0	65	0.00504355				0	65	0.003037				0	65	0.0108517				0	65	0.005138
0	66	0.00579555				0	66	0.008841				0	66	0.0117711				0	66	0.006302
0	67	0.00577295				0	67	0.005273				0	67	0.0110914				0	67	0.001889
0	68	0.00516818				0	68	0.003893				0	68	0.00975931				0	68	0.001883
0	69	0.00593963				0	69	0.008761				0	69	0.0135616				0	69	0
0	70	0.0100491				0	70	0.012858				0	70	0.0150725				0	70	0.008448
0	71	0.0116674				0	71	0.012815				0	71	0.0178742				0	71	0.005907
0	72	0.0106058				0	72	0.008				0	72	0.0171972				0	72	0.01161
0	73	0.00896512				0	73	0.004745				0	73	0.0108294				0	73	0.006264
0	74	0.0074109				0	74	0.005691				0	74	0.0141376				0	74	0.007676
0	75	0.0084093				0	75	0.003442				0	75	0.0112831				0	75	0.006874
0	76	0.00458819				0	76	0.006297				0	76	0.0112426				0	76	0.004053
0	77	0.00350289				0	77	0.006276				0	77	0.00933602				0	77	0.003886
0	78	0.00589047				0	78	0.005786				0	78	0.00639411				0	78	0.00611
0	79	0.00395573				0	79	0.003744				0	79	0.00872355				0	79	0.007255
0	80	0.00297597				0	80	0.001156				0	80	0.00780738				0	80	0.013526
0	81	0.00727101				0	81	0.006263				0	81	0.0109123				0	81	0.015296
0	82	0.00729148				0	82	0.010635				0	82	0.0126093				0	82	0.011234
0	83	0.00614684				0	83	0.004663				0	83	0.0103453				0	83	0.013686
0	84	0.00543805				0	84	0.0022				0	84	0.00794841				0	84	0.010178
0	85	0.00523356				0	85	0.003912				0	85	0.00674338				0	85	0.006868
0	86	0.00345195				0	86	0.001927				0	86	0.00652952				0	86	0.00665
0	87	0.0051454				0	87	0.001185				0	87	0.00981261				0	87	0.015444
0	88	0.00800655				0	88	0.004894				0	88	0.0104909				0	88	0.014877
0	89	0.0119308				0	89	0.007112				0	89	0.0157013				0	89	0.010758
0	90	0.00870832				0	90	0.008768				0	90	0.0105723				0	90	0.016491
1	0	1				1	0	0				1	0	1				1	0	0
1	2	1				1	2	0				1	2	1				1	2	0
1	3	0.289746				1	3	0.393548				1	3	0.353549				1	3	0.405699
1	4	0.131774				1	4	0.166313				1	4	0.218915				1	4	0.214984
1	5	0.118806				1	5	0.108135				1	5	0.163436				1	5	0.150034
1	6	0.0812094				1	6	0.076494				1	6	0.136151				1	6	0.114933
1	7	0.0687372				1	7	0.072814				1	7	0.123541				1	7	0.123123
1	8	0.0624403				1	8	0.053504				1	8	0.104063				1	8	0.126555
1	9	0.0822214				1	9	0.094101				1	9	0.120846				1	9	0.107818
1	10	0.0617409				1	10	0.045037				1	10	0.102084				1	10	0.097812
1	11	0.0591597				1	11	0.056493				1	11	0.090525				1	11	0.095527
1	12	0.0446415				1	12	0.043247				1	12	0.0891377				1	12	0.080427
1	13	0.0596577				1	13	0.058678				1	13	0.0930131				1	13	0.062328
1	14	0.0665051				1	14	0.05095				1	14	0.10044				1	14	0.079438
1	15	0.0664789				1	15	0.054893				1	15	0.0964571				1	15	0.090669
1	16	0.0512849				1	16	0.053577				1	16	0.0875371				1	16	0.102532
1	17	0.0471154				1	17	0.056821				1	17	0.0828577				1	17	0.076338
1	18	0.0278869				1	18	0.03416				1	18	0.0631308				1	18	0.080285
1	19	0.0296348				1	19	0.019418				1	19	0.0581811				1	19	0.088191
1	20	0.0336553				1	20	0.022097				1	20	0.0693696				1	20	0.043155
1	21	0.0184445				1	21	0.022508				1	21	0.0567324				1	21	0.057806
1	22	0.013982				1	22	0.016537				1	22	0.0482827				1	22	0.053705
1	23	0.0197981				1	23	0.015426				1	23	0.0472933				1	23	0.062169
1	24	0.0167599				1	24	0.010488				1	24	0.0451151				1	24	0.04727
1	25	0.0181211				1	25	0.021071				1	25	0.0481762				1	25	0.045463
1	26	0.0187582				1	26	0.023175				1	26	0.0573224				1	26	0.041662
1	27	0.025127				1	27	0.017412				1	27	0.0552199				1	27	0.053648
1	28	0.0217452				1	28	0.012797				1	28	0.0472155				1	28	0.048761
1	29	0.0211378				1	29	0.020619				1	29	0.0516946				1	29	0.049837
1	30	0.0250553				1	30	0.025662				1	30	0.0501064				1	30	0.045827
1	31	0.0264473				1	31	0.022335				1	31	0.0447759				1	31	0.038931
1	32	0.0222312				1	32	0.016688				1	32	0.0421132				1	32	0.039604
1	33	0.0130665				1	33	0.011353				1	33	0.0313033				1	33	0.040749
1	34	0.0171152				1	34	0.013685				1	34	0.0317985				1	34	0.036149
1	35	0.013986				1	35	0.015512				1	35	0.0383502				1	35	0.025419
1	36	0.01365				1	36	0.008843				1	36	0.029054				1	36	0.035681
1	37	0.0130369				1	37	0.008264				1	37	0.0237072				1	37	0.014638
1	38	0.00918504				1	38	0.010542				1	38	0.0262214				1	38	0.016178
1	39	0.0120089				1	39	0.009404				1	39	0.0300702				1	39	0.023441
1	40	0.0150322				1	40	0.015775				1	40	0.0297043				1	40	0.029385
1	41	0.0164555				1	41	0.018983				1	41	0.0356778				1	41	0.034695
1	42	0.0136203				1	42	0.015317				1	42	0.0263623				1	42	0.024589
1	43	0.0117794				1	43	0.00788				1	43	0.0281216				1	43	0.019601
1	44	0.0107319				1	44	0.005988				1	44	0.0274267				1	44	0.016712
1	45	0.00657262				1	45	0.004262				1	45	0.022795				1	45	0.021634
1	46	0.00816345				1	46	0.008253				1	46	0.0223282				1	46	0.018179
1	47	0.0122233				1	47	0.007504				1	47	0.02469				1	47	0.019922
1	48	0.0142414				1	48	0.016193				1	48	0.0199036				1	48	0.022582
1	49	0.0141074				1	49	0.015985				1	49	0.0261476				1	49	0.017382
1	50	0.0126758				1	50	0.01582				1	50	0.0274024				1	50	0.012993
1	51	0.0140265				1	51	0.016707				1	51	0.0235024				1	51	0.008253
1	52	0.0116537				1	52	0.015016				1	52	0.0207239				1	52	0.029358
1	53	0.0171144				1	53	0.005978				1	53	0.0220445				1	53	0.015746
1	54	0.00827225				1	54	0.008773				1	54	0.0214434				1	54	0.02336
1	55	0.0120003				1	55	0.008986				1	55	0.0236514				1	55	0.017351
1	56	0.00905151				1	56	0.009661				1	56	0.021031				1	56	0.019856
1	57	0.0112492				1	57	0.0112				1	57	0.0200762				1	57	0.013836
1	58	0.011359				1	58	0.014484				1	58	0.0250863				1	58	0.015813
1	59	0.00974578				1	59	0.011137				1	59	0.0179856				1	59	0.013941
1	60	0.00827253				1	60	0.009137				1	60	0.0173234				1	60	0.01363
1	61	0.0101332				1	61	0.008743				1	61	0.0159318				1	61	0.01662
1	62	0.00834966				1	62	0.010472				1	62	0.0116037				1	62	0.006501
1	63	0.00797469				1	63	0.005411				1	63	0.0176243				1	63	0.009271
1	64	0.00550844				1	64	0.00473				1	64	0.011169				1	64	0.005852
1	65	0.00771455				1	65	0.005				1	65	0.0130823				1	65	0.008218
1	66	0.00813822				1	66	0.010711				1	66	0.0151162				1	66	0.008242
1	67	0.00648696				1	67	0.004389				1	67	0.0147614				1	67	0.005663
1	68	0.00705956				1	68	0.007429				1	68	0.0132509				1	68	0.009249
1	69	0.0098863				1	69	0.006404				1	69	0.0168441				1	69	0.008798
1	70	0.0125025				1	70	0.012802				1	70	0.0160032				1	70	0.019735
1	71	0.0131066				1	71	0.00931				1	71	0.0177177				1	71	0.008811
1	72	0.0159515				1	72	0.013798				1	72	0.0179871				1	72	0.011458
1	73	0.0123041				1	73	0.007451				1	73	0.0206742				1	73	0.006465
1	74	0.0108682				1	74	0.012526				1	74	0.0144055				1	74	0.019839
1	75	0.011678				1	75	0.00914				1	75	0.0146594				1	75	0.014006
1	76	0.00936244				1	76	0.006549				1	76	0.00761162				1	76	0.007917
1	77	0.00619037				1	77	0.004519				1	77	0.0123458				1	77	0.016163
1	78	0.00653581				1	78	0.004199				1	78	0.0070769				1	78	0.014067
1	79	0.00570405				1	79	0.004283				1	79	0.00986895				1	79	0.005388
1	80	0.00804183				1	80	0.003075				1	80	0.00869835				1	80	0.013575
1	81	0.00785609				1	81	0.008652				1	81	0.0126631				1	81	0.017428
1	82	0.0109329				1	82	0.011396				1	82	0.0117868				1	82	0.008386
1	83	0.00704469				1	83	0.011608				1	83	0.00954935				1	83	0.009133
1	84	0.00766092				1	84	0.004303				1	84	0.00974155				1	84	0.010011
1	85	0.00517838				1	85	0.001708				1	85	0.00610813				1	85	0.009798
1	86	0.00631396				1	86	0.003235				1	86	0.00906857				1	86	0.011248
1	87	0.00695765				1	87	0.003465				1	87	0.0089858				1	87	0.007883
1	88	0.0106195				1	88	0.008063				1	88	0.0127155				1	88	0.00863
1	89	0.0135157				1	89	0.010023				1	89	0.0178883				1	89	0.003682
1	90	0.0107221				1	90	0.011132				1	90	0.0136266				1	90	0.008597
2	0	0.298658				2	0	0.385414				2	0	0.367579				2	0	0.44566
2	1	1				2	1	0				2	1	1				2	1	0
2	3	1				2	3	0				2	3	1				2	3	0
2	4	0.71328				2	4	0.515624				2	4	0.649181				2	4	0.53288
2	5	0.450553				2	5	0.404009				2	5	0.414725				2	5	0.375527
2	6	0.284589				2	6	0.276794				2	6	0.319894				2	6	0.307235
2	7	0.228103				2	7	0.248252				2	7	0.247207				2	7	0.217174
2	8	0.203738				2	8	0.255105				2	8	0.229027				2	8	0.216335
2	9	0.189802				2	9	0.199482				2	9	0.202607				2	9	0.178935
2	10	0.152118				2	10	0.146856				2	10	0.176057				2	10	0.180938
2	11	0.124852				2	11	0.147655				2	11	0.135981				2	11	0.171422
2	12	0.138678				2	12	0.138148				2	12	0.173712				2	12	0.175217
2	13	0.121376				2	13	0.13632				2	13	0.148637				2	13	0.159629
2	14	0.0980372				2	14	0.108893				2	14	0.137907				2	14	0.117826
2	15	0.0822384				2	15	0.069068				2	15	0.112979				2	15	0.107964
2	16	0.0635367				2	16	0.059556				2	16	0.102946				2	16	0.133023
2	17	0.0414326				2	17	0.052371				2	17	0.0809089				2	17	0.097513
2	18	0.0353365				2	18	0.037428				2	18	0.0735322				2	18	0.068756
2	19	0.0306763				2	19	0.025834				2	19	0.0630074				2	19	0.102958
2	20	0.0305646				2	20	0.028003				2	20	0.0639946				2	20	0.067421
2	21	0.0245899				2	21	0.023596				2	21	0.062229				2	21	0.053186
2	22	0.0184817				2	22	0.018884				2	22	0.0520511				2	22	0.057805
2	23	0.0210145				2	23	0.026069				2	23	0.054352				2	23	0.054062
2	24	0.0219383				2	24	0.018013				2	24	0.0488212				2	24	0.06622
2	25	0.0220511				2	25	0.025187				2	25	0.0448614				2	25	0.066376
2	26	0.0212601				2	26	0.026181				2	26	0.0610553				2	26	0.043746
2	27	0.0209163				2	27	0.018631				2	27	0.0557384				2	27	0.043393
2	28	0.0196158				2	28	0.012195				2	28	0.0519732				2	28	0.05431
2	29	0.0218022				2	29	0.021711				2	29	0.0491637				2	29	0.047052
2	30	0.0237391				2	30	0.028154				2	30	0.0508173				2	30	0.054804
2	31	0.0233138				2	31	0.023758				2	31	0.0454214				2	31	0.043843
2	32	0.0252821				2	32	0.026394				2	32	0.0508515				2	32	0.063596
2	33	0.0217828				2	33	0.022131				2	33	0.0409964				2	33	0.063424
2	34	0.0242312				2	34	0.019268				2	34	0.0417726				2	34	0.044674
2	35	0.0262947				2	35	0.0251				2	35	0.042849				2	35	0.047658
2	36	0.0218401				2	36	0.023062				2	36	0.0374896				2	36	0.027437
2	37	0.0207514				2	37	0.019409				2	37	0.0349236				2	37	0.035251
2	38	0.0180156				2	38	0.019676				2	38	0.0430195				2	38	0.032678
2	39	0.0182054				2	39	0.016316				2	39	0.0408587				2	39	0.030571
2	40	0.0232676				2	40	0.029583				2	40	0.0344035				2	40	0.026014
2	41	0.0247142				2	41	0.028487				2	41	0.04259				2	41	0.050393
2	42	0.0199111				2	42	0.016986				2	42	0.0359145				2	42	0.040392
2	43	0.0224851				2	43	0.017261				2	43	0.0330691				2	43	0.041182
2	44	0.0187775				2	44	0.018078				2	44	0.0317752				2	44	0.031765
2	45	0.0134653				2	45	0.010617				2	45	0.0326416				2	45	0.026829
2	46	0.015502				2	46	0.01383				2	46	0.0268785				2	46	0.020876
2	47	0.0187052				2	47	0.016829				2	47	0.0337493				2	47	0.021716
2	48	0.0203747				2	48	0.02099				2	48	0.0334251				2	48	0.019239
2	49	0.0202383				2	49	0.019072				2	49	0.0361106				2	49	0.028231
2	50	0.0167279				2	50	0.021142				2	50	0.0271359				2	50	0.031373
2	51	0.016568				2	51	0.017362				2	51	0.0268046				2	51	0.028041
2	52	0.0160845				2	52	0.022151				2	52	0.030811				2	52	0.025873
2	53	0.0155306				2	53	0.012792				2	53	0.020677				2	53	0.010857
2	54	0.014154				2	54	0.013584				2	54	0.0234506				2	54	0.012298
2	55	0.0123055				2	55	0.014593				2	55	0.0255831				2	55	0.010909
2	56	0.0111639				2	56	0.007866				2	56	0.0230565				2	56	0.014263
2	57	0.0111367				2	57	0.010387				2	57	0.0259278				2	57	0.015806
2	58	0.0113671				2	58	0.014076				2	58	0.0246101				2	58	0.017408
2	59	0.0124115				2	59	0.009672				2	59	0.0217373				2	59	0.014888
2	60	0.012618				2	60	0.014046				2	60	0.0178985				2	60	0.009006
2	61	0.0120118				2	61	0.011443				2	61	0.0184003				2	61	0.018392
2	62	0.0123605				2	62	0.012995				2	62	0.0191029				2	62	0.00353
2	63	0.0124613				2	63	0.007798				2	63	0.0200079				2	63	0.006081
2	64	0.0115958				2	64	0.005029				2	64	0.0207958				2	64	0.018036
2	65	0.0111524				2	65	0.006514				2	65	0.0195363				2	65	0.018348
2	66	0.0135543				2	66	0.011898				2	66	0.0174496				2	66	0.023163
2	67	0.0119086				2	67	0.008453				2	67	0.01688				2	67	0.008984
2	68	0.0111858				2	68	0.010402				2	68	0.0164046				2	68	0.012865
2	69	0.0162372				2	69	0.011476				2	69	0.0197828				2	69	0.022855
2	70	0.0186765				2	70	0.01408				2	70	0.0191945				2	70	0.02711
2	71	0.0152037				2	71	0.013066				2	71	0.0201348				2	71	0.019616
2	72	0.0163584				2	72	0.016759				2	72	0.0185903				2	72	0.01509
2	73	0.0137629				2	73	0.014646				2	73	0.0228786				2	73	0.021147
2	74	0.0140739				2	74	0.016859				2	74	0.017519				2	74	0.023068
2	75	0.0174601				2	75	0.011597				2	75	0.0210045				2	75	0.011418
2	76	0.0120532				2	76	0.013482				2	76	0.0156128				2	76	0.020275
2	77	0.011883				2	77	0.016684				2	77	0.0113394				2	77	0.017756
2	78	0.0109178				2	78	0.009933				2	78	0.0121068				2	78	0.012136
2	79	0.0120593				2	79	0.011571				2	79	0.00809564				2	79	0.011175
2	80	0.0122017				2	80	0.007624				2	80	0.013247				2	80	0.018869
2	81	0.015467				2	81	0.014079				2	81	0.016084				2	81	0.020004
2	82	0.0180079				2	82	0.016941				2	82	0.0186555				2	82	0.005764
2	83	0.0137754				2	83	0.01862				2	83	0.0139046				2	83	0.005231
2	84	0.012459				2	84	0.015467				2	84	0.0111148				2	84	0.00959
2	85	0.0105386				2	85	0.004515				2	85	0.0108536				2	85	0.005741
2	86	0.0102174				2	86	0.007527				2	86	0.0150334				2	86	0.015109
2	87	0.013573				2	87	0.01219				2	87	0.0144752				2	87	0.003662
2	88	0.0144348				2	88	0.015546				2	88	0.0161417				2	88	0.010736
2	89	0.0162324				2	89	0.012882				2	89	0.0190438				2	89	0.008538
2	90	0.0121294				2	90	0.010175				2	90	0.0125329				2	90	0.011357
3	0	0.152249				3	0	0.148201				3	0	0.221651				3	0	0.226262
3	1	0.289746				3	1	0.393548				3	1	0.353549				3	1	0.405699
3	2	1				3	2	0				3	2	1				3	2	0
3	4	1				3	4	0				3	4	1				3	4	0
3	5	0.978122				3	5	0.767612				3	5	0.805293				3	5	0.567011
3	6	0.513173				3	6	0.471717				3	6	0.475632				3	6	0.388427
3	7	0.379344				3	7	0.39817				3	7	0.373688				3	7	0.312274
3	8	0.343636				3	8	0.360792				3	8	0.319321				3	8	0.357034
3	9	0.252588				3	9	0.277455				3	9	0.245183				3	9	0.241042
3	10	0.208567				3	10	0.198772				3	10	0.208857				3	10	0.204822
3	11	0.18117				3	11	0.244301				3	11	0.188915				3	11	0.238485
3	12	0.186492				3	12	0.208682				3	12	0.197606				3	12	0.175346
3	13	0.135584				3	13	0.141916				3	13	0.167611				3	13	0.174031
3	14	0.0890091				3	14	0.094992				3	14	0.137889				3	14	0.1565
3	15	0.0645518				3	15	0.065694				3	15	0.104688				3	15	0.113154
3	16	0.045813				3	16	0.049024				3	16	0.0924491				3	16	0.114186
3	17	0.041285				3	17	0.037286				3	17	0.072778				3	17	0.101402
3	18	0.032679				3	18	0.023028				3	18	0.0729908				3	18	0.083158
3	19	0.0288097				3	19	0.024594				3	19	0.0635253				3	19	0.059937
3	20	0.025956				3	20	0.02644				3	20	0.0654528				3	20	0.063009
3	21	0.0226743				3	21	0.019253				3	21	0.0593303				3	21	0.058823
3	22	0.0188264				3	22	0.014566				3	22	0.046667				3	22	0.048632
3	23	0.0208468				3	23	0.023008				3	23	0.0566222				3	23	0.041086
3	24	0.0215311				3	24	0.015796				3	24	0.0493356				3	24	0.052905
3	25	0.0195554				3	25	0.022382				3	25	0.0492559				3	25	0.060064
3	26	0.0185661				3	26	0.016217				3	26	0.0531444				3	26	0.055145
3	27	0.0195763				3	27	0.018991				3	27	0.0485281				3	27	0.048676
3	28	0.0176176				3	28	0.016093				3	28	0.0470661				3	28	0.032486
3	29	0.0200009				3	29	0.020314				3	29	0.0429073				3	29	0.023304
3	30	0.018584				3	30	0.028698				3	30	0.0467504				3	30	0.033808
3	31	0.0224536				3	31	0.023383				3	31	0.0449796				3	31	0.020789
3	32	0.0216191				3	32	0.017149				3	32	0.0420415				3	32	0.053741
3	33	0.0249835				3	33	0.022129				3	33	0.041158				3	33	0.067749
3	34	0.0266163				3	34	0.018995				3	34	0.0438024				3	34	0.056222
3	35	0.0250601				3	35	0.024416				3	35	0.0342544				3	35	0.048502
3	36	0.0213985				3	36	0.023388				3	36	0.0448878				3	36	0.047484
3	37	0.0204323				3	37	0.023312				3	37	0.0403959				3	37	0.035919
3	38	0.0260484				3	38	0.016833				3	38	0.0427905				3	38	0.043835
3	39	0.0225053				3	39	0.018205				3	39	0.0456061				3	39	0.03777
3	40	0.0220103				3	40	0.032851				3	40	0.0366966				3	40	0.03626
3	41	0.0253686				3	41	0.024311				3	41	0.0385989				3	41	0.044727
3	42	0.0193183				3	42	0.014749				3	42	0.0385151				3	42	0.053658
3	43	0.0239332				3	43	0.012346				3	43	0.0349455				3	43	0.046585
3	44	0.0211764				3	44	0.023366				3	44	0.0351542				3	44	0.026612
3	45	0.0198929				3	45	0.019036				3	45	0.0362464				3	45	0.030501
3	46	0.0213282				3	46	0.022289				3	46	0.0379104				3	46	0.02894
3	47	0.0219437				3	47	0.023784				3	47	0.030591				3	47	0.038945
3	48	0.0227822				3	48	0.027762				3	48	0.0326782				3	48	0.027755
3	49	0.0207781				3	49	0.026419				3	49	0.0362284				3	49	0.039149
3	50	0.01155				3	50	0.01976				3	50	0.0267652				3	50	0.023859
3	51	0.0118064				3	51	0.017877				3	51	0.0245828				3	51	0.031163
3	52	0.0148364				3	52	0.018465				3	52	0.0260585				3	52	0.017558
3	53	0.0134003				3	53	0.013243				3	53	0.0305334				3	53	0.017828
3	54	0.0113551				3	54	0.008932				3	54	0.0277871				3	54	0.014837
3	55	0.0107178				3	55	0.013204				3	55	0.0232826				3	55	0.019709
3	56	0.0110157				3	56	0.011933				3	56	0.0239912				3	56	0.017786
3	57	0.0139961				3	57	0.011953				3	57	0.0269751				3	57	0.017413
3	58	0.0112047				3	58	0.016579				3	58	0.0237031				3	58	0.030555
3	59	0.0120006				3	59	0.010167				3	59	0.0234736				3	59	0.025617
3	60	0.0165193				3	60	0.018283				3	60	0.0260389				3	60	0.02381
3	61	0.0122846				3	61	0.015102				3	61	0.0226426				3	61	0.034909
3	62	0.0127399				3	62	0.012833				3	62	0.0224168				3	62	0.009856
3	63	0.0109063				3	63	0.007652				3	63	0.0215877				3	63	0.02138
3	64	0.0134492				3	64	0.01338				3	64	0.021624				3	64	0.022342
3	65	0.0147077				3	65	0.007539				3	65	0.0208461				3	65	0.02916
3	66	0.0151909				3	66	0.016618				3	66	0.024459				3	66	0.024448
3	67	0.0128196				3	67	0.012689				3	67	0.0193357				3	67	0.019788
3	68	0.0139808				3	68	0.015751				3	68	0.023624				3	68	0.034701
3	69	0.0153303				3	69	0.014845				3	69	0.0227438				3	69	0.022671
3	70	0.0200687				3	70	0.017595				3	70	0.0296836				3	70	0.016336
3	71	0.0159678				3	71	0.016823				3	71	0.0241881				3	71	0.021208
3	72	0.0145159				3	72	0.020325				3	72	0.0229947				3	72	0.010692
3	73	0.013691				3	73	0.015491				3	73	0.0190211				3	73	0.02192
3	74	0.0147209				3	74	0.017262				3	74	0.0202181				3	74	0.013839
3	75	0.0150249				3	75	0.020693				3	75	0.0233347				3	75	0.013805
3	76	0.0192926				3	76	0.018782				3	76	0.0241493				3	76	0.023092
3	77	0.0143241				3	77	0.019261				3	77	0.0164143				3	77	0.009087
3	78	0.0131013				3	78	0.013262				3	78	0.0199407				3	78	0.005521
3	79	0.0158257				3	79	0.019522				3	79	0.0174209				3	79	0.019988
3	80	0.0154449				3	80	0.015332				3	80	0.02247				3	80	0.020562
3	81	0.0179184				3	81	0.022856				3	81	0.0197114				3	81	0.017029
3	82	0.0159196				3	82	0.012768				3	82	0.0182367				3	82	0.012243
3	83	0.0158793				3	83	0.015699				3	83	0.015649				3	83	0.008979
3	84	0.0101528				3	84	0.010879				3	84	0.0181599				3	84	0.016561
3	85	0.0110542				3	85	0.005752				3	85	0.0112479				3	85	0.00941
3	86	0.0120676				3	86	0.01106				3	86	0.0144328				3	86	0.017635
3	87	0.0146205				3	87	0.011841				3	87	0.0161684				3	87	0.01654
3	88	0.014697				3	88	0.011072				3	88	0.0185209				3	88	0.00828
3	89	0.0110086				3	89	0.012982				3	89	0.0197715				3	89	0.007289
3	90	0.00836937				3	90	0.009381				3	90	0.00983559				3	90	0.012392
4	0	0.0849197				4	0	0.068463				4	0	0.157935				4	0	0.148827
4	1	0.131774				4	1	0.166313				4	1	0.218915				4	1	0.214984
4	2	0.71328				4	2	0.515624				4	2	0.649181				4	2	0.53288
4	3	1				4	3	0				4	3	1				4	3	0
4	5	1				4	5	0				4	5	1				4	5	0
4	6	1				4	6	0.828048				4	6	0.973315				4	6	0.676978
4	7	0.904586				4	7	0.623402				4	7	0.698206				4	7	0.515681
4	8	0.768244				4	8	0.604584				4	8	0.565426				4	8	0.454554
4	9	0.466286				4	9	0.448739				4	9	0.356222				4	9	0.300919
4	10	0.370784				4	10	0.322034				4	10	0.319067				4	10	0.22449
4	11	0.383668				4	11	0.396141				4	11	0.344459				4	11	0.301106
4	12	0.38698				4	12	0.33047				4	12	0.330613				4	12	0.235365
4	13	0.172385				4	13	0.179598				4	13	0.189648				4	13	0.194081
4	14	0.09623				4	14	0.104884				4	14	0.139207				4	14	0.166946
4	15	0.0596817				4	15	0.061764				4	15	0.109977				4	15	0.113387
4	16	0.048441				4	16	0.049162				4	16	0.0931061				4	16	0.099008
4	17	0.0428341				4	17	0.031214				4	17	0.0766323				4	17	0.104002
4	18	0.0330155				4	18	0.027548				4	18	0.0805418				4	18	0.090753
4	19	0.0276436				4	19	0.024616				4	19	0.063208				4	19	0.097977
4	20	0.0246855				4	20	0.027167				4	20	0.061265				4	20	0.05444
4	21	0.0226464				4	21	0.020782				4	21	0.0651131				4	21	0.054406
4	22	0.0220866				4	22	0.023076				4	22	0.0541654				4	22	0.081373
4	23	0.0297695				4	23	0.032517				4	23	0.0614335				4	23	0.043887
4	24	0.0296288				4	24	0.02934				4	24	0.0761027				4	24	0.054168
4	25	0.0240265				4	25	0.015944				4	25	0.0566369				4	25	0.068013
4	26	0.0139687				4	26	0.011628				4	26	0.0515401				4	26	0.041212
4	27	0.0182537				4	27	0.016706				4	27	0.0552963				4	27	0.043518
4	28	0.0160238				4	28	0.017909				4	28	0.0542237				4	28	0.04267
4	29	0.0154679				4	29	0.012978				4	29	0.048725				4	29	0.038627
4	30	0.0174462				4	30	0.022661				4	30	0.0354448				4	30	0.028379
4	31	0.0178546				4	31	0.013605				4	31	0.0395396				4	31	0.037133
4	32	0.0185554				4	32	0.017203				4	32	0.0507412				4	32	0.041861
4	33	0.0318242				4	33	0.030386				4	33	0.0682392				4	33	0.047522
4	34	0.0234442				4	34	0.0347				4	34	0.0482733				4	34	0.053346
4	35	0.0287817				4	35	0.04205				4	35	0.0442705				4	35	0.048994
4	36	0.0420346				4	36	0.045387				4	36	0.0596972				4	36	0.062994
4	37	0.0378696				4	37	0.039596				4	37	0.0440738				4	37	0.033072
4	38	0.0323357				4	38	0.026115				4	38	0.0518506				4	38	0.039018
4	39	0.0280396				4	39	0.031973				4	39	0.0504508				4	39	0.040899
4	40	0.0289688				4	40	0.034792				4	40	0.0539711				4	40	0.051517
4	41	0.0276077				4	41	0.025533				4	41	0.035431				4	41	0.051532
4	42	0.0248363				4	42	0.027022				4	42	0.0419439				4	42	0.047315
4	43	0.0257042				4	43	0.023353				4	43	0.0378591				4	43	0.046367
4	44	0.036777				4	44	0.040367				4	44	0.0335761				4	44	0.04152
4	45	0.0450337				4	45	0.035261				4	45	0.052617				4	45	0.066522
4	46	0.0391523				4	46	0.036435				4	46	0.0424019				4	46	0.051907
4	47	0.0273339				4	47	0.027068				4	47	0.0368704				4	47	0.048317
4	48	0.0207717				4	48	0.027138				4	48	0.0450546				4	48	0.038816
4	49	0.0167575				4	49	0.014986				4	49	0.0364763				4	49	0.022228
4	50	0.00803929				4	50	0.008317				4	50	0.0288748				4	50	0.022064
4	51	0.00744666				4	51	0.012314				4	51	0.0265326				4	51	0.037469
4	52	0.00946625				4	52	0.013501				4	52	0.0264514				4	52	0.027667
4	53	0.00980696				4	53	0.009833				4	53	0.0290428				4	53	0.026942
4	54	0.0125102				4	54	0.014875				4	54	0.0271461				4	54	0.023582
4	55	0.0088844				4	55	0.011673				4	55	0.0269338				4	55	0.018866
4	56	0.00930678				4	56	0.009162				4	56	0.0198985				4	56	0.016568
4	57	0.00705491				4	57	0.005787				4	57	0.024748				4	57	0.01571
4	58	0.0114778				4	58	0.01207				4	58	0.0253962				4	58	0.026431
4	59	0.0117661				4	59	0.015669				4	59	0.0273631				4	59	0.027038
4	60	0.0195433				4	60	0.019476				4	60	0.0302028				4	60	0.023985
4	61	0.0163538				4	61	0.02276				4	61	0.029693				4	61	0.042479
4	62	0.0219672				4	62	0.019141				4	62	0.0284721				4	62	0.026771
4	63	0.0268573				4	63	0.027185				4	63	0.0374506				4	63	0.026065
4	64	0.0221977				4	64	0.029922				4	64	0.0267661				4	64	0.023318
4	65	0.0242962				4	65	0.021921				4	65	0.0280708				4	65	0.033325
4	66	0.0174597				4	66	0.01548				4	66	0.0279974				4	66	0.011306
4	67	0.0204545				4	67	0.020595				4	67	0.0333082				4	67	0.028668
4	68	0.0289945				4	68	0.031796				4	68	0.0322199				4	68	0.026424
4	69	0.015748				4	69	0.017209				4	69	0.0224809				4	69	0.019296
4	70	0.0119934				4	70	0.009986				4	70	0.0224178				4	70	0.013309
4	71	0.0115439				4	71	0.010478				4	71	0.0215787				4	71	0.011366
4	72	0.00940426				4	72	0.011872				4	72	0.0168648				4	72	0.009738
4	73	0.01468				4	73	0.017788				4	73	0.0159927				4	73	0.020571
4	74	0.0125925				4	74	0.020559				4	74	0.0205466				4	74	0.020208
4	75	0.0158809				4	75	0.020528				4	75	0.0271384				4	75	0.026813
4	76	0.0290813				4	76	0.029255				4	76	0.0333413				4	76	0.038229
4	77	0.0299559				4	77	0.026932				4	77	0.0338844				4	77	0.027248
4	78	0.0309823				4	78	0.03053				4	78	0.0343177				4	78	0.021773
4	79	0.039772				4	79	0.039886				4	79	0.0309856				4	79	0.032676
4	80	0.0306233				4	80	0.042425				4	80	0.0303841				4	80	0.029233
4	81	0.0216883				4	81	0.025981				4	81	0.021335				4	81	0.02695
4	82	0.0139843				4	82	0.01583				4	82	0.0131277				4	82	0.015528
4	83	0.0176901				4	83	0.019038				4	83	0.0211872				4	83	0.020428
4	84	0.0254865				4	84	0.022459				4	84	0.0204955				4	84	0.022815
4	85	0.01929				4	85	0.022178				4	85	0.0221669				4	85	0.018275
4	86	0.0224454				4	86	0.019031				4	86	0.0251083				4	86	0.019139
4	87	0.0243348				4	87	0.024992				4	87	0.0232192				4	87	0.023016
4	88	0.0183319				4	88	0.009361				4	88	0.0205392				4	88	0.014775
4	89	0.0126224				4	89	0.00987				4	89	0.0118073				4	89	0.01469
4	90	0.00853003				4	90	0.007016				4	90	0.00933523				4	90	0.012409
5	0	0.0496242				5	0	0.042391				5	0	0.114316				5	0	0.092033
5	1	0.118806				5	1	0.108135				5	1	0.163436				5	1	0.150034
5	2	0.450553				5	2	0.404009				5	2	0.414725				5	2	0.375527
5	3	0.978122				5	3	0.767612				5	3	0.805293				5	3	0.567011
5	4	1				5	4	0				5	4	1				5	4	0
5	6	1				5	6	0				5	6	1				5	6	0
5	7	1				5	7	0.805683				5	7	0.848382				5	7	0.710691
5	8	0.989635				5	8	0.696851				5	8	0.705441				5	8	0.520985
5	9	0.53388				5	9	0.528714				5	9	0.391234				5	9	0.40704
5	10	0.399664				5	10	0.374062				5	10	0.332897				5	10	0.322881
5	11	0.429955				5	11	0.441793				5	11	0.338841				5	11	0.27807
5	12	0.428125				5	12	0.337614				5	12	0.36216				5	12	0.278993
5	13	0.184369				5	13	0.168312				5	13	0.182676				5	13	0.218393
5	14	0.0972772				5	14	0.069826				5	14	0.137354				5	14	0.172532
5	15	0.0600476				5	15	0.047669				5	15	0.110931				5	15	0.088003
5	16	0.0463201				5	16	0.039188				5	16	0.085302				5	16	0.077687
5	17	0.0305479				5	17	0.034451				5	17	0.0759617				5	17	0.083921
5	18	0.0282199				5	18	0.022074				5	18	0.078111				5	18	0.041289
5	19	0.032353				5	19	0.027867				5	19	0.0621663				5	19	0.053035
5	20	0.030174				5	20	0.026903				5	20	0.0535106				5	20	0.039033
5	21	0.0258546				5	21	0.016461				5	21	0.0668415				5	21	0.058239
5	22	0.0292131				5	22	0.030137				5	22	0.0661242				5	22	0.070837
5	23	0.0309222				5	23	0.040319				5	23	0.0584237				5	23	0.046865
5	24	0.0318611				5	24	0.034119				5	24	0.0647238				5	24	0.074277
5	25	0.0164279				5	25	0.022869				5	25	0.0507208				5	25	0.047673
5	26	0.0159323				5	26	0.016639				5	26	0.045679				5	26	0.031841
5	27	0.0146435				5	27	0.017575				5	27	0.0374234				5	27	0.034553
5	28	0.0123566				5	28	0.01435				5	28	0.0424231				5	28	0.056092
5	29	0.0130938				5	29	0.01748				5	29	0.0403095				5	29	0.026014
5	30	0.0148511				5	30	0.019269				5	30	0.0434608				5	30	0.049924
5	31	0.0149231				5	31	0.016329				5	31	0.0357018				5	31	0.035169
5	32	0.0204856				5	32	0.017376				5	32	0.0484022				5	32	0.041055
5	33	0.0339858				5	33	0.024523				5	33	0.0586387				5	33	0.026242
5	34	0.0222511				5	34	0.01644				5	34	0.0485729				5	34	0.039382
5	35	0.0244207				5	35	0.028413				5	35	0.0488853				5	35	0.042748
5	36	0.046085				5	36	0.032846				5	36	0.0533516				5	36	0.042576
5	37	0.0420489				5	37	0.045144				5	37	0.0609246				5	37	0.037067
5	38	0.0385046				5	38	0.028639				5	38	0.0565691				5	38	0.048048
5	39	0.0294565				5	39	0.028732				5	39	0.0509253				5	39	0.027432
5	40	0.0303485				5	40	0.033326				5	40	0.0522933				5	40	0.037934
5	41	0.0198742				5	41	0.017176				5	41	0.0403556				5	41	0.026229
5	42	0.0248562				5	42	0.019466				5	42	0.0440108				5	42	0.043712
5	43	0.0219561				5	43	0.017093				5	43	0.0332982				5	43	0.041295
5	44	0.0389811				5	44	0.03039				5	44	0.0357224				5	44	0.036887
5	45	0.0475461				5	45	0.041248				5	45	0.0542742				5	45	0.05506
5	46	0.0397678				5	46	0.029534				5	46	0.0519881				5	46	0.042497
5	47	0.0259261				5	47	0.019442				5	47	0.0424232				5	47	0.04491
5	48	0.0265962				5	48	0.020844				5	48	0.0327251				5	48	0.025264
5	49	0.0177287				5	49	0.016281				5	49	0.03326				5	49	0.018604
5	50	0.00985282				5	50	0.009154				5	50	0.0243606				5	50	0.012866
5	51	0.00919937				5	51	0.005285				5	51	0.0272903				5	51	0.02194
5	52	0.0118739				5	52	0.00965				5	52	0.0250197				5	52	0.032244
5	53	0.00746174				5	53	0.011822				5	53	0.0256254				5	53	0.032174
5	54	0.0102781				5	54	0.008271				5	54	0.0260794				5	54	0.023694
5	55	0.0111839				5	55	0.012358				5	55	0.0275885				5	55	0.0255
5	56	0.0109593				5	56	0.010818				5	56	0.024831				5	56	0.026026
5	57	0.00951893				5	57	0.005126				5	57	0.0229908				5	57	0.02412
5	58	0.0084203				5	58	0.014146				5	58	0.0216937				5	58	0.036562
5	59	0.0111604				5	59	0.008659				5	59	0.0288856				5	59	0.02844
5	60	0.0128028				5	60	0.023178				5	60	0.033484				5	60	0.023616
5	61	0.0196086				5	61	0.021275				5	61	0.0235199				5	61	0.035735
5	62	0.022583				5	62	0.020042				5	62	0.0289868				5	62	0.0474
5	63	0.0310511				5	63	0.039421				5	63	0.0366715				5	63	0.042838
5	64	0.0272989				5	64	0.036054				5	64	0.0434747				5	64	0.034568
5	65	0.0255442				5	65	0.025836				5	65	0.0370385				5	65	0.029088
5	66	0.0201998				5	66	0.016635				5	66	0.0281704				5	66	0.016314
5	67	0.0234372				5	67	0.031379				5	67	0.02772				5	67	0.032868
5	68	0.0235106				5	68	0.027236				5	68	0.0286223				5	68	0.036659
5	69	0.0113452				5	69	0.015362				5	69	0.0215597				5	69	0.018228
5	70	0.0119297				5	70	0.00953				5	70	0.0226379				5	70	0.023881
5	71	0.00804032				5	71	0.008745				5	71	0.0186692				5	71	0.018423
5	72	0.00701564				5	72	0.01203				5	72	0.0177255				5	72	0.015053
5	73	0.0127065				5	73	0.012125				5	73	0.0223231				5	73	0.020296
5	74	0.019455				5	74	0.022919				5	74	0.0251546				5	74	0.017667
5	75	0.017186				5	75	0.013493				5	75	0.0195619				5	75	0.023468
5	76	0.0241389				5	76	0.019836				5	76	0.0248711				5	76	0.02886
5	77	0.0343843				5	77	0.04148				5	77	0.028193				5	77	0.033047
5	78	0.0549418				5	78	0.025389				5	78	0.0366635				5	78	0.02934
5	79	0.0506547				5	79	0.03997				5	79	0.0411459				5	79	0.045092
5	80	0.0415545				5	80	0.035138				5	80	0.0315052				5	80	0.041533
5	81	0.0267364				5	81	0.022556				5	81	0.0187903				5	81	0.034224
5	82	0.0130636				5	82	0.013009				5	82	0.0176546				5	82	0.020546
5	83	0.0164206				5	83	0.013745				5	83	0.0199461				5	83	0.023209
5	84	0.0297416				5	84	0.029178				5	84	0.0193787				5	84	0.037549
5	85	0.0238424				5	85	0.023737				5	85	0.0286802				5	85	0.023623
5	86	0.0287845				5	86	0.026546				5	86	0.0260313				5	86	0.032983
5	87	0.0250213				5	87	0.023339				5	87	0.0235128				5	87	0.031077
5	88	0.0118515				5	88	0.018892				5	88	0.0154219				5	88	0.005481
5	89	0.0108276				5	89	0.01191				5	89	0.00960735				5	89	0.009254
5	90	0.00898053				5	90	0.009094				5	90	0.0102647				5	90	0.016158
6	0	0.0428956				6	0	0.039453				6	0	0.116996				6	0	0.087891
6	1	0.0812094				6	1	0.076494				6	1	0.136151				6	1	0.114933
6	2	0.284589				6	2	0.276794				6	2	0.319894				6	2	0.307235
6	3	0.513173				6	3	0.471717				6	3	0.475632				6	3	0.388427
6	4	1				6	4	0.828048				6	4	0.973315				6	4	0.676978
6	5	1				6	5	0				6	5	1				6	5	0
6	7	1				6	7	0				6	7	1				6	7	0
6	8	1				6	8	0.848104				6	8	1				6	8	0.770659
6	9	0.792302				6	9	0.714567				6	9	0.566081				6	9	0.463251
6	10	0.494845				6	10	0.485684				6	10	0.436184				6	10	0.331705
6	11	0.51921				6	11	0.517518				6	11	0.404347				6	11	0.387526
6	12	0.489702				6	12	0.346234				6	12	0.388288				6	12	0.324827
6	13	0.211947				6	13	0.202245				6	13	0.2355				6	13	0.252077
6	14	0.111776				6	14	0.094569				6	14	0.165962				6	14	0.210411
6	15	0.0654461				6	15	0.084333				6	15	0.127477				6	15	0.110982
6	16	0.053748				6	16	0.069346				6	16	0.104271				6	16	0.070869
6	17	0.0338849				6	17	0.044184				6	17	0.0741393				6	17	0.062506
6	18	0.0355393				6	18	0.031038				6	18	0.07713				6	18	0.061406
6	19	0.0294734				6	19	0.028011				6	19	0.0710845				6	19	0.052925
6	20	0.0270294				6	20	0.027215				6	20	0.0655036				6	20	0.045618
6	21	0.0283696				6	21	0.027338				6	21	0.0742834				6	21	0.053379
6	22	0.0276761				6	22	0.038241				6	22	0.0728792				6	22	0.088947
6	23	0.0359871				6	23	0.028659				6	23	0.0767332				6	23	0.067968
6	24	0.029969				6	24	0.030712				6	24	0.0678784				6	24	0.061443
6	25	0.0264862				6	25	0.019714				6	25	0.0474526				6	25	0.064505
6	26	0.0151306				6	26	0.009608				6	26	0.0418179				6	26	0.034651
6	27	0.0158462				6	27	0.008417				6	27	0.0511402				6	27	0.061326
6	28	0.0153238				6	28	0.016706				6	28	0.0490898				6	28	0.041692
6	29	0.0144735				6	29	0.013261				6	29	0.0424066				6	29	0.044981
6	30	0.0156409				6	30	0.015225				6	30	0.039003				6	30	0.040954
6	31	0.018338				6	31	0.016817				6	31	0.035934				6	31	0.040056
6	32	0.0180862				6	32	0.015326				6	32	0.0443003				6	32	0.034222
6	33	0.039747				6	33	0.020372				6	33	0.0709293				6	33	0.062881
6	34	0.019541				6	34	0.018328				6	34	0.0468384				6	34	0.041162
6	35	0.0316489				6	35	0.029215				6	35	0.0470413				6	35	0.045389
6	36	0.0478155				6	36	0.039089				6	36	0.0618706				6	36	0.068757
6	37	0.0465287				6	37	0.042355				6	37	0.0666948				6	37	0.055954
6	38	0.0430554				6	38	0.033157				6	38	0.0666261				6	38	0.053822
6	39	0.0320757				6	39	0.025982				6	39	0.0548616				6	39	0.05033
6	40	0.0272404				6	40	0.031327				6	40	0.0478204				6	40	0.045529
6	41	0.0198026				6	41	0.010545				6	41	0.0401362				6	41	0.045174
6	42	0.0249786				6	42	0.013352				6	42	0.0457224				6	42	0.041034
6	43	0.0285332				6	43	0.023225				6	43	0.0435114				6	43	0.04482
6	44	0.0386848				6	44	0.041267				6	44	0.049752				6	44	0.050447
6	45	0.0542778				6	45	0.036405				6	45	0.0549982				6	45	0.060779
6	46	0.0510147				6	46	0.046629				6	46	0.0585482				6	46	0.0579
6	47	0.0306056				6	47	0.032406				6	47	0.0393437				6	47	0.052218
6	48	0.0253601				6	48	0.032984				6	48	0.0426529				6	48	0.033545
6	49	0.0244973				6	49	0.029679				6	49	0.0361307				6	49	0.027693
6	50	0.00845543				6	50	0.007755				6	50	0.0287168				6	50	0.021079
6	51	0.00799501				6	51	0.00946				6	51	0.0241618				6	51	0.027115
6	52	0.00861408				6	52	0.011107				6	52	0.0313625				6	52	0.024467
6	53	0.0109678				6	53	0.009591				6	53	0.0294596				6	53	0.030508
6	54	0.0109691				6	54	0.007872				6	54	0.0328746				6	54	0.024831
6	55	0.0103656				6	55	0.01534				6	55	0.0330855				6	55	0.027111
6	56	0.00859265				6	56	0.0062				6	56	0.0248465				6	56	0.010737
6	57	0.00984201				6	57	0.007616				6	57	0.0223295				6	57	0.02167
6	58	0.00986972				6	58	0.011698				6	58	0.027913				6	58	0.023393
6	59	0.0117001				6	59	0.0137				6	59	0.0300915				6	59	0.021101
6	60	0.0167692				6	60	0.016358				6	60	0.0307997				6	60	0.025055
6	61	0.0176389				6	61	0.015695				6	61	0.0268433				6	61	0.038014
6	62	0.0258647				6	62	0.015231				6	62	0.0311084				6	62	0.042105
6	63	0.0337431				6	63	0.034832				6	63	0.0376416				6	63	0.042552
6	64	0.0315875				6	64	0.034483				6	64	0.0327109				6	64	0.055339
6	65	0.0293482				6	65	0.027407				6	65	0.0338422				6	65	0.044115
6	66	0.0239695				6	66	0.011149				6	66	0.0308794				6	66	0.040489
6	67	0.0215935				6	67	0.023872				6	67	0.0397487				6	67	0.03541
6	68	0.0241209				6	68	0.023041				6	68	0.0427154				6	68	0.046455
6	69	0.0132912				6	69	0.010973				6	69	0.0288184				6	69	0.026154
6	70	0.0119601				6	70	0.010344				6	70	0.0202207				6	70	0.026133
6	71	0.00888055				6	71	0.001881				6	71	0.0170303				6	71	0.004968
6	72	0.00777875				6	72	0.004913				6	72	0.016324				6	72	0.008274
6	73	0.0163497				6	73	0.01615				6	73	0.0238053				6	73	0.013768
6	74	0.0211975				6	74	0.016969				6	74	0.0264482				6	74	0.018559
6	75	0.0152595				6	75	0.019254				6	75	0.0236012				6	75	0.026684
6	76	0.0357631				6	76	0.026767				6	76	0.0329166				6	76	0.027071
6	77	0.0405535				6	77	0.035962				6	77	0.0371768				6	77	0.035993
6	78	0.0476061				6	78	0.03095				6	78	0.049176				6	78	0.03583
6	79	0.0568297				6	79	0.039187				6	79	0.0335399				6	79	0.036645
6	80	0.0355737				6	80	0.04154				6	80	0.0335415				6	80	0.043701
6	81	0.0204973				6	81	0.019597				6	81	0.0298753				6	81	0.022197
6	82	0.0148107				6	82	0.010529				6	82	0.0195811				6	82	0.028905
6	83	0.0233579				6	83	0.018872				6	83	0.0255459				6	83	0.028084
6	84	0.028835				6	84	0.037196				6	84	0.0276007				6	84	0.035542
6	85	0.0326461				6	85	0.023389				6	85	0.0291667				6	85	0.018969
6	86	0.0262515				6	86	0.029775				6	86	0.0265485				6	86	0.031819
6	87	0.0220944				6	87	0.020209				6	87	0.0324006				6	87	0.0305
6	88	0.0131635				6	88	0.014718				6	88	0.0154196				6	88	0.018473
6	89	0.00784265				6	89	0.006877				6	89	0.01124				6	89	0.017557
6	90	0.00606303				6	90	0.0068				6	90	0.0169746				6	90	0.011622
7	0	0.0350482				7	0	0.047904				7	0	0.0954285				7	0	0.077391
7	1	0.0687372				7	1	0.072814				7	1	0.123541				7	1	0.123123
7	2	0.228103				7	2	0.248252				7	2	0.247207				7	2	0.217174
7	3	0.379344				7	3	0.39817				7	3	0.373688				7	3	0.312274
7	4	0.904586				7	4	0.623402				7	4	0.698206				7	4	0.515681
7	5	1				7	5	0.805683				7	5	0.848382				7	5	0.710691
7	6	1				7	6	0				7	6	1				7	6	0
7	8	1				7	8	0				7	8	1				7	8	0
7	9	1				7	9	0.762154				7	9	0.719457				7	9	0.767274
7	10	0.57247				7	10	0.568046				7	10	0.482449				7	10	0.40845
7	11	0.609297				7	11	0.585686				7	11	0.463211				7	11	0.405328
7	12	0.555595				7	12	0.415136				7	12	0.430273				7	12	0.35387
7	13	0.21398				7	13	0.18069				7	13	0.241324				7	13	0.246201
7	14	0.12118				7	14	0.114629				7	14	0.165527				7	14	0.143196
7	15	0.0714936				7	15	0.066525				7	15	0.12385				7	15	0.128975
7	16	0.0499871				7	16	0.039396				7	16	0.0977376				7	16	0.113643
7	17	0.0389723				7	17	0.031162				7	17	0.0806547				7	17	0.076229
7	18	0.0327597				7	18	0.031827				7	18	0.0898623				7	18	0.039364
7	19	0.0281579				7	19	0.031566				7	19	0.0709646				7	19	0.06245
7	20	0.0254841				7	20	0.029935				7	20	0.0704357				7	20	0.041685
7	21	0.0328012				7	21	0.031086				7	21	0.0709589				7	21	0.05922
7	22	0.0269749				7	22	0.028696				7	22	0.0719488				7	22	0.081485
7	23	0.0361746				7	23	0.040367				7	23	0.0816353				7	23	0.064233
7	24	0.0371119				7	24	0.040421				7	24	0.0806153				7	24	0.062698
7	25	0.0235575				7	25	0.009173				7	25	0.0472794				7	25	0.062598
7	26	0.0146074				7	26	0.011725				7	26	0.0480749				7	26	0.029278
7	27	0.0169539				7	27	0.017533				7	27	0.0413604				7	27	0.060306
7	28	0.013155				7	28	0.012118				7	28	0.0412366				7	28	0.050964
7	29	0.0123036				7	29	0.009978				7	29	0.0469676				7	29	0.052908
7	30	0.0132402				7	30	0.016112				7	30	0.0359342				7	30	0.035375
7	31	0.012415				7	31	0.014885				7	31	0.0459291				7	31	0.035197
7	32	0.0198263				7	32	0.02189				7	32	0.0475063				7	32	0.03929
7	33	0.0328932				7	33	0.026532				7	33	0.0635134				7	33	0.040985
7	34	0.0203583				7	34	0.015485				7	34	0.0483124				7	34	0.034187
7	35	0.0276636				7	35	0.025483				7	35	0.0447098				7	35	0.041579
7	36	0.0450455				7	36	0.036177				7	36	0.0713604				7	36	0.069333
7	37	0.0421322				7	37	0.039852				7	37	0.0658106				7	37	0.044419
7	38	0.0466312				7	38	0.032986				7	38	0.0529261				7	38	0.050498
7	39	0.0286348				7	39	0.026012				7	39	0.0451343				7	39	0.056326
7	40	0.0311522				7	40	0.031353				7	40	0.0465307				7	40	0.049712
7	41	0.0191708				7	41	0.019852				7	41	0.0382196				7	41	0.030832
7	42	0.0237178				7	42	0.025102				7	42	0.0426295				7	42	0.045204
7	43	0.0301521				7	43	0.028053				7	43	0.0416525				7	43	0.056746
7	44	0.0424315				7	44	0.044983				7	44	0.0428665				7	44	0.04973
7	45	0.0484903				7	45	0.048157				7	45	0.0561346				7	45	0.058709
7	46	0.058442				7	46	0.035328				7	46	0.0631064				7	46	0.031076
7	47	0.0311991				7	47	0.028227				7	47	0.0400581				7	47	0.030454
7	48	0.0234161				7	48	0.025315				7	48	0.0400582				7	48	0.028496
7	49	0.019573				7	49	0.017586				7	49	0.041322				7	49	0.027759
7	50	0.0118346				7	50	0.012959				7	50	0.0288299				7	50	0.012281
7	51	0.00893378				7	51	0.011852				7	51	0.0284389				7	51	0.020729
7	52	0.00689349				7	52	0.007991				7	52	0.0253686				7	52	0.010917
7	53	0.00931878				7	53	0.007326				7	53	0.0254943				7	53	0.023649
7	54	0.0102838				7	54	0.00689				7	54	0.0254952				7	54	0.032911
7	55	0.0126685				7	55	0.013421				7	55	0.0257645				7	55	0.020403
7	56	0.0112651				7	56	0.006376				7	56	0.028118				7	56	0.02393
7	57	0.0078315				7	57	0.005995				7	57	0.0244776				7	57	0.020122
7	58	0.0106587				7	58	0.01007				7	58	0.0282008				7	58	0.031991
7	59	0.0136115				7	59	0.013925				7	59	0.0292202				7	59	0.02743
7	60	0.018119				7	60	0.01994				7	60	0.0330205				7	60	0.028505
7	61	0.0165944				7	61	0.014018				7	61	0.0273106				7	61	0.030439
7	62	0.0180665				7	62	0.015141				7	62	0.0344741				7	62	0.048189
7	63	0.0361388				7	63	0.028279				7	63	0.0346275				7	63	0.034488
7	64	0.0340997				7	64	0.034922				7	64	0.0427339				7	64	0.039623
7	65	0.0277196				7	65	0.028591				7	65	0.0350007				7	65	0.033149
7	66	0.0197768				7	66	0.017245				7	66	0.0258128				7	66	0.031746
7	67	0.0272526				7	67	0.01928				7	67	0.0287336				7	67	0.040581
7	68	0.0254497				7	68	0.012929				7	68	0.0326936				7	68	0.029842
7	69	0.014818				7	69	0.015093				7	69	0.0230465				7	69	0.019102
7	70	0.0120419				7	70	0.008749				7	70	0.0259153				7	70	0.019232
7	71	0.00946066				7	71	0.004667				7	71	0.0156112				7	71	0.018475
7	72	0.00898135				7	72	0.007486				7	72	0.0156933				7	72	0.015109
7	73	0.0119331				7	73	0.018081				7	73	0.0188442				7	73	0.016971
7	74	0.0194882				7	74	0.024213				7	74	0.0268209				7	74	0.019902
7	75	0.0168788				7	75	0.015413				7	75	0.0166256				7	75	0.018272
7	76	0.0333323				7	76	0.02953				7	76	0.0336464				7	76	0.035005
7	77	0.0374155				7	77	0.033614				7	77	0.0310834				7	77	0.044659
7	78	0.0367988				7	78	0.030754				7	78	0.0374201				7	78	0.053342
7	79	0.0345321				7	79	0.03622				7	79	0.0408341				7	79	0.05736
7	80	0.0433992				7	80	0.033796				7	80	0.0519863				7	80	0.035916
7	81	0.0192784				7	81	0.023672				7	81	0.0230079				7	81	0.040653
7	82	0.0129116				7	82	0.018059				7	82	0.0183171				7	82	0.025651
7	83	0.0159665				7	83	0.020383				7	83	0.0156332				7	83	0.023599
7	84	0.0370175				7	84	0.027968				7	84	0.0345491				7	84	0.03676
7	85	0.0261212				7	85	0.020208				7	85	0.0279819				7	85	0.028904
7	86	0.0285752				7	86	0.030753				7	86	0.0240237				7	86	0.045291
7	87	0.0224017				7	87	0.024515				7	87	0.0251935				7	87	0.032269
7	88	0.0169433				7	88	0.017268				7	88	0.0181902				7	88	0.019083
7	89	0.00965076				7	89	0.010222				7	89	0.0124791				7	89	0.006849
7	90	0.00980009				7	90	0.00533				7	90	0.0116897				7	90	0.01396
8	0	0.0371429				8	0	0.039001				8	0	0.092619				8	0	0.070815
8	1	0.0624403				8	1	0.053504				8	1	0.104063				8	1	0.126555
8	2	0.203738				8	2	0.255105				8	2	0.229027				8	2	0.216335
8	3	0.343636				8	3	0.360792				8	3	0.319321				8	3	0.357034
8	4	0.768244				8	4	0.604584				8	4	0.565426				8	4	0.454554
8	5	0.989635				8	5	0.696851				8	5	0.705441				8	5	0.520985
8	6	1				8	6	0.848104				8	6	1				8	6	0.770659
8	7	1				8	7	0				8	7	1				8	7	0
8	9	1				8	9	0				8	9	1				8	9	0
8	10	0.737675				8	10	0.661775				8	10	0.671958				8	10	0.59164
8	11	0.681901				8	11	0.627378				8	11	0.531388				8	11	0.441849
8	12	0.618804				8	12	0.439238				8	12	0.521368				8	12	0.397008
8	13	0.224942				8	13	0.271835				8	13	0.254974				8	13	0.265293
8	14	0.119136				8	14	0.111477				8	14	0.186813				8	14	0.198059
8	15	0.0801821				8	15	0.076503				8	15	0.118485				8	15	0.134575
8	16	0.0527046				8	16	0.055497				8	16	0.0965727				8	16	0.103925
8	17	0.0424702				8	17	0.037728				8	17	0.0719132				8	17	0.089955
8	18	0.0333366				8	18	0.023793				8	18	0.0738855				8	18	0.065488
8	19	0.0321965				8	19	0.027823				8	19	0.0719551				8	19	0.091569
8	20	0.0281892				8	20	0.02731				8	20	0.0754294				8	20	0.059927
8	21	0.0320604				8	21	0.025316				8	21	0.0890344				8	21	0.064261
8	22	0.0378479				8	22	0.014517				8	22	0.082096				8	22	0.092308
8	23	0.0311723				8	23	0.026392				8	23	0.074632				8	23	0.079418
8	24	0.036496				8	24	0.028827				8	24	0.0682111				8	24	0.077365
8	25	0.0222933				8	25	0.014988				8	25	0.0682771				8	25	0.068057
8	26	0.0186996				8	26	0.011923				8	26	0.0481968				8	26	0.044392
8	27	0.0187955				8	27	0.015417				8	27	0.0518528				8	27	0.04449
8	28	0.0115668				8	28	0.018846				8	28	0.0529969				8	28	0.056027
8	29	0.0162061				8	29	0.012924				8	29	0.0474547				8	29	0.049632
8	30	0.0122994				8	30	0.018963				8	30	0.046154				8	30	0.03702
8	31	0.017614				8	31	0.019776				8	31	0.0459894				8	31	0.027536
8	32	0.0202864				8	32	0.027832				8	32	0.044813				8	32	0.047206
8	33	0.0414398				8	33	0.03812				8	33	0.0577149				8	33	0.062703
8	34	0.0210605				8	34	0.022399				8	34	0.0427735				8	34	0.047827
8	35	0.0283313				8	35	0.034301				8	35	0.0492918				8	35	0.045451
8	36	0.0548074				8	36	0.051883				8	36	0.0680282				8	36	0.062214
8	37	0.049735				8	37	0.048859				8	37	0.0607609				8	37	0.05218
8	38	0.0360548				8	38	0.034867				8	38	0.0650918				8	38	0.055038
8	39	0.0297824				8	39	0.02765				8	39	0.0457371				8	39	0.038102
8	40	0.0248096				8	40	0.023599				8	40	0.0425448				8	40	0.054389
8	41	0.0178135				8	41	0.019751				8	41	0.043509				8	41	0.046954
8	42	0.0288965				8	42	0.028691				8	42	0.0439071				8	42	0.053359
8	43	0.0342224				8	43	0.031892				8	43	0.0392686				8	43	0.051149
8	44	0.0383418				8	44	0.047014				8	44	0.0409547				8	44	0.039664
8	45	0.0543082				8	45	0.047726				8	45	0.0552419				8	45	0.051799
8	46	0.0623342				8	46	0.038502				8	46	0.0558535				8	46	0.058834
8	47	0.0302996				8	47	0.035956				8	47	0.0393203				8	47	0.031643
8	48	0.0243335				8	48	0.025155				8	48	0.0419869				8	48	0.02402
8	49	0.0177299				8	49	0.018191				8	49	0.036131				8	49	0.024755
8	50	0.00908672				8	50	0.005783				8	50	0.0310792				8	50	0.02727
8	51	0.00922173				8	51	0.007924				8	51	0.0240627				8	51	0.027689
8	52	0.00755632				8	52	0.003198				8	52	0.0265086				8	52	0.017498
8	53	0.00723129				8	53	0.004495				8	53	0.0280952				8	53	0.036956
8	54	0.0053324				8	54	0.007949				8	54	0.0287943				8	54	0.043557
8	55	0.0129324				8	55	0.011201				8	55	0.0334354				8	55	0.016534
8	56	0.00810365				8	56	0.007757				8	56	0.0237043				8	56	0.019088
8	57	0.00781903				8	57	0.004873				8	57	0.0196449				8	57	0.02285
8	58	0.0108677				8	58	0.013371				8	58	0.0263034				8	58	0.032269
8	59	0.00932426				8	59	0.009436				8	59	0.026375				8	59	0.037017
8	60	0.0192107				8	60	0.014656				8	60	0.0337458				8	60	0.047612
8	61	0.0211232				8	61	0.014886				8	61	0.0199435				8	61	0.043695
8	62	0.026714				8	62	0.012593				8	62	0.0340112				8	62	0.040795
8	63	0.0359908				8	63	0.026689				8	63	0.0434676				8	63	0.029067
8	64	0.0343212				8	64	0.032573				8	64	0.0365699				8	64	0.026419
8	65	0.0232593				8	65	0.024336				8	65	0.0351599				8	65	0.029268
8	66	0.0221948				8	66	0.011925				8	66	0.0324679				8	66	0.033392
8	67	0.0220105				8	67	0.016129				8	67	0.0302487				8	67	0.047882
8	68	0.0257732				8	68	0.020454				8	68	0.0356556				8	68	0.031597
8	69	0.0120183				8	69	0.008122				8	69	0.0232303				8	69	0.011953
8	70	0.011122				8	70	0.005275				8	70	0.0257482				8	70	0.020543
8	71	0.00906334				8	71	0.00892				8	71	0.0200715				8	71	0.014755
8	72	0.00814299				8	72	0.008811				8	72	0.0222633				8	72	0.012495
8	73	0.0140267				8	73	0.01757				8	73	0.018476				8	73	0.019669
8	74	0.0154194				8	74	0.012764				8	74	0.0252915				8	74	0.005142
8	75	0.0189713				8	75	0.018589				8	75	0.0228128				8	75	0.018362
8	76	0.0337302				8	76	0.027446				8	76	0.0355205				8	76	0.035794
8	77	0.0369322				8	77	0.03538				8	77	0.0286754				8	77	0.014316
8	78	0.0418298				8	78	0.030012				8	78	0.0413651				8	78	0.031215
8	79	0.045516				8	79	0.041267				8	79	0.0381262				8	79	0.029701
8	80	0.0343525				8	80	0.034186				8	80	0.0286497				8	80	0.033793
8	81	0.0220869				8	81	0.028935				8	81	0.0283874				8	81	0.025651
8	82	0.0108144				8	82	0.020868				8	82	0.015643				8	82	0.03132
8	83	0.0188359				8	83	0.024711				8	83	0.0136393				8	83	0.028234
8	84	0.0290375				8	84	0.031465				8	84	0.0273365				8	84	0.0223
8	85	0.023014				8	85	0.022961				8	85	0.0310613				8	85	0.017571
8	86	0.02345				8	86	0.02151				8	86	0.0250427				8	86	0.034061
8	87	0.0277284				8	87	0.027814				8	87	0.0184703				8	87	0.026649
8	88	0.0189577				8	88	0.013248				8	88	0.0147122				8	88	0.027377
8	89	0.0113051				8	89	0.014534				8	89	0.00779486				8	89	0.017407
8	90	0.0100059				8	90	0.00885				8	90	0.0118046				8	90	0.016934
9	0	0.049742				9	0	0.05794				9	0	0.0891811				9	0	0.065564
9	1	0.0822214				9	1	0.094101				9	1	0.120846				9	1	0.107818
9	2	0.189802				9	2	0.199482				9	2	0.202607				9	2	0.178935
9	3	0.252588				9	3	0.277455				9	3	0.245183				9	3	0.241042
9	4	0.466286				9	4	0.448739				9	4	0.356222				9	4	0.300919
9	5	0.53388				9	5	0.528714				9	5	0.391234				9	5	0.40704
9	6	0.792302				9	6	0.714567				9	6	0.566081				9	6	0.463251
9	7	1				9	7	0.762154				9	7	0.719457				9	7	0.767274
9	8	1				9	8	0				9	8	1				9	8	0
9	10	1				9	10	0				9	10	1				9	10	0
9	11	0.782606				9	11	0.697845				9	11	0.630523				9	11	0.572466
9	12	0.558189				9	12	0.492021				9	12	0.49064				9	12	0.499903
9	13	0.323378				9	13	0.299484				9	13	0.335758				9	13	0.299603
9	14	0.172361				9	14	0.138804				9	14	0.222203				9	14	0.197889
9	15	0.108702				9	15	0.124831				9	15	0.169082				9	15	0.148729
9	16	0.0679355				9	16	0.071047				9	16	0.111178				9	16	0.125729
9	17	0.0465577				9	17	0.049326				9	17	0.0970518				9	17	0.094064
9	18	0.0410936				9	18	0.033924				9	18	0.0871358				9	18	0.079457
9	19	0.03384				9	19	0.02469				9	19	0.0782732				9	19	0.109686
9	20	0.0340108				9	20	0.029067				9	20	0.0732817				9	20	0.08515
9	21	0.025559				9	21	0.016167				9	21	0.0725103				9	21	0.061969
9	22	0.0262489				9	22	0.03059				9	22	0.0638201				9	22	0.066995
9	23	0.0260918				9	23	0.029075				9	23	0.0604886				9	23	0.072708
9	24	0.0279692				9	24	0.031829				9	24	0.0712266				9	24	0.07217
9	25	0.0277963				9	25	0.016265				9	25	0.0611367				9	25	0.075375
9	26	0.0179246				9	26	0.012997				9	26	0.0528967				9	26	0.042303
9	27	0.0192554				9	27	0.021073				9	27	0.0482246				9	27	0.057113
9	28	0.0170889				9	28	0.016188				9	28	0.0463643				9	28	0.068509
9	29	0.0177653				9	29	0.010456				9	29	0.0481094				9	29	0.058649
9	30	0.0217031				9	30	0.024789				9	30	0.0466546				9	30	0.035585
9	31	0.0234194				9	31	0.031306				9	31	0.0487065				9	31	0.023162
9	32	0.0261157				9	32	0.028891				9	32	0.0424589				9	32	0.032395
9	33	0.0259887				9	33	0.027776				9	33	0.0517994				9	33	0.03608
9	34	0.0256927				9	34	0.030058				9	34	0.0464479				9	34	0.039208
9	35	0.0326399				9	35	0.030425				9	35	0.0524924				9	35	0.048752
9	36	0.0350504				9	36	0.041288				9	36	0.0543323				9	36	0.049513
9	37	0.0281735				9	37	0.034083				9	37	0.0479529				9	37	0.034363
9	38	0.0268313				9	38	0.030074				9	38	0.0493439				9	38	0.048419
9	39	0.0240891				9	39	0.026408				9	39	0.0422569				9	39	0.041115
9	40	0.0265359				9	40	0.024504				9	40	0.0433319				9	40	0.054505
9	41	0.0273125				9	41	0.023125				9	41	0.0437927				9	41	0.054432
9	42	0.0233947				9	42	0.021445				9	42	0.0454797				9	42	0.044581
9	43	0.0276467				9	43	0.025705				9	43	0.0409246				9	43	0.039736
9	44	0.0338406				9	44	0.03358				9	44	0.0403573				9	44	0.054632
9	45	0.0321873				9	45	0.039948				9	45	0.0394196				9	45	0.0431
9	46	0.0337785				9	46	0.026799				9	46	0.0516892				9	46	0.053464
9	47	0.0332519				9	47	0.034243				9	47	0.0386423				9	47	0.029879
9	48	0.0286362				9	48	0.027294				9	48	0.0368328				9	48	0.02094
9	49	0.0218591				9	49	0.02538				9	49	0.0392807				9	49	0.017629
9	50	0.0141936				9	50	0.016393				9	50	0.0324855				9	50	0.030634
9	51	0.0106832				9	51	0.021781				9	51	0.0277392				9	51	0.028856
9	52	0.0116354				9	52	0.01207				9	52	0.0273239				9	52	0.021001
9	53	0.0123134				9	53	0.009272				9	53	0.0278197				9	53	0.019726
9	54	0.0125318				9	54	0.009886				9	54	0.0268413				9	54	0.022143
9	55	0.0108914				9	55	0.012098				9	55	0.0247981				9	55	0.015531
9	56	0.0104459				9	56	0.011902				9	56	0.0244815				9	56	0.021853
9	57	0.0108699				9	57	0.006661				9	57	0.0248691				9	57	0.022226
9	58	0.0134794				9	58	0.017977				9	58	0.0344884				9	58	0.030398
9	59	0.0131852				9	59	0.013711				9	59	0.0322518				9	59	0.035381
9	60	0.0206026				9	60	0.015038				9	60	0.0309244				9	60	0.031693
9	61	0.0191239				9	61	0.019287				9	61	0.0294114				9	61	0.035653
9	62	0.0180354				9	62	0.014498				9	62	0.0315399				9	62	0.030772
9	63	0.0184525				9	63	0.027514				9	63	0.0316851				9	63	0.036874
9	64	0.0207351				9	64	0.027537				9	64	0.0328205				9	64	0.030285
9	65	0.0212658				9	65	0.028639				9	65	0.0277008				9	65	0.020893
9	66	0.0186774				9	66	0.016487				9	66	0.0296889				9	66	0.031762
9	67	0.0149343				9	67	0.015212				9	67	0.0261691				9	67	0.023586
9	68	0.0186917				9	68	0.01843				9	68	0.0316004				9	68	0.037668
9	69	0.0141767				9	69	0.014776				9	69	0.0279228				9	69	0.020155
9	70	0.0152737				9	70	0.013936				9	70	0.0228241				9	70	0.022014
9	71	0.0134871				9	71	0.01348				9	71	0.0221914				9	71	0.021311
9	72	0.0105197				9	72	0.017745				9	72	0.0190396				9	72	0.019589
9	73	0.0170761				9	73	0.014353				9	73	0.0257823				9	73	0.027855
9	74	0.0140607				9	74	0.017891				9	74	0.022027				9	74	0.027571
9	75	0.0227863				9	75	0.020208				9	75	0.0229				9	75	0.027864
9	76	0.0214586				9	76	0.023612				9	76	0.026214				9	76	0.044957
9	77	0.0265117				9	77	0.033725				9	77	0.0249282				9	77	0.022795
9	78	0.0201713				9	78	0.020355				9	78	0.0247842				9	78	0.028457
9	79	0.0255272				9	79	0.030011				9	79	0.0251892				9	79	0.024656
9	80	0.0233984				9	80	0.026392				9	80	0.0255614				9	80	0.02231
9	81	0.0234313				9	81	0.022655				9	81	0.0262906				9	81	0.01987
9	82	0.020055				9	82	0.018774				9	82	0.0225382				9	82	0.019033
9	83	0.0182773				9	83	0.014482				9	83	0.0168358				9	83	0.022921
9	84	0.0221215				9	84	0.023446				9	84	0.0127076				9	84	0.01282
9	85	0.0178352				9	85	0.013236				9	85	0.0236129				9	85	0.029901
9	86	0.0157097				9	86	0.013779				9	86	0.020215				9	86	0.023557
9	87	0.0218663				9	87	0.025628				9	87	0.0187012				9	87	0.024256
9	88	0.018052				9	88	0.024744				9	88	0.0218409				9	88	0.023643
9	89	0.0141446				9	89	0.019871				9	89	0.0156188				9	89	0.011852
9	90	0.0120289				9	90	0.009937				9	90	0.0144212				9	90	0.013955
1	0 0	0.0386263				1	0 0	0.043004				10	0	0.0843461				10	0	0.077891
1	0 1	0.0617409				1	0 1	0.045037				10	1	0.102084				10	1	0.097812
1	0 2	0.152118				1	0 2	0.146856				10	2	0.176057				10	2	0.180938
1	0 3	0.208567				1	0 3	0.198772				10	3	0.208857				10	3	0.204822
1	0 4	0.370784				1	0 4	0.322034				10	4	0.319067				10	4	0.22449
1	0 5	0.399664				1	0 5	0.374062				10	5	0.332897				10	5	0.322881
1	0 6	0.494845				1	0 6	0.485684				10	6	0.436184				10	6	0.331705
1	0 7	0.57247				1	0 7	0.568046				10	7	0.482449				10	7	0.40845
1	0 8	0.737675				1	0 8	0.661775				10	8	0.671958				10	8	0.59164
1	0 9	1				1	0 9	0				10	9	1				10	9	0
1	0 1	1 1				1	0 1	1 0.000000				10	11	1				10	11	0
1	0 1	2 1				1	0 1	2 0.762434				10	12	0.961797				10	12	0.768353
1	0 1	3 0.56240005896581				1	0 1	3 0.592769				10	13	0.515316				10	13	0.483825
1	0 1	4 0.260616778532255				1	0 1	4 0.235500				10	14	0.298827				10	14	0.263706
1	0 1	5 0.137670649096843				1	0 1	5 0.139881				10	15	0.184972				10	15	0.171162
1	0 1	6 0.0787235060574605				1	0 1	6 0.080416				10	16	0.131227				10	16	0.14322
1	0 1	7 0.0531365354355225				1	0 1	7 0.042289				10	17	0.100242				10	17	0.076482
1	0 1	8 0.0416268587197056				1	0 1	8 0.033628				10	18	0.0924679				10	18	0.087746
1	0 1	9 0.0368542581659198				1	0 1	9 0.032942				10	19	0.0786588				10	19	0.092715
1	0 2	0 0.0341489471039354				1	0 2	0 0.046263				10	20	0.0757659				10	20	0.076039
1	0 2	1 0.0347774140290374				1	0 2	1 0.028108				10	21	0.0711992				10	21	0.054781
1	0 2	2 0.0302472579828691				1	0 2	2 0.041129				10	22	0.0752694				10	22	0.0634
1	0 2	3 0.0333161989157581				1	0 2	3 0.039573				10	23	0.0698106				10	23	0.075729
1	0 2	4 0.0316730766407225				1	0 2	4 0.031780				10	24	0.0795805				10	24	0.066567
1	0 2	5 0.025470027668629				1	0 2	5 0.016329				10	25	0.0531051				10	25	0.060376
1	0 2	6 0.0165950646237089				1	0 2	6 0.013230				10	26	0.0561912				10	26	0.059614
1	0 2	7 0.0199844071143518				1	0 2	7 0.017949				10	27	0.0526223				10	27	0.053452
1	0 2	8 0.0175474579958988				1	0 2	8 0.014080				10	28	0.0512032				10	28	0.038267
1	0 2	9 0.0173139096375528				1	0 2	9 0.007227				10	29	0.0476091				10	29	0.034361
1	0 3	0 0.0180451978243151				1	0 3	0 0.012444				10	30	0.0434338				10	30	0.040693
1	0 3	1 0.0200119772456312				1	0 3	1 0.017265				10	31	0.05171				10	31	0.040014
1	0 3	2 0.0237002233425956				1	0 3	2 0.031180				10	32	0.0538698				10	32	0.049487
1	0 3	3 0.0307175660194618				1	0 3	3 0.018881				10	33	0.0513216				10	33	0.052272
1	0 3	4 0.0236218863200871				1	0 3	4 0.027047				10	34	0.0479066				10	34	0.04175
1	0 3	5 0.0302124886663095				1	0 3	5 0.020691				10	35	0.046322				10	35	0.03999
1	0 3	6 0.0383606088323139				1	0 3	6 0.034121				10	36	0.0583158				10	36	0.067262
1	0 3	7 0.0358691705690075				1	0 3	7 0.040490				10	37	0.0556711				10	37	0.033504
1	0 3	8 0.0301005443786703				1	0 3	8 0.021977				10	38	0.0585609				10	38	0.046097
1	0 3	9 0.0284131350325157				1	0 3	9 0.019306				10	39	0.0468511				10	39	0.049723
1	0 4	0 0.0299489981161486				1	0 4	0 0.024011				10	40	0.0444744				10	40	0.059844
1	0 4	1 0.0249872229678616				1	0 4	1 0.023943				10	41	0.0444555				10	41	0.035116
1	0 4	2 0.0220605503313248				1	0 4	2 0.024989				10	42	0.0443422				10	42	0.046796
1	0 4	3 0.0255200881063704				1	0 4	3 0.020419				10	43	0.0456052				10	43	0.029794
1	0 4	4 0.0304037475752782				1	0 4	4 0.027334				10	44	0.0433554				10	44	0.042193
1	0 4	5 0.0340963227749463				1	0 4	5 0.040108				10	45	0.0472869				10	45	0.042841
1	0 4	6 0.032646303934957				1	0 4	6 0.024828				10	46	0.0483826				10	46	0.02237
1	0 4	7 0.0275660179861951				1	0 4	7 0.022458				10	47	0.0438892				10	47	0.015287
1	0 4	8 0.0304619608182819				1	0 4	8 0.019172				10	48	0.0338398				10	48	0.034185
1	0 4	9 0.0200858468259801				1	0 4	9 0.017160				10	49	0.0396435				10	49	0.022494
1	0 5	0 0.0135101224270982				1	0 5	0 0.011482				10	50	0.0328662				10	50	0.027622
1	0 5	1 0.00896151374205129				1	0 5	1 0.008745				10	51	0.0284159				10	51	0.019597
1	0 5	2 0.0114030944654847				1	0 5	2 0.010682				10	52	0.0280757				10	52	0.018199
1	0 5	3 0.0128009703977912				1	0 5	3 0.018244				10	53	0.0324031				10	53	0.022565
1	0 5	4 0.012552455554853				1	0 5	4 0.011304				10	54	0.0282833				10	54	0.030805
1	0 5	5 0.0136420281759474				1	0 5	5 0.014059				10	55	0.0307527				10	55	0.024159
1	0 5	6 0.00980776939469368				1	0 5	6 0.013318				10	56	0.0286511				10	56	0.039942
1	0 5	7 0.0107431341021367				1	0 5	7 0.008830				10	57	0.0258688				10	57	0.038688
1	0 5	8 0.012274312089533				1	0 5	8 0.013945				10	58	0.0313045				10	58	0.019573
1	0 5	9 0.015184313899382				1	0 5	9 0.017898				10	59	0.0298396				10	59	0.02289
1	0 6	0 0.0221180810996799				1	0 6	0 0.022585				10	60	0.0313842				10	60	0.028087
1	0 6	1 0.0192438428059462				1	0 6	1 0.016800				10	61	0.0318558				10	61	0.037596
1	0 6	2 0.0210545531867988				1	0 6	2 0.015908				10	62	0.0347413				10	62	0.030528
1	0 6	3 0.0230339989686886				1	0 6	3 0.026637				10	63	0.0322125				10	63	0.024913
1	0 6	4 0.0271428468135111				1	0 6	4 0.027161				10	64	0.0366735				10	64	0.041168
1	0 6	5 0.0240228309535381				1	0 6	5 0.024339				10	65	0.0291249				10	65	0.022333
1	0 6	6 0.0208312474817608				1	0 6	6 0.018413				10	66	0.0310775				10	66	0.013953
1	0 6	7 0.0170004545650065				1	0 6	7 0.020524				10	67	0.0280099				10	67	0.02612
1	0 6	8 0.0207525544657194				1	0 6	8 0.013573				10	68	0.0312258				10	68	0.029158
1	0 6	9 0.0154730025202867				1	0 6	9 0.014549				10	69	0.0273369				10	69	0.029611
1	0 7	0 0.0146826452304208				1	0 7	0 0.010261				10	70	0.0261035				10	70	0.017096
1	0 7	1 0.0141013446816448				1	0 7	1 0.010976				10	71	0.019552				10	71	0.02552
1	0 7	2 0.0124347711020608				1	0 7	2 0.013603				10	72	0.0202769				10	72	0.02444
1	0 7	3 0.0152643349741991				1	0 7	3 0.011802				10	73	0.0244524				10	73	0.023615
1	0 7	4 0.0205757455740412				1	0 7	4 0.016054				10	74	0.0262466				10	74	0.017965
1	0 7	5 0.0173990086926612				1	0 7	5 0.018098				10	75	0.0248467				10	75	0.025157
1	0 7	6 0.0265105248289073				1	0 7	6 0.018728				10	76	0.0268083				10	76	0.031214
1	0 7	7 0.0219131726977382				1	0 7	7 0.030099				10	77	0.0279824				10	77	0.025932
1	0 7	8 0.0283926423477954				1	0 7	8 0.025581				10	78	0.025629				10	78	0.023641
1	0 7	9 0.0269394693682137				1	0 7	9 0.023895				10	79	0.0277564				10	79	0.029738
1	0 8	0 0.0257562427800638				1	0 8	0 0.023588				10	80	0.0285217				10	80	0.025354
1	0 8	1 0.0287646648123523				1	0 8	1 0.018232				10	81	0.0203948				10	81	0.011942
1	0 8	2 0.0167915693648419				1	0 8	2 0.018282				10	82	0.0195437				10	82	0.007205
1	0 8	3 0.0177866395368852				1	0 8	3 0.017041				10	83	0.0235402				10	83	0.021804
1	0 8	4 0.0233650508200136				1	0 8	4 0.021915				10	84	0.0206653				10	84	0.018498
1	0 8	5 0.019212775453224				1	0 8	5 0.021713				10	85	0.0217021				10	85	0.025927
1	0 8	6 0.0184997185622111				1	0 8	6 0.014365				10	86	0.02595				10	86	0.030865
1	0 8	7 0.0191114298124257				1	0 8	7 0.019802				10	87	0.0220652				10	87	0.020737
1	0 8	8 0.0183307341501534				1	0 8	8 0.019370				10	88	0.0179245				10	88	0.012182
1	0 8	9 0.0114047176484329				1	0 8	9 0.011737				10	89	0.0162787				10	89	0.005382
1	0 9	0 0.00855049061811323				1	0 9	0 0.010125				10	90	0.0120489				10	90	0.004942
1	1 0	0.0283254				1	1 0	0.024542				11	0	0.0796993				11	0	0.077067
1	1 1	0.0591597				1	1 1	0.056493				11	1	0.090525				11	1	0.095527
1	1 2	0.124852				1	1 2	0.147655				11	2	0.135981				11	2	0.171422
1	1 3	0.18117				1	1 3	0.244301				11	3	0.188915				11	3	0.238485
1	1 4	0.383668				1	1 4	0.396141				11	4	0.344459				11	4	0.301106
1	1 5	0.429955				1	1 5	0.441793				11	5	0.338841				11	5	0.27807
1	1 6	0.51921				1	1 6	0.517518				11	6	0.404347				11	6	0.387526
1	1 7	0.609297				1	1 7	0.585686				11	7	0.463211				11	7	0.405328
1	1 8	0.681901				1	1 8	0.627378				11	8	0.531388				11	8	0.441849
1	1 9	0.782606				1	1 9	0.697845				11	9	0.630523				11	9	0.572466
1	1 1	0 1				1	1 1	0 0.000000				11	10	1				11	10	0
1	1 1	2 1				1	1 1	2 0.000000				11	12	1				11	12	0
1	1 1	3 0.767358263111611				1	1 1	3 0.649283				11	13	0.696209				11	13	0.54842
1	1 1	4 0.2951737901403				1	1 1	4 0.295125				11	14	0.368831				11	14	0.347093
1	1 1	5 0.152609668695818				1	1 1	5 0.172732				11	15	0.205196				11	15	0.17385
1	1 1	6 0.0966187660459935				1	1 1	6 0.096607				11	16	0.142801				11	16	0.152576
1	1 1	7 0.0544600013413394				1	1 1	7 0.049975				11	17	0.108048				11	17	0.101018
1	1 1	8 0.0470798311624122				1	1 1	8 0.031624				11	18	0.0933573				11	18	0.078137
1	1 1	9 0.0391869749602634				1	1 1	9 0.037796				11	19	0.0899808				11	19	0.109761
1	1 2	0 0.0337247429966481				1	1 2	0 0.043687				11	20	0.0783995				11	20	0.099222
1	1 2	1 0.0337268826468979				1	1 2	1 0.034643				11	21	0.085223				11	21	0.10406
1	1 2	2 0.0363451320780276				1	1 2	2 0.048732				11	22	0.0821258				11	22	0.105022
1	1 2	3 0.0410644811639579				1	1 2	3 0.044695				11	23	0.0904462				11	23	0.084782
1	1 2	4 0.0438553597906743				1	1 2	4 0.046076				11	24	0.0973742				11	24	0.08638
1	1 2	5 0.0331756644739187				1	1 2	5 0.030517				11	25	0.0556198				11	25	0.068937
1	1 2	6 0.017869772327195				1	1 2	6 0.012940				11	26	0.0494988				11	26	0.035929
1	1 2	7 0.0209265725894424				1	1 2	7 0.013060				11	27	0.0548887				11	27	0.038306
1	1 2	8 0.0159844471774582				1	1 2	8 0.011970				11	28	0.0506296				11	28	0.038437
1	1 2	9 0.0166278768981003				1	1 2	9 0.010354				11	29	0.043548				11	29	0.013495
1	1 3	0 0.0167473228732965				1	1 3	0 0.011041				11	30	0.0545794				11	30	0.02361
1	1 3	1 0.0189292053921842				1	1 3	1 0.012259				11	31	0.0406658				11	31	0.031199
1	1 3	2 0.0210801090956016				1	1 3	2 0.015573				11	32	0.0555633				11	32	0.045768
1	1 3	3 0.0356101991077363				1	1 3	3 0.029345				11	33	0.0653011				11	33	0.044004
1	1 3	4 0.0238542228248002				1	1 3	4 0.016762				11	34	0.054575				11	34	0.048635
1	1 3	5 0.0303504592169013				1	1 3	5 0.022729				11	35	0.0510182				11	35	0.04823
1	1 3	6 0.045308053193476				1	1 3	6 0.043414				11	36	0.0697385				11	36	0.068239
1	1 3	7 0.0424236017588515				1	1 3	7 0.047273				11	37	0.0543589				11	37	0.048655
1	1 3	8 0.0422356445515614				1	1 3	8 0.032926				11	38	0.0547414				11	38	0.035891
1	1 3	9 0.0260242210621711				1	1 3	9 0.025651				11	39	0.0437517				11	39	0.040815
1	1 4	0 0.0310516558052363				1	1 4	0 0.033819				11	40	0.0571095				11	40	0.053291
1	1 4	1 0.0244168032784164				1	1 4	1 0.024529				11	41	0.0412691				11	41	0.033332
1	1 4	2 0.0253909343904288				1	1 4	2 0.027244				11	42	0.0420105				11	42	0.041582
1	1 4	3 0.0252531114019232				1	1 4	3 0.026665				11	43	0.0384249				11	43	0.038043
1	1 4	4 0.0336739078579541				1	1 4	4 0.041666				11	44	0.0478258				11	44	0.035743
1	1 4	5 0.0482357218740946				1	1 4	5 0.045330				11	45	0.0700374				11	45	0.035158
1	1 4	6 0.0441036330006964				1	1 4	6 0.046524				11	46	0.0468161				11	46	0.030943
1	1 4	7 0.0311327411716002				1	1 4	7 0.038541				11	47	0.037286				11	47	0.03676
1	1 4	8 0.0195380096693008				1	1 4	8 0.022189				11	48	0.0384904				11	48	0.024243
1	1 4	9 0.0211164776162703				1	1 4	9 0.015116				11	49	0.0304023				11	49	0.019618
1	1 5	0 0.0122749189386125				1	1 5	0 0.008451				11	50	0.0338647				11	50	0.029399
1	1 5	1 0.00854114440447889				1	1 5	1 0.006504				11	51	0.0300398				11	51	0.024045
1	1 5	2 0.0130764153214599				1	1 5	2 0.013036				11	52	0.0302502				11	52	0.008299
1	1 5	3 0.0111505401104369				1	1 5	3 0.012793				11	53	0.0294291				11	53	0.017893
1	1 5	4 0.0102074800401989				1	1 5	4 0.010765				11	54	0.0273772				11	54	0.016845
1	1 5	5 0.0113625905173505				1	1 5	5 0.012990				11	55	0.0259263				11	55	0.025153
1	1 5	6 0.0116446923356326				1	1 5	6 0.014086				11	56	0.0352276				11	56	0.024197
1	1 5	7 0.00912177170123665				1	1 5	7 0.006565				11	57	0.0272192				11	57	0.026778
1	1 5	8 0.00742809281094486				1	1 5	8 0.009663				11	58	0.0260368				11	58	0.033983
1	1 5	9 0.0131548593264809				1	1 5	9 0.012812				11	59	0.0284101				11	59	0.005465
1	1 6	0 0.0207113256188367				1	1 6	0 0.019151				11	60	0.027376				11	60	0.027711
1	1 6	1 0.0189413792642953				1	1 6	1 0.015517				11	61	0.0363729				11	61	0.03093
1	1 6	2 0.0213503893462535				1	1 6	2 0.011757				11	62	0.0429416				11	62	0.01918
1	1 6	3 0.0317758720790177				1	1 6	3 0.029764				11	63	0.0416063				11	63	0.026468
1	1 6	4 0.0345122265148853				1	1 6	4 0.034006				11	64	0.0405125				11	64	0.041454
1	1 6	5 0.0271334212852554				1	1 6	5 0.027469				11	65	0.0328968				11	65	0.048015
1	1 6	6 0.0227550512899988				1	1 6	6 0.014164				11	66	0.0311612				11	66	0.048756
1	1 6	7 0.0274523767345647				1	1 6	7 0.020721				11	67	0.0416324				11	67	0.042719
1	1 6	8 0.0292891742477303				1	1 6	8 0.025902				11	68	0.0426002				11	68	0.035474
1	1 6	9 0.0152074073658714				1	1 6	9 0.015949				11	69	0.0279477				11	69	0.031777
1	1 7	0 0.0104110419381041				1	1 7	0 0.009767				11	70	0.0245985				11	70	0.017505
1	1 7	1 0.00899151495870069				1	1 7	1 0.007723				11	71	0.0229382				11	71	0.012623
1	1 7	2 0.00939313099964386				1	1 7	2 0.008255				11	72	0.0163921				11	72	0.019837
1	1 7	3 0.0167816126130759				1	1 7	3 0.012582				11	73	0.0210555				11	73	0.026838
1	1 7	4 0.0167430620180576				1	1 7	4 0.016145				11	74	0.0196318				11	74	0.022483
1	1 7	5 0.0150763999012219				1	1 7	5 0.014965				11	75	0.0223864				11	75	0.03036
1	1 7	6 0.0306605609410388				1	1 7	6 0.023362				11	76	0.0405237				11	76	0.039784
1	1 7	7 0.0350406279002867				1	1 7	7 0.046909				11	77	0.0280594				11	77	0.033479
1	1 7	8 0.0385914328256435				1	1 7	8 0.030113				11	78	0.033619				11	78	0.040462
1	1 7	9 0.043295490790392				1	1 7	9 0.028756				11	79	0.0377082				11	79	0.033827
1	1 8	0 0.0298020816140813				1	1 8	0 0.027611				11	80	0.0382375				11	80	0.029507
1	1 8	1 0.0204814829133802				1	1 8	1 0.022281				11	81	0.0326547				11	81	0.020342
1	1 8	2 0.0145346386134417				1	1 8	2 0.020448				11	82	0.0198417				11	82	0.015306
1	1 8	3 0.0188581653148381				1	1 8	3 0.018702				11	83	0.0254744				11	83	0.020193
1	1 8	4 0.0264683368284643				1	1 8	4 0.021230				11	84	0.0295348				11	84	0.020201
1	1 8	5 0.0226213231493851				1	1 8	5 0.022278				11	85	0.0293795				11	85	0.027412
1	1 8	6 0.0284913060476772				1	1 8	6 0.029255				11	86	0.0256531				11	86	0.025115
1	1 8	7 0.0269030159993454				1	1 8	7 0.030508				11	87	0.0257405				11	87	0.017923
1	1 8	8 0.0214472823011009				1	1 8	8 0.021427				11	88	0.0140662				11	88	0.023297
1	1 8	9 0.0101602140594647				1	1 8	9 0.004758				11	89	0.0118181				11	89	0.008942
1	1 9	0 0.00806993992821252				1	1 9	0 0.006191				11	90	0.010082				11	90	0.010114
1	2 0	0.0328079				1	2 0	0.03397				12	0	0.0669721				12	0	0.075784
1	2 1	0.0446415				1	2 1	0.043247				12	1	0.0891377				12	1	0.080427
1	2 2	0.138678				1	2 2	0.138148				12	2	0.173712				12	2	0.175217
1	2 3	0.186492				1	2 3	0.208682				12	3	0.197606				12	3	0.175346
1	2 4	0.38698				1	2 4	0.33047				12	4	0.330613				12	4	0.235365
1	2 5	0.428125				1	2 5	0.337614				12	5	0.36216				12	5	0.278993
1	2 6	0.489702				1	2 6	0.346234				12	6	0.388288				12	6	0.324827
1	2 7	0.555595				1	2 7	0.415136				12	7	0.430273				12	7	0.35387
1	2 8	0.618804				1	2 8	0.439238				12	8	0.521368				12	8	0.397008
1	2 9	0.558189				1	2 9	0.492021				12	9	0.49064				12	9	0.499903
1	2 1	0 1				1	2 1	0 0.762434				12	10	0.961797				12	10	0.768353
1	2 1	1 1				1	2 1	1 0.000000				12	11	1				12	11	0
1	2 1	3 1				1	2 1	3 0.000000				12	13	1				12	13	0
1	2 1	4 0.444867779575002				1	2 1	4 0.414721				12	14	0.48586				12	14	0.564914
1	2 1	5 0.193026518308729				1	2 1	5 0.169932				12	15	0.247812				12	15	0.31117
1	2 1	6 0.104858835836958				1	2 1	6 0.092554				12	16	0.179613				12	16	0.193076
1	2 1	7 0.0620805132681557				1	2 1	7 0.042943				12	17	0.116612				12	17	0.120739
1	2 1	8 0.051690777450772				1	2 1	8 0.053839				12	18	0.119039				12	18	0.066341
1	2 1	9 0.0447190037906487				1	2 1	9 0.033462				12	19	0.0913244				12	19	0.11311
1	2 2	0 0.0371008159666899				1	2 2	0 0.054156				12	20	0.0795487				12	20	0.062771
1	2 2	1 0.0434575324062942				1	2 2	1 0.041942				12	21	0.105975				12	21	0.094466
1	2 2	2 0.0480017806316941				1	2 2	2 0.040579				12	22	0.0914211				12	22	0.095288
1	2 2	3 0.0492871017382297				1	2 2	3 0.035751				12	23	0.0879215				12	23	0.091421
1	2 2	4 0.0579801686885501				1	2 2	4 0.049119				12	24	0.0914743				12	24	0.097165
1	2 2	5 0.0372639827434994				1	2 2	5 0.016044				12	25	0.0653364				12	25	0.070689
1	2 2	6 0.0184161301739602				1	2 2	6 0.016016				12	26	0.058494				12	26	0.057154
1	2 2	7 0.0163724561495282				1	2 2	7 0.017127				12	27	0.0604989				12	27	0.053554
1	2 2	8 0.0166268310518144				1	2 2	8 0.016804				12	28	0.0532905				12	28	0.032913
1	2 2	9 0.0176420194697843				1	2 2	9 0.011356				12	29	0.0502543				12	29	0.031175
1	2 3	0 0.0133157407354804				1	2 3	0 0.013818				12	30	0.053441				12	30	0.034874
1	2 3	1 0.0188775715736987				1	2 3	1 0.023495				12	31	0.0500361				12	31	0.04534
1	2 3	2 0.0223082701835237				1	2 3	2 0.025714				12	32	0.053958				12	32	0.037709
1	2 3	3 0.0504360385866002				1	2 3	3 0.040643				12	33	0.0816828				12	33	0.064539
1	2 3	4 0.0276242312291988				1	2 3	4 0.030294				12	34	0.0568612				12	34	0.051589
1	2 3	5 0.0272520980930773				1	2 3	5 0.042833				12	35	0.0489464				12	35	0.039038
1	2 3	6 0.0387257881051235				1	2 3	6 0.043917				12	36	0.0825365				12	36	0.079318
1	2 3	7 0.0488862124405611				1	2 3	7 0.046147				12	37	0.079052				12	37	0.046102
1	2 3	8 0.047859180320648				1	2 3	8 0.027854				12	38	0.0718682				12	38	0.05657
1	2 3	9 0.0305345613646896				1	2 3	9 0.026760				12	39	0.0466581				12	39	0.049993
1	2 4	0 0.033258262351666				1	2 4	0 0.037641				12	40	0.0581821				12	40	0.056363
1	2 4	1 0.0166098208323284				1	2 4	1 0.022925				12	41	0.0521567				12	41	0.022538
1	2 4	2 0.0293882806338706				1	2 4	2 0.035951				12	42	0.0464488				12	42	0.034975
1	2 4	3 0.0253427922598078				1	2 4	3 0.024475				12	43	0.0405633				12	43	0.028564
1	2 4	4 0.0374351418518024				1	2 4	4 0.041449				12	44	0.0533768				12	44	0.035433
1	2 4	5 0.052223790151367				1	2 4	5 0.046619				12	45	0.0602261				12	45	0.041043
1	2 4	6 0.0499513893597554				1	2 4	6 0.039243				12	46	0.0596738				12	46	0.042964
1	2 4	7 0.0342931521526689				1	2 4	7 0.038372				12	47	0.053493				12	47	0.046492
1	2 4	8 0.0277956983733567				1	2 4	8 0.028226				12	48	0.0450527				12	48	0.03749
1	2 4	9 0.0244683743830152				1	2 4	9 0.022883				12	49	0.0371272				12	49	0.015341
1	2 5	0 0.0110639617454145				1	2 5	0 0.011858				12	50	0.032497				12	50	0.031526
1	2 5	1 0.00708127579523606				1	2 5	1 0.011651				12	51	0.0239416				12	51	0.025524
1	2 5	2 0.00936141621826853				1	2 5	2 0.010575				12	52	0.0290734				12	52	0.01063
1	2 5	3 0.0100292268846021				1	2 5	3 0.006855				12	53	0.0279366				12	53	0.024421
1	2 5	4 0.0107311649724203				1	2 5	4 0.016188				12	54	0.0350242				12	54	0.021784
1	2 5	5 0.0128388846313128				1	2 5	5 0.014097				12	55	0.0265641				12	55	0.024796
1	2 5	6 0.00952948205633965				1	2 5	6 0.006154				12	56	0.0332181				12	56	0.033294
1	2 5	7 0.00727641927612386				1	2 5	7 0.007109				12	57	0.023541				12	57	0.026021
1	2 5	8 0.00769454751451218				1	2 5	8 0.008410				12	58	0.0291567				12	58	0.023572
1	2 5	9 0.00994869303153542				1	2 5	9 0.009556				12	59	0.0293867				12	59	0.009098
1	2 6	0 0.0267383938914609				1	2 6	0 0.023843				12	60	0.0343188				12	60	0.012339
1	2 6	1 0.019611766733559				1	2 6	1 0.018280				12	61	0.0268996				12	61	0.025498
1	2 6	2 0.0314466426194572				1	2 6	2 0.018872				12	62	0.0355118				12	62	0.023724
1	2 6	3 0.0327973890659593				1	2 6	3 0.028082				12	63	0.0531617				12	63	0.027763
1	2 6	4 0.0341746782427156				1	2 6	4 0.026901				12	64	0.0445765				12	64	0.033791
1	2 6	5 0.0372721171035009				1	2 6	5 0.026108				12	65	0.0447769				12	65	0.046721
1	2 6	6 0.0186095231996005				1	2 6	6 0.019791				12	66	0.0280483				12	66	0.039305
1	2 6	7 0.0226984243394217				1	2 6	7 0.016885				12	67	0.0322133				12	67	0.045052
1	2 6	8 0.0276108215246159				1	2 6	8 0.021465				12	68	0.0400246				12	68	0.044238
1	2 6	9 0.0147993686851266				1	2 6	9 0.010503				12	69	0.027313				12	69	0.022279
1	2 7	0 0.012311355706746				1	2 7	0 0.007493				12	70	0.0236263				12	70	0.022977
1	2 7	1 0.00744268301221733				1	2 7	1 0.007558				12	71	0.01808				12	71	0.018499
1	2 7	2 0.00911553166951671				1	2 7	2 0.009538				12	72	0.0193674				12	72	0.022552
1	2 7	3 0.0166622090619795				1	2 7	3 0.011725				12	73	0.0203168				12	73	0.017959
1	2 7	4 0.017611234329552				1	2 7	4 0.017666				12	74	0.0287533				12	74	0.022337
1	2 7	5 0.0176723619237581				1	2 7	5 0.019773				12	75	0.0243912				12	75	0.02092
1	2 7	6 0.0293486786589882				1	2 7	6 0.023177				12	76	0.0343216				12	76	0.027465
1	2 7	7 0.039065808042237				1	2 7	7 0.037536				12	77	0.035328				12	77	0.035095
1	2 7	8 0.0421299716525854				1	2 7	8 0.029862				12	78	0.0377617				12	78	0.021945
1	2 7	9 0.0368659930408245				1	2 7	9 0.026614				12	79	0.0393493				12	79	0.02936
1	2 8	0 0.0351205696604825				1	2 8	0 0.027490				12	80	0.0331209				12	80	0.032128
1	2 8	1 0.022866921796595				1	2 8	1 0.024999				12	81	0.0266832				12	81	0.032825
1	2 8	2 0.0145462296153123				1	2 8	2 0.019815				12	82	0.0191597				12	82	0.018972
1	2 8	3 0.0190093002480445				1	2 8	3 0.018512				12	83	0.0255085				12	83	0.01004
1	2 8	4 0.0265029622719898				1	2 8	4 0.028536				12	84	0.027679				12	84	0.010465
1	2 8	5 0.0225130660693747				1	2 8	5 0.024041				12	85	0.0337673				12	85	0.024014
1	2 8	6 0.0267233831382427				1	2 8	6 0.022029				12	86	0.0298663				12	86	0.041235
1	2 8	7 0.0294792895505311				1	2 8	7 0.025562				12	87	0.0348208				12	87	0.031156
1	2 8	8 0.0186242628074853				1	2 8	8 0.022028				12	88	0.0180847				12	88	0.030401
1	2 8	9 0.00843164964747049				1	2 8	9 0.010128				12	89	0.0143729				12	89	0.028293
1	2 9	0 0.00616429916825892				1	2 9	0 0.009160				12	90	0.0146124				12	90	0.01766
1	3 0	0.0431319				1	3 0	0.034523				13	0	0.0742551				13	0	0.059164
1	3 1	0.0596577				1	3 1	0.058678				13	1	0.0930131				13	1	0.062328
1	3 2	0.121376				1	3 2	0.13632				13	2	0.148637				13	2	0.159629
1	3 3	0.135584				1	3 3	0.141916				13	3	0.167611				13	3	0.174031
1	3 4	0.172385				1	3 4	0.179598				13	4	0.189648				13	4	0.194081
1	3 5	0.184369				1	3 5	0.168312				13	5	0.182676				13	5	0.218393
1	3 6	0.211947				1	3 6	0.202245				13	6	0.2355				13	6	0.252077
1	3 7	0.21398				1	3 7	0.18069				13	7	0.241324				13	7	0.246201
1	3 8	0.224942				1	3 8	0.271835				13	8	0.254974				13	8	0.265293
1	3 9	0.323378				1	3 9	0.299484				13	9	0.335758				13	9	0.299603
1	3 1	0 0.56240005896581				1	3 1	0 0.592769				13	10	0.515316				13	10	0.483825
1	3 1	1 0.767358263111611				1	3 1	1 0.649283				13	11	0.696209				13	11	0.54842
1	3 1	2 1				1	3 1	2 0.000000				13	12	1				13	12	0
1	3 1	4 1				1	3 1	4 0.000000				13	14	1				13	14	0
1	3 1	5 0.75501045219147				1	3 1	5 0.500799				13	15	0.669794				13	15	0.58929
1	3 1	6 0.230401965763087				1	3 1	6 0.232977				13	16	0.284061				13	16	0.292952
1	3 1	7 0.107612860832647				1	3 1	7 0.093396				13	17	0.160678				13	17	0.143537
1	3 1	8 0.0684377830655832				1	3 1	8 0.055190				13	18	0.137773				13	18	0.089147
1	3 1	9 0.0574731269151253				1	3 1	9 0.046741				13	19	0.121173				13	19	0.119865
1	3 2	0 0.0565277888551816				1	3 2	0 0.053878				13	20	0.108956				13	20	0.088315
1	3 2	1 0.0391835072512378				1	3 2	1 0.038771				13	21	0.0995952				13	21	0.089425
1	3 2	2 0.0425697066694448				1	3 2	2 0.040698				13	22	0.0918923				13	22	0.09103
1	3 2	3 0.0366941164118774				1	3 2	3 0.040905				13	23	0.0869256				13	23	0.087283
1	3 2	4 0.0378728239111375				1	3 2	4 0.042267				13	24	0.0840881				13	24	0.092968
1	3 2	5 0.0325624702247378				1	3 2	5 0.028586				13	25	0.0770087				13	25	0.069951
1	3 2	6 0.0264415948893937				1	3 2	6 0.027481				13	26	0.0699401				13	26	0.05904
1	3 2	7 0.0281930461809567				1	3 2	7 0.031809				13	27	0.0673253				13	27	0.049804
1	3 2	8 0.0297537919213742				1	3 2	8 0.032287				13	28	0.0586738				13	28	0.055314
1	3 2	9 0.0248321721057929				1	3 2	9 0.026233				13	29	0.0611146				13	29	0.049236
1	3 3	0 0.026678653380865				1	3 3	0 0.017376				13	30	0.0642665				13	30	0.05761
1	3 3	1 0.0247604015961201				1	3 3	1 0.033499				13	31	0.0616647				13	31	0.05648
1	3 3	2 0.0272906671333564				1	3 3	2 0.027412				13	32	0.0646643				13	32	0.072068
1	3 3	3 0.0264948463572491				1	3 3	3 0.022987				13	33	0.0524848				13	33	0.073418
1	3 3	4 0.0268815881399039				1	3 3	4 0.016994				13	34	0.0542574				13	34	0.04853
1	3 3	5 0.0295025121338459				1	3 3	5 0.024507				13	35	0.0569338				13	35	0.038675
1	3 3	6 0.0275168613662316				1	3 3	6 0.031160				13	36	0.0477713				13	36	0.057177
1	3 3	7 0.0205802074826225				1	3 3	7 0.029567				13	37	0.0522791				13	37	0.041351
1	3 3	8 0.0291434197970918				1	3 3	8 0.026405				13	38	0.0469616				13	38	0.053502
1	3 3	9 0.023894285931202				1	3 3	9 0.027410				13	39	0.0541355				13	39	0.052389
1	3 4	0 0.02147751408351				1	3 4	0 0.025272				13	40	0.0512195				13	40	0.045051
1	3 4	1 0.0234959789700417				1	3 4	1 0.019250				13	41	0.0497182				13	41	0.032299
1	3 4	2 0.0231552212224973				1	3 4	2 0.017850				13	42	0.0470328				13	42	0.036434
1	3 4	3 0.0253249556926391				1	3 4	3 0.024482				13	43	0.0461421				13	43	0.026713
1	3 4	4 0.0231202305628084				1	3 4	4 0.020530				13	44	0.0489504				13	44	0.04478
1	3 4	5 0.0211972328124662				1	3 4	5 0.023485				13	45	0.0439297				13	45	0.034948
1	3 4	6 0.0229025211498894				1	3 4	6 0.018489				13	46	0.0416468				13	46	0.043055
1	3 4	7 0.0232273975279071				1	3 4	7 0.018796				13	47	0.0379101				13	47	0.034456
1	3 4	8 0.0217351796203183				1	3 4	8 0.021986				13	48	0.0427663				13	48	0.033802
1	3 4	9 0.0231890682760181				1	3 4	9 0.027192				13	49	0.0425627				13	49	0.038378
1	3 5	0 0.0136117539694386				1	3 5	0 0.015367				13	50	0.0396841				13	50	0.040991
1	3 5	1 0.0138481115410005				1	3 5	1 0.011781				13	51	0.0347144				13	51	0.03671
1	3 5	2 0.0112917865393422				1	3 5	2 0.015614				13	52	0.0316803				13	52	0.020464
1	3 5	3 0.0134781309668113				1	3 5	3 0.012678				13	53	0.0329057				13	53	0.033729
1	3 5	4 0.0118619701294496				1	3 5	4 0.010625				13	54	0.032308				13	54	0.029147
1	3 5	5 0.0112739333714388				1	3 5	5 0.014006				13	55	0.0326559				13	55	0.027865
1	3 5	6 0.01152337785552				1	3 5	6 0.015393				13	56	0.0264396				13	56	0.023256
1	3 5	7 0.013340005476029				1	3 5	7 0.009720				13	57	0.0281463				13	57	0.038919
1	3 5	8 0.0144974086990949				1	3 5	8 0.008629				13	58	0.0320569				13	58	0.030162
1	3 5	9 0.0135129316403142				1	3 5	9 0.017149				13	59	0.0312388				13	59	0.024523
1	3 6	0 0.0175274670222716				1	3 6	0 0.021632				13	60	0.0318377				13	60	0.027948
1	3 6	1 0.0174733541607381				1	3 6	1 0.018099				13	61	0.0286089				13	61	0.018484
1	3 6	2 0.0174189849100797				1	3 6	2 0.018743				13	62	0.0295799				13	62	0.011666
1	3 6	3 0.0186105672013603				1	3 6	3 0.015027				13	63	0.0278922				13	63	0.019296
1	3 6	4 0.0148711355057473				1	3 6	4 0.006813				13	64	0.0257593				13	64	0.013822
1	3 6	5 0.0182294143327202				1	3 6	5 0.015589				13	65	0.0275701				13	65	0.025642
1	3 6	6 0.0175361750298832				1	3 6	6 0.011889				13	66	0.0295678				13	66	0.025335
1	3 6	7 0.0164814768633347				1	3 6	7 0.010535				13	67	0.0215				13	67	0.007883
1	3 6	8 0.0158666686538361				1	3 6	8 0.015452				13	68	0.0295988				13	68	0.021276
1	3 6	9 0.0129383082759384				1	3 6	9 0.011320				13	69	0.0283628				13	69	0.023966
1	3 7	0 0.015171712097221				1	3 7	0 0.011577				13	70	0.0260776				13	70	0.021918
1	3 7	1 0.0124506248036963				1	3 7	1 0.005782				13	71	0.0231901				13	71	0.011066
1	3 7	2 0.0100992229601884				1	3 7	2 0.008640				13	72	0.0237998				13	72	0.019008
1	3 7	3 0.0153543994935079				1	3 7	3 0.014147				13	73	0.0222153				13	73	0.012872
1	3 7	4 0.0191533854025829				1	3 7	4 0.019978				13	74	0.022972				13	74	0.013988
1	3 7	5 0.0186899924942545				1	3 7	5 0.015805				13	75	0.0226528				13	75	0.009136
1	3 7	6 0.0183487883713993				1	3 7	6 0.017077				13	76	0.0213325				13	76	0.010775
1	3 7	7 0.0178273482274141				1	3 7	7 0.023132				13	77	0.029091				13	77	0.016595
1	3 7	8 0.0154108954827335				1	3 7	8 0.020525				13	78	0.017282				13	78	0.009455
1	3 7	9 0.0179972253900933				1	3 7	9 0.013724				13	79	0.0256818				13	79	0.022719
1	3 8	0 0.0156755757522143				1	3 8	0 0.010462				13	80	0.018682				13	80	0.018407
1	3 8	1 0.015225596237521				1	3 8	1 0.021086				13	81	0.0267349				13	81	0.012726
1	3 8	2 0.0190277805548143				1	3 8	2 0.020314				13	82	0.0198415				13	82	0.015976
1	3 8	3 0.0153758937558882				1	3 8	3 0.018461				13	83	0.0191875				13	83	0.016061
1	3 8	4 0.0165240835711973				1	3 8	4 0.018722				13	84	0.0199343				13	84	0.013387
1	3 8	5 0.0120658400632097				1	3 8	5 0.009010				13	85	0.0162244				13	85	0.007639
1	3 8	6 0.013270636539309				1	3 8	6 0.009680				13	86	0.018176				13	86	0.009894
1	3 8	7 0.0119663371039627				1	3 8	7 0.013197				13	87	0.0157733				13	87	0.009835
1	3 8	8 0.0158110986167014				1	3 8	8 0.015194				13	88	0.0229831				13	88	0.021956
1	3 8	9 0.0146421486603908				1	3 8	9 0.012942				13	89	0.0186848				13	89	0.018147
1	3 9	0 0.0104670233045541				1	3 9	0 0.010888				13	90	0.0125406				13	90	0.015033
1	4 0	0.0483604				1	4 0	0.040371				14	0	0.089397				14	0	0.071029
1	4 1	0.0665051				1	4 1	0.05095				14	1	0.10044				14	1	0.079438
1	4 2	0.0980372				1	4 2	0.108893				14	2	0.137907				14	2	0.117826
1	4 3	0.0890091				1	4 3	0.094992				14	3	0.137889				14	3	0.1565
1	4 4	0.09623				1	4 4	0.104884				14	4	0.139207				14	4	0.166946
1	4 5	0.0972772				1	4 5	0.069826				14	5	0.137354				14	5	0.172532
1	4 6	0.111776				1	4 6	0.094569				14	6	0.165962				14	6	0.210411
1	4 7	0.12118				1	4 7	0.114629				14	7	0.165527				14	7	0.143196
1	4 8	0.119136				1	4 8	0.111477				14	8	0.186813				14	8	0.198059
1	4 9	0.172361				1	4 9	0.138804				14	9	0.222203				14	9	0.197889
1	4 1	0 0.260616778532255				1	4 1	0 0.235500				14	10	0.298827				14	10	0.263706
1	4 1	1 0.2951737901403				1	4 1	1 0.295125				14	11	0.368831				14	11	0.347093
1	4 1	2 0.444867779575002				1	4 1	2 0.414721				14	12	0.48586				14	12	0.564914
1	4 1	3 1				1	4 1	3 0.000000				14	13	1				14	13	0
1	4 1	5 1				1	4 1	5 0.000000				14	15	1				14	15	0
1	4 1	6 0.424312380968121				1	4 1	6 0.454215				14	16	0.48358				14	16	0.491192
1	4 1	7 0.154468360733522				1	4 1	7 0.148539				14	17	0.231429				14	17	0.255266
1	4 1	8 0.0988394647716547				1	4 1	8 0.069406				14	18	0.161271				14	18	0.146726
1	4 1	9 0.0689145377208165				1	4 1	9 0.075947				14	19	0.136613				14	19	0.125068
1	4 2	0 0.0585936396166426				1	4 2	0 0.071857				14	20	0.113291				14	20	0.108427
1	4 2	1 0.0487135094639313				1	4 2	1 0.049758				14	21	0.0915238				14	21	0.09264
1	4 2	2 0.034104438689687				1	4 2	2 0.041781				14	22	0.0871558				14	22	0.084396
1	4 2	3 0.0443727678006542				1	4 2	3 0.032832				14	23	0.0729928				14	23	0.113878
1	4 2	4 0.035561522064553				1	4 2	4 0.034149				14	24	0.0779676				14	24	0.08316
1	4 2	5 0.0381127045275073				1	4 2	5 0.031989				14	25	0.0951785				14	25	0.108467
1	4 2	6 0.0396589338476954				1	4 2	6 0.050323				14	26	0.0773957				14	26	0.057226
1	4 2	7 0.0373992787312789				1	4 2	7 0.035815				14	27	0.0729791				14	27	0.082798
1	4 2	8 0.0413784932833796				1	4 2	8 0.036699				14	28	0.0715241				14	28	0.050447
1	4 2	9 0.031021036672351				1	4 2	9 0.027395				14	29	0.0668576				14	29	0.061194
1	4 3	0 0.0312502190374717				1	4 3	0 0.027922				14	30	0.0657739				14	30	0.051221
1	4 3	1 0.0281599000473453				1	4 3	1 0.021232				14	31	0.0578784				14	31	0.05044
1	4 3	2 0.0269162836754204				1	4 3	2 0.024043				14	32	0.0560718				14	32	0.051862
1	4 3	3 0.022377956378729				1	4 3	3 0.024941				14	33	0.0528668				14	33	0.069881
1	4 3	4 0.0246980381694421				1	4 3	4 0.022641				14	34	0.0545012				14	34	0.049646
1	4 3	5 0.0250542714907762				1	4 3	5 0.020081				14	35	0.0542525				14	35	0.053122
1	4 3	6 0.0227636467815196				1	4 3	6 0.024509				14	36	0.0452875				14	36	0.03315
1	4 3	7 0.0202041344387996				1	4 3	7 0.020439				14	37	0.0386238				14	37	0.039586
1	4 3	8 0.019629440982433				1	4 3	8 0.020591				14	38	0.0477819				14	38	0.037663
1	4 3	9 0.0214528527698547				1	4 3	9 0.029230				14	39	0.0503776				14	39	0.036201
1	4 4	0 0.0216197454893406				1	4 4	0 0.022488				14	40	0.0417281				14	40	0.046022
1	4 4	1 0.0221198887352358				1	4 4	1 0.021517				14	41	0.0429725				14	41	0.038791
1	4 4	2 0.0207413231464339				1	4 4	2 0.015942				14	42	0.0438528				14	42	0.03259
1	4 4	3 0.0173413174505374				1	4 4	3 0.012122				14	43	0.0469868				14	43	0.024718
1	4 4	4 0.0138809201263397				1	4 4	4 0.012504				14	44	0.0389644				14	44	0.04097
1	4 4	5 0.0109130555334417				1	4 4	5 0.013699				14	45	0.035081				14	45	0.031933
1	4 4	6 0.010711885985859				1	4 4	6 0.011386				14	46	0.0361596				14	46	0.029464
1	4 4	7 0.0176209715827148				1	4 4	7 0.014502				14	47	0.0382249				14	47	0.039399
1	4 4	8 0.0188750353503423				1	4 4	8 0.009861				14	48	0.0349262				14	48	0.03581
1	4 4	9 0.0199038271481332				1	4 4	9 0.031192				14	49	0.0349585				14	49	0.031084
1	4 5	0 0.0188147377928711				1	4 5	0 0.022081				14	50	0.0397514				14	50	0.044349
1	4 5	1 0.0145732574559249				1	4 5	1 0.017508				14	51	0.0289789				14	51	0.037916
1	4 5	2 0.0148456828904048				1	4 5	2 0.021523				14	52	0.0355045				14	52	0.02294
1	4 5	3 0.0174157403887095				1	4 5	3 0.013910				14	53	0.030607				14	53	0.024067
1	4 5	4 0.0105241630333807				1	4 5	4 0.013878				14	54	0.0260525				14	54	0.02126
1	4 5	5 0.0139039195219992				1	4 5	5 0.011498				14	55	0.0249659				14	55	0.019072
1	4 5	6 0.0117218304161907				1	4 5	6 0.016471				14	56	0.0211034				14	56	0.022126
1	4 5	7 0.0142158270371665				1	4 5	7 0.008428				14	57	0.0319436				14	57	0.031941
1	4 5	8 0.0148881715485984				1	4 5	8 0.007636				14	58	0.0376526				14	58	0.0327
1	4 5	9 0.015280291969295				1	4 5	9 0.011807				14	59	0.0331032				14	59	0.029328
1	4 6	0 0.015213758069156				1	4 6	0 0.015070				14	60	0.025734				14	60	0.025231
1	4 6	1 0.0135465499726014				1	4 6	1 0.004689				14	61	0.0229411				14	61	0.022638
1	4 6	2 0.0136269067511647				1	4 6	2 0.008641				14	62	0.0206028				14	62	0.019606
1	4 6	3 0.0107960886012937				1	4 6	3 0.009305				14	63	0.0273552				14	63	0.011741
1	4 6	4 0.0136963384017713				1	4 6	4 0.010085				14	64	0.0251697				14	64	0.016157
1	4 6	5 0.0128109990860742				1	4 6	5 0.018839				14	65	0.0232512				14	65	0.022007
1	4 6	6 0.0153893790860403				1	4 6	6 0.017958				14	66	0.0264154				14	66	0.022105
1	4 6	7 0.0106677520104043				1	4 6	7 0.017343				14	67	0.0177228				14	67	0.017875
1	4 6	8 0.0115873699987243				1	4 6	8 0.011220				14	68	0.0199805				14	68	0.021566
1	4 6	9 0.0124541164915609				1	4 6	9 0.012310				14	69	0.0256534				14	69	0.021932
1	4 7	0 0.0192085072198809				1	4 7	0 0.016001				14	70	0.0245248				14	70	0.0299
1	4 7	1 0.0161945220969428				1	4 7	1 0.018619				14	71	0.0235543				14	71	0.020495
1	4 7	2 0.015694792024889				1	4 7	2 0.018019				14	72	0.0231666				14	72	0.012781
1	4 7	3 0.0187801252610281				1	4 7	3 0.015279				14	73	0.0251177				14	73	0.01539
1	4 7	4 0.0175644165686547				1	4 7	4 0.020953				14	74	0.0273971				14	74	0.015904
1	4 7	5 0.0152364383618041				1	4 7	5 0.012769				14	75	0.0184995				14	75	0.022598
1	4 7	6 0.0123412296510961				1	4 7	6 0.011739				14	76	0.01725				14	76	0.015684
1	4 7	7 0.0105531940293134				1	4 7	7 0.009697				14	77	0.0153587				14	77	0.018217
1	4 7	8 0.00776796703049821				1	4 7	8 0.007398				14	78	0.0194786				14	78	0.017366
1	4 7	9 0.0137629294822187				1	4 7	9 0.006748				14	79	0.0196799				14	79	0.015146
1	4 8	0 0.00854827349776816				1	4 8	0 0.003716				14	80	0.0100789				14	80	0.022546
1	4 8	1 0.016350797724327				1	4 8	1 0.011820				14	81	0.0219112				14	81	0.015287
1	4 8	2 0.0145578224617089				1	4 8	2 0.015863				14	82	0.0205588				14	82	0.010143
1	4 8	3 0.0139361526152023				1	4 8	3 0.012659				14	83	0.0183208				14	83	0.010152
1	4 8	4 0.0121488714045852				1	4 8	4 0.009031				14	84	0.0171985				14	84	0.013669
1	4 8	5 0.00685885730724131				1	4 8	5 0.005915				14	85	0.0121106				14	85	0.010475
1	4 8	6 0.00856975669299199				1	4 8	6 0.006390				14	86	0.0165248				14	86	0.009509
1	4 8	7 0.00996907873374318				1	4 8	7 0.009713				14	87	0.0139088				14	87	0.008802
1	4 8	8 0.0143551699151599				1	4 8	8 0.016982				14	88	0.0204209				14	88	0.015105
1	4 8	9 0.0168632402701065				1	4 8	9 0.013520				14	89	0.0181059				14	89	0.009263
1	4 9	0 0.0109416770445852				1	4 9	0 0.011287				14	90	0.0110179				14	90	0.017217
1	5 0	0.0481223				1	5 0	0.054131				15	0	0.0822674				15	0	0.074859
1	5 1	0.0664789				1	5 1	0.054893				15	1	0.0964571				15	1	0.090669
1	5 2	0.0822384				1	5 2	0.069068				15	2	0.112979				15	2	0.107964
1	5 3	0.0645518				1	5 3	0.065694				15	3	0.104688				15	3	0.113154
1	5 4	0.0596817				1	5 4	0.061764				15	4	0.109977				15	4	0.113387
1	5 5	0.0600476				1	5 5	0.047669				15	5	0.110931				15	5	0.088003
1	5 6	0.0654461				1	5 6	0.084333				15	6	0.127477				15	6	0.110982
1	5 7	0.0714936				1	5 7	0.066525				15	7	0.12385				15	7	0.128975
1	5 8	0.0801821				1	5 8	0.076503				15	8	0.118485				15	8	0.134575
1	5 9	0.108702				1	5 9	0.124831				15	9	0.169082				15	9	0.148729
1	5 1	0 0.137670649096843				1	5 1	0 0.139881				15	10	0.184972				15	10	0.171162
1	5 1	1 0.152609668695818				1	5 1	1 0.172732				15	11	0.205196				15	11	0.17385
1	5 1	2 0.193026518308729				1	5 1	2 0.169932				15	12	0.247812				15	12	0.31117
1	5 1	3 0.75501045219147				1	5 1	3 0.500799				15	13	0.669794				15	13	0.58929
1	5 1	4 1				1	5 1	4 0.000000				15	14	1				15	14	0
1	5 1	6 1				1	5 1	6 0.000000				15	16	1				15	16	0
1	5 1	7 0.375671674948466				1	5 1	7 0.433545				15	17	0.456363				15	17	0.446007
1	5 1	8 0.151718762600419				1	5 1	8 0.124684				15	18	0.244027				15	18	0.284855
1	5 1	9 0.111563614347373				1	5 1	9 0.106305				15	19	0.174195				15	19	0.133581
1	5 2	0 0.0992851576077441				1	5 2	0 0.109515				15	20	0.152482				15	20	0.1253
1	5 2	1 0.0611246429643098				1	5 2	1 0.049084				15	21	0.108253				15	21	0.098685
1	5 2	2 0.0392850115212788				1	5 2	2 0.041474				15	22	0.0916161				15	22	0.074939
1	5 2	3 0.0422604903178244				1	5 2	3 0.035808				15	23	0.0982714				15	23	0.09751
1	5 2	4 0.0380719220559353				1	5 2	4 0.037978				15	24	0.0948167				15	24	0.119474
1	5 2	5 0.0379828074675564				1	5 2	5 0.039190				15	25	0.0772257				15	25	0.082718
1	5 2	6 0.0458254427581951				1	5 2	6 0.052495				15	26	0.0885995				15	26	0.079206
1	5 2	7 0.0526525686833264				1	5 2	7 0.052590				15	27	0.101179				15	27	0.10323
1	5 2	8 0.0396648363311432				1	5 2	8 0.037802				15	28	0.0758097				15	28	0.073338
1	5 2	9 0.0342740981982891				1	5 2	9 0.029583				15	29	0.0717856				15	29	0.064399
1	5 3	0 0.03733331847875				1	5 3	0 0.021044				15	30	0.0702802				15	30	0.049266
1	5 3	1 0.0383307090645988				1	5 3	1 0.025866				15	31	0.064064				15	31	0.064037
1	5 3	2 0.032764888516475				1	5 3	2 0.033587				15	32	0.0583884				15	32	0.052762
1	5 3	3 0.0273725087554119				1	5 3	3 0.023407				15	33	0.050959				15	33	0.059185
1	5 3	4 0.0221782550739039				1	5 3	4 0.020294				15	34	0.0492514				15	34	0.054477
1	5 3	5 0.0215773582800813				1	5 3	5 0.024909				15	35	0.045498				15	35	0.039201
1	5 3	6 0.0187379593948981				1	5 3	6 0.025858				15	36	0.0477867				15	36	0.035277
1	5 3	7 0.0204095408627822				1	5 3	7 0.019870				15	37	0.0396797				15	37	0.031102
1	5 3	8 0.0177029589223305				1	5 3	8 0.021873				15	38	0.045476				15	38	0.02882
1	5 3	9 0.0185311474420444				1	5 3	9 0.020052				15	39	0.0457282				15	39	0.039889
1	5 4	0 0.0193943764236513				1	5 4	0 0.023218				15	40	0.0398412				15	40	0.049052
1	5 4	1 0.0222478840888008				1	5 4	1 0.028632				15	41	0.0405759				15	41	0.037737
1	5 4	2 0.0166762569725853				1	5 4	2 0.018105				15	42	0.0429012				15	42	0.025852
1	5 4	3 0.0167435563510464				1	5 4	3 0.017348				15	43	0.0422347				15	43	0.033048
1	5 4	4 0.0163596127144511				1	5 4	4 0.010956				15	44	0.0403993				15	44	0.031724
1	5 4	5 0.0139637633260553				1	5 4	5 0.011255				15	45	0.0332676				15	45	0.026056
1	5 4	6 0.0140936696086366				1	5 4	6 0.014136				15	46	0.0368048				15	46	0.035241
1	5 4	7 0.0168672594924292				1	5 4	7 0.011596				15	47	0.0309745				15	47	0.041998
1	5 4	8 0.0190089663888245				1	5 4	8 0.014848				15	48	0.0450016				15	48	0.028344
1	5 4	9 0.0213146608761337				1	5 4	9 0.012494				15	49	0.0386286				15	49	0.030851
1	5 5	0 0.021594217248429				1	5 5	0 0.012118				15	50	0.0353005				15	50	0.026405
1	5 5	1 0.0151211056797606				1	5 5	1 0.012958				15	51	0.0371892				15	51	0.024277
1	5 5	2 0.0145464823153849				1	5 5	2 0.015875				15	52	0.0340614				15	52	0.015988
1	5 5	3 0.0209523037282225				1	5 5	3 0.013883				15	53	0.0281703				15	53	0.02427
1	5 5	4 0.0131130678991446				1	5 5	4 0.013159				15	54	0.0277467				15	54	0.016949
1	5 5	5 0.0133668230406688				1	5 5	5 0.016354				15	55	0.0314677				15	55	0.021729
1	5 5	6 0.0133119760577564				1	5 5	6 0.012920				15	56	0.0321016				15	56	0.031474
1	5 5	7 0.013150668563233				1	5 5	7 0.009445				15	57	0.0336899				15	57	0.041386
1	5 5	8 0.0130634759710268				1	5 5	8 0.004317				15	58	0.0397393				15	58	0.027827
1	5 5	9 0.0128393383847279				1	5 5	9 0.007327				15	59	0.0268944				15	59	0.028706
1	5 6	0 0.0132985847984342				1	5 6	0 0.010046				15	60	0.0293781				15	60	0.025056
1	5 6	1 0.013505472376857				1	5 6	1 0.005077				15	61	0.0214158				15	61	0.012502
1	5 6	2 0.0109113843928156				1	5 6	2 0.006538				15	62	0.0210768				15	62	0.017601
1	5 6	3 0.00877581239015386				1	5 6	3 0.010323				15	63	0.0189544				15	63	0.010815
1	5 6	4 0.00819932605443993				1	5 6	4 0.008318				15	64	0.0233068				15	64	0.017621
1	5 6	5 0.00935513007339664				1	5 6	5 0.009426				15	65	0.0221435				15	65	0.029844
1	5 6	6 0.011498864103951				1	5 6	6 0.012262				15	66	0.0253618				15	66	0.023711
1	5 6	7 0.0105919715010392				1	5 6	7 0.011520				15	67	0.0163506				15	67	0.015008
1	5 6	8 0.013648378879232				1	5 6	8 0.010274				15	68	0.0219901				15	68	0.018211
1	5 6	9 0.0178687264809091				1	5 6	9 0.014632				15	69	0.0269933				15	69	0.033389
1	5 7	0 0.019981861668365				1	5 7	0 0.017617				15	70	0.0238949				15	70	0.038009
1	5 7	1 0.0149668424303269				1	5 7	1 0.017319				15	71	0.0222724				15	71	0.01852
1	5 7	2 0.0144185515202326				1	5 7	2 0.014348				15	72	0.0199985				15	72	0.021941
1	5 7	3 0.0104259955110138				1	5 7	3 0.013145				15	73	0.0221032				15	73	0.019885
1	5 7	4 0.0112583987728147				1	5 7	4 0.012972				15	74	0.0246974				15	74	0.014019
1	5 7	5 0.0113900758004302				1	5 7	5 0.014591				15	75	0.0215229				15	75	0.019598
1	5 7	6 0.00814211992267452				1	5 7	6 0.007343				15	76	0.0130544				15	76	0.016091
1	5 7	7 0.00826950658263399				1	5 7	7 0.007218				15	77	0.0138151				15	77	0.021749
1	5 7	8 0.00905090869839394				1	5 7	8 0.003172				15	78	0.0147799				15	78	0.010718
1	5 7	9 0.00887855064814064				1	5 7	9 0.006072				15	79	0.0173243				15	79	0.003982
1	5 8	0 0.00725026205181982				1	5 8	0 0.002712				15	80	0.0154681				15	80	0.010594
1	5 8	1 0.0126190447907743				1	5 8	1 0.007649				15	81	0.0180876				15	81	0.017028
1	5 8	2 0.0136840778369346				1	5 8	2 0.011171				15	82	0.0203323				15	82	0.014341
1	5 8	3 0.00966366579489446				1	5 8	3 0.006793				15	83	0.012799				15	83	0.00998
1	5 8	4 0.00793169823228737				1	5 8	4 0.008837				15	84	0.0138335				15	84	0.016857
1	5 8	5 0.00637546789170743				1	5 8	5 0.005067				15	85	0.0139517				15	85	0.00164
1	5 8	6 0.00762414564318883				1	5 8	6 0.006005				15	86	0.0116574				15	86	0.010557
1	5 8	7 0.00554933417404373				1	5 8	7 0.007493				15	87	0.0126456				15	87	0.017445
1	5 8	8 0.0128913890661069				1	5 8	8 0.015533				15	88	0.0128978				15	88	0.021237
1	5 8	9 0.0166710554090469				1	5 8	9 0.014461				15	89	0.0193504				15	89	0.0231
1	5 9	0 0.0111480832017018				1	5 9	0 0.006918				15	90	0.0182696				15	90	0.023159
1	6 0	0.0390878				1	6 0	0.048672				16	0	0.0753862				16	0	0.081177
1	6 1	0.0512849				1	6 1	0.053577				16	1	0.0875371				16	1	0.102532
1	6 2	0.0635367				1	6 2	0.059556				16	2	0.102946				16	2	0.133023
1	6 3	0.045813				1	6 3	0.049024				16	3	0.0924491				16	3	0.114186
1	6 4	0.048441				1	6 4	0.049162				16	4	0.0931061				16	4	0.099008
1	6 5	0.0463201				1	6 5	0.039188				16	5	0.085302				16	5	0.077687
1	6 6	0.053748				1	6 6	0.069346				16	6	0.104271				16	6	0.070869
1	6 7	0.0499871				1	6 7	0.039396				16	7	0.0977376				16	7	0.113643
1	6 8	0.0527046				1	6 8	0.055497				16	8	0.0965727				16	8	0.103925
1	6 9	0.0679355				1	6 9	0.071047				16	9	0.111178				16	9	0.125729
1	6 1	0 0.0787235060574605				1	6 1	0 0.080416				16	10	0.131227				16	10	0.14322
1	6 1	1 0.0966187660459935				1	6 1	1 0.096607				16	11	0.142801				16	11	0.152576
1	6 1	2 0.104858835836958				1	6 1	2 0.092554				16	12	0.179613				16	12	0.193076
1	6 1	3 0.230401965763087				1	6 1	3 0.232977				16	13	0.284061				16	13	0.292952
1	6 1	4 0.424312380968121				1	6 1	4 0.454215				16	14	0.48358				16	14	0.491192
1	6 1	5 1				1	6 1	5 0.000000				16	15	1				16	15	0
1	6 1	7 1				1	6 1	7 0.000000				16	17	1				16	17	0
1	6 1	8 0.298223345104115				1	6 1	8 0.281247				16	18	0.434053				16	18	0.543939
1	6 1	9 0.182141453458512				1	6 1	9 0.153334				16	19	0.281435				16	19	0.278922
1	6 2	0 0.143771050192727				1	6 2	0 0.124122				16	20	0.212027				16	20	0.175253
1	6 2	1 0.0743551887293259				1	6 2	1 0.076307				16	21	0.135786				16	21	0.116578
1	6 2	2 0.0534969927215739				1	6 2	2 0.051023				16	22	0.117704				16	22	0.101321
1	6 2	3 0.0582488239117278				1	6 2	3 0.050139				16	23	0.107659				16	23	0.126347
1	6 2	4 0.0567656773833878				1	6 2	4 0.052689				16	24	0.108195				16	24	0.115997
1	6 2	5 0.0494002449678193				1	6 2	5 0.046574				16	25	0.102407				16	25	0.121878
1	6 2	6 0.0476052444155682				1	6 2	6 0.048348				16	26	0.0996795				16	26	0.125245
1	6 2	7 0.0590235248642484				1	6 2	7 0.037197				16	27	0.105733				16	27	0.107062
1	6 2	8 0.0486846610760803				1	6 2	8 0.039627				16	28	0.0976718				16	28	0.113303
1	6 2	9 0.050883336160377				1	6 2	9 0.035862				16	29	0.0907206				16	29	0.080901
1	6 3	0 0.0422437789115629				1	6 3	0 0.047030				16	30	0.0902176				16	30	0.075796
1	6 3	1 0.0365590971030095				1	6 3	1 0.039734				16	31	0.0759691				16	31	0.056971
1	6 3	2 0.0300215986625563				1	6 3	2 0.032666				16	32	0.0606685				16	32	0.057878
1	6 3	3 0.0265024826952097				1	6 3	3 0.023358				16	33	0.0492358				16	33	0.044844
1	6 3	4 0.0287038507875794				1	6 3	4 0.028430				16	34	0.0502532				16	34	0.036942
1	6 3	5 0.0241681242726573				1	6 3	5 0.025672				16	35	0.057825				16	35	0.024033
1	6 3	6 0.0231828522231372				1	6 3	6 0.024528				16	36	0.0469075				16	36	0.026304
1	6 3	7 0.0187984321823466				1	6 3	7 0.016412				16	37	0.0532593				16	37	0.023707
1	6 3	8 0.0197685348494059				1	6 3	8 0.010854				16	38	0.0493298				16	38	0.038278
1	6 3	9 0.0186782410186152				1	6 3	9 0.011741				16	39	0.0428268				16	39	0.047513
1	6 4	0 0.0200975318986806				1	6 4	0 0.016908				16	40	0.0381811				16	40	0.035456
1	6 4	1 0.0220935544364283				1	6 4	1 0.022866				16	41	0.0438989				16	41	0.034975
1	6 4	2 0.0146896249170978				1	6 4	2 0.016405				16	42	0.0434455				16	42	0.015818
1	6 4	3 0.0164328145763599				1	6 4	3 0.014971				16	43	0.0416182				16	43	0.024525
1	6 4	4 0.0134968178605017				1	6 4	4 0.016091				16	44	0.0346689				16	44	0.03606
1	6 4	5 0.0144539203077673				1	6 4	5 0.015469				16	45	0.033789				16	45	0.030815
1	6 4	6 0.0129051400080141				1	6 4	6 0.016291				16	46	0.0303218				16	46	0.02931
1	6 4	7 0.0143277916145926				1	6 4	7 0.017356				16	47	0.0366522				16	47	0.035405
1	6 4	8 0.0206538962994159				1	6 4	8 0.015503				16	48	0.0405256				16	48	0.036625
1	6 4	9 0.0176318893325671				1	6 4	9 0.015265				16	49	0.0387779				16	49	0.032554
1	6 5	0 0.0187926625047764				1	6 5	0 0.017580				16	50	0.0385882				16	50	0.033746
1	6 5	1 0.0154363646988107				1	6 5	1 0.017922				16	51	0.0354007				16	51	0.03062
1	6 5	2 0.0177886076462099				1	6 5	2 0.015494				16	52	0.0388174				16	52	0.025272
1	6 5	3 0.0212419865486829				1	6 5	3 0.016630				16	53	0.0333729				16	53	0.032036
1	6 5	4 0.0149588371871509				1	6 5	4 0.019816				16	54	0.0314045				16	54	0.028965
1	6 5	5 0.0152215511918331				1	6 5	5 0.014975				16	55	0.0288307				16	55	0.041421
1	6 5	6 0.0134762384830559				1	6 5	6 0.014590				16	56	0.0271995				16	56	0.037326
1	6 5	7 0.011803402737439				1	6 5	7 0.012717				16	57	0.0298085				16	57	0.042907
1	6 5	8 0.0133878690832123				1	6 5	8 0.008442				16	58	0.0335146				16	58	0.011769
1	6 5	9 0.0118694496826936				1	6 5	9 0.013106				16	59	0.0249393				16	59	0.013234
1	6 6	0 0.0144016113927375				1	6 6	0 0.011107				16	60	0.0259349				16	60	0.014146
1	6 6	1 0.0123390807782159				1	6 6	1 0.006309				16	61	0.0227202				16	61	0.01844
1	6 6	2 0.00903163155635872				1	6 6	2 0.007309				16	62	0.0222182				16	62	0.020848
1	6 6	3 0.00891793312441985				1	6 6	3 0.008629				16	63	0.0209265				16	63	0.016942
1	6 6	4 0.0108886284745983				1	6 6	4 0.011114				16	64	0.0166193				16	64	0.013838
1	6 6	5 0.0103123302805443				1	6 6	5 0.010221				16	65	0.0191768				16	65	0.025896
1	6 6	6 0.0123875862804741				1	6 6	6 0.006871				16	66	0.0218834				16	66	0.02029
1	6 6	7 0.00903982678572074				1	6 6	7 0.009161				16	67	0.0142154				16	67	0.016673
1	6 6	8 0.0110232180088902				1	6 6	8 0.008268				16	68	0.0225693				16	68	0.023824
1	6 6	9 0.0169173199301707				1	6 6	9 0.012830				16	69	0.0291712				16	69	0.025673
1	6 7	0 0.0174669960793492				1	6 7	0 0.019076				16	70	0.027225				16	70	0.029218
1	6 7	1 0.0161994635823043				1	6 7	1 0.011693				16	71	0.0280183				16	71	0.029446
1	6 7	2 0.0137993072255177				1	6 7	2 0.012617				16	72	0.0223775				16	72	0.030257
1	6 7	3 0.0124136180770048				1	6 7	3 0.014457				16	73	0.0239367				16	73	0.031262
1	6 7	4 0.012249370407914				1	6 7	4 0.014913				16	74	0.0244794				16	74	0.032162
1	6 7	5 0.0116002945929489				1	6 7	5 0.011595				16	75	0.0209268				16	75	0.017628
1	6 7	6 0.00830743372783811				1	6 7	6 0.006725				16	76	0.0182134				16	76	0.010869
1	6 7	7 0.00973521127238581				1	6 7	7 0.002692				16	77	0.0127726				16	77	0.018263
1	6 7	8 0.00660807554175391				1	6 7	8 0.002497				16	78	0.0104433				16	78	0.010241
1	6 7	9 0.00812585489172374				1	6 7	9 0.007022				16	79	0.0139432				16	79	0.012524
1	6 8	0 0.00849971634877981				1	6 8	0 0.005355				16	80	0.00911106				16	80	0.015533
1	6 8	1 0.0102743311988232				1	6 8	1 0.006382				16	81	0.0216827				16	81	0.010508
1	6 8	2 0.0114316532627416				1	6 8	2 0.012051				16	82	0.0162827				16	82	0.016727
1	6 8	3 0.0084748318474692				1	6 8	3 0.009502				16	83	0.0117193				16	83	0.019108
1	6 8	4 0.00966637171465005				1	6 8	4 0.007389				16	84	0.0110312				16	84	0.014291
1	6 8	5 0.0048813316769981				1	6 8	5 0.000458				16	85	0.0131591				16	85	0.006742
1	6 8	6 0.00805893068986677				1	6 8	6 0.005834				16	86	0.0120936				16	86	0.015035
1	6 8	7 0.00643665451074794				1	6 8	7 0.004815				16	87	0.013636				16	87	0.007034
1	6 8	8 0.0129179889766695				1	6 8	8 0.013076				16	88	0.0145765				16	88	0.014283
1	6 8	9 0.0156298241273898				1	6 8	9 0.017146				16	89	0.0235418				16	89	0.029381
1	6 9	0 0.0120411252582982				1	6 9	0 0.012057				16	90	0.0169467				16	90	0.018908
1	7 0	0.0370655				1	7 0	0.053567				17	0	0.0682075				17	0	0.069832
1	7 1	0.0471154				1	7 1	0.056821				17	1	0.0828577				17	1	0.076338
1	7 2	0.0414326				1	7 2	0.052371				17	2	0.0809089				17	2	0.097513
1	7 3	0.041285				1	7 3	0.037286				17	3	0.072778				17	3	0.101402
1	7 4	0.0428341				1	7 4	0.031214				17	4	0.0766323				17	4	0.104002
1	7 5	0.0305479				1	7 5	0.034451				17	5	0.0759617				17	5	0.083921
1	7 6	0.0338849				1	7 6	0.044184				17	6	0.0741393				17	6	0.062506
1	7 7	0.0389723				1	7 7	0.031162				17	7	0.0806547				17	7	0.076229
1	7 8	0.0424702				1	7 8	0.037728				17	8	0.0719132				17	8	0.089955
1	7 9	0.0465577				1	7 9	0.049326				17	9	0.0970518				17	9	0.094064
1	7 1	0 0.0531365354355225				1	7 1	0 0.042289				17	10	0.100242				17	10	0.076482
1	7 1	1 0.0544600013413394				1	7 1	1 0.049975				17	11	0.108048				17	11	0.101018
1	7 1	2 0.0620805132681557				1	7 1	2 0.042943				17	12	0.116612				17	12	0.120739
1	7 1	3 0.107612860832647				1	7 1	3 0.093396				17	13	0.160678				17	13	0.143537
1	7 1	4 0.154468360733522				1	7 1	4 0.148539				17	14	0.231429				17	14	0.255266
1	7 1	5 0.375671674948466				1	7 1	5 0.433545				17	15	0.456363				17	15	0.446007
1	7 1	6 1				1	7 1	6 0.000000				17	16	1				17	16	0
1	7 1	8 1				1	7 1	8 0.000000				17	18	1				17	18	0
1	7 1	9 0.534269376211531				1	7 1	9 0.501178				17	19	0.520195				17	19	0.517647
1	7 2	0 0.290499576607484				1	7 2	0 0.281825				17	20	0.346011				17	20	0.354322
1	7 2	1 0.111824467225243				1	7 2	1 0.104115				17	21	0.161028				17	21	0.193189
1	7 2	2 0.0853103640157458				1	7 2	2 0.117728				17	22	0.149896				17	22	0.148315
1	7 2	3 0.0833944363338583				1	7 2	3 0.049486				17	23	0.127427				17	23	0.121682
1	7 2	4 0.0785701890499045				1	7 2	4 0.065516				17	24	0.115874				17	24	0.150786
1	7 2	5 0.0698975225580006				1	7 2	5 0.057951				17	25	0.112769				17	25	0.126119
1	7 2	6 0.0625077055076885				1	7 2	6 0.053017				17	26	0.110564				17	26	0.126395
1	7 2	7 0.0650417707686443				1	7 2	7 0.069234				17	27	0.0940136				17	27	0.093587
1	7 2	8 0.0590842651079782				1	7 2	8 0.063531				17	28	0.086451				17	28	0.08911
1	7 2	9 0.0596622289090801				1	7 2	9 0.063210				17	29	0.0869972				17	29	0.095719
1	7 3	0 0.0550980044662617				1	7 3	0 0.056246				17	30	0.0858516				17	30	0.085521
1	7 3	1 0.0425170085594126				1	7 3	1 0.045919				17	31	0.073404				17	31	0.086988
1	7 3	2 0.0354303578151869				1	7 3	2 0.038388				17	32	0.06044				17	32	0.046221
1	7 3	3 0.0222122127989894				1	7 3	3 0.029527				17	33	0.0468212				17	33	0.050854
1	7 3	4 0.0254369184255391				1	7 3	4 0.029479				17	34	0.050695				17	34	0.056096
1	7 3	5 0.0236195585281774				1	7 3	5 0.023426				17	35	0.0517136				17	35	0.035464
1	7 3	6 0.0190416919704902				1	7 3	6 0.025324				17	36	0.0508987				17	36	0.038765
1	7 3	7 0.0207835406592941				1	7 3	7 0.018921				17	37	0.041741				17	37	0.038671
1	7 3	8 0.0199178566134782				1	7 3	8 0.017486				17	38	0.0380063				17	38	0.045508
1	7 3	9 0.0210135014144195				1	7 3	9 0.017133				17	39	0.0470309				17	39	0.042992
1	7 4	0 0.0209010701718958				1	7 4	0 0.019773				17	40	0.0337356				17	40	0.031092
1	7 4	1 0.021745892627776				1	7 4	1 0.018639				17	41	0.0432919				17	41	0.027363
1	7 4	2 0.0142535641961847				1	7 4	2 0.015294				17	42	0.0439933				17	42	0.03279
1	7 4	3 0.0156138154855637				1	7 4	3 0.007395				17	43	0.0389335				17	43	0.041152
1	7 4	4 0.0154015326683645				1	7 4	4 0.020260				17	44	0.0399394				17	44	0.037356
1	7 4	5 0.0146991371380791				1	7 4	5 0.010960				17	45	0.030091				17	45	0.034434
1	7 4	6 0.0192363761643848				1	7 4	6 0.022592				17	46	0.0299289				17	46	0.026708
1	7 4	7 0.0143569461937725				1	7 4	7 0.019365				17	47	0.0392721				17	47	0.037836
1	7 4	8 0.0199410994865799				1	7 4	8 0.009177				17	48	0.0375563				17	48	0.05016
1	7 4	9 0.0184289828316677				1	7 4	9 0.013367				17	49	0.047197				17	49	0.040787
1	7 5	0 0.0205903560651006				1	7 5	0 0.012898				17	50	0.0373728				17	50	0.034736
1	7 5	1 0.0128212989196906				1	7 5	1 0.013310				17	51	0.0356851				17	51	0.030068
1	7 5	2 0.01275010574668				1	7 5	2 0.014816				17	52	0.035324				17	52	0.033752
1	7 5	3 0.0166234186785712				1	7 5	3 0.016114				17	53	0.0326117				17	53	0.034769
1	7 5	4 0.0149182945039689				1	7 5	4 0.019954				17	54	0.0309043				17	54	0.037631
1	7 5	5 0.0131289603358277				1	7 5	5 0.010690				17	55	0.0280331				17	55	0.020976
1	7 5	6 0.0114158346071016				1	7 5	6 0.010415				17	56	0.0273537				17	56	0.018066
1	7 5	7 0.0118234785592658				1	7 5	7 0.012982				17	57	0.0366002				17	57	0.020606
1	7 5	8 0.0129521809565668				1	7 5	8 0.006900				17	58	0.0315082				17	58	0.020221
1	7 5	9 0.0110418532558505				1	7 5	9 0.010393				17	59	0.0249558				17	59	0.01981
1	7 6	0 0.0104107228350927				1	7 6	0 0.007086				17	60	0.0234561				17	60	0.008497
1	7 6	1 0.00932990617928779				1	7 6	1 0.010449				17	61	0.0220656				17	61	0.010156
1	7 6	2 0.0103092001197909				1	7 6	2 0.009752				17	62	0.0213968				17	62	0.01993
1	7 6	3 0.0071506244421692				1	7 6	3 0.009509				17	63	0.0201004				17	63	0.025602
1	7 6	4 0.00987048881490454				1	7 6	4 0.008326				17	64	0.0195242				17	64	0.030326
1	7 6	5 0.0107128285386845				1	7 6	5 0.010195				17	65	0.0180255				17	65	0.023774
1	7 6	6 0.011046106732985				1	7 6	6 0.008618				17	66	0.0198657				17	66	0.012119
1	7 6	7 0.00637855562836105				1	7 6	7 0.013057				17	67	0.0196722				17	67	0.023042
1	7 6	8 0.0107718183271668				1	7 6	8 0.008294				17	68	0.0247375				17	68	0.029762
1	7 6	9 0.0118495048222183				1	7 6	9 0.013795				17	69	0.0163728				17	69	0.019928
1	7 7	0 0.013633179984354				1	7 7	0 0.024496				17	70	0.0206197				17	70	0.030664
1	7 7	1 0.0140593171549705				1	7 7	1 0.015815				17	71	0.0235098				17	71	0.029818
1	7 7	2 0.011794827535705				1	7 7	2 0.008475				17	72	0.0228921				17	72	0.022216
1	7 7	3 0.0133860245571348				1	7 7	3 0.016365				17	73	0.0204449				17	73	0.03254
1	7 7	4 0.0105416749639598				1	7 7	4 0.012440				17	74	0.0206573				17	74	0.022955
1	7 7	5 0.00952068182242423				1	7 7	5 0.009467				17	75	0.0202759				17	75	0.020914
1	7 7	6 0.00822742925375566				1	7 7	6 0.002388				17	76	0.0185554				17	76	0.013806
1	7 7	7 0.00843529627552557				1	7 7	7 0.006796				17	77	0.017051				17	77	0.009757
1	7 7	8 0.0077502005553204				1	7 7	8 0.005284				17	78	0.0131851				17	78	0.0091
1	7 7	9 0.00677887865652394				1	7 7	9 0.005784				17	79	0.0108757				17	79	0.005796
1	7 8	0 0.00913464464873104				1	7 8	0 0.003759				17	80	0.0191061				17	80	0.011527
1	7 8	1 0.0107438885133024				1	7 8	1 0.005463				17	81	0.0170601				17	81	0.009225
1	7 8	2 0.0131924636796215				1	7 8	2 0.009692				17	82	0.021916				17	82	0.016334
1	7 8	3 0.0103978277532853				1	7 8	3 0.007836				17	83	0.0123565				17	83	0.013883
1	7 8	4 0.0118152095488606				1	7 8	4 0.010716				17	84	0.016715				17	84	0.010639
1	7 8	5 0.00675754486791238				1	7 8	5 0.000458				17	85	0.0136965				17	85	0.007584
1	7 8	6 0.00519317998287837				1	7 8	6 0.002124				17	86	0.00683083				17	86	0.007247
1	7 8	7 0.0103828944701625				1	7 8	7 0.005166				17	87	0.0139216				17	87	0.004357
1	7 8	8 0.00990696800713787				1	7 8	8 0.009089				17	88	0.0172497				17	88	0.018719
1	7 8	9 0.0191685732303045				1	7 8	9 0.016525				17	89	0.0242789				17	89	0.019398
1	7 9	0 0.0129217075412416				1	7 9	0 0.014492				17	90	0.018043				17	90	0.017143
1	8 0	0.0262573				1	8 0	0.032722				18	0	0.0676352				18	0	0.081255
1	8 1	0.0278869				1	8 1	0.03416				18	1	0.0631308				18	1	0.080285
1	8 2	0.0353365				1	8 2	0.037428				18	2	0.0735322				18	2	0.068756
1	8 3	0.032679				1	8 3	0.023028				18	3	0.0729908				18	3	0.083158
1	8 4	0.0330155				1	8 4	0.027548				18	4	0.0805418				18	4	0.090753
1	8 5	0.0282199				1	8 5	0.022074				18	5	0.078111				18	5	0.041289
1	8 6	0.0355393				1	8 6	0.031038				18	6	0.07713				18	6	0.061406
1	8 7	0.0327597				1	8 7	0.031827				18	7	0.0898623				18	7	0.039364
1	8 8	0.0333366				1	8 8	0.023793				18	8	0.0738855				18	8	0.065488
1	8 9	0.0410936				1	8 9	0.033924				18	9	0.0871358				18	9	0.079457
1	8 1	0 0.0416268587197056				1	8 1	0 0.033628				18	10	0.0924679				18	10	0.087746
1	8 1	1 0.0470798311624122				1	8 1	1 0.031624				18	11	0.0933573				18	11	0.078137
1	8 1	2 0.051690777450772				1	8 1	2 0.053839				18	12	0.119039				18	12	0.066341
1	8 1	3 0.0684377830655832				1	8 1	3 0.055190				18	13	0.137773				18	13	0.089147
1	8 1	4 0.0988394647716547				1	8 1	4 0.069406				18	14	0.161271				18	14	0.146726
1	8 1	5 0.151718762600419				1	8 1	5 0.124684				18	15	0.244027				18	15	0.284855
1	8 1	6 0.298223345104115				1	8 1	6 0.281247				18	16	0.434053				18	16	0.543939
1	8 1	7 1				1	8 1	7 0.000000				18	17	1				18	17	0
1	8 1	9 1				1	8 1	9 0.000000				18	19	1				18	19	0
1	8 2	0 0.713870511465685				1	8 2	0 0.667951				18	20	0.661042				18	20	0.621553
1	8 2	1 0.300194036765241				1	8 2	1 0.311555				18	21	0.340765				18	21	0.316256
1	8 2	2 0.238241017139558				1	8 2	2 0.233148				18	22	0.278891				18	22	0.245569
1	8 2	3 0.203477603063448				1	8 2	3 0.170077				18	23	0.224102				18	23	0.239876
1	8 2	4 0.178562113714738				1	8 2	4 0.160601				18	24	0.210514				18	24	0.161925
1	8 2	5 0.13481434513016				1	8 2	5 0.131727				18	25	0.182633				18	25	0.156002
1	8 2	6 0.0863517096580197				1	8 2	6 0.083516				18	26	0.134162				18	26	0.138183
1	8 2	7 0.0862311698788596				1	8 2	7 0.066081				18	27	0.129551				18	27	0.099331
1	8 2	8 0.0661886601930688				1	8 2	8 0.064522				18	28	0.106217				18	28	0.098649
1	8 2	9 0.0622524415438329				1	8 2	9 0.061229				18	29	0.094599				18	29	0.058744
1	8 3	0 0.0567672267852928				1	8 3	0 0.066642				18	30	0.096905				18	30	0.106118
1	8 3	1 0.0429714813396306				1	8 3	1 0.040547				18	31	0.0798534				18	31	0.086911
1	8 3	2 0.0369669771545116				1	8 3	2 0.044011				18	32	0.0705221				18	32	0.053881
1	8 3	3 0.0401554802677396				1	8 3	3 0.038395				18	33	0.0689132				18	33	0.042588
1	8 3	4 0.0299316964615423				1	8 3	4 0.033501				18	34	0.0685706				18	34	0.076977
1	8 3	5 0.0259429272643605				1	8 3	5 0.025122				18	35	0.0612235				18	35	0.080515
1	8 3	6 0.0218542216443035				1	8 3	6 0.021791				18	36	0.0570993				18	36	0.073465
1	8 3	7 0.0248253455147803				1	8 3	7 0.022123				18	37	0.0512739				18	37	0.059699
1	8 3	8 0.0211120581317887				1	8 3	8 0.022599				18	38	0.0579053				18	38	0.037975
1	8 3	9 0.0205834907390404				1	8 3	9 0.016816				18	39	0.0482687				18	39	0.045619
1	8 4	0 0.0190025179256578				1	8 4	0 0.015354				18	40	0.0523992				18	40	0.041732
1	8 4	1 0.0210466512370831				1	8 4	1 0.025226				18	41	0.045777				18	41	0.059855
1	8 4	2 0.0216029104998319				1	8 4	2 0.020537				18	42	0.0489846				18	42	0.043656
1	8 4	3 0.0164182059298267				1	8 4	3 0.017498				18	43	0.0473119				18	43	0.055536
1	8 4	4 0.0188763615645919				1	8 4	4 0.020171				18	44	0.0364003				18	44	0.034378
1	8 4	5 0.018451308975309				1	8 4	5 0.008358				18	45	0.0537844				18	45	0.042134
1	8 4	6 0.0163711705148522				1	8 4	6 0.015282				18	46	0.0500888				18	46	0.046668
1	8 4	7 0.0175812626253199				1	8 4	7 0.019852				18	47	0.038691				18	47	0.026514
1	8 4	8 0.0205812127493347				1	8 4	8 0.013354				18	48	0.0416837				18	48	0.045916
1	8 4	9 0.0206288070557107				1	8 4	9 0.009962				18	49	0.0507061				18	49	0.057269
1	8 5	0 0.0139679098206774				1	8 5	0 0.010941				18	50	0.0417178				18	50	0.040928
1	8 5	1 0.0162639832599667				1	8 5	1 0.017053				18	51	0.0415684				18	51	0.047043
1	8 5	2 0.0129423570106784				1	8 5	2 0.016251				18	52	0.0402531				18	52	0.045819
1	8 5	3 0.0134799681147844				1	8 5	3 0.020487				18	53	0.0341996				18	53	0.031487
1	8 5	4 0.0159007038490168				1	8 5	4 0.023461				18	54	0.0382101				18	54	0.042753
1	8 5	5 0.0141905293620146				1	8 5	5 0.012287				18	55	0.0281283				18	55	0.024575
1	8 5	6 0.0136664035880607				1	8 5	6 0.012154				18	56	0.0377799				18	56	0.028626
1	8 5	7 0.0122480331265079				1	8 5	7 0.010341				18	57	0.0301355				18	57	0.017031
1	8 5	8 0.0121791253213072				1	8 5	8 0.008434				18	58	0.0333954				18	58	0.033784
1	8 5	9 0.0119775278436745				1	8 5	9 0.010716				18	59	0.0311086				18	59	0.034566
1	8 6	0 0.0102911292978103				1	8 6	0 0.007393				18	60	0.0238502				18	60	0.020252
1	8 6	1 0.010837760134435				1	8 6	1 0.014982				18	61	0.0284996				18	61	0.014927
1	8 6	2 0.0113903432567115				1	8 6	2 0.012612				18	62	0.0226082				18	62	0.010895
1	8 6	3 0.0111792390916757				1	8 6	3 0.011547				18	63	0.0272255				18	63	0.019997
1	8 6	4 0.00937079009979403				1	8 6	4 0.006763				18	64	0.0223137				18	64	0.035093
1	8 6	5 0.0111475335329307				1	8 6	5 0.011538				18	65	0.0225951				18	65	0.032489
1	8 6	6 0.0116663581389381				1	8 6	6 0.008855				18	66	0.0256132				18	66	0.025881
1	8 6	7 0.0102745285631134				1	8 6	7 0.009082				18	67	0.0185289				18	67	0.017686
1	8 6	8 0.00905333609471184				1	8 6	8 0.009888				18	68	0.0261959				18	68	0.028052
1	8 6	9 0.011380897438669				1	8 6	9 0.009823				18	69	0.018667				18	69	0.028762
1	8 7	0 0.0140191747339474				1	8 7	0 0.014923				18	70	0.0209252				18	70	0.040445
1	8 7	1 0.0123325493113757				1	8 7	1 0.009195				18	71	0.0245073				18	71	0.032406
1	8 7	2 0.0113979445486766				1	8 7	2 0.009500				18	72	0.0224236				18	72	0.017618
1	8 7	3 0.0155685415929932				1	8 7	3 0.015338				18	73	0.0244032				18	73	0.025423
1	8 7	4 0.00966424313155669				1	8 7	4 0.015736				18	74	0.0202363				18	74	0.024553
1	8 7	5 0.0103926649247946				1	8 7	5 0.008535				18	75	0.0193718				18	75	0.017791
1	8 7	6 0.0102607702431019				1	8 7	6 0.004776				18	76	0.0143872				18	76	0.016175
1	8 7	7 0.00958669741073545				1	8 7	7 0.006510				18	77	0.0141097				18	77	0.007808
1	8 7	8 0.0101862975027257				1	8 7	8 0.008004				18	78	0.019114				18	78	0.006112
1	8 7	9 0.00631240170059402				1	8 7	9 0.008553				18	79	0.0134849				18	79	0.00568
1	8 8	0 0.00750114895529363				1	8 8	0 0.005181				18	80	0.0178421				18	80	0.015414
1	8 8	1 0.0119357572594828				1	8 8	1 0.005471				18	81	0.0152904				18	81	0.014145
1	8 8	2 0.0113717651900596				1	8 8	2 0.006112				18	82	0.0177647				18	82	0.023503
1	8 8	3 0.00995152991264251				1	8 8	3 0.008195				18	83	0.0188169				18	83	0.019389
1	8 8	4 0.00985601481877494				1	8 8	4 0.004810				18	84	0.0153449				18	84	0.009615
1	8 8	5 0.00831491512560817				1	8 8	5 0.003185				18	85	0.0123567				18	85	0.002269
1	8 8	6 0.00925458274348464				1	8 8	6 0.007561				18	86	0.0126012				18	86	0.004676
1	8 8	7 0.0071793750701381				1	8 8	7 0.006210				18	87	0.0189322				18	87	0.006261
1	8 8	8 0.0116731736627942				1	8 8	8 0.011571				18	88	0.0179758				18	88	0.022363
1	8 8	9 0.0121525254107446				1	8 8	9 0.018752				18	89	0.0183201				18	89	0.018092
1	8 9	0 0.0122774293386039				1	8 9	0 0.011804				18	90	0.0171357				18	90	0.026961
1	9 0	0.0263424				1	9 0	0.02334				19	0	0.0571945				19	0	0.083349
1	9 1	0.0296348				1	9 1	0.019418				19	1	0.0581811				19	1	0.088191
1	9 2	0.0306763				1	9 2	0.025834				19	2	0.0630074				19	2	0.102958
1	9 3	0.0288097				1	9 3	0.024594				19	3	0.0635253				19	3	0.059937
1	9 4	0.0276436				1	9 4	0.024616				19	4	0.063208				19	4	0.097977
1	9 5	0.032353				1	9 5	0.027867				19	5	0.0621663				19	5	0.053035
1	9 6	0.0294734				1	9 6	0.028011				19	6	0.0710845				19	6	0.052925
1	9 7	0.0281579				1	9 7	0.031566				19	7	0.0709646				19	7	0.06245
1	9 8	0.0321965				1	9 8	0.027823				19	8	0.0719551				19	8	0.091569
1	9 9	0.03384				1	9 9	0.02469				19	9	0.0782732				19	9	0.109686
1	9 1	0 0.0368542581659198				1	9 1	0 0.032942				19	10	0.0786588				19	10	0.092715
1	9 1	1 0.0391869749602634				1	9 1	1 0.037796				19	11	0.0899808				19	11	0.109761
1	9 1	2 0.0447190037906487				1	9 1	2 0.033462				19	12	0.0913244				19	12	0.11311
1	9 1	3 0.0574731269151253				1	9 1	3 0.046741				19	13	0.121173				19	13	0.119865
1	9 1	4 0.0689145377208165				1	9 1	4 0.075947				19	14	0.136613				19	14	0.125068
1	9 1	5 0.111563614347373				1	9 1	5 0.106305				19	15	0.174195				19	15	0.133581
1	9 1	6 0.182141453458512				1	9 1	6 0.153334				19	16	0.281435				19	16	0.278922
1	9 1	7 0.534269376211531				1	9 1	7 0.501178				19	17	0.520195				19	17	0.517647
1	9 1	8 1				1	9 1	8 0.000000				19	18	1				19	18	0
1	9 2	0 1				1	9 2	0 0.000000				19	20	1				19	20	0
1	9 2	1 0.415152648920211				1	9 2	1 0.430360				19	21	0.479366				19	21	0.53889
1	9 2	2 0.306765529821302				1	9 2	2 0.301376				19	22	0.347075				19	22	0.388102
1	9 2	3 0.220107296819735				1	9 2	3 0.245999				19	23	0.264619				19	23	0.243946
1	9 2	4 0.221901651787859				1	9 2	4 0.234006				19	24	0.240343				19	24	0.276671
1	9 2	5 0.142236441386827				1	9 2	5 0.148483				19	25	0.18594				19	25	0.199326
1	9 2	6 0.0949866371463795				1	9 2	6 0.089656				19	26	0.145246				19	26	0.144394
1	9 2	7 0.0814891515674377				1	9 2	7 0.076152				19	27	0.125417				19	27	0.159615
1	9 2	8 0.0738390349970786				1	9 2	8 0.077014				19	28	0.113891				19	28	0.105183
1	9 2	9 0.0598880726820007				1	9 2	9 0.063378				19	29	0.0970653				19	29	0.073556
1	9 3	0 0.0556391515268581				1	9 3	0 0.053951				19	30	0.0896608				19	30	0.064291
1	9 3	1 0.0462694386302933				1	9 3	1 0.042724				19	31	0.0824187				19	31	0.062758
1	9 3	2 0.0361068377540844				1	9 3	2 0.041532				19	32	0.0704529				19	32	0.047475
1	9 3	3 0.0427900537546546				1	9 3	3 0.040395				19	33	0.0646807				19	33	0.047605
1	9 3	4 0.0313909563771796				1	9 3	4 0.034471				19	34	0.0580931				19	34	0.067437
1	9 3	5 0.0280497633952619				1	9 3	5 0.028292				19	35	0.0615945				19	35	0.082675
1	9 3	6 0.0217831594326444				1	9 3	6 0.026930				19	36	0.0586148				19	36	0.077266
1	9 3	7 0.0212679759211139				1	9 3	7 0.022559				19	37	0.0564815				19	37	0.072653
1	9 3	8 0.0258755264369651				1	9 3	8 0.024490				19	38	0.057966				19	38	0.06165
1	9 3	9 0.0163880257941478				1	9 3	9 0.014131				19	39	0.0513697				19	39	0.066514
1	9 4	0 0.0204032178273888				1	9 4	0 0.013759				19	40	0.0486059				19	40	0.041621
1	9 4	1 0.0208476637638499				1	9 4	1 0.012990				19	41	0.0501919				19	41	0.075458
1	9 4	2 0.021117066020089				1	9 4	2 0.018624				19	42	0.0469973				19	42	0.068693
1	9 4	3 0.0196044347424012				1	9 4	3 0.020618				19	43	0.046272				19	43	0.058479
1	9 4	4 0.0190352674861625				1	9 4	4 0.017107				19	44	0.0458272				19	44	0.053677
1	9 4	5 0.0151100459014003				1	9 4	5 0.010754				19	45	0.0433959				19	45	0.053249
1	9 4	6 0.0181858558494017				1	9 4	6 0.012931				19	46	0.0417505				19	46	0.047492
1	9 4	7 0.015614750660285				1	9 4	7 0.016051				19	47	0.0385204				19	47	0.03507
1	9 4	8 0.0225103011247846				1	9 4	8 0.017015				19	48	0.0435082				19	48	0.030108
1	9 4	9 0.0205290218839739				1	9 4	9 0.014576				19	49	0.0443526				19	49	0.038449
1	9 5	0 0.0133464299603567				1	9 5	0 0.010931				19	50	0.0398437				19	50	0.029799
1	9 5	1 0.0156377851019399				1	9 5	1 0.011433				19	51	0.0386221				19	51	0.041254
1	9 5	2 0.0132016844654825				1	9 5	2 0.013177				19	52	0.0331783				19	52	0.023535
1	9 5	3 0.0166181451785158				1	9 5	3 0.013676				19	53	0.0320264				19	53	0.023012
1	9 5	4 0.0153244886586363				1	9 5	4 0.011731				19	54	0.0317353				19	54	0.036511
1	9 5	5 0.0145990568421699				1	9 5	5 0.006994				19	55	0.0377037				19	55	0.031458
1	9 5	6 0.0117031010984005				1	9 5	6 0.009021				19	56	0.0290338				19	56	0.027127
1	9 5	7 0.0118922664702714				1	9 5	7 0.011349				19	57	0.0314771				19	57	0.017733
1	9 5	8 0.0105774274129186				1	9 5	8 0.006064				19	58	0.032426				19	58	0.022991
1	9 5	9 0.0121059935513893				1	9 5	9 0.007904				19	59	0.0280918				19	59	0.020027
1	9 6	0 0.0105177256373705				1	9 6	0 0.009855				19	60	0.0298682				19	60	0.019639
1	9 6	1 0.0123326655165186				1	9 6	1 0.010830				19	61	0.0254833				19	61	0.00915
1	9 6	2 0.009544474364297				1	9 6	2 0.010879				19	62	0.0228659				19	62	0.012744
1	9 6	3 0.0101267617345244				1	9 6	3 0.009785				19	63	0.0277004				19	63	0.017366
1	9 6	4 0.0104838970291104				1	9 6	4 0.009706				19	64	0.0278125				19	64	0.02703
1	9 6	5 0.0109682308419959				1	9 6	5 0.012580				19	65	0.0287374				19	65	0.026171
1	9 6	6 0.0110558790321432				1	9 6	6 0.012430				19	66	0.0239872				19	66	0.025731
1	9 6	7 0.0129386956264147				1	9 6	7 0.010469				19	67	0.0201827				19	67	0.012984
1	9 6	8 0.0132948773010186				1	9 6	8 0.011493				19	68	0.0238741				19	68	0.020797
1	9 6	9 0.0100811060250559				1	9 6	9 0.011090				19	69	0.0227242				19	69	0.017561
1	9 7	0 0.0101742416802836				1	9 7	0 0.013137				19	70	0.0266485				19	70	0.04005
1	9 7	1 0.0116821325259523				1	9 7	1 0.016464				19	71	0.0229932				19	71	0.036492
1	9 7	2 0.0127410989258439				1	9 7	2 0.014843				19	72	0.0271405				19	72	0.015549
1	9 7	3 0.0140726973471362				1	9 7	3 0.016362				19	73	0.0225343				19	73	0.022838
1	9 7	4 0.0144113523349524				1	9 7	4 0.014388				19	74	0.0216281				19	74	0.021744
1	9 7	5 0.0114671677678364				1	9 7	5 0.007552				19	75	0.0215503				19	75	0.00844
1	9 7	6 0.00890852604142496				1	9 7	6 0.004336				19	76	0.0169084				19	76	0.017075
1	9 7	7 0.00894954092328269				1	9 7	7 0.005787				19	77	0.0140992				19	77	0.018146
1	9 7	8 0.00992971470272474				1	9 7	8 0.006611				19	78	0.0152828				19	78	0.017694
1	9 7	9 0.00612576701850141				1	9 7	9 0.008203				19	79	0.0136236				19	79	0.008749
1	9 8	0 0.0110057632586195				1	9 8	0 0.006301				19	80	0.0153734				19	80	0.016342
1	9 8	1 0.0100930696211941				1	9 8	1 0.006388				19	81	0.014456				19	81	0.020516
1	9 8	2 0.00956417759185611				1	9 8	2 0.008407				19	82	0.0199134				19	82	0.010275
1	9 8	3 0.00719879055162913				1	9 8	3 0.007007				19	83	0.0170729				19	83	0.01213
1	9 8	4 0.0117090072709005				1	9 8	4 0.009443				19	84	0.015355				19	84	0.016929
1	9 8	5 0.00696720974924996				1	9 8	5 0.004668				19	85	0.0152979				19	85	0.014006
1	9 8	6 0.00842246206307881				1	9 8	6 0.006992				19	86	0.0129765				19	86	0.009647
1	9 8	7 0.00997492957046078				1	9 8	7 0.007786				19	87	0.0110096				19	87	0.004428
1	9 8	8 0.00967738169080623				1	9 8	8 0.006650				19	88	0.0172692				19	88	0.021647
1	9 8	9 0.012554170964105				1	9 8	9 0.009056				19	89	0.0198699				19	89	0.013597
1	9 9	0 0.0115747073272028				1	9 9	0 0.011576				19	90	0.018474				19	90	0.013321
2	0 0	0.0277933				2	0 0	0.031073				20	0	0.0600227				20	0	0.045099
2	0 1	0.0336553				2	0 1	0.022097				20	1	0.0693696				20	1	0.043155
2	0 2	0.0305646				2	0 2	0.028003				20	2	0.0639946				20	2	0.067421
2	0 3	0.025956				2	0 3	0.02644				20	3	0.0654528				20	3	0.063009
2	0 4	0.0246855				2	0 4	0.027167				20	4	0.061265				20	4	0.05444
2	0 5	0.030174				2	0 5	0.026903				20	5	0.0535106				20	5	0.039033
2	0 6	0.0270294				2	0 6	0.027215				20	6	0.0655036				20	6	0.045618
2	0 7	0.0254841				2	0 7	0.029935				20	7	0.0704357				20	7	0.041685
2	0 8	0.0281892				2	0 8	0.02731				20	8	0.0754294				20	8	0.059927
2	0 9	0.0340108				2	0 9	0.029067				20	9	0.0732817				20	9	0.08515
2	0 1	0 0.0341489471039354				2	0 1	0 0.046263				20	10	0.0757659				20	10	0.076039
2	0 1	1 0.0337247429966481				2	0 1	1 0.043687				20	11	0.0783995				20	11	0.099222
2	0 1	2 0.0371008159666899				2	0 1	2 0.054156				20	12	0.0795487				20	12	0.062771
2	0 1	3 0.0565277888551816				2	0 1	3 0.053878				20	13	0.108956				20	13	0.088315
2	0 1	4 0.0585936396166426				2	0 1	4 0.071857				20	14	0.113291				20	14	0.108427
2	0 1	5 0.0992851576077441				2	0 1	5 0.109515				20	15	0.152482				20	15	0.1253
2	0 1	6 0.143771050192727				2	0 1	6 0.124122				20	16	0.212027				20	16	0.175253
2	0 1	7 0.290499576607484				2	0 1	7 0.281825				20	17	0.346011				20	17	0.354322
2	0 1	8 0.713870511465685				2	0 1	8 0.667951				20	18	0.661042				20	18	0.621553
2	0 1	9 1				2	0 1	9 0.000000				20	19	1				20	19	0
2	0 2	1 1				2	0 2	1 0.000000				20	21	1				20	21	0
2	0 2	2 0.792739495294872				2	0 2	2 0.632089				20	22	0.674759				20	22	0.594809
2	0 2	3 0.449785470550038				2	0 2	3 0.487060				20	23	0.458124				20	23	0.432697
2	0 2	4 0.336639658623967				2	0 2	4 0.374379				20	24	0.354181				20	24	0.316083
2	0 2	5 0.27333847488829				2	0 2	5 0.263687				20	25	0.262727				20	25	0.287562
2	0 2	6 0.157565762703786				2	0 2	6 0.175106				20	26	0.228067				20	26	0.211415
2	0 2	7 0.131265218723533				2	0 2	7 0.140627				20	27	0.192143				20	27	0.183319
2	0 2	8 0.112953243403587				2	0 2	8 0.111782				20	28	0.14699				20	28	0.128599
2	0 2	9 0.09972338011322				2	0 2	9 0.078971				20	29	0.12223				20	29	0.108399
2	0 3	0 0.0678970049102022				2	0 3	0 0.072264				20	30	0.0997726				20	30	0.103321
2	0 3	1 0.0476873073807531				2	0 3	1 0.046803				20	31	0.0776516				20	31	0.088995
2	0 3	2 0.0442554190516081				2	0 3	2 0.039928				20	32	0.0727282				20	32	0.066544
2	0 3	3 0.0337105991706863				2	0 3	3 0.033987				20	33	0.0601244				20	33	0.055164
2	0 3	4 0.0291133724672905				2	0 3	4 0.036435				20	34	0.0674889				20	34	0.077079
2	0 3	5 0.0322426294029114				2	0 3	5 0.032222				20	35	0.0579744				20	35	0.053162
2	0 3	6 0.0273058402048693				2	0 3	6 0.028865				20	36	0.0587051				20	36	0.066805
2	0 3	7 0.0289161668062481				2	0 3	7 0.020285				20	37	0.060111				20	37	0.042448
2	0 3	8 0.0244117880120119				2	0 3	8 0.020682				20	38	0.0599144				20	38	0.074687
2	0 3	9 0.022651001573971				2	0 3	9 0.021289				20	39	0.0550114				20	39	0.078501
2	0 4	0 0.0215402685497163				2	0 4	0 0.017804				20	40	0.0437908				20	40	0.072316
2	0 4	1 0.0268525921899667				2	0 4	1 0.016499				20	41	0.0563651				20	41	0.049728
2	0 4	2 0.0225161519615022				2	0 4	2 0.021501				20	42	0.0474859				20	42	0.061357
2	0 4	3 0.0223039724377633				2	0 4	3 0.016294				20	43	0.0490297				20	43	0.05032
2	0 4	4 0.0150315502496492				2	0 4	4 0.014442				20	44	0.0457775				20	44	0.046958
2	0 4	5 0.0145511249875218				2	0 4	5 0.014228				20	45	0.0420121				20	45	0.05071
2	0 4	6 0.0195431927875784				2	0 4	6 0.012400				20	46	0.0483165				20	46	0.0356
2	0 4	7 0.0188505990688685				2	0 4	7 0.012605				20	47	0.044186				20	47	0.034563
2	0 4	8 0.0198158598549745				2	0 4	8 0.021372				20	48	0.0409451				20	48	0.040406
2	0 4	9 0.0206849378287729				2	0 4	9 0.015671				20	49	0.0441391				20	49	0.036972
2	0 5	0 0.0229403523797375				2	0 5	0 0.011412				20	50	0.0382049				20	50	0.02028
2	0 5	1 0.0194675229497779				2	0 5	1 0.018595				20	51	0.0370983				20	51	0.038101
2	0 5	2 0.0157767572301918				2	0 5	2 0.013413				20	52	0.0406388				20	52	0.049246
2	0 5	3 0.0185199271899154				2	0 5	3 0.017126				20	53	0.0363363				20	53	0.042113
2	0 5	4 0.0168466395354096				2	0 5	4 0.011845				20	54	0.0343039				20	54	0.048516
2	0 5	5 0.00976095716737458				2	0 5	5 0.008320				20	55	0.0340343				20	55	0.034007
2	0 5	6 0.0126201662626294				2	0 5	6 0.022307				20	56	0.0284792				20	56	0.028133
2	0 5	7 0.0132916364687006				2	0 5	7 0.012232				20	57	0.0340726				20	57	0.043519
2	0 5	8 0.0161619219430503				2	0 5	8 0.009479				20	58	0.0477791				20	58	0.027066
2	0 5	9 0.0140295815500763				2	0 5	9 0.012752				20	59	0.0312409				20	59	0.022456
2	0 6	0 0.0130123272628996				2	0 6	0 0.015406				20	60	0.023725				20	60	0.021202
2	0 6	1 0.0158553008396209				2	0 6	1 0.012715				20	61	0.0248541				20	61	0.005406
2	0 6	2 0.0124646708697759				2	0 6	2 0.017996				20	62	0.0223321				20	62	0.019141
2	0 6	3 0.0125315699860783				2	0 6	3 0.009678				20	63	0.0236988				20	63	0.025125
2	0 6	4 0.0106198791805907				2	0 6	4 0.010502				20	64	0.0249169				20	64	0.025147
2	0 6	5 0.0101654764923636				2	0 6	5 0.012068				20	65	0.0287827				20	65	0.040511
2	0 6	6 0.0173964780028829				2	0 6	6 0.013452				20	66	0.0212681				20	66	0.019859
2	0 6	7 0.0109471940220828				2	0 6	7 0.011270				20	67	0.0205982				20	67	0.023218
2	0 6	8 0.00902648348407661				2	0 6	8 0.009738				20	68	0.0249465				20	68	0.020822
2	0 6	9 0.0122333230310403				2	0 6	9 0.010249				20	69	0.0278237				20	69	0.018861
2	0 7	0 0.0156690387517959				2	0 7	0 0.016033				20	70	0.0240793				20	70	0.02982
2	0 7	1 0.0143294018858582				2	0 7	1 0.024925				20	71	0.024006				20	71	0.024474
2	0 7	2 0.00946790439777072				2	0 7	2 0.017116				20	72	0.0309877				20	72	0.02092
2	0 7	3 0.0158763800836338				2	0 7	3 0.021175				20	73	0.033015				20	73	0.0158
2	0 7	4 0.0146331067935592				2	0 7	4 0.016573				20	74	0.0233893				20	74	0.02386
2	0 7	5 0.0152470167188581				2	0 7	5 0.014540				20	75	0.0253021				20	75	0.015151
2	0 7	6 0.00865590897249052				2	0 7	6 0.006025				20	76	0.0213281				20	76	0.020299
2	0 7	7 0.00891681165256477				2	0 7	7 0.006158				20	77	0.0233255				20	77	0.013185
2	0 7	8 0.00962498792757682				2	0 7	8 0.010062				20	78	0.0169917				20	78	0.020867
2	0 7	9 0.00973027163155046				2	0 7	9 0.007073				20	79	0.0150471				20	79	0.009958
2	0 8	0 0.00685181675120376				2	0 8	0 0.004503				20	80	0.0218468				20	80	0.02634
2	0 8	1 0.0129695619257944				2	0 8	1 0.010415				20	81	0.0181297				20	81	0.010764
2	0 8	2 0.011000845752097				2	0 8	2 0.008260				20	82	0.0264008				20	82	0.017571
2	0 8	3 0.0117800252139337				2	0 8	3 0.011312				20	83	0.0171135				20	83	0.010309
2	0 8	4 0.0111833892753499				2	0 8	4 0.007169				20	84	0.0167665				20	84	0.004834
2	0 8	5 0.00691097439155909				2	0 8	5 0.007724				20	85	0.0147334				20	85	0.010209
2	0 8	6 0.00751565061931439				2	0 8	6 0.006762				20	86	0.0135064				20	86	0.008369
2	0 8	7 0.00999492238861405				2	0 8	7 0.006215				20	87	0.0154042				20	87	0.006184
2	0 8	8 0.0146485122753579				2	0 8	8 0.009156				20	88	0.0260122				20	88	0.02552
2	0 8	9 0.0185365832603946				2	0 8	9 0.010968				20	89	0.0254385				20	89	0.014553
2	0 9	0 0.0124639976177577				2	0 9	0 0.005704				20	90	0.0222771				20	90	0.014879
2	1 0	0.0184017				2	1 0	0.025346				21	0	0.0469182				21	0	0.066083
2	1 1	0.0184445				2	1 1	0.022508				21	1	0.0567324				21	1	0.057806
2	1 2	0.0245899				2	1 2	0.023596				21	2	0.062229				21	2	0.053186
2	1 3	0.0226743				2	1 3	0.019253				21	3	0.0593303				21	3	0.058823
2	1 4	0.0226464				2	1 4	0.020782				21	4	0.0651131				21	4	0.054406
2	1 5	0.0258546				2	1 5	0.016461				21	5	0.0668415				21	5	0.058239
2	1 6	0.0283696				2	1 6	0.027338				21	6	0.0742834				21	6	0.053379
2	1 7	0.0328012				2	1 7	0.031086				21	7	0.0709589				21	7	0.05922
2	1 8	0.0320604				2	1 8	0.025316				21	8	0.0890344				21	8	0.064261
2	1 9	0.025559				2	1 9	0.016167				21	9	0.0725103				21	9	0.061969
2	1 1	0 0.0347774140290374				2	1 1	0 0.028108				21	10	0.0711992				21	10	0.054781
2	1 1	1 0.0337268826468979				2	1 1	1 0.034643				21	11	0.085223				21	11	0.10406
2	1 1	2 0.0434575324062942				2	1 1	2 0.041942				21	12	0.105975				21	12	0.094466
2	1 1	3 0.0391835072512378				2	1 1	3 0.038771				21	13	0.0995952				21	13	0.089425
2	1 1	4 0.0487135094639313				2	1 1	4 0.049758				21	14	0.0915238				21	14	0.09264
2	1 1	5 0.0611246429643098				2	1 1	5 0.049084				21	15	0.108253				21	15	0.098685
2	1 1	6 0.0743551887293259				2	1 1	6 0.076307				21	16	0.135786				21	16	0.116578
2	1 1	7 0.111824467225243				2	1 1	7 0.104115				21	17	0.161028				21	17	0.193189
2	1 1	8 0.300194036765241				2	1 1	8 0.311555				21	18	0.340765				21	18	0.316256
2	1 1	9 0.415152648920211				2	1 1	9 0.430360				21	19	0.479366				21	19	0.53889
2	1 2	0 1				2	1 2	0 0.000000				21	20	1				21	20	0
2	1 2	2 1				2	1 2	2 0.000000				21	22	1				21	22	0
2	1 2	3 1				2	1 2	3 0.785230				21	23	1				21	23	0.77171
2	1 2	4 1				2	1 2	4 0.605665				21	24	0.800194				21	24	0.584405
2	1 2	5 0.555333310657959				2	1 2	5 0.471920				21	25	0.443019				21	25	0.450902
2	1 2	6 0.232907201081453				2	1 2	6 0.279379				21	26	0.291162				21	26	0.292093
2	1 2	7 0.19397202237602				2	1 2	7 0.193406				21	27	0.19745				21	27	0.239357
2	1 2	8 0.148927219944315				2	1 2	8 0.144772				21	28	0.174965				21	28	0.177003
2	1 2	9 0.0874366414515033				2	1 2	9 0.095692				21	29	0.114992				21	29	0.096336
2	1 3	0 0.0594691070287732				2	1 3	0 0.035312				21	30	0.0946976				21	30	0.085526
2	1 3	1 0.0455927926840488				2	1 3	1 0.027363				21	31	0.0858616				21	31	0.078515
2	1 3	2 0.0402192086437148				2	1 3	2 0.023866				21	32	0.0829476				21	32	0.053958
2	1 3	3 0.0377448322466247				2	1 3	3 0.044737				21	33	0.0722658				21	33	0.0642
2	1 3	4 0.0303376213154024				2	1 3	4 0.027340				21	34	0.0825759				21	34	0.08357
2	1 3	5 0.0297101651905908				2	1 3	5 0.027859				21	35	0.058871				21	35	0.06682
2	1 3	6 0.0271965778581466				2	1 3	6 0.039600				21	36	0.0727223				21	36	0.05935
2	1 3	7 0.0286677995253961				2	1 3	7 0.030706				21	37	0.0647181				21	37	0.053514
2	1 3	8 0.028898392952966				2	1 3	8 0.029821				21	38	0.0802848				21	38	0.064777
2	1 3	9 0.0243283213624821				2	1 3	9 0.018517				21	39	0.0511646				21	39	0.047893
2	1 4	0 0.0215519886684123				2	1 4	0 0.021629				21	40	0.0466914				21	40	0.04491
2	1 4	1 0.0187186213835023				2	1 4	1 0.022374				21	41	0.0530689				21	41	0.041861
2	1 4	2 0.0188165048488533				2	1 4	2 0.019964				21	42	0.0460901				21	42	0.048506
2	1 4	3 0.0229915564236469				2	1 4	3 0.021696				21	43	0.0546978				21	43	0.054314
2	1 4	4 0.0203919053489559				2	1 4	4 0.017081				21	44	0.0518221				21	44	0.032374
2	1 4	5 0.0186070976478087				2	1 4	5 0.013897				21	45	0.0557943				21	45	0.051231
2	1 4	6 0.0223006947149237				2	1 4	6 0.016716				21	46	0.0562126				21	46	0.031751
2	1 4	7 0.0242213941857734				2	1 4	7 0.023993				21	47	0.0483673				21	47	0.040924
2	1 4	8 0.0233070644537174				2	1 4	8 0.019937				21	48	0.0415399				21	48	0.038753
2	1 4	9 0.0236864521109015				2	1 4	9 0.012281				21	49	0.0422592				21	49	0.03246
2	1 5	0 0.0176991186190373				2	1 5	0 0.012122				21	50	0.0396976				21	50	0.033164
2	1 5	1 0.0141828321546935				2	1 5	1 0.012527				21	51	0.0415047				21	51	0.049222
2	1 5	2 0.0151882888530789				2	1 5	2 0.010124				21	52	0.0421817				21	52	0.035756
2	1 5	3 0.014371276316868				2	1 5	3 0.019305				21	53	0.036493				21	53	0.030517
2	1 5	4 0.0145875433103946				2	1 5	4 0.015705				21	54	0.0344794				21	54	0.056791
2	1 5	5 0.0139333913596644				2	1 5	5 0.010094				21	55	0.0376659				21	55	0.035286
2	1 5	6 0.010987934069555				2	1 5	6 0.014330				21	56	0.0320132				21	56	0.025385
2	1 5	7 0.0133599484919782				2	1 5	7 0.009577				21	57	0.0340517				21	57	0.036964
2	1 5	8 0.0131707572967423				2	1 5	8 0.011753				21	58	0.0357178				21	58	0.048806
2	1 5	9 0.0112486854984909				2	1 5	9 0.012508				21	59	0.0369234				21	59	0.029309
2	1 6	0 0.0138067369765576				2	1 6	0 0.013144				21	60	0.0346136				21	60	0.044846
2	1 6	1 0.0177533366185572				2	1 6	1 0.013659				21	61	0.0286272				21	61	0.026667
2	1 6	2 0.013971639452406				2	1 6	2 0.018049				21	62	0.031952				21	62	0.018258
2	1 6	3 0.0206559879919877				2	1 6	3 0.012880				21	63	0.0242893				21	63	0.010787
2	1 6	4 0.0131761488464666				2	1 6	4 0.016683				21	64	0.0328309				21	64	0.025339
2	1 6	5 0.0179261318214909				2	1 6	5 0.013070				21	65	0.0369654				21	65	0.020845
2	1 6	6 0.0137491250490552				2	1 6	6 0.010292				21	66	0.0335758				21	66	0.018413
2	1 6	7 0.0144945017259968				2	1 6	7 0.012768				21	67	0.0249571				21	67	0.01993
2	1 6	8 0.0192287140030591				2	1 6	8 0.014330				21	68	0.031003				21	68	0.013312
2	1 6	9 0.0117921308385798				2	1 6	9 0.010465				21	69	0.0274536				21	69	0.019422
2	1 7	0 0.0117026215216204				2	1 7	0 0.013634				21	70	0.0298055				21	70	0.023961
2	1 7	1 0.0115423912303262				2	1 7	1 0.011526				21	71	0.0287688				21	71	0.030246
2	1 7	2 0.0117258367268309				2	1 7	2 0.012436				21	72	0.0217341				21	72	0.023935
2	1 7	3 0.0109750832563736				2	1 7	3 0.019395				21	73	0.0236401				21	73	0.039903
2	1 7	4 0.014342617915203				2	1 7	4 0.015794				21	74	0.0254174				21	74	0.032437
2	1 7	5 0.0105730687977977				2	1 7	5 0.013265				21	75	0.0237294				21	75	0.029142
2	1 7	6 0.0129454133903887				2	1 7	6 0.009055				21	76	0.0270415				21	76	0.032086
2	1 7	7 0.0169808583199599				2	1 7	7 0.009778				21	77	0.0272511				21	77	0.033173
2	1 7	8 0.00841154246870042				2	1 7	8 0.010169				21	78	0.0171483				21	78	0.028856
2	1 7	9 0.0122545553707176				2	1 7	9 0.009835				21	79	0.0237381				21	79	0.018447
2	1 8	0 0.00835204359102076				2	1 8	0 0.009031				21	80	0.0212498				21	80	0.03211
2	1 8	1 0.00903672982643674				2	1 8	1 0.008827				21	81	0.0278831				21	81	0.030981
2	1 8	2 0.0108600309422939				2	1 8	2 0.006781				21	82	0.0239524				21	82	0.030717
2	1 8	3 0.0104072698822757				2	1 8	3 0.009307				21	83	0.0234441				21	83	0.017807
2	1 8	4 0.0161292959657927				2	1 8	4 0.012691				21	84	0.0186913				21	84	0.015636
2	1 8	5 0.0108702145707673				2	1 8	5 0.011676				21	85	0.0240874				21	85	0.020174
2	1 8	6 0.0127369966998477				2	1 8	6 0.013546				21	86	0.019064				21	86	0.017689
2	1 8	7 0.0124004407827077				2	1 8	7 0.010702				21	87	0.0249669				21	87	0.015399
2	1 8	8 0.0128491623306162				2	1 8	8 0.005700				21	88	0.0210252				21	88	0.012226
2	1 8	9 0.00858473977831895				2	1 8	9 0.005984				21	89	0.0179352				21	89	0.017077
2	1 9	0 0.00773119640314464				2	1 9	0 0.004086				21	90	0.0160087				21	90	0.013961
2	2 0	0.0139282				2	2 0	0.016849				22	0	0.0411985				22	0	0.050355
2	2 1	0.013982				2	2 1	0.016537				22	1	0.0482827				22	1	0.053705
2	2 2	0.0184817				2	2 2	0.018884				22	2	0.0520511				22	2	0.057805
2	2 3	0.0188264				2	2 3	0.014566				22	3	0.046667				22	3	0.048632
2	2 4	0.0220866				2	2 4	0.023076				22	4	0.0541654				22	4	0.081373
2	2 5	0.0292131				2	2 5	0.030137				22	5	0.0661242				22	5	0.070837
2	2 6	0.0276761				2	2 6	0.038241				22	6	0.0728792				22	6	0.088947
2	2 7	0.0269749				2	2 7	0.028696				22	7	0.0719488				22	7	0.081485
2	2 8	0.0378479				2	2 8	0.014517				22	8	0.082096				22	8	0.092308
2	2 9	0.0262489				2	2 9	0.03059				22	9	0.0638201				22	9	0.066995
2	2 1	0 0.0302472579828691				2	2 1	0 0.041129				22	10	0.0752694				22	10	0.0634
2	2 1	1 0.0363451320780276				2	2 1	1 0.048732				22	11	0.0821258				22	11	0.105022
2	2 1	2 0.0480017806316941				2	2 1	2 0.040579				22	12	0.0914211				22	12	0.095288
2	2 1	3 0.0425697066694448				2	2 1	3 0.040698				22	13	0.0918923				22	13	0.09103
2	2 1	4 0.034104438689687				2	2 1	4 0.041781				22	14	0.0871558				22	14	0.084396
2	2 1	5 0.0392850115212788				2	2 1	5 0.041474				22	15	0.0916161				22	15	0.074939
2	2 1	6 0.0534969927215739				2	2 1	6 0.051023				22	16	0.117704				22	16	0.101321
[truncated: 6,193 more rows]

## Sheet: Figure4f
##Average inferred energies in the region chr3R 17Mb-20.6Mb
Optimal inferred energies (HP1)								Optimal inferred energies (control)
Genomic bin	Genomic bin	Inferred interaction energy (kT)	compartment type pair					Genomic bin	Genomic bin	Inferred interaction energy (kT)	compartment type pair
0	1	-0.588	AA					0	1	-0.588	AA
0	2	0.263939	AB					0	2	0.248997	AB
0	3	0.172243	AB					0	3	0.280755	AB
0	4	-0.132382	AB					0	4	0.465754	AB
0	5	0.055744	AB					0	5	0.435533	AB
0	6	-0.310877	AB					0	6	0.485693	AB
0	7	-0.040831	AB					0	7	0.01642	AB
0	8	-0.192472	AB					0	8	0.273913	AB
0	9	-0.071979	AB					0	9	-0.236704	AB
0	10	-0.072972	AB					0	10	-0.217727	AB
0	11	-0.478787	AB					0	11	0.765923	AB
0	12	-0.113531	AB					0	12	-0.026822	AB
0	13	-0.183407	AB					0	13	0.383641	AB
0	14	-0.082152	AA					0	14	-0.35485	AA
0	15	-0.140636	AA					0	15	-0.268413	AA
0	16	-0.373142	AA					0	16	0.108145	AA
0	17	-0.054796	AA					0	17	-0.443172	AA
0	18	-0.034195	AA					0	18	0.19619	AA
0	19	-0.112052	AA					0	19	-0.005482	AA
0	20	-0.251876	AA					0	20	-0.422611	AA
0	21	-0.202709	AA					0	21	-0.244044	AA
0	22	0.020708	AA					0	22	0.116749	AA
0	23	-0.308419	AA					0	23	0.165294	AA
0	24	0.079418	AA					0	24	0.182058	AA
0	25	0.343487	AA					0	25	-0.041623	AA
0	26	-0.067934	AA					0	26	0.239428	AA
0	27	-0.558503	AA					0	27	-0.047777	AA
0	28	-0.083223	AA					0	28	0.0741	AA
0	29	-0.094872	AA					0	29	-0.042602	AA
0	30	-0.473061	AA					0	30	0.144726	AA
0	31	-0.226485	AA					0	31	-0.236626	AA
0	32	0.106571	AA					0	32	-0.170869	AA
0	33	-0.10507	AB					0	33	0.337903	AB
0	34	-0.076382	AA					0	34	-0.06247	AA
0	35	0.404151	AB					0	35	-0.111142	AB
0	36	-0.199366	AB					0	36	0.269418	AB
0	37	0.300195	AB					0	37	0.504792	AB
0	38	-0.332949	AB					0	38	0.252505	AB
0	39	-0.401832	AB					0	39	-0.032023	AB
0	40	0.048652	AA					0	40	-0.323493	AA
0	41	0.018148	AA					0	41	-0.210311	AA
0	42	-0.364859	AB					0	42	0.20575	AB
0	43	0.202648	AB					0	43	-0.284608	AB
0	44	0.208042	AB					0	44	0.361811	AB
0	45	-0.259636	AB					0	45	0.486304	AB
0	46	0.360991	AB					0	46	-0.063976	AB
0	47	-0.306515	AB					0	47	0.337379	AB
0	48	0.278185	AB					0	48	-0.078566	AB
0	49	-0.568252	AA					0	49	0.125121	AA
0	50	-0.053534	AA					0	50	-0.417034	AA
0	51	0.190327	AA					0	51	0.090249	AA
0	52	-0.202098	AA					0	52	-0.246498	AA
0	53	-0.505353	AA					0	53	-0.255655	AA
0	54	-0.09629	AA					0	54	0.428767	AA
0	55	-0.187129	AA					0	55	-0.234922	AA
0	56	0.272479	AA					0	56	-0.231694	AA
0	57	-0.445504	AA					0	57	-0.234744	AA
0	58	-0.091139	AA					0	58	0.068043	AA
0	59	-0.115222	AA					0	59	0.027451	AA
0	60	0.353352	AB					0	60	-0.085446	AB
0	61	0.114191	AB					0	61	0.121505	AB
0	62	-0.180333	AB					0	62	0.261558	AB
0	63	-0.012041	AB					0	63	0.261996	AB
0	64	0.186007	AB					0	64	-0.046555	AB
0	65	0.127879	AB					0	65	0.603141	AB
0	66	0.197805	AB					0	66	-0.398292	AB
0	67	0.141761	AB					0	67	0.327319	AB
0	68	-0.16083	AB					0	68	0.343827	AB
0	69	0.038096	AA					0	69	0.121629	AA
0	70	0.027631	AA					0	70	-0.37685	AA
0	71	-0.19681	AA					0	71	-0.166319	AA
0	72	-0.227386	AA					0	72	0.253646	AA
0	73	0.373667	AA					0	73	-0.153616	AA
0	74	0.655053	AB					0	74	0.403324	AB
0	75	-0.194056	AA					0	75	-0.022318	AA
0	76	0.20555	AB					0	76	0.163775	AB
0	77	-0.002219	AB					0	77	0.127319	AB
0	78	0.141272	AB					0	78	-0.036801	AB
0	79	0.631425	AB					0	79	-0.027585	AB
0	80	0.41018	AB					0	80	0.298028	AB
0	81	-0.558732	AB					0	81	0.070616	AB
0	82	0.069708	AA					0	82	0.02403	AA
0	83	-0.268331	AA					0	83	0.363054	AA
0	84	0.335899	AB					0	84	-0.108766	AB
0	85	-0.074108	AB					0	85	-0.005082	AB
0	86	0.061862	AB					0	86	0.548081	AB
0	87	0.053695	AB					0	87	0.486799	AB
0	88	-0.003479	AB					0	88	0.26782	AB
0	89	-0.331588	AA					0	89	-0.459307	AA
0	90	-0.223441	AA					0	90	0.025146	AA
1	2	-0.588	AB					1	2	-0.588	AB
1	3	0.328521	AB					1	3	-0.052078	AB
1	4	0.068248	AB					1	4	0.273021	AB
1	5	0.106614	AB					1	5	0.197789	AB
1	6	0.116914	AB					1	6	0.174139	AB
1	7	0.035298	AB					1	7	0.147671	AB
1	8	-0.078668	AB					1	8	0.528908	AB
1	9	-0.185442	AB					1	9	-0.211826	AB
1	10	0.014688	AB					1	10	0.60507	AB
1	11	0.3942	AB					1	11	-0.131686	AB
1	12	-0.308165	AB					1	12	0.371555	AB
1	13	0.187772	AB					1	13	-0.219818	AB
1	14	-0.104903	AA					1	14	0.292228	AA
1	15	-0.268248	AA					1	15	-0.134218	AA
1	16	-0.25382	AA					1	16	-0.102217	AA
1	17	0.017417	AA					1	17	-0.317357	AA
1	18	-0.126815	AA					1	18	-0.230624	AA
1	19	-0.259034	AA					1	19	0.266768	AA
1	20	-0.017725	AA					1	20	-0.112223	AA
1	21	-0.137569	AA					1	21	-0.190701	AA
1	22	-0.216453	AA					1	22	0.193754	AA
1	23	-0.743559	AA					1	23	0.171581	AA
1	24	0.056811	AA					1	24	0.38985	AA
1	25	-0.524913	AA					1	25	-0.477133	AA
1	26	0.219892	AA					1	26	-0.21705	AA
1	27	-0.405946	AA					1	27	-0.286628	AA
1	28	0.384542	AA					1	28	-0.044714	AA
1	29	-0.40048	AA					1	29	-0.295259	AA
1	30	-0.2631	AA					1	30	-0.374903	AA
1	31	-0.162654	AA					1	31	-0.404997	AA
1	32	-0.011943	AA					1	32	-0.302051	AA
1	33	0.288984	AB					1	33	0.042847	AB
1	34	-0.178628	AA					1	34	0.031169	AA
1	35	-0.327386	AB					1	35	-0.223719	AB
1	36	-0.094309	AB					1	36	0.184725	AB
1	37	0.424747	AB					1	37	0.113014	AB
1	38	0.031534	AB					1	38	0.294962	AB
1	39	0.224856	AB					1	39	0.354102	AB
1	40	-0.307759	AA					1	40	-0.209939	AA
1	41	-0.018731	AA					1	41	-0.48801	AA
1	42	-0.082693	AB					1	42	-0.28212	AB
1	43	-0.418312	AB					1	43	0.043504	AB
1	44	-0.224488	AB					1	44	0.020054	AB
1	45	-0.011396	AB					1	45	0.233912	AB
1	46	-0.093217	AB					1	46	-0.083646	AB
1	47	-0.379891	AB					1	47	-0.110682	AB
1	48	-0.187434	AB					1	48	-0.044922	AB
1	49	-0.033796	AA					1	49	-0.086268	AA
1	50	-0.04872	AA					1	50	-0.243423	AA
1	51	-0.218203	AA					1	51	-0.403988	AA
1	52	0.007644	AA					1	52	0.219673	AA
1	53	0.368103	AA					1	53	-0.106858	AA
1	54	-0.461161	AA					1	54	0.286319	AA
1	55	-0.184512	AA					1	55	-0.108925	AA
1	56	-0.452093	AA					1	56	0.088527	AA
1	57	0.148627	AA					1	57	-0.166857	AA
1	58	-0.049906	AA					1	58	-0.428763	AA
1	59	0.009119	AA					1	59	-0.088854	AA
1	60	-0.223216	AB					1	60	-0.028442	AB
1	61	-0.311668	AB					1	61	0.151872	AB
1	62	0.205334	AB					1	62	-0.432714	AB
1	63	-0.275331	AB					1	63	-0.117809	AB
1	64	0.100917	AB					1	64	0.068634	AB
1	65	-0.050116	AB					1	65	-0.481055	AB
1	66	-0.35667	AB					1	66	0.057753	AB
1	67	0.023584	AB					1	67	-0.018471	AB
1	68	-0.292515	AB					1	68	-0.013151	AB
1	69	0.158576	AA					1	69	0.401248	AA
1	70	-0.135137	AA					1	70	-0.14886	AA
1	71	-0.384275	AA					1	71	-0.215025	AA
1	72	0.182491	AA					1	72	-0.556949	AA
1	73	-0.255207	AA					1	73	0.362657	AA
1	74	-0.486872	AB					1	74	-0.360669	AB
1	75	0.003816	AA					1	75	-0.439319	AA
1	76	0.17543	AB					1	76	0.113731	AB
1	77	-0.560151	AB					1	77	0.097098	AB
1	78	-0.224739	AB					1	78	0.089556	AB
1	79	-0.041368	AB					1	79	0.33296	AB
1	80	-0.075001	AB					1	80	-0.141509	AB
1	81	-0.104366	AB					1	81	0.01731	AB
1	82	-0.272871	AA					1	82	0.187238	AA
1	83	0.079596	AA					1	83	-0.16865	AA
1	84	0.299502	AB					1	84	-0.041187	AB
1	85	0.146286	AB					1	85	0.256724	AB
1	86	0.239176	AB					1	86	0.554151	AB
1	87	-0.317058	AB					1	87	-0.12014	AB
1	88	0.215089	AB					1	88	-0.445889	AB
1	89	-0.166127	AA					1	89	0.013866	AA
1	90	-0.252607	AA					1	90	-0.404781	AA
2	3	-0.588	BB					2	3	-0.588	BB
2	4	-0.28056	BB					2	4	-0.31831	BB
2	5	-0.334878	BB					2	5	-0.281957	BB
2	6	-0.336714	BB					2	6	-0.353713	BB
2	7	-0.265419	BB					2	7	-0.353314	BB
2	8	-0.053927	BB					2	8	-0.459183	BB
2	9	-0.396583	BB					2	9	-0.350077	BB
2	10	-0.14488	BB					2	10	-0.269015	BB
2	11	-0.113595	BB					2	11	-0.036378	BB
2	12	-0.249716	BB					2	12	-0.117402	BB
2	13	-0.350194	BB					2	13	-0.391181	BB
2	14	-0.629869	BA					2	14	-0.412741	BA
2	15	-0.220534	BA					2	15	-0.119555	BA
2	16	-0.289029	BA					2	16	-0.02422	BA
2	17	-0.156135	BA					2	17	-0.203949	BA
2	18	0.150408	BA					2	18	-0.249391	BA
2	19	-0.300611	BA					2	19	0.028814	BA
2	20	-0.479116	BA					2	20	-0.358369	BA
2	21	0.139973	BA					2	21	-0.001985	BA
2	22	0.043376	BA					2	22	0.165277	BA
2	23	0.075779	BA					2	23	-0.231991	BA
2	24	-0.220661	BA					2	24	-0.200185	BA
2	25	-0.30535	BA					2	25	-0.004729	BA
2	26	-0.148139	BA					2	26	-0.330418	BA
2	27	0.051351	BA					2	27	-0.205531	BA
2	28	-0.239961	BA					2	28	-0.042913	BA
2	29	-0.326287	BA					2	29	0.003315	BA
2	30	-0.244544	BA					2	30	-0.339887	BA
2	31	-0.058646	BA					2	31	0.02828	BA
2	32	-0.262211	BA					2	32	-0.30347	BA
2	33	-0.244213	BB					2	33	-0.248381	BB
2	34	0.024651	BA					2	34	-0.380717	BA
2	35	-0.524138	BB					2	35	-0.310455	BB
2	36	0.097604	BB					2	36	-0.342011	BB
2	37	-0.215043	BB					2	37	-0.171537	BB
2	38	-0.060618	BB					2	38	-0.147352	BB
2	39	-0.39763	BB					2	39	-0.073653	BB
2	40	0.017082	BA					2	40	-0.078275	BA
2	41	-0.546907	BA					2	41	-0.501584	BA
2	42	-0.173075	BB					2	42	-0.038533	BB
2	43	-0.225252	BB					2	43	-0.231452	BB
2	44	-0.154504	BB					2	44	-0.1505	BB
2	45	-0.296452	BB					2	45	0.327995	BB
2	46	0.138027	BB					2	46	0.040365	BB
2	47	0.102119	BB					2	47	-0.142847	BB
2	48	0.00596	BB					2	48	-0.207422	BB
2	49	-0.139167	BA					2	49	0.089585	BA
2	50	-0.16938	BA					2	50	-0.08056	BA
2	51	-0.373413	BA					2	51	0.122699	BA
2	52	-0.144045	BA					2	52	-0.309749	BA
2	53	0.051795	BA					2	53	-0.2195	BA
2	54	-0.046356	BA					2	54	-0.49203	BA
2	55	-0.026648	BA					2	55	-0.312316	BA
2	56	0.144836	BA					2	56	-0.13163	BA
2	57	-0.486375	BA					2	57	-0.04006	BA
2	58	-0.259231	BA					2	58	-0.182513	BA
2	59	0.078749	BA					2	59	0.111055	BA
2	60	-0.166989	BB					2	60	-0.378125	BB
2	61	0.152159	BB					2	61	-0.114022	BB
2	62	-0.069433	BB					2	62	-0.285311	BB
2	63	0.168417	BB					2	63	0.032829	BB
2	64	0.233915	BB					2	64	0.140436	BB
2	65	-0.423577	BB					2	65	-0.058256	BB
2	66	0.380473	BB					2	66	-0.02363	BB
2	67	0.090367	BB					2	67	-0.018531	BB
2	68	-0.203586	BB					2	68	-0.038761	BB
2	69	-0.307157	BA					2	69	-0.030228	BA
2	70	-0.047132	BA					2	70	-0.114939	BA
2	71	0.129871	BA					2	71	-0.416437	BA
2	72	-0.042715	BA					2	72	-0.194706	BA
2	73	-0.497876	BA					2	73	0.158438	BA
2	74	-0.492172	BB					2	74	-0.473377	BB
2	75	0.34399	BA					2	75	0.150303	BA
2	76	-0.089655	BB					2	76	-0.341964	BB
2	77	-0.375285	BB					2	77	-0.105165	BB
2	78	0.259595	BB					2	78	-0.340406	BB
2	79	0.267179	BB					2	79	0.190862	BB
2	80	-0.29291	BB					2	80	0.021096	BB
2	81	-0.292037	BB					2	81	-0.053276	BB
2	82	-0.03933	BA					2	82	-0.782575	BA
2	83	0.103001	BA					2	83	-0.342857	BA
2	84	-0.38197	BB					2	84	-0.700136	BB
2	85	0.249592	BB					2	85	0.255849	BB
2	86	-0.554773	BB					2	86	-0.070905	BB
2	87	-0.121877	BB					2	87	0.002537	BB
2	88	-0.466688	BB					2	88	-0.455364	BB
2	89	-0.023642	BA					2	89	-0.292038	BA
2	90	-0.124973	BA					2	90	-0.31167	BA
3	4	-0.588	BB					3	4	-0.588	BB
3	5	-0.416068	BB					3	5	-1.26517	BB
3	6	-0.202177	BB					3	6	-0.184815	BB
3	7	-0.258672	BB					3	7	-0.256079	BB
3	8	-0.527683	BB					3	8	-0.144026	BB
3	9	0.154312	BB					3	9	-0.061089	BB
3	10	-0.13506	BB					3	10	-0.014208	BB
3	11	-0.162906	BB					3	11	-0.22431	BB
3	12	-0.215647	BB					3	12	-0.217387	BB
3	13	0.140212	BB					3	13	-0.110086	BB
3	14	-0.085863	BA					3	14	-0.020756	BA
3	15	-0.126537	BA					3	15	-0.017741	BA
3	16	-0.073447	BA					3	16	-0.027554	BA
3	17	-0.269515	BA					3	17	-0.231519	BA
3	18	0.084446	BA					3	18	-0.034911	BA
3	19	0.220383	BA					3	19	-0.176921	BA
3	20	-0.218276	BA					3	20	-0.047237	BA
3	21	-0.031509	BA					3	21	-0.057697	BA
3	22	0.285826	BA					3	22	-0.070608	BA
3	23	0.029003	BA					3	23	0.142124	BA
3	24	0.147699	BA					3	24	0.088085	BA
3	25	-0.143541	BA					3	25	-0.2671	BA
3	26	-0.415578	BA					3	26	0.150181	BA
3	27	-0.196979	BA					3	27	-0.116437	BA
3	28	-0.225172	BA					3	28	0.167623	BA
3	29	0.321745	BA					3	29	-0.218282	BA
3	30	-0.218051	BA					3	30	-0.248639	BA
3	31	-0.172215	BA					3	31	-0.145659	BA
3	32	-0.172299	BA					3	32	0.16761	BA
3	33	-0.580457	BB					3	33	0.132393	BB
3	34	-0.154202	BA					3	34	-0.0947	BA
3	35	0.22456	BB					3	35	0.021068	BB
3	36	-0.102787	BB					3	36	-0.123664	BB
3	37	-0.073633	BB					3	37	0.160846	BB
3	38	-0.281121	BB					3	38	0.257157	BB
3	39	-0.240868	BB					3	39	-0.09446	BB
3	40	0.248784	BA					3	40	-0.49217	BA
3	41	-0.306382	BA					3	41	-0.303198	BA
3	42	-0.074199	BB					3	42	0.369755	BB
3	43	0.171889	BB					3	43	0.293641	BB
3	44	0.011906	BB					3	44	0.125575	BB
3	45	0.426966	BB					3	45	0.084809	BB
3	46	-0.077395	BB					3	46	-0.1474	BB
3	47	-0.021514	BB					3	47	-0.032126	BB
3	48	-0.157141	BB					3	48	-0.427234	BB
3	49	-0.406832	BA					3	49	-0.292878	BA
3	50	0.109027	BA					3	50	-0.333454	BA
3	51	-0.270539	BA					3	51	-0.216065	BA
3	52	0.479093	BA					3	52	-0.425595	BA
3	53	-0.368902	BA					3	53	0.145862	BA
3	54	0.192904	BA					3	54	0.205859	BA
3	55	0.031393	BA					3	55	-0.052563	BA
3	56	-0.203526	BA					3	56	-0.357989	BA
3	57	-0.366408	BA					3	57	0.139995	BA
3	58	0.128377	BA					3	58	-0.211839	BA
3	59	-0.544105	BA					3	59	0.204424	BA
3	60	-0.313358	BB					3	60	-0.355369	BB
3	61	0.126329	BB					3	61	0.019896	BB
3	62	0.088141	BB					3	62	-0.049577	BB
3	63	0.187981	BB					3	63	0.345319	BB
3	64	-0.498466	BB					3	64	0.166766	BB
3	65	-0.059755	BB					3	65	0.412086	BB
3	66	-0.136913	BB					3	66	-0.273609	BB
3	67	-0.246067	BB					3	67	-0.150024	BB
3	68	-0.400898	BB					3	68	-0.080929	BB
3	69	-0.292453	BA					3	69	-0.047431	BA
3	70	0.231807	BA					3	70	-0.264416	BA
3	71	-0.243319	BA					3	71	-0.36041	BA
3	72	-0.340654	BA					3	72	-0.412894	BA
3	73	0.175691	BA					3	73	0.220242	BA
3	74	-0.410774	BB					3	74	-0.471126	BB
3	75	-0.111088	BA					3	75	-0.3466	BA
3	76	-0.079304	BB					3	76	0.008295	BB
3	77	0.066601	BB					3	77	-0.256751	BB
3	78	0.237354	BB					3	78	0.115981	BB
3	79	-0.136761	BB					3	79	0.027925	BB
3	80	0.000147	BB					3	80	0.40004	BB
3	81	-0.256638	BB					3	81	-0.356459	BB
3	82	-0.23619	BA					3	82	0.34047	BA
3	83	-0.319515	BA					3	83	-0.319294	BA
3	84	-0.026307	BB					3	84	0.29172	BB
3	85	0.304534	BB					3	85	0.321221	BB
3	86	-0.419817	BB					3	86	0.039939	BB
3	87	0.302481	BB					3	87	0.046012	BB
3	88	0.098336	BB					3	88	0.095652	BB
3	89	-0.499915	BA					3	89	-0.214508	BA
3	90	-0.040878	BA					3	90	-0.109998	BA
4	5	-0.588	BB					4	5	-0.588	BB
4	6	-1.00706	BB					4	6	-1.40619	BB
4	7	-0.477676	BB					4	7	-0.57036	BB
4	8	-0.463761	BB					4	8	-0.892253	BB
4	9	-0.29906	BB					4	9	-0.354335	BB
4	10	-0.129552	BB					4	10	-0.201306	BB
4	11	-0.600722	BB					4	11	-0.548638	BB
4	12	-0.087281	BB					4	12	-0.625727	BB
4	13	-0.142852	BB					4	13	-0.088003	BB
4	14	-0.160028	BA					4	14	-0.221977	BA
4	15	-0.31987	BA					4	15	0.054068	BA
4	16	-0.10161	BA					4	16	-0.238542	BA
4	17	-0.09472	BA					4	17	0.372677	BA
4	18	-0.415428	BA					4	18	-0.438108	BA
4	19	-0.40551	BA					4	19	0.140815	BA
4	20	0.095426	BA					4	20	-0.273724	BA
4	21	-0.191611	BA					4	21	-0.212188	BA
4	22	-0.122914	BA					4	22	-0.238623	BA
4	23	-0.332493	BA					4	23	-0.098249	BA
4	24	-0.2161	BA					4	24	0.177582	BA
4	25	-0.216182	BA					4	25	-0.064424	BA
4	26	-0.198861	BA					4	26	0.136938	BA
4	27	-0.032706	BA					4	27	-0.37002	BA
4	28	-0.145699	BA					4	28	-0.284726	BA
4	29	-0.199728	BA					4	29	0.140095	BA
4	30	-0.101164	BA					4	30	-0.09414	BA
4	31	-0.062884	BA					4	31	0.045433	BA
4	32	0.107961	BA					4	32	-0.031164	BA
4	33	0.015498	BB					4	33	-0.34185	BB
4	34	0.015011	BA					4	34	-0.488254	BA
4	35	0.048077	BB					4	35	-0.36037	BB
4	36	-0.497713	BB					4	36	-0.193792	BB
4	37	-0.259472	BB					4	37	-0.121958	BB
4	38	-0.214489	BB					4	38	-0.059926	BB
4	39	-0.036089	BB					4	39	-0.42051	BB
4	40	-0.55299	BA					4	40	-0.104446	BA
4	41	0.177327	BA					4	41	-0.082951	BA
4	42	0.073319	BB					4	42	-0.186194	BB
4	43	-0.156338	BB					4	43	-0.172112	BB
4	44	-0.2248	BB					4	44	-0.722104	BB
4	45	-0.513626	BB					4	45	-0.244584	BB
4	46	-0.18541	BB					4	46	-0.414778	BB
4	47	-0.087565	BB					4	47	-0.000977	BB
4	48	-0.43772	BB					4	48	-0.217957	BB
4	49	-0.332643	BA					4	49	0.099747	BA
4	50	0.147312	BA					4	50	0.511295	BA
4	51	0.012545	BA					4	51	-0.06028	BA
4	52	-0.418746	BA					4	52	-0.166124	BA
4	53	-0.245861	BA					4	53	-0.181883	BA
4	54	-0.299009	BA					4	54	-0.517495	BA
4	55	-0.369491	BA					4	55	0.052681	BA
4	56	0.638047	BA					4	56	-0.037813	BA
4	57	-0.183671	BA					4	57	0.395862	BA
4	58	0.209833	BA					4	58	0.101753	BA
4	59	0.058228	BA					4	59	-0.009703	BA
4	60	0.385789	BB					4	60	-0.444761	BB
4	61	-0.238695	BB					4	61	-0.066	BB
4	62	-0.331104	BB					4	62	-0.231907	BB
4	63	-0.488351	BB					4	63	0.054681	BB
4	64	-0.273812	BB					4	64	-0.130958	BB
4	65	0.093304	BB					4	65	-0.417001	BB
4	66	0.046587	BB					4	66	-0.305088	BB
4	67	-0.681093	BB					4	67	-0.125433	BB
4	68	0.016039	BB					4	68	-0.84362	BB
4	69	0.185685	BA					4	69	-0.258435	BA
4	70	-0.245848	BA					4	70	0.300114	BA
4	71	-0.051952	BA					4	71	-0.195232	BA
4	72	-0.343882	BA					4	72	0.157867	BA
4	73	0.189197	BA					4	73	0.083903	BA
4	74	-0.18044	BB					4	74	0.285188	BB
4	75	-0.54976	BA					4	75	-0.136269	BA
4	76	-0.616712	BB					4	76	-0.302773	BB
4	77	0.561392	BB					4	77	0.391276	BB
4	78	0.04792	BB					4	78	-0.354445	BB
4	79	-0.556192	BB					4	79	-0.419817	BB
4	80	-0.112845	BB					4	80	-0.543825	BB
4	81	-0.252338	BB					4	81	-0.337586	BB
4	82	0.32694	BA					4	82	0.058164	BA
4	83	-0.196111	BA					4	83	-0.160634	BA
4	84	-0.023295	BB					4	84	0.024657	BB
4	85	0.110373	BB					4	85	-0.530681	BB
4	86	0.289454	BB					4	86	-0.087495	BB
4	87	-0.309068	BB					4	87	-0.432412	BB
4	88	-0.030095	BB					4	88	0.319791	BB
4	89	-0.423719	BA					4	89	-0.069778	BA
4	90	-0.242686	BA					4	90	-0.126072	BA
5	6	-0.588	BB					5	6	-0.588	BB
5	7	-0.772056	BB					5	7	-1.19819	BB
5	8	-0.708598	BB					5	8	-0.773855	BB
5	9	-0.356893	BB					5	9	-0.404673	BB
5	10	-0.488388	BB					5	10	-0.091471	BB
5	11	-0.327339	BB					5	11	-0.456369	BB
5	12	-0.447366	BB					5	12	-0.559563	BB
5	13	-0.012697	BB					5	13	-0.009512	BB
5	14	-0.049056	BA					5	14	0.026338	BA
5	15	-0.004178	BA					5	15	0.353676	BA
5	16	0.131768	BA					5	16	-0.082572	BA
5	17	-0.098365	BA					5	17	0.072899	BA
5	18	-0.186332	BA					5	18	0.328359	BA
5	19	-0.523157	BA					5	19	-0.369098	BA
5	20	0.006121	BA					5	20	-0.35462	BA
5	21	-0.427752	BA					5	21	0.312935	BA
5	22	-0.059179	BA					5	22	0.178254	BA
5	23	0.421316	BA					5	23	-0.382829	BA
5	24	-0.284769	BA					5	24	-0.572005	BA
5	25	-0.215405	BA					5	25	-0.072175	BA
5	26	0.066937	BA					5	26	0.250692	BA
5	27	0.287649	BA					5	27	-0.281498	BA
5	28	-0.424539	BA					5	28	0.579838	BA
5	29	0.042741	BA					5	29	-0.359122	BA
5	30	-0.350011	BA					5	30	0.026884	BA
5	31	0.069518	BA					5	31	-0.120622	BA
5	32	-0.571667	BA					5	32	0.377949	BA
5	33	0.353872	BB					5	33	-0.128895	BB
5	34	-0.022524	BA					5	34	0.203035	BA
5	35	-0.015504	BB					5	35	-0.055032	BB
5	36	-0.326324	BB					5	36	-0.272336	BB
5	37	-0.253802	BB					5	37	-0.343597	BB
5	38	-0.153257	BB					5	38	-0.158294	BB
5	39	-0.425662	BB					5	39	-0.22774	BB
5	40	-0.111801	BA					5	40	-0.20925	BA
5	41	0.012653	BA					5	41	-0.157244	BA
5	42	-0.603621	BB					5	42	-0.191963	BB
5	43	0.304552	BB					5	43	0.249673	BB
5	44	0.360882	BB					5	44	-0.115772	BB
5	45	-0.397277	BB					5	45	-0.348531	BB
5	46	-0.264927	BB					5	46	0.052451	BB
5	47	0.053671	BB					5	47	0.260119	BB
5	48	-0.10601	BB					5	48	0.066767	BB
5	49	0.20721	BA					5	49	0.310046	BA
5	50	0.224193	BA					5	50	-0.022239	BA
5	51	-0.212814	BA					5	51	0.194709	BA
5	52	-0.057607	BA					5	52	-0.302102	BA
5	53	0.082601	BA					5	53	-0.125497	BA
5	54	-0.102706	BA					5	54	-0.180723	BA
5	55	-0.597327	BA					5	55	-0.359816	BA
5	56	-0.141669	BA					5	56	0.120297	BA
5	57	-0.299063	BA					5	57	0.117247	BA
5	58	-0.137712	BA					5	58	-0.423413	BA
5	59	-0.30076	BA					5	59	0.07969	BA
5	60	-0.21454	BB					5	60	-0.173415	BB
5	61	-0.127352	BB					5	61	-0.265369	BB
5	62	-0.521193	BB					5	62	0.035961	BB
5	63	-0.188022	BB					5	63	-0.45434	BB
5	64	-0.236216	BB					5	64	-0.230921	BB
5	65	-0.098808	BB					5	65	-0.084076	BB
5	66	-0.030623	BB					5	66	0.039284	BB
5	67	0.487692	BB					5	67	-0.525622	BB
5	68	-0.150313	BB					5	68	-0.283789	BB
5	69	0.030933	BA					5	69	0.180648	BA
5	70	-0.423544	BA					5	70	0.240954	BA
5	71	0.004745	BA					5	71	0.10683	BA
5	72	-0.094162	BA					5	72	-0.010439	BA
5	73	0.113238	BA					5	73	0.002973	BA
5	74	0.270154	BB					5	74	-0.321836	BB
5	75	0.202489	BA					5	75	0.179404	BA
5	76	-0.015552	BB					5	76	-0.016076	BB
5	77	0.043583	BB					5	77	-0.525055	BB
5	78	-0.31819	BB					5	78	-0.373082	BB
5	79	-0.591342	BB					5	79	-0.630976	BB
5	80	-0.472638	BB					5	80	-0.25109	BB
5	81	-0.032168	BB					5	81	-0.036978	BB
5	82	0.282785	BA					5	82	0.075646	BA
5	83	0.117687	BA					5	83	0.490765	BA
5	84	-0.215331	BB					5	84	-0.342486	BB
5	85	-0.51859	BB					5	85	-0.439004	BB
5	86	-0.035205	BB					5	86	-0.32765	BB
5	87	-0.44257	BB					5	87	-0.051432	BB
5	88	0.21443	BB					5	88	-0.112538	BB
5	89	0.850955	BA					5	89	-0.064641	BA
5	90	0.20506	BA					5	90	-0.241087	BA
6	7	-0.588	BB					6	7	-0.588	BB
6	8	-1.2366	BB					6	8	-1.1508	BB
6	9	-0.188089	BB					6	9	-1.01391	BB
6	10	0.193962	BB					6	10	-0.321317	BB
6	11	-0.762781	BB					6	11	-0.50231	BB
6	12	-0.458163	BB					6	12	-0.170138	BB
6	13	-0.142722	BB					6	13	-0.253511	BB
6	14	-0.400857	BA					6	14	0.160767	BA
6	15	0.025731	BA					6	15	-0.036702	BA
6	16	-0.226142	BA					6	16	-0.558722	BA
6	17	0.022549	BA					6	17	0.068502	BA
6	18	-0.558733	BA					6	18	-0.337173	BA
6	19	0.291191	BA					6	19	-0.186976	BA
6	20	-0.080897	BA					6	20	0.129924	BA
6	21	-0.244508	BA					6	21	-0.204446	BA
6	22	-0.532978	BA					6	22	-0.259331	BA
6	23	-0.189295	BA					6	23	0.009892	BA
6	24	-0.401176	BA					6	24	-0.367973	BA
6	25	-0.381036	BA					6	25	-0.163384	BA
6	26	0.045746	BA					6	26	0.202154	BA
6	27	-0.055657	BA					6	27	0.194003	BA
6	28	0.19953	BA					6	28	-0.159298	BA
6	29	0.053948	BA					6	29	-0.079609	BA
6	30	0.092774	BA					6	30	-0.149703	BA
6	31	0.13416	BA					6	31	-0.053779	BA
6	32	-0.062853	BA					6	32	-0.083568	BA
6	33	-0.611372	BB					6	33	-0.073112	BB
6	34	-0.143213	BA					6	34	0.011293	BA
6	35	0.291816	BB					6	35	-0.088751	BB
6	36	-0.037759	BB					6	36	-0.339145	BB
6	37	-0.33732	BB					6	37	-0.008361	BB
6	38	-0.268531	BB					6	38	-0.298573	BB
6	39	-0.059572	BB					6	39	-0.141822	BB
6	40	-0.006678	BA					6	40	-0.272127	BA
6	41	-0.474929	BA					6	41	0.384716	BA
6	42	-0.000432	BB					6	42	0.108911	BB
6	43	-0.214217	BB					6	43	-0.116894	BB
6	44	-0.584969	BB					6	44	-0.184081	BB
6	45	-0.275361	BB					6	45	-0.257666	BB
6	46	-0.322689	BB					6	46	-0.801933	BB
6	47	-0.577074	BB					6	47	-0.248857	BB
6	48	0.166961	BB					6	48	-0.267492	BB
6	49	-0.405956	BA					6	49	-0.660881	BA
6	50	0.286113	BA					6	50	0.543714	BA
6	51	0.183732	BA					6	51	-0.184002	BA
6	52	-0.212692	BA					6	52	0.030896	BA
6	53	-0.175964	BA					6	53	0.03762	BA
6	54	0.154712	BA					6	54	0.150293	BA
6	55	0.171703	BA					6	55	-0.359271	BA
6	56	0.04982	BA					6	56	0.17681	BA
6	57	-0.08087	BA					6	57	-0.048725	BA
6	58	-0.096728	BA					6	58	0.27715	BA
6	59	-0.337203	BA					6	59	0.010644	BA
6	60	0.029844	BB					6	60	-0.012377	BB
6	61	0.052887	BB					6	61	-0.058009	BB
6	62	-0.168252	BB					6	62	0.069054	BB
6	63	-0.090058	BB					6	63	-0.549891	BB
6	64	-0.488287	BB					6	64	-0.444081	BB
6	65	0.12624	BB					6	65	-0.10828	BB
6	66	-0.520389	BB					6	66	-0.127257	BB
6	67	-0.574396	BB					6	67	-0.095157	BB
6	68	0.056935	BB					6	68	-0.375162	BB
6	69	-0.3641	BA					6	69	-0.12606	BA
6	70	-0.194091	BA					6	70	-0.276225	BA
6	71	0.071495	BA					6	71	1.03118	BA
6	72	0.459059	BA					6	72	0.428933	BA
6	73	0.009472	BA					6	73	-0.160907	BA
6	74	-0.237164	BB					6	74	0.126411	BB
6	75	0.072113	BA					6	75	0.114624	BA
6	76	-0.234744	BB					6	76	-0.227954	BB
6	77	-0.406866	BB					6	77	-0.348052	BB
6	78	-0.145746	BB					6	78	-0.006516	BB
6	79	0.476115	BB					6	79	-0.182777	BB
6	80	-0.159251	BB					6	80	-0.643434	BB
6	81	0.121164	BB					6	81	0.177999	BB
6	82	0.093788	BA					6	82	0.2613	BA
6	83	-0.670877	BA					6	83	-0.214308	BA
6	84	-0.255166	BB					6	84	-0.460412	BB
6	85	0.313265	BB					6	85	-0.167583	BB
6	86	-0.081189	BB					6	86	-0.138386	BB
6	87	-0.252401	BB					6	87	-0.215354	BB
6	88	0.216062	BB					6	88	0.195723	BB
6	89	0.041889	BA					6	89	-0.033864	BA
6	90	-0.114975	BA					6	90	0.025038	BA
7	8	-0.588	BB					7	8	-0.588	BB
7	9	-0.832564	BB					7	9	-0.827423	BB
7	10	0.028922	BB					7	10	-0.461483	BB
7	11	-0.401088	BB					7	11	-0.849936	BB
7	12	-0.237087	BB					7	12	-0.400685	BB
7	13	-0.420785	BB					7	13	0.224779	BB
7	14	0.533541	BA					7	14	-0.330452	BA
7	15	-0.374713	BA					7	15	0.054145	BA
7	16	-0.170315	BA					7	16	0.135885	BA
7	17	-0.314804	BA					7	17	0.061045	BA
7	18	0.283392	BA					7	18	-0.294297	BA
7	19	-0.119277	BA					7	19	-0.11826	BA
7	20	-0.278632	BA					7	20	-0.128961	BA
7	21	0.128302	BA					7	21	-0.00222	BA
7	22	-0.008912	BA					7	22	0.040969	BA
7	23	-0.207312	BA					7	23	-0.737861	BA
7	24	-0.002712	BA					7	24	-0.275044	BA
7	25	-0.138539	BA					7	25	0.329386	BA
7	26	0.148502	BA					7	26	-0.087343	BA
7	27	-0.423692	BA					7	27	0.239319	BA
7	28	-0.167701	BA					7	28	-0.158798	BA
7	29	-0.387685	BA					7	29	0.291883	BA
7	30	-0.0001	BA					7	30	0.081675	BA
7	31	-0.252598	BA					7	31	-0.052491	BA
7	32	-0.132276	BA					7	32	-0.276989	BA
7	33	-0.190411	BB					7	33	-0.463726	BB
7	34	-0.241447	BA					7	34	0.3918	BA
7	35	0.239423	BB					7	35	-0.40675	BB
7	36	-0.740442	BB					7	36	0.009762	BB
7	37	0.024654	BB					7	37	-0.32935	BB
7	38	-0.047235	BB					7	38	-0.113523	BB
7	39	-0.306035	BB					7	39	-0.129681	BB
7	40	-0.092078	BA					7	40	-0.112888	BA
7	41	-0.155545	BA					7	41	-0.009426	BA
7	42	-0.204449	BB					7	42	-0.262552	BB
7	43	0.194462	BB					7	43	-0.134072	BB
7	44	-0.154528	BB					7	44	-0.474061	BB
7	45	-0.043536	BB					7	45	-0.104773	BB
7	46	0.026992	BB					7	46	-0.080627	BB
7	47	-0.02473	BB					7	47	-0.067875	BB
7	48	-0.012981	BB					7	48	-0.117878	BB
7	49	-0.321986	BA					7	49	0.101337	BA
7	50	-0.169665	BA					7	50	0.190646	BA
7	51	-0.02443	BA					7	51	-0.340813	BA
7	52	0.30148	BA					7	52	0.297133	BA
7	53	-0.002419	BA					7	53	-0.00722	BA
7	54	-0.482967	BA					7	54	-0.127369	BA
7	55	0.023369	BA					7	55	-0.331215	BA
7	56	-0.209973	BA					7	56	-0.028226	BA
7	57	-0.113017	BA					7	57	0.309452	BA
7	58	-0.1173	BA					7	58	0.290391	BA
7	59	-0.075125	BA					7	59	-0.188204	BA
7	60	0.280424	BB					7	60	-0.248708	BB
7	61	0.046873	BB					7	61	0.217816	BB
7	62	-0.355198	BB					7	62	-0.145328	BB
7	63	-0.421361	BB					7	63	-0.209977	BB
7	64	0.064842	BB					7	64	-0.342823	BB
7	65	-0.140382	BB					7	65	-0.29252	BB
7	66	0.072855	BB					7	66	-0.289547	BB
7	67	0.196288	BB					7	67	-0.005241	BB
7	68	-0.120278	BB					7	68	0.063195	BB
7	69	-0.164876	BA					7	69	-0.07677	BA
7	70	-0.203336	BA					7	70	-0.247906	BA
7	71	0.144374	BA					7	71	-0.073158	BA
7	72	0.056831	BA					7	72	0.023117	BA
7	73	-0.22388	BA					7	73	-0.327792	BA
7	74	-0.136803	BB					7	74	-0.515843	BB
7	75	-0.262411	BA					7	75	0.378526	BA
7	76	0.11792	BB					7	76	-0.340622	BB
7	77	-0.694841	BB					7	77	0.164973	BB
7	78	-0.467985	BB					7	78	-0.504713	BB
7	79	-0.424979	BB					7	79	-0.304689	BB
7	80	-0.104945	BB					7	80	-0.349627	BB
7	81	-0.446098	BB					7	81	0.118761	BB
7	82	0.261479	BA					7	82	0.244169	BA
7	83	0.079284	BA					7	83	-0.201	BA
7	84	-0.610048	BB					7	84	-0.442981	BB
7	85	-0.084936	BB					7	85	-0.000593	BB
7	86	-0.247448	BB					7	86	-0.431851	BB
7	87	-0.409116	BB					7	87	0.139952	BB
7	88	0.007269	BB					7	88	-0.253978	BB
7	89	0.466619	BA					7	89	-0.306153	BA
7	90	-0.013196	BA					7	90	-0.012216	BA
8	9	-0.588	BB					8	9	-0.588	BB
8	10	-0.304411	BB					8	10	-0.376648	BB
8	11	-0.208863	BB					8	11	-0.782763	BB
8	12	-0.327502	BB					8	12	-0.354018	BB
8	13	-0.167964	BB					8	13	-0.304911	BB
8	14	-0.254211	BA					8	14	0.046132	BA
8	15	0.197545	BA					8	15	0.10244	BA
8	16	0.061179	BA					8	16	0.08593	BA
8	17	0.085933	BA					8	17	-0.214883	BA
8	18	-0.05884	BA					8	18	0.431144	BA
8	19	-0.266674	BA					8	19	-0.4042	BA
8	20	0.081972	BA					8	20	0.184825	BA
8	21	-0.41262	BA					8	21	-0.343993	BA
8	22	-0.239633	BA					8	22	0.505606	BA
8	23	-0.545957	BA					8	23	-0.23592	BA
8	24	-0.156477	BA					8	24	-0.253135	BA
8	25	-0.358049	BA					8	25	-0.220496	BA
8	26	0.045763	BA					8	26	-0.07233	BA
8	27	0.046707	BA					8	27	-0.219961	BA
8	28	-0.26276	BA					8	28	-0.141279	BA
8	29	-0.003346	BA					8	29	-0.031719	BA
8	30	0.073209	BA					8	30	0.252305	BA
8	31	-0.144787	BA					8	31	0.180746	BA
8	32	0.0545	BA					8	32	-0.398384	BA
8	33	0.112899	BB					8	33	-0.529424	BB
8	34	-0.033697	BA					8	34	0.380673	BA
8	35	-0.311408	BB					8	35	-0.071083	BB
8	36	-0.231736	BB					8	36	-0.66052	BB
8	37	-0.669666	BB					8	37	-0.236491	BB
8	38	-0.035213	BB					8	38	0.133019	BB
8	39	0.045541	BB					8	39	-0.212434	BB
8	40	-0.450633	BA					8	40	-0.184549	BA
8	41	-0.133832	BA					8	41	0.113362	BA
8	42	-0.076607	BB					8	42	-0.24785	BB
8	43	0.140684	BB					8	43	0.099115	BB
8	44	0.065434	BB					8	44	-0.450529	BB
8	45	-0.489658	BB					8	45	-0.52633	BB
8	46	-0.204205	BB					8	46	0.030515	BB
8	47	-0.288756	BB					8	47	-0.548512	BB
8	48	0.169262	BB					8	48	-0.132663	BB
8	49	-0.229223	BA					8	49	-0.111022	BA
8	50	-0.318064	BA					8	50	0.260859	BA
8	51	-0.440407	BA					8	51	-0.006874	BA
8	52	-0.54274	BA					8	52	0.597206	BA
8	53	-0.16995	BA					8	53	-0.024133	BA
8	54	-0.640418	BA					8	54	0.001206	BA
8	55	0.076678	BA					8	55	-0.277888	BA
8	56	-0.243577	BA					8	56	0.172912	BA
8	57	0.13096	BA					8	57	0.061248	BA
8	58	0.205515	BA					8	58	-0.528358	BA
8	59	-0.346687	BA					8	59	0.016802	BA
8	60	-0.633358	BB					8	60	-0.061902	BB
8	61	-0.343331	BB					8	61	0.144632	BB
8	62	0.04194	BB					8	62	0.149988	BB
8	63	-0.192464	BB					8	63	-0.412533	BB
8	64	-0.011088	BB					8	64	-0.375609	BB
8	65	-0.303608	BB					8	65	-0.355774	BB
8	66	-0.036733	BB					8	66	0.321776	BB
8	67	-0.374154	BB					8	67	-0.063422	BB
8	68	-0.150706	BB					8	68	-0.025043	BB
8	69	-0.011481	BA					8	69	0.288381	BA
8	70	-0.278629	BA					8	70	0.43277	BA
8	71	-0.322195	BA					8	71	0.097513	BA
8	72	-0.173909	BA					8	72	0.079716	BA
8	73	-0.26836	BA					8	73	-0.403382	BA
8	74	0.271087	BB					8	74	0.329513	BB
8	75	0.275633	BA					8	75	-0.237239	BA
8	76	-0.399757	BB					8	76	-0.111138	BB
8	77	-0.240502	BB					8	77	-0.004064	BB
8	78	-0.649289	BB					8	78	-0.146674	BB
8	79	-0.258601	BB					8	79	-0.322204	BB
8	80	0.087075	BB					8	80	-0.035397	BB
8	81	-0.21611	BB					8	81	-0.378021	BB
8	82	-0.059987	BA					8	82	-0.075037	BA
8	83	0.066896	BA					8	83	-0.028612	BA
8	84	-0.047554	BB					8	84	-0.664269	BB
8	85	0.229915	BB					8	85	-0.089775	BB
8	86	-0.421019	BB					8	86	-0.020477	BB
8	87	-0.147348	BB					8	87	-0.428964	BB
8	88	-0.142383	BB					8	88	0.273832	BB
8	89	-0.061191	BA					8	89	-0.213445	BA
8	90	0.077593	BA					8	90	0.015442	BA
9	10	-0.588	BB					9	10	-0.588	BB
9	11	-0.310271	BB					9	11	-0.453325	BB
9	12	-0.474506	BB					9	12	-0.164475	BB
9	13	-0.043985	BB					9	13	-0.0647	BB
9	14	-0.149769	BA					9	14	0.092744	BA
9	15	-0.164976	BA					9	15	-0.408958	BA
9	16	-0.117465	BA					9	16	-0.203904	BA
9	17	-0.360218	BA					9	17	-0.243479	BA
9	18	-0.211298	BA					9	18	-0.064194	BA
9	19	-0.24479	BA					9	19	0.184759	BA
9	20	-0.078924	BA					9	20	-0.174431	BA
9	21	0.12357	BA					9	21	-0.01502	BA
9	22	0.232224	BA					9	22	0.116431	BA
9	23	-0.192357	BA					9	23	-0.042394	BA
9	24	-0.123425	BA					9	24	-0.041806	BA
9	25	-0.257933	BA					9	25	-0.096611	BA
9	26	0.069312	BA					9	26	-0.215887	BA
9	27	-0.356035	BA					9	27	-0.223751	BA
9	28	-0.416865	BA					9	28	-0.074257	BA
9	29	-0.33378	BA					9	29	0.301062	BA
9	30	-0.391251	BA					9	30	-0.467044	BA
9	31	0.249392	BA					9	31	-0.536918	BA
9	32	0.206199	BA					9	32	-0.124681	BA
9	33	-0.181906	BB					9	33	0.025964	BB
9	34	-0.046609	BA					9	34	-0.181462	BA
9	35	-0.364965	BB					9	35	-0.05059	BB
9	36	0.06047	BB					9	36	-0.297339	BB
9	37	-0.074489	BB					9	37	-0.052172	BB
9	38	-0.254403	BB					9	38	-0.146366	BB
9	39	0.163702	BB					9	39	-0.196544	BB
9	40	0.043289	BA					9	40	-0.046948	BA
9	41	0.013295	BA					9	41	-0.147403	BA
9	42	-0.128033	BB					9	42	0.401034	BB
9	43	-0.277442	BB					9	43	-0.319819	BB
9	44	-0.101015	BB					9	44	-0.232486	BB
9	45	-0.209957	BB					9	45	0.058258	BB
9	46	-0.327768	BB					9	46	-0.265526	BB
9	47	-0.281341	BB					9	47	-0.147825	BB
9	48	0.220852	BB					9	48	-0.202613	BB
9	49	-0.057473	BA					9	49	-0.05694	BA
9	50	0.309349	BA					9	50	-0.190008	BA
9	51	-0.306262	BA					9	51	-0.297966	BA
9	52	0.080511	BA					9	52	0.0174	BA
9	53	-0.079044	BA					9	53	0.012062	BA
9	54	0.420273	BA					9	54	-0.268974	BA
9	55	-0.047194	BA					9	55	-0.184901	BA
9	56	-0.156311	BA					9	56	-0.270634	BA
9	57	0.087622	BA					9	57	0.28601	BA
9	58	-0.272837	BA					9	58	-0.126066	BA
9	59	-0.370687	BA					9	59	0.170524	BA
9	60	0.009194	BB					9	60	0.202444	BB
9	61	-0.267704	BB					9	61	-0.325825	BB
9	62	0.069873	BB					9	62	-0.026928	BB
9	63	-0.019058	BB					9	63	-0.177926	BB
9	64	-0.284925	BB					9	64	0.013646	BB
9	65	0.127471	BB					9	65	-0.369751	BB
9	66	-0.247938	BB					9	66	0.251228	BB
9	67	-0.072676	BB					9	67	-0.115457	BB
9	68	-0.412273	BB					9	68	-0.220941	BB
9	69	-0.157855	BA					9	69	-0.397897	BA
9	70	0.145597	BA					9	70	-0.185657	BA
9	71	-0.069284	BA					9	71	0.011183	BA
9	72	0.057789	BA					9	72	-0.439179	BA
9	73	-0.268966	BA					9	73	-0.220948	BA
9	74	-0.296901	BB					9	74	0.0137	BB
9	75	0.013263	BA					9	75	-0.186165	BA
9	76	-0.283289	BB					9	76	-0.237925	BB
9	77	0.259361	BB					9	77	-0.509013	BB
9	78	-0.06701	BB					9	78	0.331917	BB
9	79	-0.108782	BB					9	79	-0.008504	BB
9	80	-0.241396	BB					9	80	0.070619	BB
9	81	-0.024916	BB					9	81	-0.422985	BB
9	82	-0.155824	BA					9	82	-0.260173	BA
9	83	-0.427025	BA					9	83	0.08252	BA
9	84	0.287012	BB					9	84	-0.076721	BB
9	85	-0.291987	BB					9	85	0.089142	BB
9	86	0.330234	BB					9	86	0.115358	BB
9	87	-0.435703	BB					9	87	0.020142	BB
9	88	0.147679	BB					9	88	-0.52303	BB
9	89	-0.186585	BA					9	89	-0.249616	BA
9	90	-0.026808	BA					9	90	-0.371362	BA
10	11	-0.588	BB					10	11	-0.588	BB
10	12	-0.863963	BB					10	12	-1.03794	BB
10	13	-0.467481	BB					10	13	-0.90812	BB
10	14	-0.033632	BA					10	14	-0.121173	BA
10	15	-0.025424	BA					10	15	-0.073118	BA
10	16	-0.25021	BA					10	16	0.163675	BA
10	17	0.463695	BA					10	17	0.007511	BA
10	18	-0.37234	BA					10	18	-0.088674	BA
10	19	-0.201363	BA					10	19	0.298731	BA
10	20	0.212285	BA					10	20	-0.316378	BA
10	21	-0.026209	BA					10	21	0.103273	BA
10	22	-0.3007	BA					10	22	-0.248694	BA
10	23	-0.29651	BA					10	23	-0.315594	BA
10	24	0.239565	BA					10	24	-0.200501	BA
10	25	-0.132037	BA					10	25	0.092564	BA
10	26	-0.139319	BA					10	26	0.046959	BA
10	27	-0.242191	BA					10	27	-0.058045	BA
10	28	-0.067768	BA					10	28	0.038852	BA
10	29	-0.246159	BA					10	29	0.311324	BA
10	30	-0.211508	BA					10	30	0.097577	BA
10	31	-0.582722	BA					10	31	0.009503	BA
10	32	-0.17677	BA					10	32	-0.255771	BA
10	33	-0.307309	BB					10	33	0.3465	BB
10	34	-0.097314	BA					10	34	-0.296697	BA
10	35	0.025126	BB					10	35	0.197399	BB
10	36	-0.267921	BB					10	36	-0.214914	BB
10	37	0.532654	BB					10	37	-0.312384	BB
10	38	-0.208926	BB					10	38	-0.108407	BB
10	39	-0.027746	BB					10	39	0.123584	BB
10	40	-0.096745	BA					10	40	-0.182737	BA
10	41	-0.389775	BA					10	41	-0.329198	BA
10	42	-0.245968	BB					10	42	-0.05322	BB
10	43	-0.293135	BB					10	43	0.168243	BB
10	44	-0.0721	BB					10	44	-0.030389	BB
10	45	-0.339694	BB					10	45	-0.010482	BB
10	46	0.038867	BB					10	46	-0.293533	BB
10	47	0.102201	BB					10	47	0.279269	BB
10	48	-0.240682	BB					10	48	-0.23889	BB
10	49	-0.127052	BA					10	49	-0.107235	BA
10	50	-0.185989	BA					10	50	0.012345	BA
10	51	0.112379	BA					10	51	0.163373	BA
10	52	0.168501	BA					10	52	-0.297635	BA
10	53	0.002013	BA					10	53	-0.554024	BA
10	54	-0.301912	BA					10	54	0.050052	BA
10	55	-0.465364	BA					10	55	-0.08869	BA
10	56	-0.347242	BA					10	56	-0.183174	BA
10	57	-0.058192	BA					10	57	-0.309533	BA
10	58	-0.102465	BA					10	58	-0.273702	BA
10	59	-0.095589	BA					10	59	-0.332953	BA
10	60	-0.113766	BB					10	60	-0.36785	BB
10	61	-0.451329	BB					10	61	-0.022654	BB
10	62	-0.048124	BB					10	62	-0.082548	BB
10	63	0.065895	BB					10	63	-0.180074	BB
10	64	-0.444226	BB					10	64	-0.107211	BB
10	65	0.136729	BB					10	65	-0.173578	BB
10	66	0.55999	BB					10	66	-0.2132	BB
10	67	-0.082812	BB					10	67	-0.419293	BB
10	68	-0.074499	BB					10	68	0.11128	BB
10	69	0.028706	BA					10	69	0.099557	BA
10	70	0.160767	BA					10	70	-0.316053	BA
10	71	-0.362637	BA					10	71	-0.181075	BA
10	72	0.047379	BA					10	72	-0.294878	BA
10	73	-0.281194	BA					10	73	0.165514	BA
10	74	-0.334108	BB					10	74	-0.070809	BB
10	75	0.044621	BA					10	75	-0.120035	BA
10	76	-0.130433	BB					10	76	-0.08037	BB
10	77	-0.003246	BB					10	77	-0.158351	BB
10	78	0.347113	BB					10	78	-0.204471	BB
10	79	0.294212	BB					10	79	0.034615	BB
10	80	-0.105165	BB					10	80	-0.345169	BB
10	81	-0.068141	BB					10	81	-0.067871	BB
10	82	0.392663	BA					10	82	0.190104	BA
10	83	-0.006833	BA					10	83	-0.021473	BA
10	84	-0.523934	BB					10	84	-0.35832	BB
10	85	-0.284474	BB					10	85	-0.019252	BB
10	86	-0.606596	BB					10	86	-0.150512	BB
10	87	0.071721	BB					10	87	0.076	BB
10	88	0.062509	BB					10	88	-0.253973	BB
10	89	0.134211	BA					10	89	-0.002326	BA
10	90	0.082811	BA					10	90	0.041615	BA
11	12	-0.588	BB					11	12	-0.588	BB
11	13	-0.332474	BB					11	13	-0.664708	BB
11	14	-0.358144	BA					11	14	-0.125756	BA
11	15	0.248136	BA					11	15	-0.18197	BA
11	16	-0.404895	BA					11	16	0.025954	BA
11	17	-0.244209	BA					11	17	-0.081614	BA
11	18	-0.026014	BA					11	18	0.015463	BA
11	19	0.174485	BA					11	19	-0.074463	BA
11	20	-0.445823	BA					11	20	-0.118642	BA
11	21	-0.346885	BA					11	21	-0.09725	BA
11	22	-0.289056	BA					11	22	-0.702891	BA
11	23	-0.604109	BA					11	23	-0.2512	BA
11	24	-0.364956	BA					11	24	-0.516689	BA
11	25	-0.007295	BA					11	25	-0.113688	BA
11	26	0.143731	BA					11	26	0.007267	BA
11	27	-0.028324	BA					11	27	0.260395	BA
11	28	0.304777	BA					11	28	-0.199822	BA
11	29	0.199483	BA					11	29	-0.18845	BA
11	30	0.239358	BA					11	30	0.115834	BA
11	31	0.188425	BA					11	31	0.113303	BA
11	32	-0.101248	BA					11	32	0.023572	BA
11	33	0.107561	BB					11	33	-0.283324	BB
11	34	-0.455715	BA					11	34	0.238781	BA
11	35	-0.155007	BB					11	35	0.006715	BB
11	36	-0.596375	BB					11	36	-0.488472	BB
11	37	0.215289	BB					11	37	-0.405457	BB
11	38	-0.383251	BB					11	38	-0.292882	BB
11	39	0.01337	BB					11	39	0.163953	BB
11	40	-0.366346	BA					11	40	-0.2982	BA
11	41	0.23348	BA					11	41	-0.247402	BA
11	42	-0.214795	BB					11	42	0.047363	BB
11	43	-0.032345	BB					11	43	-0.335462	BB
11	44	-0.234447	BB					11	44	-0.190512	BB
11	45	-0.302629	BB					11	45	-0.249014	BB
11	46	0.355732	BB					11	46	-0.396406	BB
11	47	-0.725364	BB					11	47	-0.046931	BB
11	48	0.05942	BB					11	48	0.118862	BB
11	49	0.134953	BA					11	49	0.073559	BA
11	50	-0.660045	BA					11	50	0.287586	BA
11	51	0.417286	BA					11	51	0.202569	BA
11	52	0.046524	BA					11	52	-0.1464	BA
11	53	-0.241035	BA					11	53	-0.118052	BA
11	54	-0.098529	BA					11	54	0.032695	BA
11	55	0.131518	BA					11	55	-0.026721	BA
11	56	-0.414347	BA					11	56	0.225244	BA
11	57	-0.209714	BA					11	57	0.072083	BA
11	58	-0.017915	BA					11	58	0.078811	BA
11	59	0.109068	BA					11	59	-0.20305	BA
11	60	0.040424	BB					11	60	-0.108819	BB
11	61	-0.363667	BB					11	61	0.089961	BB
11	62	0.134118	BB					11	62	-0.212991	BB
11	63	-0.479118	BB					11	63	0.040112	BB
11	64	-0.147557	BB					11	64	-0.320268	BB
11	65	-0.165749	BB					11	65	-0.319242	BB
11	66	-0.327458	BB					11	66	0.229059	BB
11	67	-0.589505	BB					11	67	-0.242424	BB
11	68	0.085335	BB					11	68	-0.281427	BB
11	69	-0.16149	BA					11	69	-0.319993	BA
11	70	0.108647	BA					11	70	-0.110228	BA
11	71	0.039305	BA					11	71	0.335886	BA
11	72	-0.069787	BA					11	72	0.043099	BA
11	73	-0.104798	BA					11	73	-0.345434	BA
11	74	0.242225	BB					11	74	-0.165174	BB
11	75	0.039863	BA					11	75	0.036092	BA
11	76	-0.631136	BB					11	76	-0.138166	BB
11	77	-0.183897	BB					11	77	-0.402224	BB
11	78	-0.291482	BB					11	78	-0.34827	BB
11	79	-0.279253	BB					11	79	-0.333192	BB
11	80	-0.23346	BB					11	80	-0.121697	BB
11	81	-0.279153	BB					11	81	-0.137265	BB
11	82	0.06573	BA					11	82	-0.349539	BA
11	83	-0.014114	BA					11	83	0.287488	BA
11	84	-0.46405	BB					11	84	0.121567	BB
11	85	-0.334928	BB					11	85	-0.02055	BB
11	86	-0.350662	BB					11	86	-0.577597	BB
11	87	0.096547	BB					11	87	-0.442922	BB
11	88	0.047456	BB					11	88	-0.356594	BB
11	89	0.148323	BA					11	89	0.462341	BA
11	90	-0.586009	BA					11	90	-0.032345	BA
12	13	-0.588	BB					12	13	-0.588	BB
12	14	-0.463371	BA					12	14	0.031827	BA
12	15	-0.133311	BA					12	15	0.246902	BA
12	16	0.0308	BA					12	16	0.303375	BA
12	17	-0.182054	BA					12	17	0.534854	BA
12	18	0.149307	BA					12	18	-0.515678	BA
12	19	-0.103233	BA					12	19	0.353367	BA
12	20	0.114047	BA					12	20	-0.107875	BA
12	21	-0.405887	BA					12	21	-0.390891	BA
12	22	-0.126016	BA					12	22	0.00573	BA
12	23	0.235658	BA					12	23	0.086153	BA
12	24	-0.551909	BA					12	24	-0.550105	BA
12	25	-0.016446	BA					12	25	0.091038	BA
12	26	-0.030235	BA					12	26	0.275391	BA
12	27	-0.301026	BA					12	27	-0.02038	BA
12	28	-0.190576	BA					12	28	0.169371	BA
12	29	0.061383	BA					12	29	0.267067	BA
12	30	-0.086556	BA					12	30	0.383111	BA
12	31	0.011945	BA					12	31	-0.473032	BA
12	32	0.174191	BA					12	32	0.050426	BA
12	33	-0.608007	BB					12	33	-0.385738	BB
12	34	0.039524	BA					12	34	-0.128951	BA
12	35	0.207171	BB					12	35	-0.331919	BB
12	36	-0.400482	BB					12	36	-0.109044	BB
12	37	-0.413462	BB					12	37	-0.460352	BB
12	38	-0.365217	BB					12	38	-0.155243	BB
12	39	-0.013583	BB					12	39	0.057903	BB
12	40	0.104419	BA					12	40	-0.306414	BA
12	41	0.033485	BA					12	41	0.15669	BA
12	42	-0.298369	BB					12	42	-0.624312	BB
12	43	-0.035897	BB					12	43	0.040826	BB
12	44	-0.039341	BB					12	44	-0.156046	BB
12	45	-0.023572	BB					12	45	-0.412148	BB
12	46	-0.583116	BB					12	46	-0.319288	BB
12	47	-0.31194	BB					12	47	-0.392157	BB
12	48	-0.187466	BB					12	48	-0.054519	BB
12	49	0.107195	BA					12	49	-0.164582	BA
12	50	-0.068366	BA					12	50	-0.132258	BA
12	51	-0.117189	BA					12	51	-0.175126	BA
12	52	0.472565	BA					12	52	0.265399	BA
12	53	-0.443303	BA					12	53	0.6057	BA
12	54	-0.178203	BA					12	54	-0.084014	BA
12	55	-0.208042	BA					12	55	-0.595599	BA
12	56	0.032215	BA					12	56	-0.133407	BA
12	57	-0.377207	BA					12	57	0.487732	BA
12	58	-0.077919	BA					12	58	-0.130706	BA
12	59	0.378308	BA					12	59	0.205806	BA
12	60	-0.03509	BB					12	60	-0.724219	BB
12	61	0.016662	BB					12	61	-0.014267	BB
12	62	-0.242122	BB					12	62	-0.311912	BB
12	63	0.088329	BB					12	63	-0.351509	BB
12	64	-0.457365	BB					12	64	-0.151443	BB
12	65	-0.196258	BB					12	65	-0.211774	BB
12	66	0.323941	BB					12	66	-0.618116	BB
12	67	-0.593876	BB					12	67	0.178087	BB
12	68	-0.363598	BB					12	68	-0.456265	BB
12	69	-0.139871	BA					12	69	0.179675	BA
12	70	-0.115861	BA					12	70	0.423408	BA
12	71	-0.175149	BA					12	71	0.149774	BA
12	72	-0.015387	BA					12	72	0.082365	BA
12	73	0.116209	BA					12	73	0.189604	BA
12	74	-0.161483	BB					12	74	0.064626	BB
12	75	-0.224984	BA					12	75	-0.133703	BA
12	76	-0.042828	BB					12	76	-0.228818	BB
12	77	-0.173018	BB					12	77	-0.358233	BB
12	78	-0.16598	BB					12	78	-0.211826	BB
12	79	-0.536598	BB					12	79	-0.317333	BB
12	80	-0.313249	BB					12	80	-0.249087	BB
12	81	-0.239375	BB					12	81	0.083989	BB
12	82	0.133122	BA					12	82	-0.254684	BA
12	83	0.177509	BA					12	83	-0.038428	BA
12	84	0.140907	BB					12	84	-0.674511	BB
12	85	-0.241428	BB					12	85	-0.028267	BB
12	86	-0.510202	BB					12	86	0.051535	BB
12	87	-0.397487	BB					12	87	-0.301341	BB
12	88	-0.761673	BB					12	88	-0.38901	BB
12	89	0.004775	BA					12	89	-0.078312	BA
12	90	-0.418794	BA					12	90	-0.055247	BA
13	14	-0.588	BA					13	14	-0.588	BA
13	15	-0.514636	BA					13	15	-0.284038	BA
13	16	0.338857	BA					13	16	-0.099672	BA
13	17	0.675784	BA					13	17	0.144771	BA
13	18	-0.031962	BA					13	18	-0.002421	BA
13	19	-0.324375	BA					13	19	-0.026325	BA
13	20	-0.00022	BA					13	20	0.046365	BA
13	21	-0.140381	BA					13	21	0.115439	BA
13	22	-0.045172	BA					13	22	-0.200994	BA
13	23	-0.394365	BA					13	23	-0.13345	BA
13	24	-0.132559	BA					13	24	-0.238633	BA
13	25	-0.100466	BA					13	25	0.135597	BA
13	26	-0.20644	BA					13	26	-0.082478	BA
13	27	0.023755	BA					13	27	-0.28382	BA
13	28	-0.178434	BA					13	28	-0.2563	BA
13	29	-0.005166	BA					13	29	-0.31574	BA
13	30	-0.622362	BA					13	30	0.13804	BA
13	31	-0.292511	BA					13	31	-0.173473	BA
13	32	-0.263104	BA					13	32	-0.160898	BA
13	33	-0.21763	BB					13	33	-0.207341	BB
13	34	-0.087871	BA					13	34	-0.228046	BA
13	35	0.454681	BB					13	35	0.235765	BB
13	36	-0.211283	BB					13	36	0.048179	BB
13	37	-0.107515	BB					13	37	0.09122	BB
13	38	-0.248864	BB					13	38	-0.068245	BB
13	39	-0.158857	BB					13	39	-0.205787	BB
13	40	-0.271421	BA					13	40	0.048833	BA
13	41	-0.032714	BA					13	41	0.110294	BA
13	42	-0.196011	BB					13	42	-0.052864	BB
13	43	-0.090963	BB					13	43	-0.457489	BB
13	44	-0.412999	BB					13	44	-0.081413	BB
13	45	-0.203004	BB					13	45	-0.17393	BB
13	46	0.206071	BB					13	46	0.185533	BB
13	47	-0.186879	BB					13	47	-0.045229	BB
13	48	0.355575	BB					13	48	-0.1694	BB
13	49	-0.173053	BA					13	49	-0.203773	BA
13	50	-0.291098	BA					13	50	-0.341836	BA
13	51	-0.273548	BA					13	51	0.087036	BA
13	52	-0.474479	BA					13	52	-0.238105	BA
13	53	0.218304	BA					13	53	-0.360655	BA
13	54	-0.556918	BA					13	54	0.469112	BA
13	55	-0.041314	BA					13	55	0.284041	BA
13	56	0.261321	BA					13	56	-0.404848	BA
13	57	-0.231544	BA					13	57	-0.258653	BA
13	58	0.249097	BA					13	58	0.180436	BA
13	59	0.048418	BA					13	59	-0.150955	BA
13	60	-0.492918	BB					13	60	-0.487701	BB
13	61	0.057708	BB					13	61	-0.113488	BB
13	62	0.087502	BB					13	62	-0.304187	BB
13	63	-0.274979	BB					13	63	-0.069122	BB
13	64	0.267932	BB					13	64	0.28849	BB
13	65	0.220387	BB					13	65	-0.224318	BB
13	66	-0.238692	BB					13	66	-0.003768	BB
13	67	0.357092	BB					13	67	-0.147529	BB
13	68	-0.412524	BB					13	68	-0.092128	BB
13	69	-0.223727	BA					13	69	-0.195179	BA
13	70	-0.002374	BA					13	70	-0.231198	BA
13	71	0.182871	BA					13	71	0.591936	BA
13	72	-0.256443	BA					13	72	0.127503	BA
13	73	-0.387024	BA					13	73	-0.25143	BA
13	74	-0.430369	BB					13	74	-0.228626	BB
13	75	0.399768	BA					13	75	-0.19468	BA
13	76	-0.046285	BB					13	76	0.071501	BB
13	77	-0.385032	BB					13	77	-0.040759	BB
13	78	0.121904	BB					13	78	-0.603281	BB
13	79	0.010551	BB					13	79	0.222386	BB
13	80	0.052944	BB					13	80	-0.028237	BB
13	81	-0.231179	BB					13	81	-0.346189	BB
13	82	-0.394412	BA					13	82	-0.021143	BA
13	83	-0.148961	BA					13	83	-0.290896	BA
13	84	-0.191232	BB					13	84	-0.427767	BB
13	85	0.325728	BB					13	85	0.180066	BB
13	86	0.041994	BB					13	86	0.182457	BB
13	87	0.015142	BB					13	87	-0.186741	BB
13	88	-0.154914	BB					13	88	-0.011008	BB
13	89	0.049894	BA					13	89	-0.26627	BA
13	90	0.104949	BA					13	90	0.146925	BA
14	15	-0.588	AA					14	15	-0.588	AA
14	16	-0.329125	AA					14	16	-0.025451	AA
14	17	0.09751	AA					14	17	0.54536	AA
14	18	0.175397	AA					14	18	0.236898	AA
14	19	-0.2564	AA					14	19	-0.288877	AA
14	20	0.024978	AA					14	20	-0.310188	AA
14	21	-0.184347	AA					14	21	0.1928	AA
14	22	-0.137765	AA					14	22	-0.066168	AA
14	23	-0.129013	AA					14	23	0.162657	AA
14	24	0.192109	AA					14	24	0.149668	AA
14	25	-0.567048	AA					14	25	0.014661	AA
14	26	0.20531	AA					14	26	-0.287292	AA
14	27	-0.098264	AA					14	27	-0.085616	AA
14	28	0.025997	AA					14	28	-0.139563	AA
14	29	-0.006765	AA					14	29	-0.164871	AA
14	30	0.100237	AA					14	30	0.039809	AA
14	31	-0.294498	AA					14	31	0.101704	AA
14	32	-0.482195	AA					14	32	0.291746	AA
14	33	-0.284918	AB					14	33	0.000178	AB
14	34	0.038455	AA					14	34	-0.126408	AA
14	35	-0.257146	AB					14	35	-0.292073	AB
14	36	0.097358	AB					14	36	0.057036	AB
14	37	-0.197401	AB					14	37	-0.139853	AB
14	38	0.173341	AB					14	38	-0.032492	AB
14	39	-0.247666	AB					14	39	-0.288447	AB
14	40	-0.061841	AA					14	40	-0.059632	AA
14	41	-0.683163	AA					14	41	-0.201833	AA
14	42	-0.013691	AB					14	42	0.252557	AB
14	43	0.217109	AB					14	43	0.155969	AB
14	44	0.098123	AB					14	44	-0.089498	AB
14	45	0.178071	AB					14	45	0.358501	AB
14	46	-0.052089	AB					14	46	-0.145357	AB
14	47	-0.003873	AB					14	47	-0.13465	AB
14	48	-0.232299	AB					14	48	0.304316	AB
14	49	0.007682	AA					14	49	-0.735079	AA
14	50	-0.217223	AA					14	50	-0.069154	AA
14	51	-0.181163	AA					14	51	-0.03656	AA
14	52	-0.218402	AA					14	52	-0.280775	AA
14	53	-0.300347	AA					14	53	0.095737	AA
14	54	0.098077	AA					14	54	-0.049593	AA
14	55	0.317739	AA					14	55	0.0961	AA
14	56	0.008721	AA					14	56	-0.542529	AA
14	57	0.079235	AA					14	57	0.217362	AA
14	58	-0.422074	AA					14	58	0.124715	AA
14	59	-0.142462	AA					14	59	-0.366491	AA
14	60	-0.454228	AB					14	60	-0.106058	AB
14	61	0.083986	AB					14	61	0.325666	AB
14	62	-0.081079	AB					14	62	-0.023978	AB
14	63	-0.065249	AB					14	63	0.106729	AB
14	64	-1.02369	AB					14	64	-0.157826	AB
14	65	0.0129	AB					14	65	-0.217803	AB
14	66	-0.196998	AB					14	66	-0.273026	AB
14	67	0.207795	AB					14	67	-0.082031	AB
14	68	0.037677	AB					14	68	0.242852	AB
14	69	-0.27958	AA					14	69	0.144845	AA
14	70	0.193446	AA					14	70	-0.384329	AA
14	71	-0.045446	AA					14	71	-0.450559	AA
14	72	-0.035068	AA					14	72	-0.178318	AA
14	73	-0.129847	AA					14	73	-0.00857	AA
14	74	0.025037	AB					14	74	-0.398041	AB
14	75	-0.565621	AA					14	75	-0.056805	AA
14	76	0.107143	AB					14	76	-0.262215	AB
14	77	-0.071137	AB					14	77	0.399732	AB
14	78	-0.087382	AB					14	78	0.341701	AB
14	79	-0.194224	AB					14	79	0.144931	AB
14	80	-0.202044	AB					14	80	0.353859	AB
14	81	-0.305958	AB					14	81	-0.213255	AB
14	82	-0.111202	AA					14	82	-0.060142	AA
14	83	-0.141721	AA					14	83	-0.121768	AA
14	84	-0.419939	AB					14	84	0.278234	AB
14	85	0.154244	AB					14	85	0.233031	AB
14	86	-0.100226	AB					14	86	-0.170443	AB
14	87	0.408743	AB					14	87	-0.114805	AB
14	88	-0.18662	AB					14	88	-0.540608	AB
14	89	-0.108255	AA					14	89	-0.050211	AA
14	90	0.484507	AA					14	90	-0.428088	AA
15	16	-0.588	AA					15	16	-0.588	AA
15	17	-0.002045	AA					15	17	-0.047435	AA
15	18	0.077421	AA					15	18	0.617839	AA
15	19	0.281017	AA					15	19	0.07991	AA
15	20	-0.214181	AA					15	20	-0.432855	AA
15	21	-0.276259	AA					15	21	0.016711	AA
15	22	0.222056	AA					15	22	0.396287	AA
15	23	0.146727	AA					15	23	-0.088707	AA
15	24	-0.522508	AA					15	24	0.314172	AA
15	25	0.095669	AA					15	25	-0.164809	AA
15	26	0.04479	AA					15	26	-0.27049	AA
15	27	-0.275928	AA					15	27	-0.684853	AA
15	28	-0.374758	AA					15	28	-0.009862	AA
15	29	0.063795	AA					15	29	0.18528	AA
15	30	-0.017267	AA					15	30	0.407171	AA
15	31	0.020291	AA					15	31	0.204623	AA
15	32	0.009556	AA					15	32	-0.281531	AA
15	33	-0.295867	AB					15	33	-0.058504	AB
15	34	-0.252351	AA					15	34	0.184952	AA
15	35	-0.338948	AB					15	35	-0.053531	AB
15	36	-0.220714	AB					15	36	-0.376774	AB
15	37	-0.370844	AB					15	37	0.107077	AB
15	38	0.471073	AB					15	38	-0.111406	AB
15	39	-0.023457	AB					15	39	0.120347	AB
15	40	-0.143873	AA					15	40	-0.439035	AA
15	41	-0.204592	AA					15	41	-0.451595	AA
15	42	-0.002494	AB					15	42	-0.004369	AB
15	43	-0.3754	AB					15	43	-0.141273	AB
15	44	-0.180282	AB					15	44	0.15425	AB
15	45	-0.273241	AB					15	45	0.077166	AB
15	46	-0.180144	AB					15	46	0.080926	AB
15	47	-0.313868	AB					15	47	-0.057808	AB
15	48	0.199798	AB					15	48	0.065467	AB
15	49	-0.087989	AA					15	49	0.033033	AA
15	50	-0.109215	AA					15	50	0.033693	AA
15	51	-0.287974	AA					15	51	0.056317	AA
15	52	0.056017	AA					15	52	-0.310853	AA
15	53	0.096031	AA					15	53	-0.108785	AA
15	54	-0.271647	AA					15	54	0.095703	AA
15	55	-0.140392	AA					15	55	-0.182996	AA
15	56	-0.345624	AA					15	56	-0.061899	AA
15	57	-0.225851	AA					15	57	0.35809	AA
15	58	-0.432248	AA					15	58	0.333494	AA
15	59	-0.135773	AA					15	59	0.255773	AA
15	60	-0.131007	AB					15	60	-0.596646	AB
15	61	0.05083	AB					15	61	0.157917	AB
15	62	-0.187536	AB					15	62	0.165596	AB
15	63	0.242431	AB					15	63	0.132131	AB
15	64	0.007283	AB					15	64	-0.116396	AB
15	65	0.218981	AB					15	65	-0.190275	AB
15	66	-0.31755	AB					15	66	-0.196986	AB
15	67	-0.117955	AB					15	67	0.343557	AB
15	68	0.153624	AB					15	68	0.006308	AB
15	69	-0.480879	AA					15	69	-0.165041	AA
15	70	-0.231354	AA					15	70	-0.217348	AA
15	71	-0.011474	AA					15	71	-0.300949	AA
15	72	0.197949	AA					15	72	-0.256649	AA
15	73	-0.392597	AA					15	73	0.103915	AA
15	74	-0.033876	AB					15	74	0.199782	AB
15	75	-0.324193	AA					15	75	-0.090132	AA
15	76	0.526331	AB					15	76	-0.431339	AB
15	77	0.145084	AB					15	77	0.173611	AB
15	78	-0.394727	AB					15	78	0.121298	AB
15	79	0.321695	AB					15	79	-0.00454	AB
15	80	-0.034142	AB					15	80	0.156427	AB
15	81	-0.36195	AB					15	81	-0.09697	AB
15	82	0.054326	AA					15	82	-0.494693	AA
15	83	0.400597	AA					15	83	-0.053335	AA
15	84	-0.22105	AB					15	84	-0.007944	AB
15	85	0.459671	AB					15	85	0.229912	AB
15	86	0.131059	AB					15	86	0.511733	AB
15	87	0.079145	AB					15	87	0.139943	AB
15	88	-0.154791	AB					15	88	-0.359813	AB
15	89	-0.232083	AA					15	89	-0.484018	AA
15	90	-0.281912	AA					15	90	0.47317	AA
16	17	-0.588	AA					16	17	-0.588	AA
16	18	-0.291008	AA					16	18	0.534528	AA
16	19	0.1419	AA					16	19	0.436972	AA
16	20	-0.029492	AA					16	20	0.060832	AA
16	21	0.362528	AA					16	21	-0.078318	AA
16	22	-0.07902	AA					16	22	0.26325	AA
16	23	-0.007796	AA					16	23	-0.173507	AA
16	24	-0.223576	AA					16	24	-0.199584	AA
16	25	-0.255928	AA					16	25	-0.102821	AA
16	26	-0.175634	AA					16	26	0.134312	AA
16	27	-0.436317	AA					16	27	0.233911	AA
16	28	-0.527427	AA					16	28	0.009838	AA
16	29	-0.285449	AA					16	29	-0.159291	AA
16	30	-0.417367	AA					16	30	-0.25488	AA
16	31	0.168332	AA					16	31	-0.049147	AA
16	32	-0.290361	AA					16	32	0.142377	AA
16	33	-0.464365	AB					16	33	-0.022619	AB
16	34	0.434743	AA					16	34	-0.448888	AA
16	35	0.40247	AB					16	35	0.142427	AB
16	36	0.220008	AB					16	36	-0.186524	AB
16	37	-0.112979	AB					16	37	0.045085	AB
16	38	-0.491247	AB					16	38	0.133455	AB
16	39	-0.074467	AB					16	39	0.291753	AB
16	40	-0.478504	AA					16	40	0.025798	AA
16	41	-0.031559	AA					16	41	-0.242583	AA
16	42	0.372982	AB					16	42	0.056255	AB
16	43	-0.233311	AB					16	43	-0.073676	AB
16	44	-0.102874	AB					16	44	0.086646	AB
16	45	0.338273	AB					16	45	0.140039	AB
16	46	-0.39266	AB					16	46	-0.137831	AB
16	47	0.319847	AB					16	47	0.053202	AB
16	48	-0.341026	AB					16	48	-0.410875	AB
16	49	-0.322234	AA					16	49	0.155239	AA
16	50	0.188707	AA					16	50	-0.558808	AA
16	51	-0.413138	AA					16	51	-0.241291	AA
16	52	-0.185348	AA					16	52	0.208182	AA
16	53	-0.034535	AA					16	53	-0.119213	AA
16	54	-0.055173	AA					16	54	-0.501506	AA
16	55	-0.552018	AA					16	55	0.133387	AA
16	56	-0.010656	AA					16	56	-0.24362	AA
16	57	-0.277052	AA					16	57	-0.307338	AA
16	58	0.16395	AA					16	58	0.154936	AA
16	59	-0.065937	AA					16	59	-0.129426	AA
16	60	-0.206535	AB					16	60	-0.218688	AB
16	61	0.230783	AB					16	61	0.247507	AB
16	62	-0.282285	AB					16	62	-0.424725	AB
16	63	-0.125165	AB					16	63	0.029278	AB
16	64	0.290805	AB					16	64	0.338351	AB
16	65	-0.159486	AB					16	65	-0.040084	AB
16	66	-0.648128	AB					16	66	0.339316	AB
16	67	0.493477	AB					16	67	0.088122	AB
16	68	0.006246	AB					16	68	-0.303901	AB
16	69	-0.056272	AA					16	69	-0.130062	AA
16	70	-0.111871	AA					16	70	-0.514211	AA
16	71	0.246491	AA					16	71	0.186755	AA
16	72	-0.549581	AA					16	72	0.128164	AA
16	73	-0.202027	AA					16	73	0.020737	AA
16	74	-0.162432	AB					16	74	-0.264433	AB
16	75	0.007865	AA					16	75	-0.376696	AA
16	76	-0.319606	AB					16	76	0.31343	AB
16	77	0.326362	AB					16	77	-0.149545	AB
16	78	0.208728	AB					16	78	0.117314	AB
16	79	-0.113858	AB					16	79	-0.417561	AB
16	80	0.810416	AB					16	80	0.069344	AB
16	81	-0.100204	AB					16	81	-0.136406	AB
16	82	-0.313378	AA					16	82	-0.10889	AA
16	83	-0.194534	AA					16	83	-0.160229	AA
16	84	-0.083539	AB					16	84	0.163911	AB
16	85	0.280168	AB					16	85	0.680535	AB
16	86	-0.214286	AB					16	86	-0.219796	AB
16	87	-0.210095	AB					16	87	0.006901	AB
16	88	0.254847	AB					16	88	-0.36618	AB
16	89	-0.280137	AA					16	89	-0.101351	AA
16	90	-0.401049	AA					16	90	0.086125	AA
17	18	-0.588	AA					17	18	-0.588	AA
17	19	-0.098967	AA					17	19	-0.27984	AA
17	20	-0.228019	AA					17	20	0.064478	AA
17	21	0.172123	AA					17	21	0.402729	AA
17	22	0.177442	AA					17	22	-0.273811	AA
17	23	-0.137031	AA					17	23	0.670175	AA
17	24	0.01832	AA					17	24	0.080868	AA
17	25	0.03784	AA					17	25	0.120371	AA
17	26	-0.503982	AA					17	26	0.093617	AA
17	27	0.243393	AA					17	27	-0.612275	AA
17	28	0.134164	AA					17	28	-0.33684	AA
17	29	0.03527	AA					17	29	-0.268703	AA
17	30	-0.535664	AA					17	30	-0.069043	AA
17	31	-0.18379	AA					17	31	-0.32964	AA
17	32	0.113075	AA					17	32	-0.145636	AA
17	33	0.07788	AB					17	33	0.297814	AB
17	34	-0.005738	AA					17	34	-0.074184	AA
17	35	-0.177632	AB					17	35	-0.062802	AB
17	36	0.034349	AB					17	37	-0.179696	AB
17	37	-0.347228	AB					17	38	-0.276869	AB
17	38	0.164628	AB					17	39	0.065075	AB
17	39	0.078158	AB					17	40	-0.103993	AA
17	40	-0.172779	AA					17	41	-0.176789	AA
17	41	-0.326899	AA					17	42	0.023057	AB
17	42	0.20087	AB					17	43	0.158883	AB
17	43	-0.258394	AB					17	44	-0.295196	AB
17	44	-0.344893	AB					17	45	-0.279019	AB
17	45	-0.035708	AB					17	46	-0.522343	AB
17	46	0.295308	AB					17	47	-0.231244	AB
17	47	-0.262971	AB					17	48	0.324492	AB
17	48	-0.201927	AB					17	49	-0.145269	AA
17	49	0.004264	AA					17	50	-0.148477	AA
17	50	-0.1793	AA					17	51	0.206679	AA
17	51	0.034116	AA					17	52	-0.253712	AA
17	52	0.000376	AA					17	53	-0.038104	AA
17	53	-0.114877	AA					17	54	-0.256949	AA
17	54	-0.269741	AA					17	55	0.257907	AA
17	55	-0.023003	AA					17	56	-0.025085	AA
17	56	0.028086	AA					17	57	-0.290673	AA
17	57	-0.013722	AA					17	58	0.01513	AA
17	58	0.198121	AA					17	59	-0.322897	AA
17	59	0.231701	AA					17	60	0.196503	AB
17	60	-0.008974	AB					17	61	-0.321617	AB
17	61	0.208046	AB					17	62	0.299921	AB
17	62	-0.326355	AB					17	63	0.117815	AB
17	63	-0.173529	AB					17	64	0.107777	AB
17	64	-0.128218	AB					17	65	-0.333443	AB
17	65	-0.221649	AB					17	66	-0.225261	AB
17	66	0.09154	AB					17	67	0.076355	AB
17	67	-0.049879	AB					17	68	0.016548	AB
17	68	-0.312684	AB					17	69	0.088244	AA
17	69	0.151326	AA					17	70	-0.767502	AA
17	70	-0.237744	AA					17	71	-0.330934	AA
17	71	0.067825	AA					17	72	0.585988	AA
17	72	-0.025384	AA					17	73	-0.496771	AA
17	73	-0.360021	AA					17	74	0.122896	AB
17	74	0.292699	AB					17	75	0.11377	AA
17	75	-0.334083	AA					17	76	0.692862	AB
17	76	0.105588	AB					17	77	0.020325	AB
17	77	-0.305683	AB					17	78	0.540099	AB
17	78	0.086053	AB					17	79	-0.038584	AB
17	79	-0.25063	AB					17	80	0.196798	AB
17	80	-0.61942	AB					17	81	-0.007661	AB
17	81	0.417683	AB					17	82	-0.100267	AA
17	82	-0.323192	AA					17	83	-0.230672	AA
17	83	-0.216274	AA					17	84	-0.441609	AB
17	84	0.198367	AB					17	85	0.450892	AB
17	85	-0.243894	AB					17	86	0.254066	AB
17	86	0.094715	AB					17	87	0.100288	AB
17	87	-0.185889	AB					17	88	-0.176978	AB
17	88	-0.406972	AB					17	89	-0.437188	AA
17	89	-0.292106	AA					17	90	-0.142132	AA
17	90	0.151849	AA					18	19	-0.588	AA
18	19	-0.588	AA					18	20	-0.820361	AA
18	20	-0.364883	AA					18	21	-0.083181	AA
18	21	-0.239882	AA					18	22	-0.439717	AA
18	22	-0.136309	AA					18	23	-0.21991	AA
18	23	-0.34479	AA					18	24	-0.182119	AA
18	24	0.025927	AA					18	25	-0.246079	AA
18	25	-0.024882	AA					18	26	0.013709	AA
18	26	0.155858	AA					18	27	0.254478	AA
18	27	-0.267365	AA					18	28	-0.043749	AA
18	28	-0.236083	AA					18	29	-0.075025	AA
18	29	0.147457	AA					18	30	-0.41399	AA
18	30	-0.419791	AA					18	31	0.274933	AA
18	31	-0.13944	AA					18	32	-0.177498	AA
18	32	-0.274869	AA					18	33	-0.401537	AB
18	33	-0.083107	AB					18	34	-0.184725	AA
18	34	-0.433653	AA					18	35	0.043861	AB
18	35	-0.088292	AB					18	36	0.017693	AB
18	36	-0.287103	AB					18	37	-0.300216	AB
18	37	-0.255336	AB					18	38	0.1348	AB
18	38	0.102231	AB					18	39	-0.207134	AB
18	39	-0.448178	AB					18	40	0.070882	AA
18	40	0.042513	AA					18	41	-0.306375	AA
18	41	0.060149	AA					18	42	0.128765	AB
18	42	0.067025	AB					18	43	0.040872	AB
18	43	-0.107512	AB					18	44	-0.361874	AB
18	44	-0.029289	AB					18	45	0.44741	AB
18	45	0.002486	AB					18	46	-0.17914	AB
18	46	-0.915208	AB					18	47	-0.174028	AB
18	47	0.255568	AB					18	48	0.017432	AB
18	48	-0.252614	AB					18	49	-0.204074	AA
18	49	-0.386977	AA					18	50	0.177722	AA
18	50	-0.244417	AA					18	51	-0.26345	AA
18	51	-0.261688	AA					18	52	-0.079909	AA
18	52	-0.09859	AA					18	53	-0.517166	AA
18	53	0.244279	AA					18	54	-0.220785	AA
18	54	-0.226359	AA					18	55	-0.221401	AA
18	55	0.246799	AA					18	56	0.151024	AA
18	56	-0.289448	AA					18	57	0.150703	AA
18	57	-0.045231	AA					18	58	-0.058865	AA
18	58	-0.150979	AA					18	59	-0.067649	AA
18	59	-0.570517	AA					18	60	0.050273	AB
18	60	0.14896	AB					18	61	-0.205136	AB
18	61	-0.32161	AB					18	62	-0.036344	AB
18	62	0.248532	AB					18	63	-0.214234	AB
18	63	-0.192963	AB					18	64	0.516967	AB
18	64	-0.137898	AB					18	65	-0.309563	AB
18	65	-0.162269	AB					18	66	0.12455	AB
18	66	-0.355454	AB					18	67	0.120522	AB
18	67	0.375828	AB					18	68	0.002076	AB
18	68	-0.456056	AB					18	69	0.03725	AA
18	69	-0.0487	AA					18	70	-0.350133	AA
18	70	-0.12834	AA					18	71	0.109996	AA
18	71	-0.222967	AA					18	72	-0.100821	AA
18	72	-0.113889	AA					18	73	-0.361506	AA
18	73	-0.276995	AA					18	74	-0.310626	AB
18	74	0.023855	AB					18	75	0.020477	AA
18	75	-0.086096	AA					18	76	-0.13944	AB
18	76	-0.183428	AB					18	77	-0.400102	AB
18	77	0.576283	AB					18	78	-0.31465	AB
18	78	-0.35069	AB					18	79	-0.02285	AB
18	79	0.143724	AB					18	80	0.087151	AB
18	80	0.097279	AB					18	81	0.136687	AB
18	81	0.238621	AB					18	82	-0.168359	AA
18	82	-0.320473	AA					18	83	-0.200079	AA
18	83	-0.157947	AA					18	84	0.142453	AB
18	84	-0.452181	AB					18	85	0.205778	AB
18	85	0.068571	AB					18	86	-0.435429	AB
18	86	0.044006	AB					18	87	-0.068015	AB
18	87	-0.198158	AB					18	88	-0.0235	AB
18	88	0.064988	AB					18	89	-0.55101	AA
18	89	-0.064255	AA					18	90	0.06119	AA
18	90	-0.341576	AA					19	20	-0.588	AA
19	20	-0.588	AA					19	21	0.083899	AA
19	21	-0.305765	AA					19	22	0.024628	AA
19	22	-0.193572	AA					19	23	-0.129654	AA
19	23	0.059574	AA					19	24	-0.335742	AA
19	24	-0.4348	AA					19	25	0.012215	AA
19	25	0.01887	AA					19	26	0.045081	AA
19	26	0.013917	AA					19	27	0.11784	AA
19	27	-0.184279	AA					19	28	0.050492	AA
19	28	0.088341	AA					19	29	-0.007972	AA
19	29	-0.211734	AA					19	30	0.030281	AA
19	30	-0.145851	AA					19	31	-0.081683	AA
19	31	0.061518	AA					19	32	-0.136976	AA
19	32	0.273398	AA					19	33	-0.279412	AB
19	33	-0.195336	AB					19	34	0.083282	AA
19	34	-0.245257	AA					19	35	0.039019	AB
19	35	-0.143452	AB					19	36	-0.216594	AB
19	36	-0.280707	AB					19	37	0.153425	AB
19	37	0.068019	AB					19	38	-0.443692	AB
19	38	-0.194674	AB					19	39	0.172898	AB
19	39	0.139785	AB					19	40	-0.154044	AA
19	40	-0.038756	AA					19	41	0.244148	AA
19	41	-0.222658	AA					19	42	-0.277397	AB
19	42	-0.361736	AB					19	43	-0.348113	AB
19	43	-0.027119	AB					19	44	-0.193541	AB
19	44	0.194705	AB					19	45	0.222507	AB
19	45	-0.236425	AB					19	46	-0.160379	AB
19	46	0.247468	AB					19	47	-0.227155	AB
19	47	-0.329188	AB					19	48	-0.241955	AB
19	48	-0.172581	AB					19	49	-0.075174	AA
19	49	-0.441451	AA					19	50	0.16992	AA
19	50	0.078084	AA					19	51	0.219354	AA
19	51	-0.671549	AA					19	52	0.070635	AA
19	52	0.187002	AA					19	53	0.122995	AA
19	53	0.475966	AA					19	54	-0.085931	AA
19	54	-0.157276	AA					19	55	0.084275	AA
19	55	-0.414826	AA					19	56	0.142956	AA
19	56	-0.213052	AA					19	57	-0.13782	AA
19	57	0.054341	AA					19	58	-0.155907	AA
19	58	-0.033495	AA					19	59	-0.131438	AA
19	59	-0.056893	AA					19	60	0.109231	AB
19	60	0.002535	AB					19	61	-0.030519	AB
19	61	-0.352662	AB					19	62	0.120224	AB
19	62	-0.1466	AB					19	63	-0.043826	AB
19	63	0.130945	AB					19	64	-0.019145	AB
19	64	-0.027664	AB					19	65	0.261531	AB
19	65	-0.171166	AB					19	66	-0.275833	AB
19	66	-0.018536	AB					19	67	-0.295998	AB
19	67	0.010974	AB					19	68	-0.375843	AB
19	68	-0.107501	AB					19	69	0.365803	AA
19	69	-0.07096	AA					19	70	0.347764	AA
19	70	-0.561891	AA					19	71	-0.444353	AA
19	71	-0.208241	AA					19	72	-0.122694	AA
19	72	0.002139	AA					19	73	0.003962	AA
19	73	0.136464	AA					19	74	-0.368349	AB
19	74	-0.381748	AB					19	75	0.391354	AA
19	75	0.15697	AA					19	76	0.16136	AB
19	76	-0.257166	AB					19	77	-0.267347	AB
19	77	0.182782	AB					19	78	0.132207	AB
19	78	-0.095255	AB					19	79	0.016444	AB
19	79	0.14668	AB					19	80	-0.530672	AB
19	80	0.241123	AB					19	81	0.093486	AB
19	81	-0.026538	AB					19	82	-0.075809	AA
19	82	-0.318406	AA					19	83	0.136065	AA
19	83	0.309042	AA					19	84	-0.172676	AB
19	84	-0.340979	AB					19	85	0.233791	AB
19	85	-0.162212	AB					19	86	0.073975	AB
19	86	0.13102	AB					19	87	-0.081134	AB
19	87	0.233269	AB					19	88	0.060594	AB
19	88	0.02604	AB					19	89	-0.280383	AA
19	89	-0.315215	AA					19	90	-0.366399	AA
19	90	-0.234967	AA					20	21	-0.588	AA
20	21	-0.588	AA					20	22	-0.429816	AA
20	22	-0.484705	AA					20	23	-0.355143	AA
20	23	-0.322326	AA					20	24	-0.364461	AA
20	24	0.117436	AA					20	25	-0.102002	AA
20	25	-0.190315	AA					20	26	0.049348	AA
20	26	-0.095243	AA					20	27	-0.166256	AA
20	27	-0.34193	AA					20	28	-0.361027	AA
20	28	-0.205056	AA					20	29	-0.088815	AA
20	29	-0.140376	AA					20	30	-0.470112	AA
20	30	0.090344	AA					20	31	-0.113446	AA
20	31	-0.025118	AA					20	32	-0.213525	AA
20	32	-0.167601	AA					20	33	-0.148356	AB
20	33	-0.234113	AB					20	34	-0.39063	AA
20	34	-0.336757	AA					20	35	-0.220454	AB
20	35	0.232763	AB					20	36	0.00542	AB
20	36	0.04012	AB					20	37	0.11329	AB
20	37	-0.016909	AB					20	38	0.202848	AB
20	38	-0.12806	AB					20	39	-0.233011	AB
20	39	-0.282668	AB					20	40	-0.032206	AA
20	40	-0.159042	AA					20	41	-0.100245	AA
20	41	-0.020038	AA					20	42	-0.257035	AB
20	42	-0.354413	AB					20	43	0.082818	AB
20	43	-0.224271	AB					20	44	0.126617	AB
20	44	0.290829	AB					20	45	-0.080153	AB
20	45	-0.394964	AB					20	46	0.05266	AB
20	46	0.342295	AB					20	47	0.215915	AB
20	47	0.075734	AB					20	48	-0.501774	AB
20	48	-0.129133	AB					20	49	-0.038922	AA
20	49	-0.096599	AA					20	50	-0.246641	AA
20	50	-0.127356	AA					20	51	-0.465468	AA
20	51	0.148707	AA					20	52	-0.061116	AA
20	52	-0.269742	AA					20	53	-0.263399	AA
20	53	-0.139851	AA					20	54	-0.109363	AA
20	54	-0.399082	AA					20	55	0.634041	AA
20	55	-0.060065	AA					20	56	-0.658458	AA
20	56	0.091207	AA					20	57	-0.491444	AA
20	57	-0.300862	AA					20	58	0.063328	AA
20	58	-0.181046	AA					20	59	-0.095514	AA
20	59	0.169442	AA					20	60	-0.276481	AB
20	60	-0.031386	AB					20	61	-0.158992	AB
20	61	-0.236604	AB					20	62	-0.259268	AB
20	62	-0.098301	AB					20	63	0.267993	AB
20	63	-0.152875	AB					20	64	0.160539	AB
20	64	0.030252	AB					20	65	0.355747	AB
20	65	-0.305745	AB					20	66	-0.6087	AB
20	66	-0.181796	AB					20	67	0.17994	AB
20	67	-0.119918	AB					20	68	0.144947	AB
20	68	-0.144835	AB					20	69	0.059746	AA
20	69	-0.217696	AA					20	70	-0.07773	AA
20	70	-0.131505	AA					20	71	-0.448153	AA
20	71	0.056868	AA					20	72	0.081826	AA
20	72	-0.260009	AA					20	73	-0.250174	AA
20	73	-0.301507	AA					20	74	-0.194747	AB
20	74	-0.07804	AB					20	75	-0.234242	AA
20	75	0.396994	AA					20	76	0.025955	AB
20	76	-0.049892	AB					20	77	0.129178	AB
20	77	-0.029074	AB					20	78	-0.396849	AB
20	78	0.070574	AB					20	79	0.044748	AB
20	79	0.102131	AB					20	80	0.105609	AB
20	80	-0.236601	AB					20	81	-0.328581	AB
20	81	-0.340445	AB					20	82	-0.231105	AA
20	82	0.375043	AA					20	83	-0.128365	AA
20	83	0.000364	AA					20	84	-0.080322	AB
20	84	0.383734	AB					20	85	-0.163128	AB
20	85	-0.19597	AB					20	86	-0.047596	AB
20	86	0.113874	AB					20	87	0.078185	AB
20	87	-0.262298	AB					20	88	-0.393288	AB
20	88	-0.39608	AB					20	89	-0.555596	AA
20	89	-0.122473	AA					20	90	0.059866	AA
20	90	-0.466647	AA					21	22	-0.588	AA
21	22	-0.588	AA					21	23	-1.07468	AA
21	23	-1.26979	AA					21	24	-0.726777	AA
21	24	-0.79569	AA					21	25	-0.434847	AA
21	25	-0.505187	AA					21	26	-0.395464	AA
21	26	-0.132585	AA					21	27	-0.0513	AA
21	27	-0.314703	AA					21	28	-0.055978	AA
21	28	-0.090698	AA					21	29	-0.019242	AA
21	29	-0.193783	AA					21	30	0.577721	AA
21	30	-0.209487	AA					21	31	0.201587	AA
21	31	-0.143218	AA					21	32	0.255948	AA
21	32	0.382015	AA					21	33	-0.472528	AB
21	33	0.069128	AB					21	34	0.370492	AA
21	34	-0.51622	AA					21	35	0.04247	AB
21	35	-0.111449	AB					21	36	-0.419342	AB
21	36	-0.27777	AB					21	37	-0.253393	AB
21	37	-0.255218	AB					21	38	-0.157872	AB
21	38	-0.259627	AB					21	39	-0.056647	AB
21	39	0.34904	AB					21	40	0.112412	AA
21	40	-0.070059	AA					21	41	-0.084302	AA
21	41	0.018562	AA					21	42	-0.311944	AB
21	42	-0.101337	AB					21	43	0.130742	AB
21	43	-0.408345	AB					21	44	-0.408987	AB
21	44	0.162497	AB					21	45	0.14567	AB
21	45	-0.105283	AB					21	46	-0.336907	AB
21	46	-0.419478	AB					21	47	-0.208645	AB
21	47	-0.284065	AB					21	48	0.143119	AB
21	48	0.329472	AB					21	49	0.169756	AA
21	49	-0.220937	AA					21	50	0.101334	AA
21	50	-0.111075	AA					21	51	-0.038115	AA
21	51	-0.32134	AA					21	52	-0.432679	AA
21	52	-0.072573	AA					21	53	-0.188083	AA
21	53	-0.427711	AA					21	54	-0.208444	AA
21	54	-0.163535	AA					21	55	-0.171488	AA
21	55	-0.075201	AA					21	56	-0.125349	AA
21	56	-0.029031	AA					21	57	0.161586	AA
21	57	0.163544	AA					21	58	-0.204735	AA
21	58	-0.752845	AA					21	59	-0.146794	AA
21	59	-0.068926	AA					21	60	-0.111928	AB
21	60	-0.686677	AB					21	61	-0.350914	AB
21	61	0.013584	AB					21	62	-0.141773	AB
21	62	-0.236161	AB					21	63	-0.179047	AB
21	63	0.342806	AB					21	64	0.153634	AB
21	64	-0.073828	AB					21	65	-0.436459	AB
21	65	0.058679	AB					21	66	-0.101026	AB
21	66	0.013254	AB					21	67	-0.21348	AB
21	67	0.248689	AB					21	68	-0.077681	AB
21	68	-0.379574	AB					21	69	0.071857	AA
21	69	-0.048911	AA					21	70	0.18307	AA
21	70	-0.151153	AA					21	71	0.266672	AA
21	71	-0.301665	AA					21	72	-0.191106	AA
21	72	-0.146981	AA					21	73	0.016476	AA
21	73	-0.251461	AA					21	74	-0.223476	AB
21	74	-0.171668	AB					21	75	-0.101449	AA
21	75	-0.36631	AA					21	76	0.171435	AB
21	76	-0.324162	AB					21	77	-0.170594	AB
21	77	-0.582276	AB					21	78	0.359996	AB
21	78	-0.206051	AB					21	79	-0.208977	AB
21	79	-0.199635	AB					21	80	0.234122	AB
21	80	-0.098079	AB					21	81	-0.331651	AB
21	81	-0.264498	AB					21	82	-0.294332	AA
21	82	-0.335077	AA					21	83	0.240385	AA
21	83	0.007756	AA					21	84	-0.864435	AB
21	84	-0.34418	AB					21	85	-0.315053	AB
21	85	-0.11802	AB					21	86	-0.087827	AB
21	86	-0.471753	AB					21	87	-0.097596	AB
21	87	-0.271768	AB					21	88	0.16238	AB
21	88	-0.124316	AB					21	89	0.109884	AA
21	89	-0.023275	AA					21	90	0.201704	AA
21	90	-0.187201	AA					22	23	-0.588	AA
22	23	-0.588	AA					22	24	-0.527481	AA
22	24	-0.665632	AA					22	25	-0.939665	AA
22	25	-0.488253	AA					22	26	0.148865	AA
22	26	-0.227449	AA					22	27	-0.528881	AA
22	27	0.079839	AA					22	28	0.079304	AA
22	28	-0.450449	AA					22	29	0.40336	AA
22	29	-0.212518	AA					22	30	-0.527104	AA
22	30	0.223825	AA					22	31	0.308201	AA
22	31	-0.235064	AA					22	32	-0.011929	AA
22	32	0.049161	AA					22	33	-0.137358	AB
22	33	-0.316458	AB					22	34	-0.172311	AA
22	34	-0.047608	AA					22	35	0.088414	AB
22	35	0.178508	AB					22	36	-0.4285	AB
22	36	-0.287523	AB					22	37	-0.201949	AB
22	37	-0.309413	AB					22	38	-0.019357	AB
22	38	-0.305555	AB					22	39	-0.06976	AB
22	39	0.177162	AB					22	40	-0.125426	AA
22	40	-0.385841	AA					22	41	-0.17987	AA
22	41	-0.233762	AA					22	42	0.031438	AB
22	42	-0.111494	AB					22	43	-0.249212	AB
22	43	-0.184021	AB					22	44	0.428513	AB
22	44	0.068465	AB					22	45	-0.083135	AB
22	45	-0.373954	AB					22	46	-0.381011	AB
22	46	-0.326019	AB					22	47	0.010299	AB
22	47	-0.283792	AB					22	48	-0.27276	AB
22	48	-0.160551	AB					22	49	-0.455934	AA
22	49	-0.17663	AA					22	50	0.240335	AA
22	50	0.400964	AA					22	51	0.100009	AA
22	51	0.050791	AA					22	52	0.254794	AA
22	52	-0.227009	AA					22	53	-0.09317	AA
22	53	-0.036262	AA					22	54	0.123957	AA
22	54	-0.530858	AA					22	55	-0.103231	AA
22	55	0.197726	AA					22	56	0.521735	AA
22	56	-0.142633	AA					22	57	-0.219089	AA
22	57	-0.067428	AA					22	58	0.097122	AA
22	58	0.083584	AA					22	59	0.129451	AA
22	59	-0.036873	AA					22	60	-0.306625	AB
22	60	-0.1519	AB					22	61	-0.00264	AB
22	61	-0.249313	AB					22	62	-0.113736	AB
22	62	-0.012136	AB					22	63	-0.422503	AB
22	63	-0.27179	AB					22	64	-0.329808	AB
22	64	-0.043339	AB					22	65	-0.075783	AB
22	65	0.157705	AB					22	66	0.172763	AB
22	66	-0.168752	AB					22	67	-0.510262	AB
22	67	-0.144458	AB					22	68	-0.165619	AB
22	68	0.094445	AB					22	69	-0.343861	AA
22	69	-0.465972	AA					22	70	0.023695	AA
22	70	0.097134	AA					22	71	-0.010811	AA
22	71	-0.326604	AA					22	72	0.5419	AA
22	72	-0.104087	AA					22	73	-0.34116	AA
22	73	-0.052452	AA					22	74	-0.091786	AB
22	74	-0.066141	AB					22	75	0.214735	AA
22	75	-0.144873	AA					22	76	-0.437855	AB
22	76	0.023595	AB					22	77	-0.065935	AB
22	77	-0.309107	AB					22	78	0.051785	AB
22	78	-0.340573	AB					22	79	-0.366635	AB
22	79	-0.080168	AB					22	80	0.002056	AB
22	80	0.131725	AB					22	81	0.385237	AB
22	81	-0.274815	AB					22	82	0.021501	AA
22	82	0.107228	AA					22	83	-0.290123	AA
22	83	-0.180307	AA					22	84	0.173725	AB
22	84	-0.18763	AB					22	85	-0.200061	AB
22	85	0.413116	AB					22	86	-0.003792	AB
22	86	-0.258097	AB					22	87	-0.528268	AB
22	87	-0.168599	AB					22	88	0.001206	AB
22	88	-0.085506	AB					22	89	-0.594027	AA
22	89	0.300605	AA					22	90	0.308757	AA
22	90	0.388036	AA					23	24	-0.588	AA
23	24	-0.588	AA					23	25	-1.401	AA
23	25	-0.536175	AA					23	26	-0.211018	AA
23	26	-0.222961	AA					23	27	0.087786	AA
23	27	-0.232683	AA					23	28	-0.451173	AA
23	28	0.153667	AA					23	29	-0.184219	AA
23	29	0.083613	AA					23	30	0.143911	AA
23	30	0.113102	AA					23	31	-0.185435	AA
23	31	0.035897	AA					23	32	-0.089752	AA
23	32	-0.53871	AA					23	33	-0.372953	AB
23	33	-0.178865	AB					23	34	0.096253	AA
23	34	0.035758	AA					23	35	-0.174984	AB
23	35	-0.035429	AB					23	36	-0.015516	AB
23	36	-0.108108	AB					23	37	0.106257	AB
23	37	-0.149526	AB					23	38	-0.101614	AB
23	38	-0.297497	AB					23	39	-0.301117	AB
23	39	-0.164567	AB					23	40	0.051605	AA
23	40	-0.054054	AA					23	41	-0.050274	AA
23	41	0.194016	AA					23	42	-0.360847	AB
23	42	-0.244871	AB					23	43	-0.160702	AB
23	43	-0.066566	AB					23	44	-0.025681	AB
23	44	-0.186103	AB					23	45	-0.631366	AB
23	45	0.003923	AB					23	46	0.082099	AB
23	46	-0.059459	AB					23	47	-0.091509	AB
23	47	-0.121114	AB					23	48	-0.053804	AB
23	48	-0.221504	AB					23	49	0.045873	AA
23	49	-0.244708	AA					23	50	-0.287719	AA
23	50	-0.353929	AA					23	51	0.39251	AA
23	51	-0.059236	AA					23	52	-0.13732	AA
23	52	-0.356206	AA					23	53	-0.131423	AA
23	53	-0.374807	AA					23	54	-0.198336	AA
23	54	0.074323	AA					23	55	0.044586	AA
23	55	0.216922	AA					23	56	-0.041329	AA
23	56	0.021422	AA					23	57	-0.267405	AA
23	57	-0.347529	AA					23	58	-0.052905	AA
23	58	-0.144592	AA					23	59	0.164758	AA
23	59	0.326845	AA					23	60	0.089862	AB
23	60	-0.193294	AB					23	61	0.029408	AB
23	61	-0.00628	AB					23	62	-0.22438	AB
23	62	-0.250223	AB					23	63	-0.384347	AB
23	63	0.251814	AB					23	64	-0.326833	AB
23	64	-0.742681	AB					23	65	-0.279984	AB
23	65	-0.445322	AB					23	66	0.195956	AB
23	66	-0.448353	AB					23	67	0.144497	AB
23	67	-0.181116	AB					23	68	-0.090959	AB
23	68	0.017481	AB					23	69	0.694907	AA
23	69	-0.012381	AA					23	70	-0.187118	AA
23	70	-0.046979	AA					23	71	-0.221028	AA
23	71	-0.190935	AA					23	72	-0.224978	AA
23	72	0.000252	AA					23	73	-0.047172	AA
23	73	0.05019	AA					23	74	-0.223765	AB
23	74	0.06596	AB					23	75	-0.207128	AA
23	75	0.070264	AA					23	76	-0.175101	AB
23	76	-0.016968	AB					23	77	-0.558456	AB
23	77	-0.100564	AB					23	78	0.269428	AB
23	78	-0.272871	AB					23	79	-0.242561	AB
23	79	0.090126	AB					23	80	-0.413536	AB
23	80	0.025507	AB					23	81	0.289368	AB
23	81	0.081396	AB					23	82	0.258446	AA
23	82	-0.364649	AA					23	83	-0.115967	AA
23	83	-0.035369	AA					23	84	-0.183088	AB
23	84	-0.156685	AB					23	85	-0.195844	AB
23	85	0.006843	AB					23	86	0.289905	AB
23	86	-0.055468	AB					23	87	-0.288027	AB
23	87	-0.097767	AB					23	88	-0.003891	AB
23	88	-0.258948	AB					23	89	0.027173	AA
23	89	0.292599	AA					23	90	-0.130068	AA
23	90	0.046422	AA					24	25	-0.588	AA
24	25	-0.588	AA					24	26	-0.761119	AA
24	26	-0.512747	AA					24	27	-0.342619	AA
24	27	-0.031977	AA					24	28	-0.152574	AA
24	28	-0.071158	AA					24	29	0.069958	AA
24	29	-0.125934	AA					24	30	0.166107	AA
24	30	-0.232523	AA					24	31	0.274638	AA
24	31	0.071225	AA					24	32	-0.243931	AA
24	32	-0.404669	AA					24	33	-0.148083	AB
24	33	-0.267925	AB					24	34	-0.101018	AA
24	34	-0.089577	AA					24	35	-0.084156	AB
24	35	-0.03283	AB					24	36	-0.110515	AB
24	36	-0.177176	AB					24	37	-0.4851	AB
24	37	-0.089511	AB					24	38	0.382367	AB
24	38	-0.529698	AB					24	39	-0.447029	AB
24	39	-0.07202	AB					24	40	-0.210642	AA
24	40	-0.705551	AA					24	41	0.196322	AA
24	41	-0.003785	AA					24	42	-0.100235	AB
24	42	0.197349	AB					24	43	0.184894	AB
24	43	-0.212669	AB					24	44	-0.161568	AB
24	44	-0.349078	AB					24	45	-0.108346	AB
24	45	-0.237456	AB					24	46	-0.473407	AB
24	46	-0.198338	AB					24	47	-0.300803	AB
24	47	-0.081232	AB					24	48	-0.322122	AB
24	48	-0.245367	AB					24	49	-0.305824	AA
24	49	-0.25415	AA					24	50	0.060717	AA
24	50	0.303445	AA					24	51	-0.26228	AA
24	51	-0.098726	AA					24	52	0.210477	AA
24	52	-0.074905	AA					24	53	0.084845	AA
24	53	0.068796	AA					24	54	-0.158873	AA
24	54	0.006829	AA					24	55	-0.052203	AA
24	55	-0.167244	AA					24	56	-0.302258	AA
24	56	0.572996	AA					24	57	0.120183	AA
24	57	-0.375587	AA					24	58	0.065408	AA
24	58	0.066693	AA					24	59	-0.227118	AA
24	59	0.030888	AA					24	60	-0.080409	AB
24	60	-0.088412	AB					24	61	-0.285138	AB
24	61	-0.193259	AB					24	62	-0.280889	AB
24	62	0.161637	AB					24	63	-0.384909	AB
24	63	-0.554147	AB					24	64	-0.553025	AB
24	64	-0.24619	AB					24	65	-0.433386	AB
24	65	-0.422401	AB					24	66	-0.119328	AB
24	66	-0.124952	AB					24	67	-0.695779	AB
24	67	-0.21519	AB					24	68	0.017371	AB
24	68	-0.438508	AB					24	69	-0.082877	AA
24	69	-0.264733	AA					24	70	-0.314435	AA
24	70	-0.395866	AA					24	71	-0.0508	AA
24	71	0.236348	AA					24	72	0.333952	AA
24	72	0.180191	AA					24	73	-0.200926	AA
24	73	-0.212946	AA					24	74	0.012508	AB
24	74	-0.027446	AB					24	75	-0.091864	AA
24	75	-0.504424	AA					24	76	-0.550558	AB
24	76	-0.101773	AB					24	77	-0.435768	AB
24	77	-0.278594	AB					24	78	-0.363149	AB
24	78	0.114299	AB					24	79	-0.186134	AB
24	79	0.123658	AB					24	80	-0.228327	AB
24	80	-0.042791	AB					24	81	0.008078	AB
24	81	-0.260184	AB					24	82	-0.169591	AA
24	82	-0.059348	AA					24	83	-0.081875	AA
24	83	-0.032404	AA					24	84	0.126366	AB
24	84	-0.155669	AB					24	85	-0.34058	AB
24	85	-0.610317	AB					24	86	0.043007	AB
24	86	-0.173812	AB					24	87	-0.406642	AB
24	87	-0.409262	AB					24	88	-0.027342	AB
24	88	-0.209452	AB					24	89	-0.070537	AA
24	89	-0.134686	AA					24	90	0.135505	AA
24	90	-0.179546	AA					25	26	-0.588	AA
25	26	-0.588	AA					25	27	-0.615079	AA
25	27	-0.037354	AA					25	28	-0.392153	AA
25	28	-0.411201	AA					25	29	-0.172179	AA
25	29	-0.016943	AA					25	30	0.010061	AA
25	30	-0.003588	AA					25	31	0.077672	AA
25	31	-0.142013	AA					25	32	-0.105051	AA
25	32	-0.168146	AA					25	33	-0.232802	AB
25	33	-0.096478	AB					25	34	0.035987	AA
25	34	0.335003	AA					25	35	-0.387215	AB
25	35	-0.066129	AB					25	36	-0.271722	AB
25	36	-0.247195	AB					25	37	0.097538	AB
25	37	-0.095959	AB					25	38	0.015232	AB
25	38	0.184836	AB					25	39	-0.090609	AB
25	39	-0.138211	AB					25	40	-0.047215	AA
25	40	0.1205	AA					25	41	-0.045232	AA
25	41	-0.324951	AA					25	42	0.089597	AB
25	42	-0.098621	AB					25	43	-0.259509	AB
25	43	-0.791793	AB					25	44	-0.108993	AB
25	44	-0.213284	AB					25	45	0.134922	AB
25	45	-0.359535	AB					25	46	-0.139035	AB
25	46	-0.169923	AB					25	47	0.084881	AB
25	47	0.130211	AB					25	48	-0.033303	AB
25	48	-0.024247	AB					25	49	-0.147173	AA
25	49	-0.137537	AA					25	50	-0.215222	AA
25	50	-0.146263	AA					25	51	0.582344	AA
25	51	-0.295757	AA					25	52	-0.011175	AA
25	52	-0.264211	AA					25	53	-0.551883	AA
25	53	-0.294887	AA					25	54	-0.00153	AA
25	54	0.130496	AA					25	55	-0.270997	AA
25	55	-0.076288	AA					25	56	0.016095	AA
25	56	-0.179896	AA					25	57	-0.176859	AA
25	57	-0.255937	AA					25	58	0.20585	AA
25	58	-0.146993	AA					25	59	0.206122	AA
25	59	-0.217851	AA					25	60	0.206816	AB
25	60	0.312342	AB					25	61	0.005836	AB
25	61	-0.134299	AB					25	62	0.010111	AB
25	62	-0.033065	AB					25	63	0.05442	AB
25	63	0.132104	AB					25	64	-0.304497	AB
25	64	-0.318901	AB					25	65	0.031117	AB
25	65	0.11868	AB					25	66	-0.371106	AB
25	66	-0.266051	AB					25	67	-0.134492	AB
25	67	-0.032203	AB					25	68	-0.178045	AB
25	68	0.063206	AB					25	69	0.007939	AA
25	69	0.070904	AA					25	70	0.282378	AA
25	70	-0.166497	AA					25	71	-0.241828	AA
25	71	0.175399	AA					25	72	-0.069533	AA
25	72	0.075848	AA					25	73	-0.124321	AA
[truncated: 2,098 more rows]

## Sheet: Figure4g
##Average normalised inferred energies difference between control and HP1 KD in the region chr3R 17Mb-20.6Mb
Right panel					Left panel
Compartment pair	HP1- KD - control	standard error			Compartment pair	Average inferred energies	Condition	standard error
AA	-0.0145541	0.0103541			AA	-0.111292	WT	0.00864175
AB	-0.0265994	0.00725466			AB	-0.0467897	WT	0.00559951
BB	0.0483207	0.00979885			BB	-0.222504	WT	0.00876778
					AA	-0.149357	HP1	0.00758674
					AB	-0.0968363	HP1	0.00522404
					BB	-0.197694	HP1	0.00827544

## Sheet: Figure4i
#scaling exponent in the general model when changing the overall interaction energies (rescaling by a factor)
Rescaling factor	scaling exponent
0.05	-2.2984
0.1	-2.22385
0.15	-2.16954
0.2	-2.15924
0.25	-2.16568
0.3	-2.00131
0.35	-2.0628
0.4	-2.02644
0.45	-2.04103
0.5	-1.96673
0.55	-1.95007
0.6	-1.92026
0.65	-1.798
0.7	-1.79177
0.75	-1.68976
0.8	-1.53564
0.85	-1.60203
0.9	-1.56193
0.95	-1.51757
1	-1.37527
1.05	-1.36152
1.1	-1.22376
1.15	-1.17493
1.2	-1.0826
1.25	-1.05536
1.3	-0.977131
1.35	-0.951715
1.4	-0.921312
1.45	-0.921125
1.5	-0.882016
1.55	-0.88279
1.6	-0.847922
1.65	-0.884424
1.7	-0.820606
1.75	-0.807136
1.8	-0.789169
1.85	-0.800607
1.9	-0.754298
1.95	-0.754367
2	-0.71226

## Sheet: Figure4j
#Compartment strength in the general model when changing the overall interaction energies (rescaling by a factor)
#plot done using ggplot + stat_smooth + stat_summary(fun.data=mean_cl_normal)
Rescaling factor	Compartment strength
0.05	0.148058
0.05	0.153191
0.05	1.18932
0.05	1.02011
0.05	1.35411
0.05	1.49378
0.05	1.55573
0.05	1.57692
0.05	1.55977
0.05	1.51543
0.05	1.43493
0.05	1.26268
0.05	0.908133
0.05	0.937269
0.05	1.04934
0.05	0.966497
0.05	1.30058
0.05	1.31533
0.05	1.01992
0.05	1.13962
0.05	0.805016
0.05	0.686208
0.05	0.847593
0.05	0.674842
0.05	0.777492
0.05	1.20955
0.05	1.13944
0.05	1.5293
0.05	1.68803
0.05	1.71476
0.05	1.60671
0.05	1.3076
0.05	1.58637
0.05	0.898449
0.05	1.22022
0.05	1.16993
0.05	0.917061
0.05	1.06991
0.05	0.930641
0.05	1.17733
0.05	0.288024
0.05	0.273753
0.05	1.21801
0.05	1.00618
0.05	1.22775
0.05	1.26871
0.05	1.16015
0.05	0.829319
0.05	0.86312
0.05	1.16538
0.05	1.15506
0.05	1.57325
0.05	1.78207
0.05	1.86251
0.05	1.8916
0.05	1.87111
0.05	1.78078
0.05	1.58156
0.05	1.15303
0.05	1.18003
0.05	0.871072
0.05	0.846898
0.05	1.17863
0.05	1.33628
0.05	1.38642
0.05	1.35673
0.05	1.22353
0.05	0.887099
0.05	0.936291
0.05	1.02565
0.05	0.904283
0.05	1.18477
0.05	1.05994
0.05	1.41949
0.05	0.988073
0.05	1.12346
0.05	1.24708
0.05	1.01339
0.05	1.21831
0.05	1.22346
0.05	1.01079
0.05	1.2356
0.05	0.235907
0.05	0.24518
0.05	1.19673
0.05	0.922349
0.05	1.04637
0.05	0.831374
0.05	1.04799
0.05	0.302203
0.05	0.264544
0.1	0.175472
0.1	0.180345
0.1	1.21633
0.1	1.04979
0.1	1.36068
0.1	1.47949
0.1	1.5368
0.1	1.54919
0.1	1.54112
0.1	1.50633
0.1	1.42796
0.1	1.27044
0.1	0.944467
0.1	0.984683
0.1	0.994049
0.1	0.939592
0.1	1.26772
0.1	1.2926
0.1	1.01353
0.1	1.1327
0.1	0.816664
0.1	0.693227
0.1	0.858274
0.1	0.68906
0.1	0.798682
0.1	1.2045
0.1	1.15239
0.1	1.51655
0.1	1.6622
0.1	1.68264
0.1	1.57859
0.1	1.28217
0.1	1.54991
0.1	0.90417
0.1	1.19955
0.1	1.16103
0.1	0.929366
0.1	1.05966
0.1	0.946596
0.1	1.1832
0.1	0.303211
0.1	0.294146
0.1	1.21956
0.1	1.02358
0.1	1.21616
0.1	1.24089
0.1	1.13062
0.1	0.844468
0.1	0.878548
0.1	1.1479
0.1	1.11073
0.1	1.53617
0.1	1.73027
0.1	1.8337
0.1	1.85216
0.1	1.82309
0.1	1.73145
0.1	1.52848
0.1	1.11698
0.1	1.14161
0.1	0.895339
0.1	0.873746
0.1	1.18486
0.1	1.3241
0.1	1.36193
0.1	1.33497
0.1	1.21935
0.1	0.938998
0.1	0.982235
0.1	0.97812
0.1	0.876795
0.1	1.14235
0.1	1.02171
0.1	1.37896
0.1	1.00649
0.1	1.07797
0.1	1.25425
0.1	1.03133
0.1	1.20833
0.1	1.21883
0.1	1.0394
0.1	1.25004
0.1	0.245241
0.1	0.243996
0.1	1.22038
0.1	0.956453
0.1	1.0719
0.1	0.871435
0.1	1.07613
0.1	0.336055
0.1	0.286973
0.15	0.167939
0.15	0.189792
0.15	1.21908
0.15	1.06946
0.15	1.3694
0.15	1.48469
0.15	1.54233
0.15	1.55301
0.15	1.55212
0.15	1.52063
0.15	1.44776
0.15	1.296
0.15	0.983488
0.15	1.00883
0.15	1.00028
0.15	0.943193
0.15	1.27529
0.15	1.29546
0.15	1.00729
0.15	1.12599
0.15	0.814041
0.15	0.694116
0.15	0.85593
0.15	0.681751
0.15	0.777069
0.15	1.21392
0.15	1.14283
0.15	1.51949
0.15	1.68018
0.15	1.69912
0.15	1.59071
0.15	1.30009
0.15	1.54595
0.15	0.922134
0.15	1.17833
0.15	1.17915
0.15	0.932974
0.15	1.06988
0.15	0.96674
0.15	1.19802
0.15	0.315453
0.15	0.311032
0.15	1.22541
0.15	1.02891
0.15	1.21489
0.15	1.24785
0.15	1.14601
0.15	0.860675
0.15	0.900878
0.15	1.14848
0.15	1.11565
0.15	1.52931
0.15	1.71988
0.15	1.80319
0.15	1.81804
0.15	1.80139
0.15	1.72135
0.15	1.51565
0.15	1.10594
0.15	1.12774
0.15	0.903297
0.15	0.888864
0.15	1.1765
0.15	1.31365
0.15	1.35522
0.15	1.3311
0.15	1.21103
0.15	0.930067
0.15	0.989517
0.15	0.975284
0.15	0.876526
0.15	1.13866
0.15	1.02453
0.15	1.37142
0.15	1.01523
0.15	1.06929
0.15	1.26362
0.15	1.0407
0.15	1.21994
0.15	1.21782
0.15	1.04854
0.15	1.24751
0.15	0.244822
0.15	0.254239
0.15	1.21718
0.15	0.958348
0.15	1.06861
0.15	0.876758
0.15	1.07776
0.15	0.34246
0.15	0.305007
0.2	0.181399
0.2	0.18502
0.2	1.22587
0.2	1.06829
0.2	1.3622
0.2	1.4914
0.2	1.54736
0.2	1.56152
0.2	1.55643
0.2	1.52309
0.2	1.44323
0.2	1.28195
0.2	0.957892
0.2	0.976394
0.2	1.02225
0.2	0.957895
0.2	1.28577
0.2	1.29696
0.2	1.0204
0.2	1.1487
0.2	0.811871
0.2	0.687478
0.2	0.843247
0.2	0.672764
0.2	0.780282
0.2	1.22394
0.2	1.15901
0.2	1.5128
0.2	1.65899
0.2	1.67967
0.2	1.58401
0.2	1.29435
0.2	1.5522
0.2	0.904466
0.2	1.19033
0.2	1.16848
0.2	0.926773
0.2	1.06005
0.2	0.953069
0.2	1.20061
0.2	0.317014
0.2	0.303767
0.2	1.2306
0.2	1.02437
0.2	1.20875
0.2	1.22745
0.2	1.1395
0.2	0.848636
0.2	0.879982
0.2	1.17121
0.2	1.13335
0.2	1.55424
0.2	1.74549
0.2	1.83271
0.2	1.85989
0.2	1.83874
0.2	1.75796
0.2	1.5561
0.2	1.15146
0.2	1.13728
0.2	0.92582
0.2	0.91208
0.2	1.21536
0.2	1.33863
0.2	1.37405
0.2	1.34526
0.2	1.23125
0.2	0.944164
0.2	0.987975
0.2	0.997039
0.2	0.898132
0.2	1.16619
0.2	1.03977
0.2	1.37897
0.2	1.01538
0.2	1.08976
0.2	1.25801
0.2	1.03755
0.2	1.22286
0.2	1.22968
0.2	1.04433
0.2	1.24754
0.2	0.256586
0.2	0.266816
0.2	1.21487
0.2	0.966386
0.2	1.06871
0.2	0.877614
0.2	1.08298
0.2	0.347808
0.2	0.302591
0.25	0.172017
0.25	0.181423
0.25	1.2327
0.25	1.07479
0.25	1.37032
0.25	1.48459
0.25	1.53512
0.25	1.54988
0.25	1.54263
0.25	1.51023
0.25	1.43542
0.25	1.29565
0.25	0.989764
0.25	1.02341
0.25	0.969315
0.25	0.928843
0.25	1.26975
0.25	1.28248
0.25	1.00149
0.25	1.1166
0.25	0.824236
0.25	0.697415
0.25	0.863731
0.25	0.679079
0.25	0.777694
0.25	1.21136
0.25	1.13307
0.25	1.52008
0.25	1.65749
0.25	1.67002
0.25	1.57382
0.25	1.29257
0.25	1.54276
0.25	0.919237
0.25	1.17916
0.25	1.17698
0.25	0.9336
0.25	1.07011
0.25	0.975459
0.25	1.20063
0.25	0.318926
0.25	0.318442
0.25	1.22842
0.25	1.04638
0.25	1.22553
0.25	1.25075
0.25	1.15421
0.25	0.88115
0.25	0.904212
0.25	1.12524
0.25	1.09451
0.25	1.54143
0.25	1.73054
0.25	1.83043
0.25	1.85621
0.25	1.82396
0.25	1.721
0.25	1.53301
0.25	1.12636
0.25	1.12106
0.25	0.919256
0.25	0.894967
0.25	1.20013
0.25	1.31876
0.25	1.36644
0.25	1.34838
0.25	1.22939
0.25	0.950008
0.25	0.992012
0.25	0.98696
0.25	0.884279
0.25	1.14481
0.25	1.03649
0.25	1.34946
0.25	1.0362
0.25	1.07313
0.25	1.2536
0.25	1.04079
0.25	1.21601
0.25	1.22492
0.25	1.05977
0.25	1.25222
0.25	0.252844
0.25	0.259905
0.25	1.22837
0.25	0.957715
0.25	1.07171
0.25	0.883364
0.25	1.08844
0.25	0.345339
0.25	0.303596
0.3	0.227086
0.3	0.239121
0.3	1.22678
0.3	1.09297
0.3	1.35159
0.3	1.4612
0.3	1.5045
0.3	1.52265
0.3	1.5206
0.3	1.48267
0.3	1.41549
0.3	1.27418
0.3	0.987405
0.3	1.0071
0.3	0.980444
0.3	0.898854
0.3	1.22067
0.3	1.24248
0.3	0.990433
0.3	1.12168
0.3	0.828373
0.3	0.712792
0.3	0.854328
0.3	0.690058
0.3	0.789693
0.3	1.202
0.3	1.15298
0.3	1.49523
0.3	1.63157
0.3	1.63773
0.3	1.54473
0.3	1.26708
0.3	1.51994
0.3	0.922309
0.3	1.1994
0.3	1.15824
0.3	0.944491
0.3	1.06419
0.3	0.967399
0.3	1.18245
0.3	0.372325
0.3	0.351394
0.3	1.22048
0.3	1.03301
0.3	1.20385
0.3	1.22016
0.3	1.12385
0.3	0.859224
0.3	0.904738
0.3	1.13371
0.3	1.10269
0.3	1.47826
0.3	1.67499
0.3	1.76306
0.3	1.80219
0.3	1.76883
0.3	1.6895
0.3	1.50059
0.3	1.10626
0.3	1.11873
0.3	0.94511
0.3	0.922534
0.3	1.19432
0.3	1.30462
0.3	1.32612
0.3	1.30555
0.3	1.2015
0.3	0.946879
0.3	0.99238
0.3	0.979898
0.3	0.864474
0.3	1.0913
0.3	0.992127
0.3	1.31389
0.3	1.04376
0.3	1.06003
0.3	1.25293
0.3	1.04045
0.3	1.19759
0.3	1.2178
0.3	1.06406
0.3	1.25564
0.3	0.277985
0.3	0.277493
0.3	1.23421
0.3	0.980536
0.3	1.08005
0.3	0.90777
0.3	1.09598
0.3	0.39387
0.3	0.341979
0.35	0.23397
0.35	0.240207
0.35	1.24151
0.35	1.1164
0.35	1.3855
0.35	1.49935
0.35	1.5502
0.35	1.5609
0.35	1.54474
0.35	1.51365
0.35	1.44249
0.35	1.30805
0.35	1.01158
0.35	1.02277
0.35	1.02496
0.35	0.979937
0.35	1.27332
0.35	1.27339
0.35	1.01964
0.35	1.15517
0.35	0.79712
0.35	0.660069
0.35	0.787338
0.35	0.641714
0.35	0.747793
0.35	1.25034
0.35	1.1859
0.35	1.50017
0.35	1.62663
0.35	1.65628
0.35	1.57147
0.35	1.32646
0.35	1.55231
0.35	0.920088
0.35	1.20436
0.35	1.17728
0.35	0.956336
0.35	1.08922
0.35	0.992486
0.35	1.20856
0.35	0.341412
0.35	0.321128
0.35	1.25037
0.35	1.07554
0.35	1.24569
0.35	1.25489
0.35	1.16321
0.35	0.885757
0.35	0.910392
0.35	1.1944
0.35	1.18352
0.35	1.57578
0.35	1.75779
0.35	1.84443
0.35	1.87436
0.35	1.85442
0.35	1.7729
0.35	1.57931
0.35	1.1738
0.35	1.15401
0.35	0.945513
0.35	0.947222
0.35	1.23736
0.35	1.3539
0.35	1.38372
0.35	1.35442
0.35	1.24875
0.35	0.981076
0.35	1.02404
0.35	0.997861
0.35	0.905955
0.35	1.15306
0.35	1.0468
0.35	1.35556
0.35	1.03433
0.35	1.09019
0.35	1.25356
0.35	1.06265
0.35	1.23264
0.35	1.23429
0.35	1.07202
0.35	1.26361
0.35	0.275918
0.35	0.287322
0.35	1.22681
0.35	0.98663
0.35	1.0894
0.35	0.907685
0.35	1.10718
0.35	0.386519
0.35	0.349156
0.4	0.201504
0.4	0.212084
0.4	1.26069
0.4	1.12782
0.4	1.38276
0.4	1.49634
0.4	1.54722
0.4	1.55785
0.4	1.54961
0.4	1.52289
0.4	1.45384
0.4	1.31717
0.4	1.03466
0.4	1.04134
0.4	0.984714
0.4	0.943423
0.4	1.26618
0.4	1.28556
0.4	1.006
0.4	1.13626
0.4	0.814151
0.4	0.688192
0.4	0.826911
0.4	0.666725
0.4	0.767242
0.4	1.22455
0.4	1.151
0.4	1.49982
0.4	1.65396
0.4	1.66709
0.4	1.56919
0.4	1.28434
0.4	1.51627
0.4	0.946339
0.4	1.16876
0.4	1.1748
0.4	0.97074
0.4	1.08679
0.4	1.00344
0.4	1.21876
0.4	0.348147
0.4	0.3435
0.4	1.24706
0.4	1.07389
0.4	1.22989
0.4	1.24856
0.4	1.15712
0.4	0.901538
0.4	0.92758
0.4	1.13642
0.4	1.13199
0.4	1.51701
0.4	1.70318
0.4	1.79555
0.4	1.82234
0.4	1.79682
0.4	1.71174
0.4	1.53716
0.4	1.15281
0.4	1.14318
0.4	0.947382
0.4	0.941049
0.4	1.21062
0.4	1.3317
0.4	1.36861
0.4	1.34708
0.4	1.23549
0.4	0.987622
0.4	1.02223
0.4	0.968237
0.4	0.874605
0.4	1.12383
0.4	1.00949
0.4	1.32896
0.4	1.05652
0.4	1.05134
0.4	1.27032
0.4	1.07073
0.4	1.2284
0.4	1.22992
0.4	1.08051
0.4	1.26722
0.4	0.275965
0.4	0.284979
0.4	1.23501
0.4	1.00944
0.4	1.0943
0.4	0.931024
0.4	1.10649
0.4	0.378981
0.4	0.328676
0.45	0.212106
0.45	0.204173
0.45	1.26277
0.45	1.13578
0.45	1.38958
0.45	1.49827
0.45	1.53681
0.45	1.55021
0.45	1.54399
0.45	1.50739
0.45	1.44038
0.45	1.31007
0.45	1.02528
0.45	1.04576
0.45	0.975069
0.45	0.922475
0.45	1.24231
0.45	1.27183
0.45	1.00204
0.45	1.14142
0.45	0.808563
0.45	0.686546
0.45	0.840169
0.45	0.67211
0.45	0.769392
0.45	1.22409
0.45	1.15318
0.45	1.50717
0.45	1.64929
0.45	1.66659
0.45	1.56394
0.45	1.28371
0.45	1.51437
0.45	0.943977
0.45	1.16756
0.45	1.18183
0.45	0.969341
0.45	1.08153
0.45	0.992512
0.45	1.20691
0.45	0.353514
0.45	0.336392
0.45	1.24312
0.45	1.07576
0.45	1.24147
0.45	1.26432
0.45	1.16919
0.45	0.914648
0.45	0.933232
0.45	1.1485
0.45	1.12649
0.45	1.52512
0.45	1.71793
0.45	1.79214
0.45	1.81565
0.45	1.80091
0.45	1.71236
0.45	1.52876
0.45	1.13539
0.45	1.1327
0.45	0.950621
0.45	0.942452
0.45	1.2101
0.45	1.3204
0.45	1.36362
0.45	1.32568
0.45	1.23488
0.45	0.98562
0.45	1.02826
0.45	0.969024
0.45	0.872833
0.45	1.11248
0.45	1.00422
0.45	1.33433
0.45	1.0481
0.45	1.05641
0.45	1.26717
0.45	1.07723
0.45	1.22243
0.45	1.23627
0.45	1.08941
0.45	1.27766
0.45	0.274695
0.45	0.279738
0.45	1.23743
0.45	1.00688
0.45	1.09347
0.45	0.918861
0.45	1.10999
0.45	0.371654
0.45	0.326175
0.5	0.223362
0.5	0.225916
0.5	1.26499
0.5	1.12986
0.5	1.3801
0.5	1.49135
0.5	1.52735
0.5	1.53709
0.5	1.52688
0.5	1.49309
0.5	1.42411
0.5	1.305
0.5	1.04038
0.5	1.04588
0.5	0.988218
0.5	0.936834
0.5	1.23684
0.5	1.26097
0.5	1.00377
0.5	1.15417
0.5	0.802546
0.5	0.681008
0.5	0.818599
0.5	0.655824
0.5	0.765694
0.5	1.22828
0.5	1.15233
0.5	1.47275
0.5	1.60881
0.5	1.61648
0.5	1.52907
0.5	1.27259
0.5	1.48215
0.5	0.946465
0.5	1.17642
0.5	1.1679
0.5	0.967484
0.5	1.0725
0.5	0.998348
0.5	1.20314
0.5	0.400502
0.5	0.390459
0.5	1.23643
0.5	1.06847
0.5	1.20746
0.5	1.23534
0.5	1.15273
0.5	0.901736
0.5	0.926188
0.5	1.15688
0.5	1.13132
0.5	1.49896
0.5	1.67878
0.5	1.7554
0.5	1.77401
0.5	1.77001
0.5	1.69461
0.5	1.52027
0.5	1.14399
0.5	1.14752
0.5	0.94904
0.5	0.937048
0.5	1.19954
0.5	1.31167
0.5	1.3525
0.5	1.3291
0.5	1.22842
0.5	0.989227
0.5	1.02694
0.5	0.978011
0.5	0.882036
0.5	1.12028
0.5	1.02301
0.5	1.32478
0.5	1.06014
0.5	1.0548
0.5	1.2602
0.5	1.07395
0.5	1.22484
0.5	1.23205
0.5	1.09245
0.5	1.27729
0.5	0.285337
0.5	0.292436
0.5	1.24571
0.5	1.01175
0.5	1.08958
0.5	0.936456
0.5	1.12341
0.5	0.391575
0.5	0.345583
0.55	0.260566
0.55	0.26015
0.55	1.26431
0.55	1.15493
0.55	1.3977
0.55	1.49616
0.55	1.53524
0.55	1.55227
0.55	1.54163
0.55	1.51807
0.55	1.45318
0.55	1.32808
0.55	1.06172
0.55	1.06943
0.55	0.99174
0.55	0.976613
0.55	1.26484
0.55	1.27294
0.55	1.02067
0.55	1.16453
0.55	0.79081
0.55	0.66975
0.55	0.803348
0.55	0.639624
0.55	0.745772
0.55	1.24552
0.55	1.16415
0.55	1.49202
0.55	1.62077
0.55	1.62821
0.55	1.55409
0.55	1.30877
0.55	1.52467
0.55	0.943923
0.55	1.17029
0.55	1.19361
0.55	0.996441
0.55	1.11697
0.55	1.01887
0.55	1.23001
0.55	0.355027
0.55	0.346203
0.55	1.26483
0.55	1.09585
0.55	1.25009
0.55	1.27165
0.55	1.18961
0.55	0.948603
0.55	0.957778
0.55	1.15765
0.55	1.16736
0.55	1.54766
0.55	1.72057
0.55	1.80936
0.55	1.8295
0.55	1.80723
0.55	1.7217
0.55	1.52326
0.55	1.13995
0.55	1.12893
0.55	0.975221
0.55	0.971371
0.55	1.22952
0.55	1.34422
0.55	1.37073
0.55	1.34607
0.55	1.24115
0.55	1.00996
0.55	1.02877
0.55	1.00669
0.55	0.923924
0.55	1.14526
0.55	1.04133
0.55	1.33158
0.55	1.05848
0.55	1.04108
0.55	1.27195
0.55	1.09299
0.55	1.23078
0.55	1.23617
0.55	1.10734
0.55	1.28032
0.55	0.297508
0.55	0.300505
0.55	1.25119
0.55	1.02943
0.55	1.1139
0.55	0.950661
0.55	1.12395
0.55	0.402617
0.55	0.365366
0.6	0.259668
0.6	0.252605
0.6	1.26187
0.6	1.13777
0.6	1.37061
0.6	1.47034
0.6	1.51523
0.6	1.52989
0.6	1.52289
0.6	1.49021
0.6	1.43422
0.6	1.30702
0.6	1.06866
0.6	1.0663
0.6	0.98114
0.6	0.943758
0.6	1.22172
0.6	1.25839
0.6	1.02175
0.6	1.15401
0.6	0.796392
0.6	0.671541
0.6	0.785236
0.6	0.650252
0.6	0.761094
0.6	1.23562
0.6	1.15664
0.6	1.46908
0.6	1.59428
0.6	1.62032
0.6	1.51573
0.6	1.26109
0.6	1.47879
0.6	0.973963
0.6	1.15216
0.6	1.18244
0.6	0.994042
0.6	1.09777
0.6	1.027
0.6	1.22828
0.6	0.371408
0.6	0.363511
0.6	1.25791
0.6	1.08631
0.6	1.22678
0.6	1.25283
0.6	1.16909
0.6	0.942442
0.6	0.954914
0.6	1.15322
0.6	1.1535
0.6	1.51035
0.6	1.69234
0.6	1.77453
0.6	1.79975
0.6	1.77081
0.6	1.68728
0.6	1.50279
0.6	1.13494
0.6	1.12684
0.6	0.967391
0.6	0.97211
0.6	1.22478
0.6	1.32719
0.6	1.35332
0.6	1.33128
0.6	1.22288
0.6	1.00334
0.6	1.04226
0.6	0.981965
0.6	0.89475
0.6	1.11481
0.6	1.0048
0.6	1.29013
0.6	1.0772
0.6	1.03731
0.6	1.26125
0.6	1.08438
0.6	1.21678
0.6	1.23277
0.6	1.09796
0.6	1.27236
0.6	0.313232
0.6	0.322641
0.6	1.24963
0.6	1.03142
0.6	1.10982
0.6	0.962891
0.6	1.13904
0.6	0.401682
0.6	0.356827
0.65	0.331014
0.65	0.330168
0.65	1.28239
0.65	1.17715
0.65	1.38918
0.65	1.48339
0.65	1.52134
0.65	1.52919
0.65	1.52015
0.65	1.50632
0.65	1.43411
0.65	1.32534
0.65	1.11338
0.65	1.10591
0.65	0.964588
0.65	0.955716
0.65	1.19771
0.65	1.22668
0.65	1.01189
0.65	1.16194
0.65	0.787884
0.65	0.659166
0.65	0.779437
0.65	0.641592
0.65	0.739645
0.65	1.25329
0.65	1.17674
0.65	1.46449
0.65	1.58864
0.65	1.60558
0.65	1.51076
0.65	1.27948
0.65	1.45508
0.65	0.972179
0.65	1.12281
0.65	1.20613
0.65	1.02772
0.65	1.13603
0.65	1.06566
0.65	1.23991
0.65	0.434617
0.65	0.422822
0.65	1.26368
0.65	1.12925
0.65	1.26156
0.65	1.27059
0.65	1.20495
0.65	1.00117
0.65	1.00916
0.65	1.11843
0.65	1.1318
0.65	1.48419
0.65	1.65239
0.65	1.73535
0.65	1.76981
0.65	1.74117
0.65	1.66574
0.65	1.48359
0.65	1.13481
0.65	1.12777
0.65	0.99818
0.65	1.01774
0.65	1.22687
0.65	1.32176
0.65	1.3655
0.65	1.33429
0.65	1.24785
0.65	1.05592
0.65	1.08792
0.65	0.965581
0.65	0.887132
0.65	1.08559
0.65	0.977894
0.65	1.23328
0.65	1.1046
0.65	0.984993
0.65	1.27692
0.65	1.11458
0.65	1.23228
0.65	1.25583
0.65	1.15414
0.65	1.29122
0.65	0.36592
0.65	0.361852
0.65	1.25654
0.65	1.08035
0.65	1.13869
0.65	1.0262
0.65	1.17625
0.65	0.448856
0.65	0.41312
0.7	0.312901
0.7	0.330017
0.7	1.27603
0.7	1.16837
0.7	1.38099
0.7	1.47478
0.7	1.51041
0.7	1.52217
0.7	1.51079
0.7	1.50172
0.7	1.44424
0.7	1.32502
0.7	1.07928
0.7	1.07019
0.7	0.997215
0.7	0.968614
0.7	1.23744
0.7	1.24755
0.7	1.05288
0.7	1.19015
0.7	0.764221
0.7	0.643247
0.7	0.754623
0.7	0.620184
0.7	0.726604
0.7	1.27883
0.7	1.18844
0.7	1.44696
0.7	1.56288
0.7	1.59263
0.7	1.50624
0.7	1.28807
0.7	1.45775
0.7	0.965548
0.7	1.15987
0.7	1.16549
0.7	1.01087
0.7	1.11278
0.7	1.03997
0.7	1.21659
0.7	0.44627
0.7	0.436926
0.7	1.24611
0.7	1.10636
0.7	1.21767
0.7	1.22837
0.7	1.15456
0.7	0.937613
0.7	0.958529
0.7	1.17409
0.7	1.17836
0.7	1.51216
0.7	1.66235
0.7	1.73141
0.7	1.74996
0.7	1.72187
0.7	1.64653
0.7	1.49681
0.7	1.18527
0.7	1.163
0.7	0.975321
0.7	0.986243
0.7	1.19986
0.7	1.29706
0.7	1.33227
0.7	1.3124
0.7	1.23749
0.7	1.0323
0.7	1.05207
0.7	0.993765
0.7	0.90892
0.7	1.11129
0.7	1.01555
0.7	1.27122
0.7	1.07361
0.7	1.03779
0.7	1.25342
0.7	1.09656
0.7	1.22969
0.7	1.23989
0.7	1.12013
0.7	1.26876
0.7	0.382157
0.7	0.386584
0.7	1.2404
0.7	1.04526
0.7	1.1127
0.7	0.987009
0.7	1.1491
0.7	0.473765
0.7	0.437657
0.75	0.336175
0.75	0.339349
0.75	1.28982
0.75	1.18396
0.75	1.38129
0.75	1.46657
0.75	1.49622
0.75	1.49988
0.75	1.49101
0.75	1.47139
0.75	1.42125
0.75	1.31482
0.75	1.10425
0.75	1.10518
0.75	0.966278
0.75	0.9534
0.75	1.21141
0.75	1.23517
0.75	1.02118
0.75	1.15101
0.75	0.796465
0.75	0.671596
0.75	0.778592
0.75	0.653465
0.75	0.750763
0.75	1.23122
0.75	1.14632
0.75	1.42432
0.75	1.52454
0.75	1.52959
0.75	1.44341
0.75	1.22077
0.75	1.39671
0.75	0.978405
0.75	1.11505
0.75	1.17947
0.75	1.04156
0.75	1.11521
0.75	1.06737
0.75	1.2312
0.75	0.472022
0.75	0.451519
0.75	1.25937
0.75	1.13408
0.75	1.23619
0.75	1.24395
0.75	1.17399
0.75	0.982565
0.75	0.990402
0.75	1.12422
0.75	1.12037
0.75	1.44622
0.75	1.5922
0.75	1.65831
0.75	1.70103
0.75	1.68676
0.75	1.61314
0.75	1.45254
0.75	1.13872
0.75	1.12946
0.75	1.01128
0.75	1.0292
0.75	1.22817
0.75	1.30091
0.75	1.32786
0.75	1.30585
0.75	1.2424
0.75	1.07089
0.75	1.09242
0.75	0.941117
0.75	0.88693
0.75	1.06408
0.75	0.988623
0.75	1.23771
0.75	1.08457
0.75	1.0206
0.75	1.23701
0.75	1.10334
0.75	1.21484
0.75	1.23499
0.75	1.13331
0.75	1.27884
0.75	0.374102
0.75	0.369186
0.75	1.27445
0.75	1.08237
0.75	1.14221
0.75	1.01005
0.75	1.15125
0.75	0.47975
0.75	0.452199
0.8	0.365469
0.8	0.358203
0.8	1.27524
0.8	1.16448
0.8	1.34927
0.8	1.42285
0.8	1.44813
0.8	1.46449
0.8	1.44286
0.8	1.41503
0.8	1.36351
0.8	1.25223
0.8	1.05524
0.8	1.06901
0.8	0.973065
0.8	0.931313
0.8	1.14911
0.8	1.18569
0.8	1.00655
0.8	1.10312
0.8	0.838617
0.8	0.722177
0.8	0.803569
0.8	0.688121
0.8	0.783799
0.8	1.20487
0.8	1.13842
0.8	1.39059
0.8	1.48164
0.8	1.484
0.8	1.4074
0.8	1.22278
0.8	1.3824
0.8	0.978439
0.8	1.10588
0.8	1.1496
0.8	1.01997
0.8	1.10194
0.8	1.06119
0.8	1.21163
0.8	0.49413
0.8	0.483151
0.8	1.23323
0.8	1.10491
0.8	1.19816
0.8	1.20652
0.8	1.1601
0.8	0.973626
0.8	0.987303
0.8	1.10655
0.8	1.10618
0.8	1.38112
0.8	1.53554
0.8	1.59621
0.8	1.6152
0.8	1.58938
0.8	1.52397
0.8	1.38101
0.8	1.09779
0.8	1.10129
0.8	0.970089
0.8	0.995985
0.8	1.17295
0.8	1.25287
0.8	1.28535
0.8	1.26134
0.8	1.20421
0.8	1.05037
0.8	1.07337
0.8	0.935264
0.8	0.872997
0.8	1.04066
0.8	0.990142
0.8	1.19358
0.8	1.08917
0.8	1.00031
0.8	1.2416
0.8	1.11276
0.8	1.22025
0.8	1.22037
0.8	1.13515
0.8	1.27778
0.8	0.394647
0.8	0.397838
0.8	1.24709
0.8	1.07823
0.8	1.1387
0.8	1.02309
0.8	1.15761
0.8	0.511142
0.8	0.497741
0.85	0.37325
0.85	0.377117
0.85	1.28814
0.85	1.20141
0.85	1.39588
0.85	1.47402
0.85	1.50598
0.85	1.50817
0.85	1.50292
0.85	1.47319
0.85	1.42974
0.85	1.33065
0.85	1.12009
0.85	1.10933
0.85	1.00545
0.85	0.980321
0.85	1.21824
0.85	1.25365
0.85	1.06758
0.85	1.19577
0.85	0.77001
0.85	0.650213
0.85	0.743115
0.85	0.631807
0.85	0.732854
0.85	1.2679
0.85	1.18334
0.85	1.43342
0.85	1.54203
0.85	1.54543
0.85	1.46643
0.85	1.26362
0.85	1.4081
0.85	0.995438
0.85	1.12695
0.85	1.19498
0.85	1.06454
0.85	1.1558
0.85	1.09184
0.85	1.23852
0.85	0.483667
0.85	0.474342
0.85	1.26798
0.85	1.15959
0.85	1.26383
0.85	1.26335
0.85	1.19981
0.85	1.01787
0.85	1.00621
0.85	1.15014
0.85	1.18392
0.85	1.48674
0.85	1.61985
0.85	1.6871
0.85	1.70184
0.85	1.69408
0.85	1.6283
0.85	1.47755
0.85	1.16943
0.85	1.13906
0.85	1.02761
0.85	1.0556
0.85	1.23936
0.85	1.31863
0.85	1.33991
0.85	1.33782
0.85	1.26835
0.85	1.10022
0.85	1.097
0.85	0.967861
0.85	0.900926
0.85	1.09208
0.85	1.00183
0.85	1.22464
0.85	1.10222
0.85	1.00466
0.85	1.27073
0.85	1.1409
0.85	1.2427
0.85	1.24192
0.85	1.14601
0.85	1.28553
0.85	0.401339
0.85	0.395937
0.85	1.26927
0.85	1.1018
0.85	1.15956
0.85	1.03869
0.85	1.1621
0.85	0.511352
0.85	0.477094
0.9	0.375996
0.9	0.375866
0.9	1.28101
0.9	1.2001
0.9	1.37054
0.9	1.44831
0.9	1.47795
0.9	1.48752
0.9	1.47684
0.9	1.46218
0.9	1.41324
0.9	1.31524
0.9	1.10827
0.9	1.10668
0.9	0.978043
0.9	0.9376
0.9	1.1856
0.9	1.20107
0.9	1.02751
0.9	1.15257
0.9	0.787119
0.9	0.668912
0.9	0.784377
0.9	0.659294
0.9	0.762133
0.9	1.24212
0.9	1.15974
0.9	1.42748
0.9	1.5326
0.9	1.53586
0.9	1.47103
0.9	1.24103
0.9	1.38946
0.9	1.00906
0.9	1.08841
0.9	1.18985
0.9	1.05777
0.9	1.14341
0.9	1.09267
0.9	1.23106
0.9	0.480543
0.9	0.476772
0.9	1.26102
0.9	1.152
0.9	1.24529
0.9	1.25334
0.9	1.18922
0.9	1.03012
0.9	1.01823
0.9	1.10998
0.9	1.14285
0.9	1.43525
0.9	1.5868
0.9	1.6448
0.9	1.64888
0.9	1.62805
0.9	1.56185
0.9	1.41552
0.9	1.11217
0.9	1.08889
0.9	1.04449
0.9	1.06274
0.9	1.23726
0.9	1.30493
0.9	1.32169
0.9	1.30915
0.9	1.23552
0.9	1.07755
0.9	1.09381
0.9	0.952511
0.9	0.88944
0.9	1.07412
0.9	0.98481
0.9	1.21537
0.9	1.11297
0.9	0.97154
0.9	1.28177
0.9	1.16089
0.9	1.25074
0.9	1.25821
0.9	1.16294
0.9	1.30095
0.9	0.370161
0.9	0.383273
0.9	1.2722
0.9	1.09311
0.9	1.15679
0.9	1.04783
0.9	1.17931
0.9	0.496276
0.9	0.467095
0.95	0.438832
0.95	0.428509
0.95	1.28575
0.95	1.21116
0.95	1.36301
0.95	1.43968
0.95	1.46947
0.95	1.47381
0.95	1.46845
0.95	1.44734
0.95	1.40014
0.95	1.31553
0.95	1.12924
0.95	1.10071
0.95	0.99637
0.95	0.975495
0.95	1.20261
0.95	1.22379
0.95	1.0659
0.95	1.19024
0.95	0.780526
0.95	0.66076
0.95	0.750196
0.95	0.646419
0.95	0.742201
0.95	1.25329
0.95	1.15417
0.95	1.38396
0.95	1.48979
0.95	1.48873
0.95	1.40626
0.95	1.21748
0.95	1.32288
0.95	1.02492
0.95	1.06804
0.95	1.18944
0.95	1.07142
0.95	1.14879
0.95	1.11475
0.95	1.25357
0.95	0.506067
0.95	0.490202
0.95	1.27108
0.95	1.16741
0.95	1.2471
0.95	1.24585
0.95	1.18604
0.95	1.04422
0.95	1.01838
0.95	1.10337
0.95	1.12319
0.95	1.39817
0.95	1.51736
0.95	1.59767
0.95	1.61101
0.95	1.60889
0.95	1.5443
0.95	1.39949
0.95	1.11002
0.95	1.08274
0.95	1.04012
0.95	1.04733
0.95	1.21498
0.95	1.28683
0.95	1.30345
0.95	1.29649
0.95	1.24656
0.95	1.11214
0.95	1.11231
0.95	0.945001
0.95	0.895718
0.95	1.0442
0.95	0.965331
0.95	1.17511
0.95	1.11452
0.95	0.962223
0.95	1.26596
0.95	1.15536
0.95	1.23957
0.95	1.2544
0.95	1.17839
0.95	1.28832
0.95	0.436061
0.95	0.454511
0.95	1.24995
0.95	1.10059
0.95	1.14912
0.95	1.05328
0.95	1.18285
0.95	0.54076
0.95	0.515352
1	0.543653
1	0.519782
1	1.29864
1	1.28128
1	1.40438
1	1.45092
1	1.47492
1	1.48752
1	1.47983
1	1.4552
1	1.41411
1	1.34066
1	1.20618
1	1.16434
1	0.970553
1	0.981164
1	1.20724
1	1.23723
1	1.10284
1	1.22033
1	0.765507
1	0.658131
1	0.743596
1	0.64667
1	0.747142
1	1.24474
1	1.18406
1	1.38726
1	1.47508
1	1.47543
1	1.40879
1	1.22365
1	1.30827
1	1.0553
1	1.02765
1	1.2413
1	1.1613
1	1.21928
1	1.17359
1	1.27214
1	0.531725
1	0.534781
1	1.30691
1	1.25291
1	1.32227
1	1.33078
1	1.28464
1	1.13675
1	1.10364
1	1.07496
1	1.13673
1	1.39134
1	1.53642
1	1.59441
1	1.613
1	1.57924
1	1.51629
1	1.37938
1	1.11485
1	1.06011
1	1.11431
1	1.1473
1	1.29078
1	1.35016
1	1.36346
1	1.36574
1	1.31191
1	1.19737
1	1.17454
1	0.916618
1	0.881865
1	1.02775
1	0.973307
1	1.13095
1	1.1484
1	0.938177
1	1.28828
1	1.2252
1	1.30566
1	1.31565
1	1.24857
1	1.33221
1	0.44916
1	0.440152
1	1.31237
1	1.19714
1	1.24749
1	1.17158
1	1.23848
1	0.585237
1	0.57727
1.05	0.494933
1.05	0.482447
1.05	1.31661
1.05	1.27902
1.05	1.40619
1.05	1.46279
1.05	1.48251
1.05	1.49506
1.05	1.49193
1.05	1.46901
1.05	1.43156
1.05	1.36362
1.05	1.21253
1.05	1.16632
1.05	0.953653
1.05	0.954904
1.05	1.19921
1.05	1.22304
1.05	1.03988
1.05	1.1583
1.05	0.787377
1.05	0.663614
1.05	0.76168
1.05	0.64761
1.05	0.745624
1.05	1.25729
1.05	1.1885
1.05	1.43258
1.05	1.53444
1.05	1.52047
1.05	1.44175
1.05	1.22567
1.05	1.2965
1.05	1.09077
1.05	0.98434
1.05	1.27723
1.05	1.19674
1.05	1.26094
1.05	1.22985
1.05	1.31566
1.05	0.466369
1.05	0.465823
1.05	1.33484
1.05	1.26407
1.05	1.32933
1.05	1.32808
1.05	1.28842
1.05	1.16558
1.05	1.13844
1.05	1.03967
1.05	1.10955
1.05	1.37646
1.05	1.52959
1.05	1.58945
1.05	1.62758
1.05	1.60257
1.05	1.5426
1.05	1.39824
1.05	1.1055
1.05	1.05395
1.05	1.13256
1.05	1.18404
1.05	1.32491
1.05	1.38176
1.05	1.39453
1.05	1.37527
1.05	1.32371
1.05	1.20716
1.05	1.19288
1.05	0.903429
1.05	0.871516
1.05	1.02224
1.05	0.950526
1.05	1.1107
1.05	1.17394
1.05	0.883934
1.05	1.31993
1.05	1.24403
1.05	1.32692
1.05	1.32203
1.05	1.25336
1.05	1.32698
1.05	0.456973
1.05	0.457346
1.05	1.32216
1.05	1.22456
1.05	1.25332
1.05	1.15425
1.05	1.22346
1.05	0.579836
1.05	0.563695
1.1	0.630071
1.1	0.598789
1.1	1.33739
1.1	1.33849
1.1	1.42472
1.1	1.46601
1.1	1.47855
1.1	1.47756
1.1	1.47755
1.1	1.46635
1.1	1.44634
1.1	1.39384
1.1	1.28233
1.1	1.21538
1.1	0.957782
1.1	1.01917
1.1	1.19884
1.1	1.22481
1.1	1.10987
1.1	1.23574
1.1	0.734089
1.1	0.628898
1.1	0.687154
1.1	0.604818
1.1	0.698687
1.1	1.30387
1.1	1.2226
1.1	1.40249
1.1	1.46778
1.1	1.46067
1.1	1.40654
1.1	1.25092
1.1	1.30518
1.1	1.07434
1.1	0.993577
1.1	1.27923
1.1	1.26194
1.1	1.31467
1.1	1.29172
1.1	1.34249
1.1	0.533645
1.1	0.52467
1.1	1.36634
1.1	1.32648
1.1	1.38369
1.1	1.38736
1.1	1.34496
1.1	1.23642
1.1	1.15822
1.1	1.06159
1.1	1.1442
1.1	1.38815
1.1	1.51541
1.1	1.57068
1.1	1.5907
1.1	1.59476
1.1	1.52456
1.1	1.38289
1.1	1.14852
1.1	1.02957
1.1	1.18797
1.1	1.25494
1.1	1.36272
1.1	1.41044
1.1	1.4225
1.1	1.40864
1.1	1.36415
1.1	1.26199
1.1	1.22676
1.1	0.898119
1.1	0.918622
1.1	1.03452
1.1	0.968798
1.1	1.0846
1.1	1.19506
1.1	0.879952
1.1	1.34104
1.1	1.31553
1.1	1.36531
1.1	1.37519
1.1	1.31626
1.1	1.36199
1.1	0.499151
1.1	0.514891
1.1	1.32852
1.1	1.27797
[truncated: 1,643 more rows]
