# Supplementary material for: HP1 drives de novo 3D genome reorganization in early Drosophila embryos
Source: Nature. 2021 Apr 14;593(7858):289–93. doi: 10.1038/s41586-021-03460-z (PMC8116211; doi:10.1038/s41586-021-03460-z)
Supplement: Supplementary file 14 — Source Data Extended Data Fig. 1 [file 41586_2021_3460_MOESM14_ESM.xlsx]

## Sheet: ED_Figure1d
## genomic regions showing HP1 signal as log2 fold change over the input before cycle 9, between cycle 9-13 and at zygotic genome activation by ChIP-sequencing around the pericentromric regions
region	chr2R:3,664,485-11,069,943
HP1-signal before cycle 9	HP1_before_c9_pooled_deepnorm_log2.bw	submitted to GEO
HP1 peaks before cycle 9	5-Zenk-Zhan-Supplementary_Tables_HP1_broad_peaks_bc9.txt	Supplementary Tables
HP1-signal cycle 9-13	HP1_c9_c13_pooled_deepnorm_log2.bw	submitted to GEO
HP1 peaks cycle 9-13	6-Zenk-Zhan-Supplementary_Tables_HP1_broad_peaks_c-9-13.txt	Supplementary Tables
HP1-signal ZGA	HP1_stg5_pooled_deepnorm_log2.bw	submitted to GEO
HP1 peaks ZGA	7-Zenk-Zhan-Supplementary_Tables_HP1_broad_peaks_ZGA.txt	Supplementary Tables
repeat mask	4-Zenk-Zhan-Supplementary_Tables_drosophila_repeats_UCSC_annotation.txt	Supplementary Tables

## Sheet: ED_Figure1e
## genomic regions showing HP1 signal as log2 fold change over the input before cycle 9, between cycle 9-13 and at zygotic genome activation by ChIP-sequencing within chromosome arms
region	chr:2R14,085,653-14,273,046
HP1-signal before cycle 9	HP1_before_c9_pooled_deepnorm_log2.bw	submitted to GEO
HP1 peaks before cycle 9	5-Zenk-Zhan-Supplementary_Tables_HP1_broad_peaks_bc9.txt	Supplementary Tables
HP1-signal cycle 9-13	HP1_c9_c13_pooled_deepnorm_log2.bw	submitted to GEO
HP1 peaks cycle 9-13	6-Zenk-Zhan-Supplementary_Tables_HP1_broad_peaks_c-9-13.txt	Supplementary Tables
HP1-signal ZGA	HP1_stg5_pooled_deepnorm_log2.bw	submitted to GEO
HP1 peaks ZGA	7-Zenk-Zhan-Supplementary_Tables_HP1_broad_peaks_ZGA.txt	Supplementary Tables
repeat mask	4-Zenk-Zhan-Supplementary_Tables_drosophila_repeats_UCSC_annotation.txt	Supplementary Tables

## Sheet: ED_Figure1f
## genomic regions showing HP1 signal as log2 fold change over the input with different ChIP protocol
region	chr3R:20,589,043-20,661,363
HP1 DSHB merged	HP1_k1_bestSamples_sorted_deepnorm_log2_smooth.bw	submitted to GEO
HP1 DSHB rep1	HP1_k1_classical_repl1_sorted_deepnorm_log2_smooth.bw
HP1 DSHB rep2	HP1_k1_classical_repl2_sorted_deepnorm_log2_smooth.bw
HP1 DSG fixation	HP1_k1_DSG_sorted_deepnorm_log2_smooth.bw	submitted to GEO
Flag-HA-HP1	HP1_k1_HA_FlagHP1_HA_sorted_deepnorm_log2_smooth.bw	submitted to GEO
HP1 Covance	HP1_covance_deepnorm_log2_smooth.bw	submitted to GEO
HP1-peak	7-Zenk-Zhan-Supplementary_Tables_HP1_broad_peaks_ZGA.txt	Supplementary Tables
repeats	4-Zenk-Zhan-Supplementary_Tables_drosophila_repeats_UCSC_annotation.txt	Supplementary Tables
region	chr3R:24,228,074-24,301,468
HP1 DSHB merged	HP1_k1_bestSamples_sorted_deepnorm_log2_smooth.bw	submitted to GEO
HP1 DSHB rep1	HP1_k1_classical_repl1_sorted_deepnorm_log2_smooth.bw
HP1 DSHB rep2	HP1_k1_classical_repl2_sorted_deepnorm_log2_smooth.bw
HP1 DSG fixation	HP1_k1_DSG_sorted_deepnorm_log2_smooth.bw	submitted to GEO
Flag-HA-HP1	HP1_k1_HA_FlagHP1_HA_sorted_deepnorm_log2_smooth.bw	submitted to GEO
HP1 Covance	HP1_covance_deepnorm_log2_smooth.bw	submitted to GEO
HP1-peak	7-Zenk-Zhan-Supplementary_Tables_HP1_broad_peaks_ZGA.txt	Supplementary Tables
repeats	4-Zenk-Zhan-Supplementary_Tables_drosophila_repeats_UCSC_annotation.txt	Supplementary Tables
region	chr3R:5,804,208-5,840,770
HP1 DSHB merged	HP1_k1_bestSamples_sorted_deepnorm_log2_smooth.bw	submitted to GEO
HP1 DSHB rep1	HP1_k1_classical_repl1_sorted_deepnorm_log2_smooth.bw
HP1 DSHB rep2	HP1_k1_classical_repl2_sorted_deepnorm_log2_smooth.bw
HP1 DSG fixation	HP1_k1_DSG_sorted_deepnorm_log2_smooth.bw	submitted to GEO
Flag-HA-HP1	HP1_k1_HA_FlagHP1_HA_sorted_deepnorm_log2_smooth.bw	submitted to GEO
HP1 Covance	HP1_covance_deepnorm_log2_smooth.bw	submitted to GEO
HP1-peak	7-Zenk-Zhan-Supplementary_Tables_HP1_broad_peaks_ZGA.txt	Supplementary Tables
repeats	4-Zenk-Zhan-Supplementary_Tables_drosophila_repeats_UCSC_annotation.txt	Supplementary Tables
