# Supplementary material for: HP1 drives de novo 3D genome reorganization in early Drosophila embryos
Source: Nature. 2021 Apr 14;593(7858):289–93. doi: 10.1038/s41586-021-03460-z (PMC8116211; doi:10.1038/s41586-021-03460-z)
Supplement: Supplementary file 15 — Source Data Extended Data Fig. 2 [file 41586_2021_3460_MOESM15_ESM.xlsx]

## Sheet: ED_Figure2b
## Representative example of HP1 binding in a B-compartment region
region	chr3L:2,196,154-2,260,467
compartments	1- Zenk-Zhan-Supplementary_Tables -compartments_control.txt	Supplementary Tables
H3K9me3-signal	H3K9me3_sorted_deepnorm_log2_smooth.bw	submitted to GEO
H3K9ac-signal	H3K9ac_sorted_deepnorm_log2_smooth.bw	submitted to GEO
HP1-signal ZGA	HP1_stg5_pooled_deepnorm_log2.bw	submitted to GEO
HP1 peaks ZGA	7-Zenk-Zhan-Supplementary_Tables_HP1_broad_peaks_ZGA.txt	Supplementary Tables
repeat mask	4-Zenk-Zhan-Supplementary_Tables_drosophila_repeats_UCSC_annotation.txt	Supplementary Tables

## Sheet: ED_Figure2c
##Representative example of HP1 binding in an A-compartment region.
region	chr2R:12,333,691-12,362,617
compartments	1- Zenk-Zhan-Supplementary_Tables -compartments_control.txt	Supplementary Tables
H3K9me3-signal	H3K9me3_sorted_deepnorm_log2_smooth.bw	submitted to GEO
H3K9ac-signal	H3K9ac_sorted_deepnorm_log2_smooth.bw	submitted to GEO
HP1-signal ZGA	HP1_stg5_pooled_deepnorm_log2.bw	submitted to GEO
HP1 peaks ZGA	7-Zenk-Zhan-Supplementary_Tables_HP1_broad_peaks_ZGA.txt	Supplementary Tables
repeat mask	4-Zenk-Zhan-Supplementary_Tables_drosophila_repeats_UCSC_annotation.txt	Supplementary Tables
