# Supplementary material for: HP1 drives de novo 3D genome reorganization in early Drosophila embryos
Source: Nature. 2021 Apr 14;593(7858):289–93. doi: 10.1038/s41586-021-03460-z (PMC8116211; doi:10.1038/s41586-021-03460-z)
Supplement: Supplementary file 16 — Source Data Extended Data Fig. 3 [file 41586_2021_3460_MOESM16_ESM.xlsx]

## Sheet: ED_Figure3c
#phenotypical characterization of the HP1-knockdown embryos (zygotic genome activation)
ctrl	93
ctrl	92
ctrl	90
HP1-KD shRNA #1	7
HP1-KD shRNA #1	8
HP1-KD shRNA #1	2
HP1-KD shRNA #2	0
HP1-KD shRNA #2	0
HP1-KD shRNA #2	0

## Sheet: ED_Figure3d
#phenotypical characterization of the HP1-knockdown embryos upon expression of HP1 rescue construct (completion of embryogenesis)
ctrl	92
ctrl	94
ctrl	97
ctrl	92
ctrl	95
ctrl	90
HP1-KD shRNA #1	69
HP1-KD shRNA #1	69
HP1-KD shRNA #1	70
HP1-KD shRNA #1	75
HP1-KD shRNA #1	60
HP1-KD shRNA #1	75
HP1-KD shRNA #1	74
HP1-KD shRNA #2	77
HP1-KD shRNA #2	78
HP1-KD shRNA #2	75

## Sheet: ED_Figure3e
## reduction of HP1 ChIP-seq signal in HP1-KD embryos at zygotic genome activation on HP1-peaks at pericentromeric regions (PC) and on HP1-peaks along the chromosome arms (Chr arms)
diffscore	region	genotype
-0.87883	arm	HP1KD
-1.6751	arm	HP1KD
-1.53808	arm	HP1KD
-1.84501	arm	HP1KD
-1.81931	arm	HP1KD
-1.55012	arm	HP1KD
-0.997114	arm	HP1KD
-1.68553	arm	HP1KD
-1.87786	arm	HP1KD
-1.96263	arm	HP1KD
-2.02085	arm	HP1KD
-1.97642	arm	HP1KD
-1.78203	arm	HP1KD
-1.55379	arm	HP1KD
-1.52131	arm	HP1KD
-1.60678	arm	HP1KD
-1.50743	arm	HP1KD
-1.20193	arm	HP1KD
-1.03984	arm	HP1KD
-1.1886	arm	HP1KD
-1.26545	arm	HP1KD
-1.11116	arm	HP1KD
-1.20142	arm	HP1KD
-1.59202	arm	HP1KD
-2.03608	arm	HP1KD
-2.07089	arm	HP1KD
-1.93003	arm	HP1KD
-1.6901	arm	HP1KD
-1.21486	arm	HP1KD
-0.849191	arm	HP1KD
-0.744024	arm	HP1KD
-1.01673	arm	HP1KD
-1.52517	arm	HP1KD
-1.94643	arm	HP1KD
-2.00907	arm	HP1KD
-2.09854	arm	HP1KD
-1.90541	arm	HP1KD
-1.88282	arm	HP1KD
-1.74828	arm	HP1KD
-1.72036	arm	HP1KD
-1.75218	arm	HP1KD
-1.57453	arm	HP1KD
-1.37967	arm	HP1KD
-1.50228	arm	HP1KD
-1.49853	arm	HP1KD
-1.53708	arm	HP1KD
-1.48853	arm	HP1KD
-1.54385	arm	HP1KD
-1.80811	arm	HP1KD
-1.76374	arm	HP1KD
-1.89199	arm	HP1KD
-1.87017	arm	HP1KD
-1.90775	arm	HP1KD
-1.59221	arm	HP1KD
-1.5655	arm	HP1KD
-1.52585	arm	HP1KD
-1.20833	arm	HP1KD
-1.10898	arm	HP1KD
-1.12073	arm	HP1KD
-1.29144	arm	HP1KD
-1.37465	arm	HP1KD
-1.44789	arm	HP1KD
-1.34063	arm	HP1KD
-1.25496	arm	HP1KD
-1.17634	arm	HP1KD
-1.21673	arm	HP1KD
-1.2708	arm	HP1KD
-1.44837	arm	HP1KD
-1.44093	arm	HP1KD
-1.46447	arm	HP1KD
-1.37919	arm	HP1KD
-1.3233	arm	HP1KD
-1.4277	arm	HP1KD
-1.45433	arm	HP1KD
-1.48922	arm	HP1KD
-1.44701	arm	HP1KD
-1.48743	arm	HP1KD
-1.33592	arm	HP1KD
-1.2456	arm	HP1KD
-1.30406	arm	HP1KD
-1.39046	arm	HP1KD
-1.52704	arm	HP1KD
-1.43922	arm	HP1KD
-1.58086	arm	HP1KD
-1.61546	arm	HP1KD
-1.61137	arm	HP1KD
-1.43236	arm	HP1KD
-1.2165	arm	HP1KD
-1.15396	arm	HP1KD
-0.86842	arm	HP1KD
-1.00626	arm	HP1KD
-0.953758	arm	HP1KD
-0.999005	arm	HP1KD
-1.0385	arm	HP1KD
-1.13416	arm	HP1KD
-1.68318	arm	HP1KD
-1.48099	arm	HP1KD
-1.29259	arm	HP1KD
-1.61149	arm	HP1KD
-1.54937	arm	HP1KD
-1.46867	arm	HP1KD
-1.37674	arm	HP1KD
-1.49025	arm	HP1KD
-1.64457	arm	HP1KD
-1.67587	arm	HP1KD
-1.88464	arm	HP1KD
-1.33999	arm	HP1KD
-1.22341	arm	HP1KD
-1.27145	arm	HP1KD
-1.45062	arm	HP1KD
-1.73102	arm	HP1KD
-1.6498	arm	HP1KD
-1.65886	arm	HP1KD
-1.48312	arm	HP1KD
-1.41612	arm	HP1KD
-1.40508	arm	HP1KD
-1.45562	arm	HP1KD
-1.52555	arm	HP1KD
-1.61651	arm	HP1KD
-1.75591	arm	HP1KD
-1.76558	arm	HP1KD
-1.71727	arm	HP1KD
-1.58833	arm	HP1KD
-1.51459	arm	HP1KD
-1.53649	arm	HP1KD
-1.60959	arm	HP1KD
-1.69618	arm	HP1KD
-1.61873	arm	HP1KD
-1.55201	arm	HP1KD
-1.40782	arm	HP1KD
-1.39081	arm	HP1KD
-1.49928	arm	HP1KD
-1.1911	arm	HP1KD
-1.00385	arm	HP1KD
-0.799558	arm	HP1KD
-1.4162	arm	HP1KD
-1.42832	arm	HP1KD
-1.4619	arm	HP1KD
-1.3154	arm	HP1KD
-1.36977	arm	HP1KD
-1.56498	arm	HP1KD
-1.69002	arm	HP1KD
-1.76774	arm	HP1KD
-1.67053	arm	HP1KD
-1.48817	arm	HP1KD
-1.53554	arm	HP1KD
-1.63683	arm	HP1KD
-1.7581	arm	HP1KD
-1.52019	arm	HP1KD
-1.37982	arm	HP1KD
-0.890652	arm	HP1KD
-1.05147	arm	HP1KD
-1.37522	arm	HP1KD
-1.63881	arm	HP1KD
-2.10122	arm	HP1KD
-1.42191	arm	HP1KD
-1.50391	arm	HP1KD
-1.68335	arm	HP1KD
-1.79873	arm	HP1KD
-1.75014	arm	HP1KD
-1.43916	arm	HP1KD
-1.2729	arm	HP1KD
-1.26678	arm	HP1KD
-1.2854	arm	HP1KD
-0.920385	arm	HP1KD
-1.55007	arm	HP1KD
-1.73052	arm	HP1KD
-2.0008	arm	HP1KD
-1.70757	arm	HP1KD
-1.50849	arm	HP1KD
-1.55016	arm	HP1KD
-1.34335	arm	HP1KD
-1.15842	arm	HP1KD
-1.19712	arm	HP1KD
-1.29081	arm	HP1KD
-1.54396	arm	HP1KD
-1.51416	arm	HP1KD
-1.473	arm	HP1KD
-1.3132	arm	HP1KD
-1.4619	arm	HP1KD
-1.4954	arm	HP1KD
-1.54959	arm	HP1KD
-1.91074	arm	HP1KD
-1.86687	arm	HP1KD
-1.87727	arm	HP1KD
-1.64224	arm	HP1KD
-1.88217	arm	HP1KD
-1.75516	arm	HP1KD
-1.72235	arm	HP1KD
-1.76863	arm	HP1KD
-1.89964	arm	HP1KD
-1.94482	arm	HP1KD
-1.89692	arm	HP1KD
-1.58365	arm	HP1KD
-1.49982	arm	HP1KD
-1.32264	arm	HP1KD
-1.38962	arm	HP1KD
-1.45543	arm	HP1KD
-1.62483	arm	HP1KD
-1.64987	arm	HP1KD
-1.43546	arm	HP1KD
-1.4707	arm	HP1KD
-1.45473	arm	HP1KD
-1.63519	arm	HP1KD
-1.67281	arm	HP1KD
-1.68628	arm	HP1KD
-1.65344	arm	HP1KD
-1.57768	arm	HP1KD
-1.67046	arm	HP1KD
-1.69239	arm	HP1KD
-1.53892	arm	HP1KD
-1.47058	arm	HP1KD
-1.54482	arm	HP1KD
-1.85151	arm	HP1KD
-1.72598	arm	HP1KD
-1.47556	arm	HP1KD
-1.49217	arm	HP1KD
-1.55036	arm	HP1KD
-1.76846	arm	HP1KD
-1.82286	arm	HP1KD
-1.55211	arm	HP1KD
-1.71428	arm	HP1KD
-1.69835	arm	HP1KD
-1.72064	arm	HP1KD
-1.86954	arm	HP1KD
-1.87983	arm	HP1KD
-1.96393	arm	HP1KD
-1.70066	arm	HP1KD
-1.80462	arm	HP1KD
-1.6007	arm	HP1KD
-1.69389	arm	HP1KD
-1.46252	arm	HP1KD
-1.48519	arm	HP1KD
-1.39312	arm	HP1KD
-1.4499	arm	HP1KD
-1.55501	arm	HP1KD
-1.61907	arm	HP1KD
-1.82132	arm	HP1KD
-1.8424	arm	HP1KD
-1.65235	arm	HP1KD
-1.35316	arm	HP1KD
-1.18799	arm	HP1KD
-1.1437	arm	HP1KD
-1.29819	arm	HP1KD
-1.49399	arm	HP1KD
-1.71587	arm	HP1KD
-1.45627	arm	HP1KD
-1.292	arm	HP1KD
-1.27037	arm	HP1KD
-1.39195	arm	HP1KD
-1.38237	arm	HP1KD
-1.28363	arm	HP1KD
-1.39944	arm	HP1KD
-1.37038	arm	HP1KD
-1.44257	arm	HP1KD
-1.41772	arm	HP1KD
-1.40122	arm	HP1KD
-1.32462	arm	HP1KD
-1.16484	arm	HP1KD
-1.1212	arm	HP1KD
-1.47517	arm	HP1KD
-1.45209	arm	HP1KD
-1.42366	arm	HP1KD
-1.42932	arm	HP1KD
-1.53002	arm	HP1KD
-1.61659	arm	HP1KD
-1.52218	arm	HP1KD
-1.51457	arm	HP1KD
-1.36245	arm	HP1KD
-1.3887	arm	HP1KD
-1.44073	arm	HP1KD
-1.47812	arm	HP1KD
-1.41246	arm	HP1KD
-1.20518	arm	HP1KD
-1.02903	arm	HP1KD
-1.75889	arm	HP1KD
-1.81134	arm	HP1KD
-1.76244	arm	HP1KD
-1.65993	arm	HP1KD
-1.37332	arm	HP1KD
-1.11098	arm	HP1KD
-0.774997	arm	HP1KD
-0.425129	arm	HP1KD
-0.523476	arm	HP1KD
-0.73484	arm	HP1KD
-1.54032	arm	HP1KD
-1.40132	arm	HP1KD
-1.50678	arm	HP1KD
-1.66479	arm	HP1KD
-1.58897	arm	HP1KD
-1.67352	arm	HP1KD
-1.61253	arm	HP1KD
-1.39686	arm	HP1KD
-0.731527	arm	HP1KD
-0.773205	arm	HP1KD
-0.826729	arm	HP1KD
-0.925171	arm	HP1KD
-0.961696	arm	HP1KD
-0.885224	arm	HP1KD
-1.57005	arm	HP1KD
-1.51855	arm	HP1KD
-1.27131	arm	HP1KD
-1.22914	arm	HP1KD
-1.48485	arm	HP1KD
-1.4951	arm	HP1KD
-1.29458	arm	HP1KD
-1.3231	arm	HP1KD
-0.963167	arm	HP1KD
-1.23007	arm	HP1KD
-1.32545	arm	HP1KD
-1.41747	arm	HP1KD
-1.48767	arm	HP1KD
-1.46436	arm	HP1KD
-1.42668	arm	HP1KD
-1.32236	arm	HP1KD
-1.27566	arm	HP1KD
-1.26566	arm	HP1KD
-1.32027	arm	HP1KD
-1.40562	arm	HP1KD
-1.40378	arm	HP1KD
-1.23236	arm	HP1KD
-1.08708	arm	HP1KD
-1.22752	arm	HP1KD
-1.42373	arm	HP1KD
-1.50794	arm	HP1KD
-1.42312	arm	HP1KD
-1.39636	arm	HP1KD
-1.36112	arm	HP1KD
-1.33182	arm	HP1KD
-1.27168	arm	HP1KD
-1.2826	arm	HP1KD
-1.14147	arm	HP1KD
-0.899479	arm	HP1KD
-1.2527	arm	HP1KD
-1.63192	arm	HP1KD
-1.86392	arm	HP1KD
-1.95412	arm	HP1KD
-1.66051	arm	HP1KD
-1.44211	arm	HP1KD
-1.3504	arm	HP1KD
-1.3111	arm	HP1KD
-1.73707	arm	HP1KD
-1.71462	arm	HP1KD
-1.52998	arm	HP1KD
-1.59081	arm	HP1KD
-1.77803	arm	HP1KD
-1.7555	arm	HP1KD
-1.51359	arm	HP1KD
-1.45169	arm	HP1KD
-1.49495	arm	HP1KD
-1.67912	arm	HP1KD
-1.61359	arm	HP1KD
-1.66384	arm	HP1KD
-1.57762	arm	HP1KD
-1.59853	arm	HP1KD
-1.09591	arm	HP1KD
-1.37629	arm	HP1KD
-1.57361	arm	HP1KD
-1.56168	arm	HP1KD
-1.56104	arm	HP1KD
-1.56149	arm	HP1KD
-1.6816	arm	HP1KD
-1.80643	arm	HP1KD
-1.80923	arm	HP1KD
-1.58127	arm	HP1KD
-1.4132	arm	HP1KD
-1.41787	arm	HP1KD
-1.30429	arm	HP1KD
-1.13059	arm	HP1KD
-2.14751	arm	HP1KD
-2.19121	arm	HP1KD
-1.84413	arm	HP1KD
-1.66641	arm	HP1KD
-1.58185	arm	HP1KD
-1.64211	arm	HP1KD
-1.81658	arm	HP1KD
-1.88893	arm	HP1KD
-1.71752	arm	HP1KD
-1.69428	arm	HP1KD
-1.92842	arm	HP1KD
-1.92028	arm	HP1KD
-1.82366	arm	HP1KD
-1.66629	arm	HP1KD
-1.66344	arm	HP1KD
-1.58457	arm	HP1KD
-1.47905	arm	HP1KD
-1.44773	arm	HP1KD
-1.67399	arm	HP1KD
-1.76578	arm	HP1KD
-1.49373	arm	HP1KD
-1.59854	arm	HP1KD
-1.6312	arm	HP1KD
-1.51124	arm	HP1KD
-1.45085	arm	HP1KD
-1.47794	arm	HP1KD
-1.62696	arm	HP1KD
-1.69613	arm	HP1KD
-1.80763	arm	HP1KD
-1.49444	arm	HP1KD
-1.70241	arm	HP1KD
-1.9617	arm	HP1KD
-1.84897	arm	HP1KD
-1.49048	arm	HP1KD
-1.09036	arm	HP1KD
-1.14161	arm	HP1KD
-1.31326	arm	HP1KD
-1.3879	arm	HP1KD
-1.22808	arm	HP1KD
-1.25617	arm	HP1KD
-1.43546	arm	HP1KD
-1.17268	arm	HP1KD
-1.05045	arm	HP1KD
-1.22585	arm	HP1KD
-1.34839	arm	HP1KD
-1.32337	arm	HP1KD
-1.45311	arm	HP1KD
-1.57506	arm	HP1KD
-1.65661	arm	HP1KD
-1.53227	arm	HP1KD
-1.42052	arm	HP1KD
-1.39036	arm	HP1KD
-1.55229	arm	HP1KD
-1.60904	arm	HP1KD
-1.59477	arm	HP1KD
-1.34431	arm	HP1KD
-1.34919	arm	HP1KD
-1.35653	arm	HP1KD
-1.37369	arm	HP1KD
-1.17632	arm	HP1KD
-1.23266	arm	HP1KD
-1.35728	arm	HP1KD
-1.52522	arm	HP1KD
-1.55292	arm	HP1KD
-1.29311	arm	HP1KD
-1.30309	arm	HP1KD
-1.34936	arm	HP1KD
-1.45802	arm	HP1KD
-1.81594	arm	HP1KD
-1.58582	arm	HP1KD
-1.55128	arm	HP1KD
-0.143506	arm	HP1KD
-0.129683	arm	HP1KD
-0.176361	arm	HP1KD
-1.99187	arm	HP1KD
-1.98935	arm	HP1KD
-1.83734	arm	HP1KD
-1.73059	arm	HP1KD
-1.75028	arm	HP1KD
-1.72098	arm	HP1KD
-1.58834	arm	HP1KD
-1.44082	arm	HP1KD
-1.36072	arm	HP1KD
-1.43285	arm	HP1KD
-1.46347	arm	HP1KD
-1.5234	arm	HP1KD
-1.48443	arm	HP1KD
-1.41218	arm	HP1KD
-1.31244	arm	HP1KD
-1.58835	arm	HP1KD
-1.70852	arm	HP1KD
-1.65817	arm	HP1KD
-0.925668	arm	HP1KD
-1.55422	arm	HP1KD
-1.25358	arm	HP1KD
-1.25896	arm	HP1KD
-1.83436	arm	HP1KD
-2.0508	arm	HP1KD
-2.14304	arm	HP1KD
-2.02551	arm	HP1KD
-1.79596	arm	HP1KD
-1.60362	arm	HP1KD
-1.38975	arm	HP1KD
-1.46555	arm	HP1KD
-1.52308	arm	HP1KD
-1.41642	arm	HP1KD
-1.58447	arm	HP1KD
-1.69532	arm	HP1KD
-1.64239	arm	HP1KD
-1.60743	arm	HP1KD
-1.56879	arm	HP1KD
-1.67999	arm	HP1KD
-1.6911	arm	HP1KD
-1.50776	arm	HP1KD
-1.30823	arm	HP1KD
-1.02113	arm	HP1KD
-1.45983	arm	HP1KD
-1.254	arm	HP1KD
-1.10984	arm	HP1KD
-1.30097	arm	HP1KD
-1.78076	arm	HP1KD
-1.43157	arm	HP1KD
-1.38029	arm	HP1KD
-1.29695	arm	HP1KD
-1.34225	arm	HP1KD
-1.22062	arm	HP1KD
-1.37363	arm	HP1KD
-1.40919	arm	HP1KD
-1.31547	arm	HP1KD
-1.42476	arm	HP1KD
-1.5665	arm	HP1KD
-1.73128	arm	HP1KD
-1.62002	arm	HP1KD
-1.31268	arm	HP1KD
-1.13126	arm	HP1KD
-1.20841	arm	HP1KD
-1.24789	arm	HP1KD
-1.34554	arm	HP1KD
-1.54273	arm	HP1KD
-1.67638	arm	HP1KD
-1.71448	arm	HP1KD
-1.49335	arm	HP1KD
-1.70282	arm	HP1KD
-1.7786	arm	HP1KD
-1.84929	arm	HP1KD
-1.66335	arm	HP1KD
-1.64075	arm	HP1KD
-1.5057	arm	HP1KD
-1.57143	arm	HP1KD
-1.43582	arm	HP1KD
-1.45457	arm	HP1KD
-1.56545	arm	HP1KD
-1.58253	arm	HP1KD
-1.57987	arm	HP1KD
-1.46516	arm	HP1KD
-1.28279	arm	HP1KD
-0.747548	arm	HP1KD
-0.989179	arm	HP1KD
-1.21602	arm	HP1KD
-1.33476	arm	HP1KD
-1.46058	arm	HP1KD
-1.47256	arm	HP1KD
-1.51507	arm	HP1KD
-1.54398	arm	HP1KD
-1.59204	arm	HP1KD
-1.57601	arm	HP1KD
-1.46715	arm	HP1KD
-1.52942	arm	HP1KD
-1.51106	arm	HP1KD
-1.64476	arm	HP1KD
-1.51044	arm	HP1KD
-1.446	arm	HP1KD
-1.45297	arm	HP1KD
-1.38167	arm	HP1KD
-1.39945	arm	HP1KD
-1.28419	arm	HP1KD
-1.38471	arm	HP1KD
-1.3832	arm	HP1KD
-1.32306	arm	HP1KD
-1.08812	arm	HP1KD
-0.994832	arm	HP1KD
-1.0167	arm	HP1KD
-1.97894	arm	HP1KD
-1.90713	arm	HP1KD
-1.5505	arm	HP1KD
-1.74518	arm	HP1KD
-1.72404	arm	HP1KD
-1.70367	arm	HP1KD
-1.57731	arm	HP1KD
-1.22266	arm	HP1KD
-0.977943	arm	HP1KD
-0.840108	arm	HP1KD
-1.17792	arm	HP1KD
-1.40225	arm	HP1KD
-1.51255	arm	HP1KD
-1.48513	arm	HP1KD
-1.41029	arm	HP1KD
-1.34801	arm	HP1KD
-1.48548	arm	HP1KD
-1.57511	arm	HP1KD
-1.51557	arm	HP1KD
-1.37618	arm	HP1KD
-1.98733	arm	HP1KD
-1.74299	arm	HP1KD
-1.6129	arm	HP1KD
-1.38475	arm	HP1KD
-1.16202	arm	HP1KD
-1.14849	arm	HP1KD
-1.6813	arm	HP1KD
-1.18169	arm	HP1KD
-1.46224	arm	HP1KD
-1.60506	arm	HP1KD
-1.54713	arm	HP1KD
-1.35422	arm	HP1KD
-1.78718	arm	HP1KD
-1.83405	arm	HP1KD
-1.84672	arm	HP1KD
-1.78908	arm	HP1KD
-1.69511	arm	HP1KD
-1.52861	arm	HP1KD
-1.40098	arm	HP1KD
-1.41232	arm	HP1KD
-1.3682	arm	HP1KD
-1.40186	arm	HP1KD
-1.39024	arm	HP1KD
-1.34443	arm	HP1KD
-1.26477	arm	HP1KD
-1.47439	arm	HP1KD
-1.7009	arm	HP1KD
-1.70397	arm	HP1KD
-1.64441	arm	HP1KD
-1.25609	arm	HP1KD
-1.40142	arm	HP1KD
-1.54181	arm	HP1KD
-1.67928	arm	HP1KD
-0.901216	arm	HP1KD
-1.38441	arm	HP1KD
-1.71662	arm	HP1KD
-1.87995	arm	HP1KD
-1.74046	arm	HP1KD
-1.71576	arm	HP1KD
-1.59639	arm	HP1KD
-1.64186	arm	HP1KD
-1.65388	arm	HP1KD
-1.5502	arm	HP1KD
-1.56143	arm	HP1KD
-1.55971	arm	HP1KD
-1.98891	arm	HP1KD
-1.83261	arm	HP1KD
-1.78341	arm	HP1KD
-1.59806	arm	HP1KD
-1.5348	arm	HP1KD
-1.46651	arm	HP1KD
-1.24344	arm	HP1KD
-1.11538	arm	HP1KD
-1.12152	arm	HP1KD
-1.13484	arm	HP1KD
-1.2399	arm	HP1KD
-1.2224	arm	HP1KD
-1.13399	arm	HP1KD
-0.999423	arm	HP1KD
-1.06394	arm	HP1KD
-1.2652	arm	HP1KD
-1.628	arm	HP1KD
-1.82064	arm	HP1KD
-1.78513	arm	HP1KD
-1.70962	arm	HP1KD
-1.62504	arm	HP1KD
-1.63158	arm	HP1KD
-1.49558	arm	HP1KD
-1.25215	arm	HP1KD
-1.10038	arm	HP1KD
-1.20809	arm	HP1KD
-1.48485	arm	HP1KD
-1.64042	arm	HP1KD
-1.59032	arm	HP1KD
-1.49622	arm	HP1KD
-1.50395	arm	HP1KD
-1.58118	arm	HP1KD
-1.0766	arm	HP1KD
-1.37475	arm	HP1KD
-1.59343	arm	HP1KD
-1.33321	arm	HP1KD
-1.31767	arm	HP1KD
-1.46936	arm	HP1KD
-1.47122	arm	HP1KD
-1.54849	arm	HP1KD
-1.74562	arm	HP1KD
-1.8128	arm	HP1KD
-1.64801	arm	HP1KD
-1.31106	arm	HP1KD
-1.37995	arm	HP1KD
-1.29345	arm	HP1KD
-1.31098	arm	HP1KD
-1.44649	arm	HP1KD
-1.34796	arm	HP1KD
-1.34302	arm	HP1KD
-1.48222	arm	HP1KD
-1.28662	arm	HP1KD
-1.26415	arm	HP1KD
-1.86396	arm	HP1KD
-1.72461	arm	HP1KD
-1.5848	arm	HP1KD
-1.33689	arm	HP1KD
-1.64891	arm	HP1KD
-1.6099	arm	HP1KD
-1.27539	arm	HP1KD
-1.55908	arm	HP1KD
-0.892581	arm	HP1KD
-1.14012	arm	HP1KD
-1.19787	arm	HP1KD
-1.39188	arm	HP1KD
-0.926193	arm	HP1KD
-1.02083	arm	HP1KD
-0.994471	arm	HP1KD
-0.968442	arm	HP1KD
-1.00186	arm	HP1KD
-0.769473	arm	HP1KD
-1.58312	arm	HP1KD
-1.48316	arm	HP1KD
-1.41709	arm	HP1KD
-1.52082	arm	HP1KD
-1.54331	arm	HP1KD
-1.42878	arm	HP1KD
-1.18699	arm	HP1KD
-1.12576	arm	HP1KD
-1.3455	arm	HP1KD
-1.6672	arm	HP1KD
-1.70176	arm	HP1KD
-1.75957	arm	HP1KD
-1.65479	arm	HP1KD
-1.63191	arm	HP1KD
-1.39398	arm	HP1KD
-1.43751	arm	HP1KD
-1.46906	arm	HP1KD
-1.70652	arm	HP1KD
-1.64948	arm	HP1KD
-1.6621	arm	HP1KD
-1.60611	arm	HP1KD
-1.52812	arm	HP1KD
-1.02956	arm	HP1KD
-2.13696	arm	HP1KD
-1.89557	arm	HP1KD
-1.9277	arm	HP1KD
-2.07487	arm	HP1KD
-2.0348	arm	HP1KD
-1.06633	arm	HP1KD
-1.02569	arm	HP1KD
-0.797228	arm	HP1KD
-0.530754	arm	HP1KD
-0.556273	arm	HP1KD
-1.56125	arm	HP1KD
-1.30494	arm	HP1KD
-1.73176	arm	HP1KD
-1.76153	arm	HP1KD
-1.81179	arm	HP1KD
-1.03532	arm	HP1KD
-0.999779	arm	HP1KD
-1.34538	arm	HP1KD
-1.39189	arm	HP1KD
-1.61439	arm	HP1KD
-1.77735	arm	HP1KD
-1.9298	arm	HP1KD
-2.12904	arm	HP1KD
-2.12077	arm	HP1KD
-1.60776	arm	HP1KD
-1.61996	arm	HP1KD
-1.43993	arm	HP1KD
-1.49818	arm	HP1KD
-1.52624	arm	HP1KD
-1.44682	arm	HP1KD
-1.43417	arm	HP1KD
-1.47533	arm	HP1KD
-1.48771	arm	HP1KD
-1.29702	arm	HP1KD
-1.23952	arm	HP1KD
-1.4159	arm	HP1KD
-1.54482	arm	HP1KD
-1.52416	arm	HP1KD
-1.44089	arm	HP1KD
-1.35733	arm	HP1KD
-1.20775	arm	HP1KD
-1.16118	arm	HP1KD
-1.2297	arm	HP1KD
-1.25787	arm	HP1KD
-1.21423	arm	HP1KD
-1.29622	arm	HP1KD
-1.37271	arm	HP1KD
-1.42352	arm	HP1KD
-1.19889	arm	HP1KD
-1.18322	arm	HP1KD
-1.3208	arm	HP1KD
-1.29597	arm	HP1KD
-1.25982	arm	HP1KD
-1.25648	arm	HP1KD
-1.48219	arm	HP1KD
-1.72318	arm	HP1KD
-1.64214	arm	HP1KD
-1.05823	arm	HP1KD
-1.78282	arm	HP1KD
-1.8788	arm	HP1KD
-1.71242	arm	HP1KD
-1.50266	arm	HP1KD
-1.12437	arm	HP1KD
-1.05748	arm	HP1KD
-1.1206	arm	HP1KD
-1.4153	arm	HP1KD
-1.55942	arm	HP1KD
-1.66907	arm	HP1KD
-1.19867	arm	HP1KD
-0.965062	arm	HP1KD
-1.01199	arm	HP1KD
-0.924459	arm	HP1KD
-0.791549	arm	HP1KD
-1.29218	arm	HP1KD
-1.15478	arm	HP1KD
-1.18749	arm	HP1KD
-1.12289	arm	HP1KD
-1.1718	arm	HP1KD
-1.13103	arm	HP1KD
-1.92092	arm	HP1KD
-1.72595	arm	HP1KD
-1.50567	arm	HP1KD
-1.68148	arm	HP1KD
-1.01902	arm	HP1KD
-1.29256	arm	HP1KD
-1.39473	arm	HP1KD
-1.64928	arm	HP1KD
-1.82175	arm	HP1KD
-1.76861	arm	HP1KD
-1.73535	arm	HP1KD
-1.40298	arm	HP1KD
-1.09175	arm	HP1KD
-1.01747	arm	HP1KD
-1.2592	arm	HP1KD
-1.29327	arm	HP1KD
-1.13193	arm	HP1KD
-1.15175	arm	HP1KD
-1.16052	arm	HP1KD
-0.810281	arm	HP1KD
-1.01055	arm	HP1KD
-1.35952	arm	HP1KD
-1.58012	arm	HP1KD
-1.64272	arm	HP1KD
-1.87248	arm	HP1KD
-1.13768	arm	HP1KD
-0.788774	arm	HP1KD
-0.862412	arm	HP1KD
-0.964537	arm	HP1KD
-1.65458	arm	HP1KD
-1.86919	arm	HP1KD
-1.96226	arm	HP1KD
-1.91721	arm	HP1KD
-1.87639	arm	HP1KD
-1.75139	arm	HP1KD
-1.61538	arm	HP1KD
-1.99251	arm	HP1KD
-1.54122	arm	HP1KD
-1.24951	arm	HP1KD
-1.09024	arm	HP1KD
-1.3539	arm	HP1KD
-1.37228	arm	HP1KD
-1.68639	arm	HP1KD
-1.9597	arm	HP1KD
-0.664321	arm	HP1KD
-1.03244	arm	HP1KD
-1.2458	arm	HP1KD
-1.4268	arm	HP1KD
-0.390797	arm	HP1KD
-0.474615	arm	HP1KD
-0.613912	arm	HP1KD
-1.47663	arm	HP1KD
-0.993062	arm	HP1KD
-0.98767	arm	HP1KD
-0.96321	arm	HP1KD
-1.05269	arm	HP1KD
-1.09963	arm	HP1KD
-1.19865	arm	HP1KD
-1.73385	arm	HP1KD
-1.71063	arm	HP1KD
-1.72125	arm	HP1KD
-1.71297	arm	HP1KD
-1.76977	arm	HP1KD
-1.7702	arm	HP1KD
-1.38971	arm	HP1KD
-1.3258	arm	HP1KD
-1.23748	arm	HP1KD
-1.49649	arm	HP1KD
-1.62085	arm	HP1KD
-1.42415	arm	HP1KD
-1.505	arm	HP1KD
-1.59248	arm	HP1KD
-1.72237	arm	HP1KD
-1.5533	arm	HP1KD
-1.47166	arm	HP1KD
-0.913805	arm	HP1KD
-1.03752	arm	HP1KD
-1.15818	arm	HP1KD
-1.26665	arm	HP1KD
-1.58713	arm	HP1KD
-1.72357	arm	HP1KD
-1.90601	arm	HP1KD
-1.76532	arm	HP1KD
-1.36167	arm	HP1KD
-1.32937	arm	HP1KD
-1.88686	arm	HP1KD
-2.01444	arm	HP1KD
-2.11872	arm	HP1KD
-2.24831	arm	HP1KD
-0.969423	arm	HP1KD
-1.00295	arm	HP1KD
-0.948396	arm	HP1KD
-0.962015	arm	HP1KD
-1.5099	arm	HP1KD
-1.35413	arm	HP1KD
-1.53338	arm	HP1KD
-1.40231	arm	HP1KD
-1.34266	arm	HP1KD
-1.45768	arm	HP1KD
-1.54791	arm	HP1KD
-1.5972	arm	HP1KD
-1.59743	arm	HP1KD
-1.6699	arm	HP1KD
-1.84066	arm	HP1KD
-1.83542	arm	HP1KD
-1.73105	arm	HP1KD
-1.68994	arm	HP1KD
-1.82971	arm	HP1KD
-1.82594	arm	HP1KD
-1.81222	arm	HP1KD
-1.65141	arm	HP1KD
-1.28849	arm	HP1KD
-1.47872	arm	HP1KD
-1.40345	arm	HP1KD
-1.35822	arm	HP1KD
-1.41679	arm	HP1KD
-2.05268	arm	HP1KD
-2.19768	arm	HP1KD
-1.9984	arm	HP1KD
-2.07555	arm	HP1KD
-2.13964	arm	HP1KD
-1.75498	arm	HP1KD
-1.79637	arm	HP1KD
-1.55817	arm	HP1KD
-1.33052	arm	HP1KD
-1.21135	arm	HP1KD
-1.62238	arm	HP1KD
-1.60927	arm	HP1KD
-1.54847	arm	HP1KD
-1.66751	arm	HP1KD
-1.65627	arm	HP1KD
-1.92246	arm	HP1KD
-2.51024	arm	HP1KD
-2.44533	arm	HP1KD
-2.20955	arm	HP1KD
-1.74735	arm	HP1KD
-1.43705	arm	HP1KD
-1.78248	arm	HP1KD
-1.90892	arm	HP1KD
-1.84649	arm	HP1KD
-1.68735	arm	HP1KD
-0.683228	arm	HP1KD
-0.634334	arm	HP1KD
-1.58769	arm	HP1KD
-1.45474	arm	HP1KD
-1.51163	arm	HP1KD
-1.46833	arm	HP1KD
-1.54456	arm	HP1KD
-1.27907	arm	HP1KD
-1.64864	arm	HP1KD
-1.65652	arm	HP1KD
-1.45985	arm	HP1KD
-1.54012	arm	HP1KD
-1.68635	arm	HP1KD
-1.5605	arm	HP1KD
-1.37346	arm	HP1KD
-1.43418	arm	HP1KD
-1.89804	arm	HP1KD
-1.81746	arm	HP1KD
-1.42919	arm	HP1KD
-0.565706	arm	HP1KD
-0.489469	arm	HP1KD
-0.611364	arm	HP1KD
-0.84856	arm	HP1KD
-1.42331	arm	HP1KD
-1.26899	arm	HP1KD
-1.3859	arm	HP1KD
-1.57785	arm	HP1KD
-1.9156	arm	HP1KD
-1.92549	arm	HP1KD
-1.86464	arm	HP1KD
-1.85059	arm	HP1KD
-1.90579	arm	HP1KD
-1.8972	arm	HP1KD
-1.75089	arm	HP1KD
-1.69893	arm	HP1KD
-1.71526	arm	HP1KD
-1.78419	arm	HP1KD
-1.97986	arm	HP1KD
-2.06789	arm	HP1KD
-1.97481	arm	HP1KD
-1.74276	arm	HP1KD
-1.69113	arm	HP1KD
-1.75454	arm	HP1KD
-1.8285	arm	HP1KD
-1.88444	arm	HP1KD
-2.00244	arm	HP1KD
-1.37062	arm	HP1KD
-1.40209	arm	HP1KD
-1.48571	arm	HP1KD
-1.82394	arm	HP1KD
-1.22821	arm	HP1KD
-1.86806	arm	HP1KD
-1.63315	arm	HP1KD
-1.52473	arm	HP1KD
-1.5149	arm	HP1KD
-1.67319	arm	HP1KD
-1.90971	arm	HP1KD
-1.76558	arm	HP1KD
-1.58771	arm	HP1KD
-1.44086	arm	HP1KD
-1.26025	arm	HP1KD
-1.55418	arm	HP1KD
-1.63227	arm	HP1KD
-1.53384	arm	HP1KD
-1.48046	arm	HP1KD
-1.24176	arm	HP1KD
-1.25843	arm	HP1KD
-1.39407	arm	HP1KD
-1.18118	arm	HP1KD
-1.13513	arm	HP1KD
-1.2494	arm	HP1KD
0.224307	arm	HP1KD
0.181922	arm	HP1KD
-1.61142	arm	HP1KD
-1.43514	arm	HP1KD
-1.34757	arm	HP1KD
-1.32652	arm	HP1KD
-1.36955	arm	HP1KD
-1.36	arm	HP1KD
-1.50228	arm	HP1KD
-1.5589	arm	HP1KD
-1.61032	arm	HP1KD
-1.92589	arm	HP1KD
-1.97938	arm	HP1KD
-1.78803	arm	HP1KD
-1.63238	arm	HP1KD
-1.53606	arm	HP1KD
-1.56075	arm	HP1KD
-1.79177	arm	HP1KD
-1.91545	arm	HP1KD
-1.89544	arm	HP1KD
-1.35355	arm	HP1KD
-1.46906	arm	HP1KD
-1.39257	arm	HP1KD
-1.15511	arm	HP1KD
-1.2069	arm	HP1KD
-1.36986	arm	HP1KD
-1.66247	arm	HP1KD
-1.80919	arm	HP1KD
-1.91348	arm	HP1KD
-1.65547	arm	HP1KD
-1.61381	arm	HP1KD
-1.75586	arm	HP1KD
-2.01012	arm	HP1KD
-2.18577	arm	HP1KD
-2.02982	arm	HP1KD
-1.65598	arm	HP1KD
-1.81752	arm	HP1KD
-1.47901	arm	HP1KD
-1.31626	arm	HP1KD
-1.27878	arm	HP1KD
-1.02972	arm	HP1KD
-0.694889	arm	HP1KD
-0.826414	arm	HP1KD
-0.861659	arm	HP1KD
-0.833726	arm	HP1KD
-1.15185	arm	HP1KD
-1.27668	arm	HP1KD
-1.60212	arm	HP1KD
-1.42097	arm	HP1KD
-1.35481	arm	HP1KD
-1.1941	arm	HP1KD
-1.15952	arm	HP1KD
-1.18823	arm	HP1KD
-1.39968	arm	HP1KD
-1.38346	arm	HP1KD
-1.41046	arm	HP1KD
-1.3535	arm	HP1KD
-1.36604	arm	HP1KD
-1.20092	arm	HP1KD
-1.08904	arm	HP1KD
-1.13827	arm	HP1KD
-1.26241	arm	HP1KD
-1.47148	arm	HP1KD
-1.53525	arm	HP1KD
-1.53962	arm	HP1KD
-1.38574	arm	HP1KD
-1.30156	arm	HP1KD
-1.20787	arm	HP1KD
-1.17585	arm	HP1KD
-1.77347	arm	HP1KD
-1.58046	arm	HP1KD
-1.52212	arm	HP1KD
-1.63617	arm	HP1KD
-1.79347	arm	HP1KD
-1.82831	arm	HP1KD
-1.75553	arm	HP1KD
-1.60722	arm	HP1KD
-1.39066	arm	HP1KD
-1.41591	arm	HP1KD
-1.4538	arm	HP1KD
-1.46943	arm	HP1KD
-1.40978	arm	HP1KD
-1.38147	arm	HP1KD
-1.57428	arm	HP1KD
-1.54384	arm	HP1KD
-1.44313	arm	HP1KD
-1.32916	arm	HP1KD
-1.31173	arm	HP1KD
-1.33293	arm	HP1KD
-1.24489	arm	HP1KD
-1.2118	arm	HP1KD
-1.0843	arm	HP1KD
-1.08973	arm	HP1KD
-1.19006	arm	HP1KD
-1.52202	arm	HP1KD
-1.72551	arm	HP1KD
-1.76735	arm	HP1KD
-1.57463	arm	HP1KD
-1.67971	arm	HP1KD
-1.56736	arm	HP1KD
-1.22806	arm	HP1KD
-1.0706	arm	HP1KD
-1.20908	arm	HP1KD
-1.39739	arm	HP1KD
-1.54541	arm	HP1KD
-1.48924	arm	HP1KD
-1.5246	arm	HP1KD
-1.50576	arm	HP1KD
-1.71496	arm	HP1KD
-1.91149	arm	HP1KD
-1.92463	arm	HP1KD
-1.69648	arm	HP1KD
-1.4719	arm	HP1KD
-1.56896	arm	HP1KD
-1.3182	arm	HP1KD
-1.13074	arm	HP1KD
-1.36219	arm	HP1KD
-1.64483	arm	HP1KD
-1.50422	arm	HP1KD
-0.853425	arm	HP1KD
-0.824637	arm	HP1KD
-0.83455	arm	HP1KD
-0.75092	arm	HP1KD
-0.63173	arm	HP1KD
-0.508508	arm	HP1KD
-0.49208	arm	HP1KD
-0.631292	arm	HP1KD
-0.650389	arm	HP1KD
-1.56625	arm	HP1KD
-1.38285	arm	HP1KD
-1.23404	arm	HP1KD
-1.54944	arm	HP1KD
-1.60115	arm	HP1KD
-1.44673	arm	HP1KD
-1.47279	arm	HP1KD
-1.4195	arm	HP1KD
-1.48914	arm	HP1KD
-1.7513	arm	HP1KD
-1.59982	arm	HP1KD
-1.495	arm	HP1KD
-1.4159	arm	HP1KD
-1.9865	arm	HP1KD
-1.69077	arm	HP1KD
-1.45605	arm	HP1KD
-1.4995	arm	HP1KD
-1.39696	arm	HP1KD
-1.58161	arm	HP1KD
-1.66275	arm	HP1KD
-1.60222	arm	HP1KD
-1.64694	arm	HP1KD
-1.75745	arm	HP1KD
-1.75287	arm	HP1KD
-1.54922	arm	HP1KD
-1.41632	arm	HP1KD
-1.40137	arm	HP1KD
-0.595631	arm	HP1KD
-0.580818	arm	HP1KD
-0.592874	arm	HP1KD
-0.517578	arm	HP1KD
-1.21725	arm	HP1KD
-1.19512	arm	HP1KD
-0.942918	arm	HP1KD
-1.27303	arm	HP1KD
-1.04053	arm	HP1KD
-0.840825	arm	HP1KD
-0.926186	arm	HP1KD
-1.39742	arm	HP1KD
-1.82716	arm	HP1KD
-1.92479	arm	HP1KD
-1.50659	arm	HP1KD
-1.51716	arm	HP1KD
-1.56649	arm	HP1KD
-1.61888	arm	HP1KD
-1.56383	arm	HP1KD
-1.65763	arm	HP1KD
-1.60435	arm	HP1KD
-1.61299	arm	HP1KD
-1.42275	arm	HP1KD
-1.33956	arm	HP1KD
-1.29149	arm	HP1KD
-1.48051	arm	HP1KD
-1.45109	arm	HP1KD
-1.68131	arm	HP1KD
-1.9878	arm	HP1KD
-2.15262	arm	HP1KD
-2.06384	arm	HP1KD
-1.85827	arm	HP1KD
-1.67665	arm	HP1KD
-1.74369	arm	HP1KD
-1.48746	arm	HP1KD
-1.58681	arm	HP1KD
-1.08132	arm	HP1KD
-0.980605	arm	HP1KD
-1.24719	arm	HP1KD
-1.71682	arm	HP1KD
-1.54829	arm	HP1KD
-1.61191	arm	HP1KD
-1.48238	arm	HP1KD
-1.52944	arm	HP1KD
-1.6299	arm	HP1KD
-1.70298	arm	HP1KD
-1.49995	arm	HP1KD
-1.26111	arm	HP1KD
-1.22011	arm	HP1KD
-1.35218	arm	HP1KD
-1.89479	arm	HP1KD
-2.04285	arm	HP1KD
-2.01145	arm	HP1KD
-1.85308	arm	HP1KD
-1.65367	arm	HP1KD
-1.54614	arm	HP1KD
-1.49792	arm	HP1KD
-1.49423	arm	HP1KD
-1.75574	arm	HP1KD
-1.94957	arm	HP1KD
-1.60912	arm	HP1KD
-1.7731	arm	HP1KD
-0.840109	arm	HP1KD
-1.1396	arm	HP1KD
-1.06917	arm	HP1KD
-0.952138	arm	HP1KD
-1.73712	arm	HP1KD
-1.57427	arm	HP1KD
-1.56018	arm	HP1KD
-1.77857	arm	HP1KD
-1.78599	arm	HP1KD
-1.62788	arm	HP1KD
-1.46874	arm	HP1KD
-1.39618	arm	HP1KD
-1.46496	arm	HP1KD
-1.41039	arm	HP1KD
-1.59369	arm	HP1KD
-1.55146	arm	HP1KD
-1.44939	arm	HP1KD
-1.30346	arm	HP1KD
-1.33804	arm	HP1KD
-1.30879	arm	HP1KD
-1.13243	arm	HP1KD
-1.14225	arm	HP1KD
-1.25049	arm	HP1KD
-1.1106	arm	HP1KD
-1.33579	arm	HP1KD
-1.50436	arm	HP1KD
-1.67686	arm	HP1KD
-1.4942	arm	HP1KD
-1.43069	arm	HP1KD
-1.58991	arm	HP1KD
-1.86425	arm	HP1KD
-1.94766	arm	HP1KD
-1.90122	arm	HP1KD
-1.54426	arm	HP1KD
-1.40841	arm	HP1KD
-1.45274	arm	HP1KD
-1.7462	arm	HP1KD
-1.42644	arm	HP1KD
-1.4467	arm	HP1KD
-1.48032	arm	HP1KD
-1.48547	arm	HP1KD
-1.86554	arm	HP1KD
-1.82726	arm	HP1KD
-1.60833	arm	HP1KD
-1.61981	arm	HP1KD
-1.24957	arm	HP1KD
-1.26557	arm	HP1KD
-1.34983	arm	HP1KD
-1.35114	arm	HP1KD
-1.27485	arm	HP1KD
-1.46468	arm	HP1KD
-1.28771	arm	HP1KD
-1.42368	arm	HP1KD
-1.68709	arm	HP1KD
-1.65196	arm	HP1KD
-0.910771	arm	HP1KD
-0.927633	arm	HP1KD
-1.5511	arm	HP1KD
-1.62848	arm	HP1KD
-1.05868	arm	HP1KD
-1.01247	arm	HP1KD
-1.07451	arm	HP1KD
-0.961349	arm	HP1KD
-1.39677	arm	HP1KD
-1.61198	arm	HP1KD
-1.8802	arm	HP1KD
-1.70122	arm	HP1KD
-1.49086	arm	HP1KD
-1.36043	arm	HP1KD
-1.48143	arm	HP1KD
-1.45139	arm	HP1KD
-1.374	arm	HP1KD
-1.18373	arm	HP1KD
-1.04891	arm	HP1KD
-1.12183	arm	HP1KD
-1.15212	arm	HP1KD
-1.12298	arm	HP1KD
-1.16607	arm	HP1KD
-1.13472	arm	HP1KD
-1.33219	arm	HP1KD
-1.2092	arm	HP1KD
-1.41209	arm	HP1KD
-1.7068	arm	HP1KD
-1.44433	arm	HP1KD
-1.21701	arm	HP1KD
-1.11181	arm	HP1KD
-1.30409	arm	HP1KD
-1.54711	arm	HP1KD
-1.66477	arm	HP1KD
-1.50843	arm	HP1KD
-1.31124	arm	HP1KD
-1.87924	arm	HP1KD
-1.62772	arm	HP1KD
-1.36854	arm	HP1KD
-0.498849	arm	HP1KD
-0.570372	arm	HP1KD
-0.496922	arm	HP1KD
-0.621376	arm	HP1KD
-0.630357	arm	HP1KD
-0.526711	arm	HP1KD
-0.905267	arm	HP1KD
-1.96724	arm	HP1KD
-1.8741	arm	HP1KD
-1.86342	arm	HP1KD
-1.63802	arm	HP1KD
-1.88019	arm	HP1KD
-1.89513	arm	HP1KD
-1.18556	arm	HP1KD
-1.23466	arm	HP1KD
-1.28595	arm	HP1KD
-1.58076	arm	HP1KD
-1.83178	arm	HP1KD
-1.67248	arm	HP1KD
-1.62221	arm	HP1KD
-1.77436	arm	HP1KD
-1.92961	arm	HP1KD
-1.9462	arm	HP1KD
-1.86064	arm	HP1KD
-1.75301	arm	HP1KD
-1.466	arm	HP1KD
-1.2835	arm	HP1KD
-1.27705	arm	HP1KD
-1.19859	arm	HP1KD
-1.00702	arm	HP1KD
-0.74335	arm	HP1KD
-0.651406	arm	HP1KD
-0.639673	arm	HP1KD
-0.466778	arm	HP1KD
-0.207602	arm	HP1KD
-0.189228	arm	HP1KD
-1.36527	arm	HP1KD
-1.91485	arm	HP1KD
-2.05447	arm	HP1KD
-1.9607	arm	HP1KD
-1.61575	arm	HP1KD
-1.03177	arm	HP1KD
-0.97111	arm	HP1KD
-1.02253	arm	HP1KD
-1.12858	arm	HP1KD
-1.13836	arm	HP1KD
-1.17443	arm	HP1KD
-1.22868	arm	HP1KD
-1.50875	arm	HP1KD
-1.35991	arm	HP1KD
-1.20962	arm	HP1KD
-1.1246	arm	HP1KD
-1.1613	arm	HP1KD
-1.19077	arm	HP1KD
-1.28329	arm	HP1KD
-1.24295	arm	HP1KD
-1.20848	arm	HP1KD
-1.1916	arm	HP1KD
-1.27272	arm	HP1KD
-1.31949	arm	HP1KD
-1.01237	arm	HP1KD
-0.922266	arm	HP1KD
-0.975596	arm	HP1KD
-1.12052	arm	HP1KD
-1.20161	arm	HP1KD
-1.2684	arm	HP1KD
-1.13621	arm	HP1KD
-1.11131	arm	HP1KD
-1.21038	arm	HP1KD
-1.20995	arm	HP1KD
-1.25754	arm	HP1KD
-1.35819	arm	HP1KD
-1.56503	arm	HP1KD
-1.66494	arm	HP1KD
-1.61268	arm	HP1KD
-1.69428	arm	HP1KD
-1.69472	arm	HP1KD
-1.8157	arm	HP1KD
-1.78754	arm	HP1KD
-1.95642	arm	HP1KD
-2.06592	arm	HP1KD
-2.23014	arm	HP1KD
-1.84464	arm	HP1KD
-1.35624	arm	HP1KD
-1.36801	arm	HP1KD
-1.65988	arm	HP1KD
-1.73242	arm	HP1KD
-1.84191	arm	HP1KD
-1.88115	arm	HP1KD
-2.01848	arm	HP1KD
-1.92994	arm	HP1KD
-1.71779	arm	HP1KD
-1.37117	arm	HP1KD
-1.25917	arm	HP1KD
-1.42384	arm	HP1KD
-1.46592	arm	HP1KD
-1.48477	arm	HP1KD
-1.40194	arm	HP1KD
-1.678	arm	HP1KD
-1.96858	arm	HP1KD
-1.92519	arm	HP1KD
-2.05187	arm	HP1KD
-2.0115	arm	HP1KD
-2.09609	arm	HP1KD
-1.84018	arm	HP1KD
-1.56298	arm	HP1KD
-1.42173	arm	HP1KD
-1.65377	arm	HP1KD
-1.74377	arm	HP1KD
-1.69879	arm	HP1KD
-1.61269	arm	HP1KD
-1.54654	arm	HP1KD
-1.43052	arm	HP1KD
-1.31406	arm	HP1KD
-1.14623	arm	HP1KD
-1.01279	arm	HP1KD
-0.865758	arm	HP1KD
-1.76692	arm	HP1KD
-2.05392	arm	HP1KD
-2.34713	arm	HP1KD
-2.23014	arm	HP1KD
-1.91918	arm	HP1KD
-1.67716	arm	HP1KD
-1.6203	arm	HP1KD
-1.17394	arm	HP1KD
-1.45197	arm	HP1KD
-1.32329	arm	HP1KD
-1.32691	arm	HP1KD
-1.17421	arm	HP1KD
-1.2121	arm	HP1KD
-1.27924	arm	HP1KD
-1.34448	arm	HP1KD
-1.31121	arm	HP1KD
-1.24177	arm	HP1KD
-1.4144	arm	HP1KD
-0.854615	arm	HP1KD
-0.794369	arm	HP1KD
-1.66565	arm	HP1KD
-1.82747	arm	HP1KD
-1.50939	arm	HP1KD
-1.34294	arm	HP1KD
-1.42875	arm	HP1KD
-1.67263	arm	HP1KD
-1.86132	arm	HP1KD
-1.52595	arm	HP1KD
-1.46983	arm	HP1KD
-1.38807	arm	HP1KD
-1.57937	arm	HP1KD
-1.79488	arm	HP1KD
-2.02047	arm	HP1KD
-1.88519	arm	HP1KD
-1.64681	arm	HP1KD
-1.51928	arm	HP1KD
-1.57882	arm	HP1KD
-1.75284	arm	HP1KD
-1.67403	arm	HP1KD
-1.48355	arm	HP1KD
-1.33871	arm	HP1KD
-1.58715	arm	HP1KD
-1.89812	arm	HP1KD
-1.97959	arm	HP1KD
-1.7035	arm	HP1KD
-1.41231	arm	HP1KD
-1.36281	arm	HP1KD
-1.39412	arm	HP1KD
-1.59799	arm	HP1KD
-1.80182	arm	HP1KD
-1.7995	arm	HP1KD
-1.61543	arm	HP1KD
-1.45363	arm	HP1KD
-1.53077	arm	HP1KD
-1.54169	arm	HP1KD
-1.50972	arm	HP1KD
-1.77406	arm	HP1KD
-1.97054	arm	HP1KD
-2.39413	arm	HP1KD
-2.05898	arm	HP1KD
-1.86966	arm	HP1KD
-1.73143	arm	HP1KD
-1.6831	arm	HP1KD
-1.82617	arm	HP1KD
-1.78136	arm	HP1KD
-1.83923	arm	HP1KD
-1.63627	arm	HP1KD
-1.40941	arm	HP1KD
-2.04423	arm	HP1KD
-2.0878	arm	HP1KD
-1.96931	arm	HP1KD
-1.80272	arm	HP1KD
-1.681	arm	HP1KD
-1.80961	arm	HP1KD
-1.76668	arm	HP1KD
-1.84224	arm	HP1KD
-1.78564	arm	HP1KD
-1.85534	arm	HP1KD
-1.83065	arm	HP1KD
-1.7564	arm	HP1KD
-1.54531	arm	HP1KD
-1.42978	arm	HP1KD
-1.52496	arm	HP1KD
-1.6225	arm	HP1KD
-1.76194	arm	HP1KD
-1.87615	arm	HP1KD
-1.82822	arm	HP1KD
-1.76059	arm	HP1KD
-1.62392	arm	HP1KD
-1.56565	arm	HP1KD
-1.64872	arm	HP1KD
-1.84271	arm	HP1KD
-2.07277	arm	HP1KD
-1.95617	arm	HP1KD
-1.60726	arm	HP1KD
-1.30088	arm	HP1KD
-1.29584	arm	HP1KD
-1.41763	arm	HP1KD
-1.76328	arm	HP1KD
-1.95955	arm	HP1KD
-1.93225	arm	HP1KD
-1.79905	arm	HP1KD
-1.62777	arm	HP1KD
-1.56416	arm	HP1KD
-1.52974	arm	HP1KD
-1.65095	arm	HP1KD
-1.64784	arm	HP1KD
-1.67468	arm	HP1KD
-1.54394	arm	HP1KD
-1.42275	arm	HP1KD
-1.34841	arm	HP1KD
-1.39567	arm	HP1KD
-1.45167	arm	HP1KD
-1.68722	arm	HP1KD
-1.73376	arm	HP1KD
-1.68116	arm	HP1KD
-1.54153	arm	HP1KD
-1.50422	arm	HP1KD
-1.70447	arm	HP1KD
-1.41489	arm	HP1KD
-1.13457	arm	HP1KD
-1.03643	arm	HP1KD
-1.15366	arm	HP1KD
-1.45057	arm	HP1KD
-1.868	arm	HP1KD
-1.77753	arm	HP1KD
-1.57092	arm	HP1KD
-1.37582	arm	HP1KD
-1.19721	arm	HP1KD
-1.09714	arm	HP1KD
-1.20586	arm	HP1KD
-1.46874	arm	HP1KD
-1.55831	arm	HP1KD
-1.6147	arm	HP1KD
-1.46916	arm	HP1KD
-1.43536	arm	HP1KD
-1.34389	arm	HP1KD
-1.34912	arm	HP1KD
-1.42931	arm	HP1KD
-1.49996	arm	HP1KD
-1.60464	arm	HP1KD
-1.38849	arm	HP1KD
-1.52796	arm	HP1KD
-1.4168	arm	HP1KD
-1.46704	arm	HP1KD
-1.57409	arm	HP1KD
-1.72845	arm	HP1KD
-1.92741	arm	HP1KD
-1.93054	arm	HP1KD
-1.93573	arm	HP1KD
-1.84048	arm	HP1KD
-1.77802	arm	HP1KD
-1.90122	arm	HP1KD
-1.83716	arm	HP1KD
-1.41577	arm	HP1KD
-1.18886	arm	HP1KD
-1.11917	arm	HP1KD
-1.35546	arm	HP1KD
-1.5319	arm	HP1KD
-1.56323	arm	HP1KD
-1.59085	arm	HP1KD
-1.66497	arm	HP1KD
-1.70654	arm	HP1KD
-1.70841	arm	HP1KD
-1.80834	arm	HP1KD
-1.73579	arm	HP1KD
-1.86828	arm	HP1KD
-1.8197	arm	HP1KD
-1.97508	arm	HP1KD
-1.6313	arm	HP1KD
-1.86989	arm	HP1KD
-1.87998	arm	HP1KD
-2.06627	arm	HP1KD
-2.09705	arm	HP1KD
-2.10941	arm	HP1KD
-2.23468	arm	HP1KD
-2.16877	arm	HP1KD
-1.86382	arm	HP1KD
-1.21466	arm	HP1KD
-0.813074	arm	HP1KD
-1.16626	arm	HP1KD
-1.59917	arm	HP1KD
-1.81256	arm	HP1KD
-1.78904	arm	HP1KD
-1.78753	arm	HP1KD
-1.83145	arm	HP1KD
-1.0884	arm	HP1KD
-1.28827	arm	HP1KD
-1.39358	arm	HP1KD
-1.53307	arm	HP1KD
-1.63939	arm	HP1KD
-1.70875	arm	HP1KD
-1.71132	arm	HP1KD
-1.48905	arm	HP1KD
-1.47651	arm	HP1KD
-1.60667	arm	HP1KD
-1.74882	arm	HP1KD
-1.74272	arm	HP1KD
-1.69317	arm	HP1KD
-1.49391	arm	HP1KD
-1.28253	arm	HP1KD
-0.949736	arm	HP1KD
-0.783356	arm	HP1KD
-0.958496	arm	HP1KD
-1.68669	arm	HP1KD
-1.61624	arm	HP1KD
-1.49799	arm	HP1KD
-0.939305	arm	HP1KD
-1.09187	arm	HP1KD
-1.03778	arm	HP1KD
-1.22231	arm	HP1KD
-1.4792	arm	HP1KD
-1.7373	arm	HP1KD
-1.83324	arm	HP1KD
-1.76153	arm	HP1KD
-1.82589	arm	HP1KD
-1.8607	arm	HP1KD
-1.73153	arm	HP1KD
-1.44433	arm	HP1KD
-1.29808	arm	HP1KD
-1.39605	arm	HP1KD
-1.53822	arm	HP1KD
-1.68244	arm	HP1KD
-1.68	arm	HP1KD
-1.94672	arm	HP1KD
-1.84317	arm	HP1KD
-1.71325	arm	HP1KD
-1.45208	arm	HP1KD
-1.4321	arm	HP1KD
-1.44176	arm	HP1KD
-1.37312	arm	HP1KD
-1.46013	arm	HP1KD
-1.58271	arm	HP1KD
-1.86411	arm	HP1KD
-1.6448	arm	HP1KD
-1.60423	arm	HP1KD
-1.38795	arm	HP1KD
-1.34271	arm	HP1KD
-1.26176	arm	HP1KD
-1.45295	arm	HP1KD
-1.75941	arm	HP1KD
-1.81513	arm	HP1KD
-1.77423	arm	HP1KD
-1.63656	arm	HP1KD
-1.64086	arm	HP1KD
-1.70329	arm	HP1KD
-1.73857	arm	HP1KD
-1.70325	arm	HP1KD
-1.79892	arm	HP1KD
-1.93347	arm	HP1KD
-1.73213	arm	HP1KD
-1.60759	arm	HP1KD
-1.63842	arm	HP1KD
-1.83139	arm	HP1KD
-1.02702	arm	HP1KD
-0.812178	arm	HP1KD
-1.49027	arm	HP1KD
-1.49325	arm	HP1KD
-1.58728	arm	HP1KD
-1.77061	arm	HP1KD
-1.75374	arm	HP1KD
-1.6948	arm	HP1KD
-1.64787	arm	HP1KD
-1.53181	arm	HP1KD
-1.69041	arm	HP1KD
-1.41992	arm	HP1KD
-1.14131	arm	HP1KD
-1.07183	arm	HP1KD
-1.10336	arm	HP1KD
-0.965154	arm	HP1KD
-1.78322	arm	HP1KD
-1.9916	arm	HP1KD
-1.76416	arm	HP1KD
-1.59232	arm	HP1KD
-1.17469	arm	HP1KD
-1.37437	arm	HP1KD
-1.30387	arm	HP1KD
-1.27753	arm	HP1KD
-1.37977	arm	HP1KD
-1.48752	arm	HP1KD
-1.4602	arm	HP1KD
-1.22569	arm	HP1KD
-1.13856	arm	HP1KD
-1.26052	arm	HP1KD
-1.42956	arm	HP1KD
-1.54664	arm	HP1KD
-1.43142	arm	HP1KD
-1.28695	arm	HP1KD
-1.14979	arm	HP1KD
-1.167	arm	HP1KD
-1.22935	arm	HP1KD
-1.23376	arm	HP1KD
-1.27419	arm	HP1KD
-1.27917	arm	HP1KD
-1.23684	arm	HP1KD
-1.07979	arm	HP1KD
-1.15837	arm	HP1KD
-1.22802	arm	HP1KD
-1.42006	arm	HP1KD
-1.20232	arm	HP1KD
-1.32916	arm	HP1KD
-1.24866	arm	HP1KD
-1.67159	arm	HP1KD
-1.6309	arm	HP1KD
-1.46722	arm	HP1KD
-1.72047	arm	HP1KD
-1.77067	arm	HP1KD
-2.41999	arm	HP1KD
-2.61837	arm	HP1KD
-2.46825	arm	HP1KD
-1.99239	arm	HP1KD
-1.66329	arm	HP1KD
-1.95535	arm	HP1KD
-1.68324	arm	HP1KD
-1.61151	arm	HP1KD
-1.60843	arm	HP1KD
-1.72737	arm	HP1KD
-1.63182	arm	HP1KD
-1.57572	arm	HP1KD
-1.60177	arm	HP1KD
-1.61523	arm	HP1KD
-1.71856	arm	HP1KD
-1.76728	arm	HP1KD
-1.78838	arm	HP1KD
-1.64378	arm	HP1KD
-1.41771	arm	HP1KD
-1.46638	arm	HP1KD
-1.76043	arm	HP1KD
-1.69671	arm	HP1KD
-1.55703	arm	HP1KD
-1.25151	arm	HP1KD
-1.42825	arm	HP1KD
-1.37116	arm	HP1KD
-1.11276	arm	HP1KD
-0.698856	arm	HP1KD
-0.50708	arm	HP1KD
-0.366384	arm	HP1KD
-0.836201	arm	HP1KD
-1.71046	arm	HP1KD
-1.90651	arm	HP1KD
-1.95911	arm	HP1KD
-1.15217	arm	HP1KD
-1.29163	arm	HP1KD
-1.41462	arm	HP1KD
-1.42219	arm	HP1KD
-1.37921	arm	HP1KD
-1.22801	arm	HP1KD
-1.11391	arm	HP1KD
-1.05897	arm	HP1KD
-1.3092	arm	HP1KD
-1.51611	arm	HP1KD
-1.46933	arm	HP1KD
-1.32738	arm	HP1KD
-1.07705	arm	HP1KD
-1.04055	arm	HP1KD
-1.10864	arm	HP1KD
-1.05469	arm	HP1KD
-1.40556	arm	HP1KD
-1.47972	arm	HP1KD
-1.17824	arm	HP1KD
-1.28402	arm	HP1KD
-1.33995	arm	HP1KD
-1.32851	arm	HP1KD
-1.32523	arm	HP1KD
-1.48496	arm	HP1KD
-1.66539	arm	HP1KD
-1.85318	arm	HP1KD
-2.00371	arm	HP1KD
-1.84527	arm	HP1KD
-1.67905	arm	HP1KD
-1.48553	arm	HP1KD
-1.55085	arm	HP1KD
-1.67037	arm	HP1KD
-1.62721	arm	HP1KD
-1.6191	arm	HP1KD
-1.55113	arm	HP1KD
-1.53032	arm	HP1KD
-1.43965	arm	HP1KD
-1.52561	arm	HP1KD
-1.53533	arm	HP1KD
-1.51408	arm	HP1KD
-1.32739	arm	HP1KD
-1.14984	arm	HP1KD
-0.650878	arm	HP1KD
-0.855668	arm	HP1KD
-0.874974	arm	HP1KD
-1.37071	arm	HP1KD
-1.37326	arm	HP1KD
-1.5276	arm	HP1KD
-0.974085	arm	HP1KD
-0.671235	arm	HP1KD
-0.664681	arm	HP1KD
-0.806323	arm	HP1KD
-1.46084	arm	HP1KD
-1.67525	arm	HP1KD
-1.54863	arm	HP1KD
-1.54939	arm	HP1KD
-1.48929	arm	HP1KD
-1.52286	arm	HP1KD
-1.45123	arm	HP1KD
-1.43611	arm	HP1KD
-1.42921	arm	HP1KD
-1.56207	arm	HP1KD
-1.72442	arm	HP1KD
-1.80028	arm	HP1KD
-1.63528	arm	HP1KD
-1.28746	arm	HP1KD
-1.00233	arm	HP1KD
-1.05354	arm	HP1KD
-1.02319	arm	HP1KD
-1.17207	arm	HP1KD
-1.14828	arm	HP1KD
-1.19714	arm	HP1KD
-1.1137	arm	HP1KD
-1.50098	arm	HP1KD
-1.37697	arm	HP1KD
-1.24178	arm	HP1KD
-1.05976	arm	HP1KD
-1.00033	arm	HP1KD
-1.11767	arm	HP1KD
-1.22681	arm	HP1KD
-0.76573	arm	HP1KD
-0.81634	arm	HP1KD
-0.903319	arm	HP1KD
-0.810951	arm	HP1KD
-0.960669	arm	HP1KD
-0.797476	arm	HP1KD
-1.61183	arm	HP1KD
-1.37923	arm	HP1KD
-1.4245	arm	HP1KD
-1.8873	arm	HP1KD
-1.99477	arm	HP1KD
-2.04289	arm	HP1KD
-1.8863	arm	HP1KD
-1.38838	arm	HP1KD
-2.00735	arm	HP1KD
-1.49023	arm	HP1KD
-1.42734	arm	HP1KD
-1.81825	arm	HP1KD
-1.73467	arm	HP1KD
-1.83384	arm	HP1KD
-1.16437	arm	HP1KD
-1.19944	arm	HP1KD
-1.26128	arm	HP1KD
-1.31913	arm	HP1KD
-1.23904	arm	HP1KD
-1.18988	arm	HP1KD
-1.16838	arm	HP1KD
-0.881746	arm	HP1KD
-0.774081	arm	HP1KD
-0.757203	arm	HP1KD
-0.753088	arm	HP1KD
-0.799175	arm	HP1KD
-0.820439	arm	HP1KD
-0.760678	arm	HP1KD
-0.584019	arm	HP1KD
-0.526101	arm	HP1KD
-0.533676	arm	HP1KD
-0.639597	arm	HP1KD
-0.833411	arm	HP1KD
-0.853287	arm	HP1KD
-0.791932	arm	HP1KD
-0.794849	arm	HP1KD
-0.771116	arm	HP1KD
-0.990318	arm	HP1KD
-1.22065	arm	HP1KD
-1.84682	arm	HP1KD
-1.74935	arm	HP1KD
-1.74296	arm	HP1KD
-1.81427	arm	HP1KD
-2.03524	arm	HP1KD
-2.19841	arm	HP1KD
-2.10164	arm	HP1KD
-2.02088	arm	HP1KD
-1.83177	arm	HP1KD
-1.72701	arm	HP1KD
-1.8155	arm	HP1KD
-1.799	arm	HP1KD
-1.12126	arm	HP1KD
-1.14398	arm	HP1KD
-1.22496	arm	HP1KD
-1.0596	arm	HP1KD
-1.87328	arm	HP1KD
-1.92746	arm	HP1KD
-1.89545	arm	HP1KD
-1.49584	arm	HP1KD
-1.76384	arm	HP1KD
-1.7162	arm	HP1KD
-1.49475	arm	HP1KD
-1.7809	arm	HP1KD
-1.8369	arm	HP1KD
-1.82619	arm	HP1KD
-0.922512	arm	HP1KD
-1.07478	arm	HP1KD
-1.2514	arm	HP1KD
-1.37456	arm	HP1KD
-1.72209	arm	HP1KD
-1.83226	arm	HP1KD
-1.81514	arm	HP1KD
-1.77175	arm	HP1KD
-1.56863	arm	HP1KD
-1.66254	arm	HP1KD
-1.59354	arm	HP1KD
-1.6758	arm	HP1KD
-1.72948	arm	HP1KD
-1.90425	arm	HP1KD
-1.91878	arm	HP1KD
-1.97634	arm	HP1KD
-1.85134	arm	HP1KD
-1.7486	arm	HP1KD
-1.62659	arm	HP1KD
-1.67938	arm	HP1KD
-1.73195	arm	HP1KD
-1.72816	arm	HP1KD
-1.62698	arm	HP1KD
-1.5043	arm	HP1KD
-1.41732	arm	HP1KD
-1.3628	arm	HP1KD
-1.50726	arm	HP1KD
-1.78712	arm	HP1KD
-1.87653	arm	HP1KD
-0.921113	arm	HP1KD
-1.54078	arm	HP1KD
-1.49107	arm	HP1KD
-1.57505	arm	HP1KD
-1.76839	arm	HP1KD
-1.95627	arm	HP1KD
-1.77858	arm	HP1KD
-1.59767	arm	HP1KD
-1.44653	arm	HP1KD
-1.52839	arm	HP1KD
-1.72214	arm	HP1KD
-2.00259	arm	HP1KD
-2.14797	arm	HP1KD
-2.0229	arm	HP1KD
-2.04558	arm	HP1KD
-1.97219	arm	HP1KD
-1.92543	arm	HP1KD
-1.95703	arm	HP1KD
-1.88714	arm	HP1KD
-1.84674	arm	HP1KD
-1.65885	arm	HP1KD
-1.56007	arm	HP1KD
-1.60511	arm	HP1KD
-1.55581	arm	HP1KD
-1.60616	arm	HP1KD
-1.50365	arm	HP1KD
-0.849012	arm	HP1KD
-1.49011	arm	HP1KD
-1.30743	arm	HP1KD
-1.19277	arm	HP1KD
-1.435	arm	HP1KD
-1.52309	arm	HP1KD
-1.48128	arm	HP1KD
-1.26668	arm	HP1KD
-0.986931	arm	HP1KD
-1.58994	arm	HP1KD
-1.6907	arm	HP1KD
-1.8732	arm	HP1KD
-1.82854	arm	HP1KD
-1.02672	arm	HP1KD
-1.66888	arm	HP1KD
-1.57063	arm	HP1KD
-1.45662	arm	HP1KD
-1.30217	arm	HP1KD
-1.12386	arm	HP1KD
-1.20754	arm	HP1KD
-1.54606	arm	HP1KD
-2.04241	arm	HP1KD
[truncated: 54,696 more rows]

## Sheet: ED_Figure3f
## qPCR measuring the upregulation of the telomeric repeat element Het-A caused by HP1-KD. pericentromeric regions (PC) and on HP1-peaks along the chromosome arms (Chr arms)
genotype	HetA expression relative to rp49	ct HetA	ct rp49
ctrl	0.000248	29.49	17.51
ctrl	0.005524	25.27	17.77
ctrl	0.00022	29.74	17.59
ctrl	7.7e-05	30.89	17.22
HP1-KD	1.91853	16.62	17.56
HP1-KD	1.98619	16.71	17.7
HP1-KD	1.18099	17.01	17.25
HP1-KD	1.46409	17.08	17.63
HP1-rescue	0.055553	21.47	17.3
HP1-rescue	0.072293	21.24	17.45
HP1-rescue	0.003696	23.13	17.21

## Sheet: ED_Figure3i
#Saddle plots (contact enrichment) in HP1 KD and control
Control				HP1-KD
x-axis	y-axis	Log2(enrichment)		x-axis	y-axis	Log2(enrichment)
1	1	1.39478		1	1	0.724441
2	1	1.40819		2	1	0.802468
3	1	1.32988		3	1	0.753817
4	1	1.20249		4	1	0.668237
5	1	1.18877		5	1	0.683343
6	1	1.03496		6	1	0.61441
7	1	0.858166		7	1	0.505796
8	1	0.882949		8	1	0.494065
9	1	0.733552		9	1	0.435077
10	1	0.703591		10	1	0.407856
11	1	0.643975		11	1	0.401121
12	1	0.560479		12	1	0.369281
13	1	0.473269		13	1	0.312383
14	1	0.426263		14	1	0.327818
15	1	0.357857		15	1	0.222122
16	1	0.308303		16	1	0.229953
17	1	0.303046		17	1	0.214309
18	1	0.171357		18	1	0.147731
19	1	0.089573		19	1	0.10754
20	1	0.0641229		20	1	0.0793092
21	1	0.0268802		21	1	0.0313435
22	1	-0.0606122		22	1	0.0381817
23	1	-0.102659		23	1	-0.0243242
24	1	-0.151475		24	1	-0.0719127
25	1	-0.163568		25	1	-0.0420069
26	1	-0.189079		26	1	-0.0389751
27	1	-0.213984		27	1	-0.0779195
28	1	-0.221262		28	1	-0.0702631
29	1	-0.296908		29	1	-0.163849
30	1	-0.350937		30	1	-0.133016
31	1	-0.286932		31	1	-0.145901
32	1	-0.390114		32	1	-0.20286
33	1	-0.386727		33	1	-0.180939
34	1	-0.405162		34	1	-0.206037
35	1	-0.454215		35	1	-0.190183
36	1	-0.414943		36	1	-0.227612
37	1	-0.479553		37	1	-0.266113
38	1	-0.47799		38	1	-0.221971
39	1	-0.520046		39	1	-0.31905
40	1	-0.498128		40	1	-0.263459
41	1	-0.64754		41	1	-0.240452
42	1	-0.553635		42	1	-0.354774
43	1	-0.632778		43	1	-0.326389
44	1	-0.55463		44	1	-0.352776
45	1	-0.615345		45	1	-0.348788
46	1	-0.70052		46	1	-0.294899
47	1	-0.665016		47	1	-0.409458
48	1	-0.705986		48	1	-0.359981
49	1	-0.795793		49	1	-0.403149
50	1	-0.928942		50	1	-0.50428
1	2	1.40819		1	2	0.802468
2	2	1.26676		2	2	0.701132
3	2	1.23449		3	2	0.713762
4	2	1.13804		4	2	0.626221
5	2	1.11705		5	2	0.595374
6	2	1.01818		6	2	0.596886
7	2	0.895206		7	2	0.519076
8	2	0.861961		8	2	0.484764
9	2	0.737993		9	2	0.429413
10	2	0.717338		10	2	0.42131
11	2	0.664318		11	2	0.409908
12	2	0.588752		12	2	0.348295
13	2	0.469735		13	2	0.299795
14	2	0.458284		14	2	0.276016
15	2	0.408153		15	2	0.24808
16	2	0.344276		16	2	0.244785
17	2	0.297642		17	2	0.206882
18	2	0.196727		18	2	0.166041
19	2	0.0827216		19	2	0.149968
20	2	0.0833134		20	2	0.134685
21	2	-0.0101876		21	2	0.0539556
22	2	-0.0291016		22	2	0.0275002
23	2	-0.0833625		23	2	0.0108054
24	2	-0.124695		24	2	-0.0611555
25	2	-0.17722		25	2	-0.0133796
26	2	-0.172593		26	2	-0.0435444
27	2	-0.16051		27	2	-0.0306382
28	2	-0.205831		28	2	-0.0832107
29	2	-0.284259		29	2	-0.133569
30	2	-0.329267		30	2	-0.158861
31	2	-0.324375		31	2	-0.10498
32	2	-0.39218		32	2	-0.187032
33	2	-0.389166		33	2	-0.159852
34	2	-0.423156		34	2	-0.203844
35	2	-0.412369		35	2	-0.212935
36	2	-0.454504		36	2	-0.229412
37	2	-0.433322		37	2	-0.208031
38	2	-0.398896		38	2	-0.234284
39	2	-0.551846		39	2	-0.311933
40	2	-0.5087		40	2	-0.2648
41	2	-0.60945		41	2	-0.259343
42	2	-0.60891		42	2	-0.316427
43	2	-0.553342		43	2	-0.300288
44	2	-0.596369		44	2	-0.342471
45	2	-0.600076		45	2	-0.312773
46	2	-0.704836		46	2	-0.336511
47	2	-0.624911		47	2	-0.385301
48	2	-0.646567		48	2	-0.375094
49	2	-0.747346		49	2	-0.381125
50	2	-0.849014		50	2	-0.457474
1	3	1.32988		1	3	0.753817
2	3	1.23449		2	3	0.713762
3	3	1.11032		3	3	0.616641
4	3	1.10194		4	3	0.639329
5	3	1.0787		5	3	0.583116
6	3	0.975566		6	3	0.589383
7	3	0.897701		7	3	0.539821
8	3	0.843785		8	3	0.512182
9	3	0.774244		9	3	0.448096
10	3	0.687127		10	3	0.404759
11	3	0.6599		11	3	0.421089
12	3	0.633719		12	3	0.385691
13	3	0.49281		13	3	0.326666
14	3	0.44216		14	3	0.322584
15	3	0.423765		15	3	0.26773
16	3	0.305192		16	3	0.236838
17	3	0.266114		17	3	0.220609
18	3	0.244033		18	3	0.183349
19	3	0.121599		19	3	0.117968
20	3	0.0885768		20	3	0.0950112
21	3	0.019022		21	3	0.018508
22	3	-0.00277661		22	3	0.00959341
23	3	-0.0772405		23	3	0.0219766
24	3	-0.0803592		24	3	0.000162993
25	3	-0.182575		25	3	-0.0300741
26	3	-0.159773		26	3	-0.0356431
27	3	-0.159595		27	3	-0.0430794
28	3	-0.241515		28	3	-0.089084
29	3	-0.26104		29	3	-0.109437
30	3	-0.282206		30	3	-0.115288
31	3	-0.275415		31	3	-0.146802
32	3	-0.358915		32	3	-0.182977
33	3	-0.366934		33	3	-0.153393
34	3	-0.380642		34	3	-0.211747
35	3	-0.386533		35	3	-0.208025
36	3	-0.41244		36	3	-0.19403
37	3	-0.40289		37	3	-0.249497
38	3	-0.345376		38	3	-0.268714
39	3	-0.535363		39	3	-0.313277
40	3	-0.470144		40	3	-0.270134
41	3	-0.484691		41	3	-0.264511
42	3	-0.530622		42	3	-0.316171
43	3	-0.569477		43	3	-0.384372
44	3	-0.550951		44	3	-0.324451
45	3	-0.535958		45	3	-0.306676
46	3	-0.6453		46	3	-0.317555
47	3	-0.581641		47	3	-0.360147
48	3	-0.612926		48	3	-0.375179
49	3	-0.660206		49	3	-0.423199
50	3	-0.821569		50	3	-0.504816
1	4	1.20249		1	4	0.668237
2	4	1.13804		2	4	0.626221
3	4	1.10194		3	4	0.639329
4	4	1.01139		4	4	0.535942
5	4	1.05475		5	4	0.55892
6	4	0.987366		6	4	0.534107
7	4	0.83531		7	4	0.480715
8	4	0.844861		8	4	0.468803
9	4	0.705959		9	4	0.424968
10	4	0.690828		10	4	0.396983
11	4	0.65966		11	4	0.373058
12	4	0.626812		12	4	0.352359
13	4	0.496741		13	4	0.292843
14	4	0.46177		14	4	0.281312
15	4	0.438596		15	4	0.285007
16	4	0.360571		16	4	0.286938
17	4	0.288993		17	4	0.187148
18	4	0.243819		18	4	0.153878
19	4	0.159913		19	4	0.127413
20	4	0.106916		20	4	0.102596
21	4	0.0375141		21	4	0.0542512
22	4	-0.0208099		22	4	0.0124927
23	4	-0.0262143		23	4	0.02415
24	4	-0.0723349		24	4	0.0029345
25	4	-0.123614		25	4	-0.0136675
26	4	-0.149981		26	4	-0.052402
27	4	-0.137511		27	4	-0.0353675
28	4	-0.196256		28	4	-0.065154
29	4	-0.194238		29	4	-0.0754609
30	4	-0.265723		30	4	-0.143856
31	4	-0.268833		31	4	-0.119974
32	4	-0.339801		32	4	-0.141
33	4	-0.291969		33	4	-0.156056
34	4	-0.348679		34	4	-0.11519
35	4	-0.354868		35	4	-0.121203
36	4	-0.35283		36	4	-0.179597
37	4	-0.37854		37	4	-0.217542
38	4	-0.387804		38	4	-0.204718
39	4	-0.521046		39	4	-0.299312
40	4	-0.397884		40	4	-0.255108
41	4	-0.494401		41	4	-0.192429
42	4	-0.481759		42	4	-0.306003
43	4	-0.522646		43	4	-0.266544
44	4	-0.495377		44	4	-0.304992
45	4	-0.501487		45	4	-0.311741
46	4	-0.576671		46	4	-0.283029
47	4	-0.538649		47	4	-0.3239
48	4	-0.553804		48	4	-0.325826
49	4	-0.642968		49	4	-0.359087
50	4	-0.72894		50	4	-0.394467
1	5	1.18877		1	5	0.683343
2	5	1.11705		2	5	0.595374
3	5	1.0787		3	5	0.583116
4	5	1.05475		4	5	0.55892
5	5	0.963657		5	5	0.494589
6	5	0.961286		6	5	0.567168
7	5	0.856863		7	5	0.472765
8	5	0.840362		8	5	0.445634
9	5	0.714872		9	5	0.418494
10	5	0.709646		10	5	0.398551
11	5	0.655505		11	5	0.388006
12	5	0.605916		12	5	0.372513
13	5	0.488698		13	5	0.321109
14	5	0.479097		14	5	0.298717
15	5	0.4142		15	5	0.247573
16	5	0.364475		16	5	0.271971
17	5	0.280662		17	5	0.207313
18	5	0.288748		18	5	0.214472
19	5	0.175217		19	5	0.152421
20	5	0.119748		20	5	0.111023
21	5	0.047729		21	5	0.0707698
22	5	-0.000397724		22	5	0.0444474
23	5	0.0237545		23	5	0.0242911
24	5	-0.0316047		24	5	0.0321209
25	5	-0.126284		25	5	-0.0103945
26	5	-0.137797		26	5	-0.014803
27	5	-0.11656		27	5	-0.0199506
28	5	-0.201502		28	5	-0.0519719
29	5	-0.19273		29	5	-0.104744
30	5	-0.207566		30	5	-0.0985202
31	5	-0.266072		31	5	-0.116408
32	5	-0.336166		32	5	-0.137448
33	5	-0.260327		33	5	-0.115879
34	5	-0.355301		34	5	-0.162678
35	5	-0.356795		35	5	-0.168395
36	5	-0.380928		36	5	-0.173261
37	5	-0.368128		37	5	-0.213027
38	5	-0.311316		38	5	-0.199114
39	5	-0.507258		39	5	-0.250208
40	5	-0.434262		40	5	-0.249174
41	5	-0.456145		41	5	-0.209603
42	5	-0.496288		42	5	-0.272754
43	5	-0.510049		43	5	-0.248591
44	5	-0.531654		44	5	-0.295475
45	5	-0.533393		45	5	-0.283036
46	5	-0.612584		46	5	-0.302823
47	5	-0.55124		47	5	-0.335617
48	5	-0.578319		48	5	-0.355204
49	5	-0.607479		49	5	-0.35853
50	5	-0.724952		50	5	-0.396822
1	6	1.03496		1	6	0.61441
2	6	1.01818		2	6	0.596886
3	6	0.975566		3	6	0.589383
4	6	0.987366		4	6	0.534107
5	6	0.961286		5	6	0.567168
6	6	0.873284		6	6	0.45583
7	6	0.809382		7	6	0.47129
8	6	0.780009		8	6	0.434964
9	6	0.68691		9	6	0.41983
10	6	0.652768		10	6	0.394105
11	6	0.630895		11	6	0.349014
12	6	0.598216		12	6	0.374361
13	6	0.471754		13	6	0.307875
14	6	0.47975		14	6	0.305808
15	6	0.401544		15	6	0.273076
16	6	0.362904		16	6	0.258499
17	6	0.262568		17	6	0.219705
18	6	0.266809		18	6	0.214271
19	6	0.138825		19	6	0.146484
20	6	0.159841		20	6	0.132201
21	6	0.0494532		21	6	0.0621593
22	6	0.0342317		22	6	0.0373077
23	6	0.019673		23	6	0.00995554
24	6	-0.0223619		24	6	0.0642444
25	6	-0.137822		25	6	0.0266727
26	6	-0.13848		26	6	-0.00267197
27	6	-0.139184		27	6	0.0196254
28	6	-0.169843		28	6	-0.0674634
29	6	-0.203294		29	6	-0.0504238
30	6	-0.218178		30	6	-0.0708698
31	6	-0.202802		31	6	-0.104651
32	6	-0.288587		32	6	-0.10997
33	6	-0.260992		33	6	-0.0858842
34	6	-0.258716		34	6	-0.133042
35	6	-0.315885		35	6	-0.112265
36	6	-0.343634		36	6	-0.140402
37	6	-0.350411		37	6	-0.17964
38	6	-0.280866		38	6	-0.193171
39	6	-0.441147		39	6	-0.262511
40	6	-0.36844		40	6	-0.204813
41	6	-0.399155		41	6	-0.0569613
42	6	-0.443037		42	6	-0.230751
43	6	-0.453059		43	6	-0.302831
44	6	-0.44952		44	6	-0.247565
45	6	-0.479949		45	6	-0.286303
46	6	-0.543431		46	6	-0.281914
47	6	-0.492137		47	6	-0.303168
48	6	-0.505509		48	6	-0.338939
49	6	-0.541166		49	6	-0.345973
50	6	-0.698401		50	6	-0.415503
1	7	0.858166		1	7	0.505796
2	7	0.895206		2	7	0.519076
3	7	0.897701		3	7	0.539821
4	7	0.83531		4	7	0.480715
5	7	0.856863		5	7	0.472765
6	7	0.809382		6	7	0.47129
7	7	0.694548		7	7	0.396308
8	7	0.690013		8	7	0.394521
9	7	0.625139		9	7	0.37157
10	7	0.572233		10	7	0.348271
11	7	0.594834		11	7	0.339859
12	7	0.539428		12	7	0.336072
13	7	0.456235		13	7	0.262901
14	7	0.470431		14	7	0.292611
15	7	0.367518		15	7	0.235434
16	7	0.319528		16	7	0.215756
17	7	0.290381		17	7	0.190423
18	7	0.291725		18	7	0.172219
19	7	0.154768		19	7	0.107392
20	7	0.162124		20	7	0.0988686
21	7	0.0277208		21	7	0.0716795
22	7	0.0252705		22	7	0.0506743
23	7	-0.00139897		23	7	0.0408489
24	7	-0.0384238		24	7	0.0296009
25	7	-0.0891403		25	7	-0.0140508
26	7	-0.134634		26	7	-0.0493568
27	7	-0.0955975		27	7	0.00371097
28	7	-0.177816		28	7	-0.0571604
29	7	-0.191024		29	7	-0.0584798
30	7	-0.238395		30	7	-0.09882
31	7	-0.182626		31	7	-0.128364
32	7	-0.276576		32	7	-0.120893
33	7	-0.214338		33	7	-0.108045
34	7	-0.29376		34	7	-0.142403
35	7	-0.31339		35	7	-0.17251
36	7	-0.32472		36	7	-0.184028
37	7	-0.331197		37	7	-0.146394
38	7	-0.337909		38	7	-0.200297
39	7	-0.435141		39	7	-0.248311
40	7	-0.349572		40	7	-0.197211
41	7	-0.430021		41	7	-0.228804
42	7	-0.403988		42	7	-0.236197
43	7	-0.475981		43	7	-0.271548
44	7	-0.453659		44	7	-0.269089
45	7	-0.463045		45	7	-0.2644
46	7	-0.540657		46	7	-0.31005
47	7	-0.494194		47	7	-0.317798
48	7	-0.543705		48	7	-0.321167
49	7	-0.593194		49	7	-0.360201
50	7	-0.685042		50	7	-0.396987
1	8	0.882949		1	8	0.494065
2	8	0.861961		2	8	0.484764
3	8	0.843785		3	8	0.512182
4	8	0.844861		4	8	0.468803
5	8	0.840362		5	8	0.445634
6	8	0.780009		6	8	0.434964
7	8	0.690013		7	8	0.394521
8	8	0.63556		8	8	0.325208
9	8	0.642147		9	8	0.356024
10	8	0.554298		10	8	0.360119
11	8	0.591992		11	8	0.348663
12	8	0.533228		12	8	0.322431
13	8	0.434333		13	8	0.29318
14	8	0.439203		14	8	0.25307
15	8	0.41476		15	8	0.246564
16	8	0.340164		16	8	0.233614
17	8	0.232475		17	8	0.179191
18	8	0.241965		18	8	0.187938
19	8	0.177553		19	8	0.107302
20	8	0.0968582		20	8	0.0969095
21	8	0.0818687		21	8	0.0749827
22	8	0.0461048		22	8	0.0836799
23	8	0.0271566		23	8	0.0469971
24	8	-0.0291087		24	8	0.00231819
25	8	-0.0874122		25	8	-0.019239
26	8	-0.135417		26	8	-0.0204758
27	8	-0.103624		27	8	-0.0306748
28	8	-0.128832		28	8	-0.061917
29	8	-0.126289		29	8	-0.0326743
30	8	-0.22957		30	8	-0.0799564
31	8	-0.187333		31	8	-0.102734
32	8	-0.240705		32	8	-0.141702
33	8	-0.242311		33	8	-0.140279
34	8	-0.252822		34	8	-0.138085
35	8	-0.305431		35	8	-0.145207
36	8	-0.296784		36	8	-0.129893
37	8	-0.286456		37	8	-0.153138
38	8	-0.330762		38	8	-0.185891
39	8	-0.40253		39	8	-0.217496
40	8	-0.320817		40	8	-0.188773
41	8	-0.46915		41	8	-0.201894
42	8	-0.358258		42	8	-0.215408
43	8	-0.487426		43	8	-0.249657
44	8	-0.389371		44	8	-0.221913
45	8	-0.443		45	8	-0.241456
46	8	-0.544282		46	8	-0.306425
47	8	-0.452883		47	8	-0.278214
48	8	-0.501828		48	8	-0.300916
49	8	-0.568097		49	8	-0.346357
50	8	-0.649455		50	8	-0.370055
1	9	0.733552		1	9	0.435077
2	9	0.737993		2	9	0.429413
3	9	0.774244		3	9	0.448096
4	9	0.705959		4	9	0.424968
5	9	0.714872		5	9	0.418494
6	9	0.68691		6	9	0.41983
7	9	0.625139		7	9	0.37157
8	9	0.642147		8	9	0.356024
9	9	0.551381		9	9	0.304719
10	9	0.515892		10	9	0.293682
11	9	0.505178		11	9	0.33795
12	9	0.470075		12	9	0.288815
13	9	0.394067		13	9	0.268169
14	9	0.369165		14	9	0.228092
15	9	0.335023		15	9	0.237895
16	9	0.310547		16	9	0.196582
17	9	0.227777		17	9	0.169364
18	9	0.231932		18	9	0.174308
19	9	0.13689		19	9	0.136058
20	9	0.0772056		20	9	0.0954996
21	9	0.0536432		21	9	0.0679269
22	9	0.0436852		22	9	0.0538301
23	9	0.011037		23	9	0.0281506
24	9	-0.00266623		24	9	0.0148217
25	9	-0.04486		25	9	-0.000147314
26	9	-0.114327		26	9	-0.0375198
27	9	-0.0444506		27	9	-0.0371702
28	9	-0.14551		28	9	-0.070178
29	9	-0.13594		29	9	-0.0798081
30	9	-0.170662		30	9	-0.137848
31	9	-0.18214		31	9	-0.0932941
32	9	-0.243409		32	9	-0.121255
33	9	-0.195942		33	9	-0.107716
34	9	-0.220759		34	9	-0.127693
35	9	-0.278577		35	9	-0.134943
36	9	-0.269298		36	9	-0.184975
37	9	-0.280747		37	9	-0.146984
38	9	-0.287166		38	9	-0.143029
39	9	-0.410457		39	9	-0.196456
40	9	-0.330683		40	9	-0.156216
41	9	-0.386636		41	9	-0.169417
42	9	-0.383615		42	9	-0.205187
43	9	-0.452685		43	9	-0.26547
44	9	-0.404613		44	9	-0.239679
45	9	-0.435066		45	9	-0.252418
46	9	-0.492883		46	9	-0.259788
47	9	-0.424891		47	9	-0.241764
48	9	-0.472462		48	9	-0.268025
49	9	-0.541401		49	9	-0.305301
50	9	-0.604606		50	9	-0.369874
1	10	0.703591		1	10	0.407856
2	10	0.717338		2	10	0.42131
3	10	0.687127		3	10	0.404759
4	10	0.690828		4	10	0.396983
5	10	0.709646		5	10	0.398551
6	10	0.652768		6	10	0.394105
7	10	0.572233		7	10	0.348271
8	10	0.554298		8	10	0.360119
9	10	0.515892		9	10	0.293682
10	10	0.459108		10	10	0.322535
11	10	0.490506		11	10	0.290085
12	10	0.4584		12	10	0.288279
13	10	0.389314		13	10	0.242083
14	10	0.427714		14	10	0.249712
15	10	0.346736		15	10	0.213787
16	10	0.347195		16	10	0.191588
17	10	0.275404		17	10	0.216214
18	10	0.235017		18	10	0.141734
19	10	0.145521		19	10	0.107219
20	10	0.114321		20	10	0.102237
21	10	0.0908424		21	10	0.0731248
22	10	0.0880471		22	10	0.043264
23	10	0.060172		23	10	0.0316086
24	10	-0.00483941		24	10	0.00352381
25	10	-0.0493454		25	10	0.00112007
26	10	-0.0901455		26	10	-0.037349
27	10	-0.0339175		27	10	-0.0338949
28	10	-0.0785138		28	10	-0.050945
29	10	-0.119511		29	10	-0.0384755
30	10	-0.151915		30	10	-0.0889333
31	10	-0.137881		31	10	-0.0683948
32	10	-0.199923		32	10	-0.1046
33	10	-0.164733		33	10	-0.107258
34	10	-0.156815		34	10	-0.127212
35	10	-0.237912		35	10	-0.16495
36	10	-0.254916		36	10	-0.148441
37	10	-0.260816		37	10	-0.124539
38	10	-0.243974		38	10	-0.158388
39	10	-0.322843		39	10	-0.164918
40	10	-0.26209		40	10	-0.145746
41	10	-0.414167		41	10	-0.23775
42	10	-0.310122		42	10	-0.172925
43	10	-0.452822		43	10	-0.228247
44	10	-0.347342		44	10	-0.194864
45	10	-0.370255		45	10	-0.246003
46	10	-0.416143		46	10	-0.262272
47	10	-0.364938		47	10	-0.25862
48	10	-0.432338		48	10	-0.274581
49	10	-0.529496		49	10	-0.304209
50	10	-0.569101		50	10	-0.347454
1	11	0.643975		1	11	0.401121
2	11	0.664318		2	11	0.409908
3	11	0.6599		3	11	0.421089
4	11	0.65966		4	11	0.373058
5	11	0.655505		5	11	0.388006
6	11	0.630895		6	11	0.349014
7	11	0.594834		7	11	0.339859
8	11	0.591992		8	11	0.348663
9	11	0.505178		9	11	0.33795
10	11	0.490506		10	11	0.290085
11	11	0.441465		11	11	0.2872
12	11	0.444159		12	11	0.289693
13	11	0.3896		13	11	0.229502
14	11	0.42342		14	11	0.253523
15	11	0.327799		15	11	0.243064
16	11	0.349212		16	11	0.217673
17	11	0.260069		17	11	0.168226
18	11	0.252167		18	11	0.20099
19	11	0.186569		19	11	0.154684
20	11	0.156231		20	11	0.10454
21	11	0.0945439		21	11	0.0851659
22	11	0.0717114		22	11	0.0403285
23	11	0.0695224		23	11	0.0318812
24	11	0.0118484		24	11	-0.00133274
25	11	-0.0580694		25	11	0.0065927
26	11	-0.0956208		26	11	0.0232273
27	11	-0.00991928		27	11	-0.00868816
28	11	-0.0684513		28	11	-0.0387227
29	11	-0.0604206		29	11	-0.0460922
30	11	-0.140808		30	11	-0.0518799
31	11	-0.127124		31	11	-0.0526499
32	11	-0.190364		32	11	-0.107449
33	11	-0.169859		33	11	-0.0351227
34	11	-0.17269		34	11	-0.083989
35	11	-0.218117		35	11	-0.144564
36	11	-0.221566		36	11	-0.144538
37	11	-0.220601		37	11	-0.135267
38	11	-0.2397		38	11	-0.174072
39	11	-0.349571		39	11	-0.183871
40	11	-0.263538		40	11	-0.168467
41	11	-0.380512		41	11	-0.200499
42	11	-0.28941		42	11	-0.212106
43	11	-0.397796		43	11	-0.23359
44	11	-0.368585		44	11	-0.198229
45	11	-0.40642		45	11	-0.231314
46	11	-0.442585		46	11	-0.239773
47	11	-0.383273		47	11	-0.226771
48	11	-0.427939		48	11	-0.297802
49	11	-0.529857		49	11	-0.330445
50	11	-0.500704		50	11	-0.337442
1	12	0.560479		1	12	0.369281
2	12	0.588752		2	12	0.348295
3	12	0.633719		3	12	0.385691
4	12	0.626812		4	12	0.352359
5	12	0.605916		5	12	0.372513
6	12	0.598216		6	12	0.374361
7	12	0.539428		7	12	0.336072
8	12	0.533228		8	12	0.322431
9	12	0.470075		9	12	0.288815
10	12	0.4584		10	12	0.288279
11	12	0.444159		11	12	0.289693
12	12	0.382542		12	12	0.221437
13	12	0.405813		13	12	0.265061
14	12	0.390085		14	12	0.221227
15	12	0.324878		15	12	0.19425
16	12	0.302899		16	12	0.206101
17	12	0.255959		17	12	0.19878
18	12	0.233909		18	12	0.166877
19	12	0.168457		19	12	0.105953
20	12	0.108477		20	12	0.0872594
21	12	0.0612752		21	12	0.0697826
22	12	0.0572637		22	12	0.0484816
23	12	0.0287266		23	12	0.0295405
24	12	-0.0208347		24	12	0.0281363
25	12	-0.101134		25	12	-0.0160563
26	12	-0.0471467		26	12	-0.0332752
27	12	-0.0348755		27	12	-0.0455768
28	12	-0.116167		28	12	-0.0415734
29	12	-0.124339		29	12	-0.0241162
30	12	-0.181669		30	12	-0.0794241
31	12	-0.143923		31	12	-0.0507018
32	12	-0.205369		32	12	-0.0777492
33	12	-0.160718		33	12	-0.0935972
34	12	-0.17462		34	12	-0.0718108
35	12	-0.23828		35	12	-0.149587
36	12	-0.251982		36	12	-0.119912
37	12	-0.267717		37	12	-0.131484
38	12	-0.264132		38	12	-0.162686
39	12	-0.347192		39	12	-0.142096
40	12	-0.324549		40	12	-0.147587
41	12	-0.406478		41	12	-0.222117
42	12	-0.318009		42	12	-0.197407
43	12	-0.415907		43	12	-0.23963
44	12	-0.37984		44	12	-0.217255
45	12	-0.366312		45	12	-0.231496
46	12	-0.453032		46	12	-0.227345
47	12	-0.380884		47	12	-0.249938
48	12	-0.421969		48	12	-0.255024
49	12	-0.488295		49	12	-0.305055
50	12	-0.519504		50	12	-0.319011
1	13	0.473269		1	13	0.312383
2	13	0.469735		2	13	0.299795
3	13	0.49281		3	13	0.326666
4	13	0.496741		4	13	0.292843
5	13	0.488698		5	13	0.321109
6	13	0.471754		6	13	0.307875
7	13	0.456235		7	13	0.262901
8	13	0.434333		8	13	0.29318
9	13	0.394067		9	13	0.268169
10	13	0.389314		10	13	0.242083
11	13	0.3896		11	13	0.229502
12	13	0.405813		12	13	0.265061
13	13	0.308033		13	13	0.180253
14	13	0.378612		14	13	0.196417
15	13	0.280341		15	13	0.211713
16	13	0.268641		16	13	0.19064
17	13	0.248062		17	13	0.200166
18	13	0.226394		18	13	0.136657
19	13	0.176887		19	13	0.113123
20	13	0.124021		20	13	0.109786
21	13	0.0991398		21	13	0.0974221
22	13	0.088248		22	13	0.0501942
23	13	0.0776653		23	13	0.054789
24	13	-0.0131365		24	13	0.0710302
25	13	-0.0556507		25	13	-0.0134145
26	13	-0.0662143		26	13	-0.0160636
27	13	-0.0263437		27	13	0.00619777
28	13	-0.0769802		28	13	-0.0328305
29	13	-0.0724173		29	13	-0.0336373
30	13	-0.163853		30	13	-0.063679
31	13	-0.0755324		31	13	-0.048291
32	13	-0.170855		32	13	-0.0906498
33	13	-0.138391		33	13	-0.0737665
34	13	-0.158205		34	13	-0.103232
35	13	-0.245683		35	13	-0.113357
36	13	-0.240318		36	13	-0.117865
37	13	-0.224113		37	13	-0.134007
38	13	-0.213493		38	13	-0.150777
39	13	-0.285778		39	13	-0.160609
40	13	-0.190247		40	13	-0.127613
41	13	-0.358755		41	13	-0.20167
42	13	-0.2274		42	13	-0.160178
43	13	-0.37773		43	13	-0.190495
44	13	-0.284529		44	13	-0.169072
45	13	-0.301509		45	13	-0.208238
46	13	-0.349196		46	13	-0.214528
47	13	-0.330196		47	13	-0.241942
48	13	-0.367671		48	13	-0.218853
49	13	-0.440291		49	13	-0.287489
50	13	-0.471378		50	13	-0.329027
1	14	0.426263		1	14	0.327818
2	14	0.458284		2	14	0.276016
3	14	0.44216		3	14	0.322584
4	14	0.46177		4	14	0.281312
5	14	0.479097		5	14	0.298717
6	14	0.47975		6	14	0.305808
7	14	0.470431		7	14	0.292611
8	14	0.439203		8	14	0.25307
9	14	0.369165		9	14	0.228092
10	14	0.427714		10	14	0.249712
11	14	0.42342		11	14	0.253523
12	14	0.390085		12	14	0.221227
13	14	0.378612		13	14	0.196417
14	14	0.331325		14	14	0.178092
15	14	0.304114		15	14	0.232131
16	14	0.308148		16	14	0.209754
17	14	0.229189		17	14	0.175253
18	14	0.234164		18	14	0.163308
19	14	0.141974		19	14	0.138177
20	14	0.150525		20	14	0.0927757
21	14	0.0736668		21	14	0.0893574
22	14	0.104439		22	14	0.0903016
23	14	0.0704819		23	14	0.060599
24	14	0.0102473		24	14	0.0188801
25	14	-0.0714796		25	14	-0.0276411
26	14	-0.0907433		26	14	-0.0277464
27	14	-0.026937		27	14	-0.00140891
28	14	-0.0909342		28	14	-0.0302705
29	14	-0.0514231		29	14	-0.0319131
30	14	-0.141511		30	14	-0.0709871
31	14	-0.113613		31	14	-0.0464972
32	14	-0.197994		32	14	-0.0803077
33	14	-0.128861		33	14	-0.0729163
34	14	-0.118179		34	14	-0.098375
35	14	-0.174471		35	14	-0.145595
36	14	-0.206423		36	14	-0.118207
37	14	-0.22827		37	14	-0.127338
38	14	-0.20494		38	14	-0.142372
39	14	-0.294965		39	14	-0.148882
40	14	-0.226602		40	14	-0.163492
41	14	-0.357686		41	14	-0.216031
42	14	-0.249312		42	14	-0.169785
43	14	-0.352288		43	14	-0.242241
44	14	-0.324759		44	14	-0.172557
45	14	-0.325708		45	14	-0.196382
46	14	-0.434114		46	14	-0.229472
47	14	-0.323758		47	14	-0.206273
48	14	-0.368699		48	14	-0.259358
49	14	-0.455219		49	14	-0.323096
50	14	-0.490456		50	14	-0.32615
1	15	0.357857		1	15	0.222122
2	15	0.408153		2	15	0.24808
3	15	0.423765		3	15	0.26773
4	15	0.438596		4	15	0.285007
5	15	0.4142		5	15	0.247573
6	15	0.401544		6	15	0.273076
7	15	0.367518		7	15	0.235434
8	15	0.41476		8	15	0.246564
9	15	0.335023		9	15	0.237895
10	15	0.346736		10	15	0.213787
11	15	0.327799		11	15	0.243064
12	15	0.324878		12	15	0.19425
13	15	0.280341		13	15	0.211713
14	15	0.304114		14	15	0.232131
15	15	0.237066		15	15	0.15236
16	15	0.232735		16	15	0.179629
17	15	0.214754		17	15	0.143345
18	15	0.240613		18	15	0.161331
19	15	0.131049		19	15	0.106953
20	15	0.140616		20	15	0.120525
21	15	0.0907851		21	15	0.0681794
22	15	0.0984157		22	15	0.115411
23	15	0.074134		23	15	0.0631588
24	15	0.0179361		24	15	0.042431
25	15	-0.0130021		25	15	0.00614624
26	15	-0.059386		26	15	-0.00966502
27	15	0.0310853		27	15	0.0304408
28	15	-0.0445617		28	15	-0.0114591
29	15	-0.065123		29	15	-0.0179105
30	15	-0.129894		30	15	-0.0393181
31	15	-0.115334		31	15	-0.0273201
32	15	-0.17552		32	15	-0.0691402
33	15	-0.154518		33	15	-0.037131
34	15	-0.147466		34	15	-0.0862687
35	15	-0.168339		35	15	-0.110976
36	15	-0.235672		36	15	-0.130744
37	15	-0.171115		37	15	-0.103799
38	15	-0.187353		38	15	-0.137421
39	15	-0.25935		39	15	-0.146547
40	15	-0.168529		40	15	-0.131538
41	15	-0.313893		41	15	-0.197809
42	15	-0.203374		42	15	-0.136264
43	15	-0.299011		43	15	-0.217867
44	15	-0.273566		44	15	-0.144705
45	15	-0.27599		45	15	-0.179513
46	15	-0.321693		46	15	-0.176663
47	15	-0.281827		47	15	-0.17216
48	15	-0.293043		48	15	-0.211693
49	15	-0.40276		49	15	-0.27504
50	15	-0.422871		50	15	-0.275584
1	16	0.308303		1	16	0.229953
2	16	0.344276		2	16	0.244785
3	16	0.305192		3	16	0.236838
4	16	0.360571		4	16	0.286938
5	16	0.364475		5	16	0.271971
6	16	0.362904		6	16	0.258499
7	16	0.319528		7	16	0.215756
8	16	0.340164		8	16	0.233614
9	16	0.310547		9	16	0.196582
10	16	0.347195		10	16	0.191588
11	16	0.349212		11	16	0.217673
12	16	0.302899		12	16	0.206101
13	16	0.268641		13	16	0.19064
14	16	0.308148		14	16	0.209754
15	16	0.232735		15	16	0.179629
16	16	0.237399		16	16	0.132913
17	16	0.20087		17	16	0.140432
18	16	0.187864		18	16	0.155182
19	16	0.155933		19	16	0.108539
20	16	0.118069		20	16	0.106101
21	16	0.105774		21	16	0.0727193
22	16	0.117362		22	16	0.046816
23	16	0.0332947		23	16	0.0529621
24	16	0.00331064		24	16	0.0324636
25	16	-0.0359324		25	16	-0.010532
26	16	-0.0805496		26	16	-0.0186168
27	16	-0.0105141		27	16	0.00174575
28	16	-0.0341929		28	16	0.016593
29	16	-0.0279111		29	16	-0.0112076
30	16	-0.129181		30	16	-0.0485211
31	16	-0.0987854		31	16	-0.0668892
32	16	-0.155119		32	16	-0.0913354
33	16	-0.125731		33	16	-0.0686928
34	16	-0.143955		34	16	-0.0854013
35	16	-0.172609		35	16	-0.0887982
36	16	-0.18532		36	16	-0.14411
37	16	-0.210599		37	16	-0.120352
38	16	-0.206442		38	16	-0.114956
39	16	-0.273152		39	16	-0.170022
40	16	-0.215349		40	16	-0.119609
41	16	-0.306714		41	16	-0.214153
42	16	-0.228443		42	16	-0.143992
43	16	-0.309255		43	16	-0.22539
44	16	-0.309886		44	16	-0.209176
45	16	-0.305607		45	16	-0.206529
46	16	-0.349518		46	16	-0.209207
47	16	-0.302988		47	16	-0.226817
48	16	-0.368103		48	16	-0.228313
49	16	-0.424907		49	16	-0.294524
50	16	-0.495036		50	16	-0.310037
1	17	0.303046		1	17	0.214309
2	17	0.297642		2	17	0.206882
3	17	0.266114		3	17	0.220609
4	17	0.288993		4	17	0.187148
5	17	0.280662		5	17	0.207313
6	17	0.262568		6	17	0.219705
7	17	0.290381		7	17	0.190423
8	17	0.232475		8	17	0.179191
9	17	0.227777		9	17	0.169364
10	17	0.275404		10	17	0.216214
11	17	0.260069		11	17	0.168226
12	17	0.255959		12	17	0.19878
13	17	0.248062		13	17	0.200166
14	17	0.229189		14	17	0.175253
15	17	0.214754		15	17	0.143345
16	17	0.20087		16	17	0.140432
17	17	0.106805		17	17	0.112249
18	17	0.158609		18	17	0.126765
19	17	0.125329		19	17	0.0799077
20	17	0.0874706		20	17	0.0863383
21	17	0.0500067		21	17	0.0468842
22	17	0.0601265		22	17	0.0527258
23	17	0.0416218		23	17	0.0397817
24	17	-0.0385096		24	17	0.0095735
25	17	-0.0519407		25	17	-0.026312
26	17	-0.0980623		26	17	-0.0371266
27	17	-0.0463631		27	17	-0.0191323
28	17	-0.0806873		28	17	-0.0529988
29	17	-0.0865555		29	17	-0.0360589
30	17	-0.166072		30	17	-0.0913856
31	17	-0.121638		31	17	-0.0277222
32	17	-0.191185		32	17	-0.0525299
33	17	-0.160616		33	17	-0.0875176
34	17	-0.170052		34	17	-0.115782
35	17	-0.17493		35	17	-0.0977067
36	17	-0.206195		36	17	-0.116265
37	17	-0.254202		37	17	-0.118285
38	17	-0.220579		38	17	-0.16036
39	17	-0.271425		39	17	-0.141497
40	17	-0.230045		40	17	-0.128125
41	17	-0.320744		41	17	-0.198441
42	17	-0.235428		42	17	-0.154664
43	17	-0.333263		43	17	-0.164147
44	17	-0.317026		44	17	-0.163984
45	17	-0.317196		45	17	-0.190268
46	17	-0.312016		46	17	-0.180533
47	17	-0.266842		47	17	-0.195951
48	17	-0.35813		48	17	-0.241387
49	17	-0.39227		49	17	-0.279288
50	17	-0.409141		50	17	-0.275778
1	18	0.171357		1	18	0.147731
2	18	0.196727		2	18	0.166041
3	18	0.244033		3	18	0.183349
4	18	0.243819		4	18	0.153878
5	18	0.288748		5	18	0.214472
6	18	0.266809		6	18	0.214271
7	18	0.291725		7	18	0.172219
8	18	0.241965		8	18	0.187938
9	18	0.231932		9	18	0.174308
10	18	0.235017		10	18	0.141734
11	18	0.252167		11	18	0.20099
12	18	0.233909		12	18	0.166877
13	18	0.226394		13	18	0.136657
14	18	0.234164		14	18	0.163308
15	18	0.240613		15	18	0.161331
16	18	0.187864		16	18	0.155182
17	18	0.158609		17	18	0.126765
18	18	0.165016		18	18	0.116659
19	18	0.174927		19	18	0.102168
20	18	0.114518		20	18	0.0995309
21	18	0.0989643		21	18	0.0615103
22	18	0.053856		22	18	0.0537523
23	18	0.0897451		23	18	0.0562879
24	18	0.0180007		24	18	0.0320685
25	18	-0.0201017		25	18	0.00973945
26	18	-0.0447888		26	18	-0.0223147
27	18	-0.00736869		27	18	0.0247931
28	18	-0.0663384		28	18	-0.0115827
29	18	-0.0472801		29	18	-0.00761371
30	18	-0.145687		30	18	-0.0455505
31	18	-0.0976539		31	18	-0.0761524
32	18	-0.143815		32	18	-0.0459535
33	18	-0.0819028		33	18	-0.0276707
34	18	-0.112212		34	18	-0.0687304
35	18	-0.118854		35	18	-0.0821745
36	18	-0.155065		36	18	-0.0966264
37	18	-0.140279		37	18	-0.0968697
38	18	-0.189844		38	18	-0.11675
39	18	-0.212625		39	18	-0.129822
40	18	-0.164759		40	18	-0.064764
41	18	-0.334218		41	18	-0.19723
42	18	-0.197456		42	18	-0.1215
43	18	-0.298878		43	18	-0.19407
44	18	-0.228316		44	18	-0.112459
45	18	-0.235867		45	18	-0.158124
46	18	-0.281496		46	18	-0.180989
47	18	-0.252799		47	18	-0.192066
48	18	-0.256859		48	18	-0.220189
49	18	-0.368358		49	18	-0.269113
50	18	-0.382798		50	18	-0.264475
1	19	0.089573		1	19	0.10754
2	19	0.0827216		2	19	0.149968
3	19	0.121599		3	19	0.117968
4	19	0.159913		4	19	0.127413
5	19	0.175217		5	19	0.152421
6	19	0.138825		6	19	0.146484
7	19	0.154768		7	19	0.107392
8	19	0.177553		8	19	0.107302
9	19	0.13689		9	19	0.136058
10	19	0.145521		10	19	0.107219
11	19	0.186569		11	19	0.154684
12	19	0.168457		12	19	0.105953
13	19	0.176887		13	19	0.113123
14	19	0.141974		14	19	0.138177
15	19	0.131049		15	19	0.106953
16	19	0.155933		16	19	0.108539
17	19	0.125329		17	19	0.0799077
18	19	0.174927		18	19	0.102168
19	19	0.0834885		19	19	0.066378
20	19	0.10253		20	19	0.0759549
21	19	0.0771916		21	19	0.0819049
22	19	0.056555		22	19	0.0325466
23	19	0.0564339		23	19	0.0310109
24	19	-0.0363641		24	19	0.0247628
25	19	-0.0589041		25	19	-0.0191909
26	19	-0.0515955		26	19	0.00878248
27	19	-0.00674966		27	19	-0.0321247
28	19	-0.0856233		28	19	-0.0419529
29	19	-0.0560949		29	19	-0.0190455
30	19	-0.0903809		30	19	-0.0291554
31	19	-0.126798		31	19	-0.0061896
32	19	-0.116867		32	19	-0.0328044
33	19	-0.11404		33	19	-0.0634203
34	19	-0.121521		34	19	-0.0462267
35	19	-0.148237		35	19	-0.0513776
36	19	-0.17514		36	19	-0.080716
37	19	-0.1688		37	19	-0.105152
38	19	-0.179448		38	19	-0.10299
39	19	-0.251293		39	19	-0.119859
40	19	-0.178429		40	19	-0.118338
41	19	-0.247772		41	19	-0.158288
42	19	-0.204614		42	19	-0.101177
43	19	-0.253947		43	19	-0.177831
44	19	-0.247572		44	19	-0.144523
45	19	-0.306292		45	19	-0.217176
46	19	-0.285509		46	19	-0.177264
47	19	-0.2567		47	19	-0.156345
48	19	-0.281659		48	19	-0.188857
49	19	-0.375709		49	19	-0.226062
50	19	-0.342401		50	19	-0.238494
1	20	0.0641229		1	20	0.0793092
2	20	0.0833134		2	20	0.134685
3	20	0.0885768		3	20	0.0950112
4	20	0.106916		4	20	0.102596
5	20	0.119748		5	20	0.111023
6	20	0.159841		6	20	0.132201
7	20	0.162124		7	20	0.0988686
8	20	0.0968582		8	20	0.0969095
9	20	0.0772056		9	20	0.0954996
10	20	0.114321		10	20	0.102237
11	20	0.156231		11	20	0.10454
12	20	0.108477		12	20	0.0872594
13	20	0.124021		13	20	0.109786
14	20	0.150525		14	20	0.0927757
15	20	0.140616		15	20	0.120525
16	20	0.118069		16	20	0.106101
17	20	0.0874706		17	20	0.0863383
18	20	0.114518		18	20	0.0995309
19	20	0.10253		19	20	0.0759549
20	20	0.0581433		20	20	0.0818768
21	20	0.0918843		21	20	0.0797664
22	20	0.0146596		22	20	0.0287023
23	20	0.0462274		23	20	0.027412
24	20	0.041423		24	20	-0.00487062
25	20	-0.01952		25	20	0.00162172
26	20	-0.0438217		26	20	-0.029932
27	20	0.0512178		27	20	0.00240811
28	20	-0.0221046		28	20	0.0392645
29	20	-0.0138548		29	20	-0.000584804
30	20	-0.0646463		30	20	-0.0544642
31	20	-0.0630547		31	20	-0.0248609
32	20	-0.104704		32	20	-0.0391663
33	20	-0.0891181		33	20	-0.0211719
34	20	-0.0768267		34	20	-0.0606982
35	20	-0.105375		35	20	-0.0733958
36	20	-0.115326		36	20	-0.0390949
37	20	-0.118228		37	20	-0.0977105
38	20	-0.173938		38	20	-0.0906804
39	20	-0.139184		39	20	-0.0823973
40	20	-0.157838		40	20	-0.0890402
41	20	-0.176165		41	20	-0.131445
42	20	-0.169977		42	20	-0.0721666
43	20	-0.202299		43	20	-0.149914
44	20	-0.228999		44	20	-0.142897
45	20	-0.220357		45	20	-0.163856
46	20	-0.235118		46	20	-0.155964
47	20	-0.214831		47	20	-0.150779
48	20	-0.221144		48	20	-0.171471
49	20	-0.358319		49	20	-0.236708
50	20	-0.325393		50	20	-0.217084
1	21	0.0268802		1	21	0.0313435
2	21	-0.0101876		2	21	0.0539556
3	21	0.019022		3	21	0.018508
4	21	0.0375141		4	21	0.0542512
5	21	0.047729		5	21	0.0707698
6	21	0.0494532		6	21	0.0621593
7	21	0.0277208		7	21	0.0716795
8	21	0.0818687		8	21	0.0749827
9	21	0.0536432		9	21	0.0679269
10	21	0.0908424		10	21	0.0731248
11	21	0.0945439		11	21	0.0851659
12	21	0.0612752		12	21	0.0697826
13	21	0.0991398		13	21	0.0974221
14	21	0.0736668		14	21	0.0893574
15	21	0.0907851		15	21	0.0681794
16	21	0.105774		16	21	0.0727193
17	21	0.0500067		17	21	0.0468842
18	21	0.0989643		18	21	0.0615103
19	21	0.0771916		19	21	0.0819049
20	21	0.0918843		20	21	0.0797664
21	21	0.0320484		21	21	0.0650834
22	21	0.0570217		22	21	0.0319422
23	21	0.0226875		23	21	0.0145421
24	21	0.00294054		24	21	0.00423229
25	21	-0.0482008		25	21	0.0091052
26	21	-0.0596143		26	21	-0.0258447
27	21	0.0221435		27	21	0.0113889
28	21	-0.0453504		28	21	0.00421424
29	21	-0.0576113		29	21	-0.00102405
30	21	-0.0717669		30	21	0.000273256
31	21	-0.0504643		31	21	-0.00791212
32	21	-0.107399		32	21	-0.0203979
33	21	-0.09344		33	21	-0.0321529
34	21	-0.0609715		34	21	-0.0180235
35	21	-0.0967296		35	21	-0.0501348
36	21	-0.135257		36	21	-0.0534191
37	21	-0.111911		37	21	-0.0687851
38	21	-0.123609		38	21	-0.0811166
39	21	-0.172726		39	21	-0.0729659
40	21	-0.108133		40	21	-0.0644587
41	21	-0.213644		41	21	-0.117386
42	21	-0.123916		42	21	-0.0599204
43	21	-0.20405		43	21	-0.129117
44	21	-0.200984		44	21	-0.0841523
45	21	-0.195471		45	21	-0.125435
46	21	-0.230518		46	21	-0.171778
47	21	-0.192698		47	21	-0.123474
48	21	-0.221453		48	21	-0.125599
49	21	-0.287338		49	21	-0.188475
50	21	-0.304144		50	21	-0.173772
1	22	-0.0606122		1	22	0.0381817
2	22	-0.0291016		2	22	0.0275002
3	22	-0.00277661		3	22	0.00959341
4	22	-0.0208099		4	22	0.0124927
5	22	-0.000397724		5	22	0.0444474
6	22	0.0342317		6	22	0.0373077
7	22	0.0252705		7	22	0.0506743
8	22	0.0461048		8	22	0.0836799
9	22	0.0436852		9	22	0.0538301
10	22	0.0880471		10	22	0.043264
11	22	0.0717114		11	22	0.0403285
12	22	0.0572637		12	22	0.0484816
13	22	0.088248		13	22	0.0501942
14	22	0.104439		14	22	0.0903016
15	22	0.0984157		15	22	0.115411
16	22	0.117362		16	22	0.046816
17	22	0.0601265		17	22	0.0527258
18	22	0.053856		18	22	0.0537523
19	22	0.056555		19	22	0.0325466
20	22	0.0146596		20	22	0.0287023
21	22	0.0570217		21	22	0.0319422
22	22	-0.00151787		22	22	-0.00914883
23	22	0.027559		23	22	0.0281128
24	22	-0.0310961		24	22	0.0133331
25	22	-0.00130071		25	22	-0.00501921
26	22	-0.0133399		26	22	-0.00922882
27	22	0.0138234		27	22	0.017692
28	22	-0.014652		28	22	-0.0104957
29	22	-0.0354704		29	22	-0.013536
30	22	-0.0723907		30	22	-0.0297197
31	22	-0.0530273		31	22	0.00146116
32	22	-0.0855036		32	22	-0.0213572
33	22	-0.0728765		33	22	-0.0238695
34	22	-0.0472995		34	22	-0.0397632
35	22	-0.117126		35	22	-0.0506256
36	22	-0.0395355		36	22	-0.0770847
37	22	-0.0851864		37	22	-0.0505441
38	22	-0.11514		38	22	-0.0800908
39	22	-0.118484		39	22	-0.0587729
40	22	-0.112265		40	22	-0.053327
41	22	-0.162809		41	22	-0.0936016
42	22	-0.107014		42	22	-0.0633573
43	22	-0.174026		43	22	-0.117565
44	22	-0.189453		44	22	-0.105636
45	22	-0.140037		45	22	-0.101418
46	22	-0.20792		46	22	-0.143529
47	22	-0.158261		47	22	-0.122487
48	22	-0.178319		48	22	-0.140212
49	22	-0.254231		49	22	-0.199205
50	22	-0.293326		50	22	-0.215336
1	23	-0.102659		1	23	-0.0243242
2	23	-0.0833625		2	23	0.0108054
3	23	-0.0772405		3	23	0.0219766
4	23	-0.0262143		4	23	0.02415
5	23	0.0237545		5	23	0.0242911
6	23	0.019673		6	23	0.00995554
7	23	-0.00139897		7	23	0.0408489
8	23	0.0271566		8	23	0.0469971
9	23	0.011037		9	23	0.0281506
10	23	0.060172		10	23	0.0316086
11	23	0.0695224		11	23	0.0318812
12	23	0.0287266		12	23	0.0295405
13	23	0.0776653		13	23	0.054789
14	23	0.0704819		14	23	0.060599
15	23	0.074134		15	23	0.0631588
16	23	0.0332947		16	23	0.0529621
17	23	0.0416218		17	23	0.0397817
18	23	0.0897451		18	23	0.0562879
19	23	0.0564339		19	23	0.0310109
20	23	0.0462274		20	23	0.027412
21	23	0.0226875		21	23	0.0145421
22	23	0.027559		22	23	0.0281128
23	23	-0.000726072		23	23	0.0102248
24	23	-0.016883		24	23	0.03094
25	23	-0.000422843		25	23	-0.0211513
26	23	-0.0576786		26	23	-0.0129097
27	23	0.0232174		27	23	-0.00681406
28	23	-0.00695853		28	23	-0.0110482
29	23	-0.0371196		29	23	-0.0308667
30	23	-0.0323441		30	23	-0.0297265
31	23	0.00212176		31	23	0.00653542
32	23	-0.046911		32	23	-0.00398369
33	23	-0.0586548		33	23	-0.00682449
34	23	0.00422955		34	23	-0.0193436
35	23	-0.0725611		35	23	-0.0415316
36	23	-0.0648371		36	23	-0.0628568
37	23	-0.0534476		37	23	-0.0101177
38	23	-0.10006		38	23	-0.0897032
39	23	-0.125183		39	23	-0.0416787
40	23	-0.0832253		40	23	-0.00831794
41	23	-0.105411		41	23	-0.0889297
42	23	-0.093511		42	23	-0.0299697
43	23	-0.114073		43	23	-0.0907303
44	23	-0.1842		44	23	-0.113245
45	23	-0.12943		45	23	-0.0768159
46	23	-0.158137		46	23	-0.143739
47	23	-0.136557		47	23	-0.0778435
48	23	-0.164774		48	23	-0.117388
49	23	-0.203164		49	23	-0.187953
50	23	-0.219194		50	23	-0.159894
1	24	-0.151475		1	24	-0.0719127
2	24	-0.124695		2	24	-0.0611555
3	24	-0.0803592		3	24	0.000162993
4	24	-0.0723349		4	24	0.0029345
5	24	-0.0316047		5	24	0.0321209
6	24	-0.0223619		6	24	0.0642444
7	24	-0.0384238		7	24	0.0296009
8	24	-0.0291087		8	24	0.00231819
9	24	-0.00266623		9	24	0.0148217
10	24	-0.00483941		10	24	0.00352381
11	24	0.0118484		11	24	-0.00133274
12	24	-0.0208347		12	24	0.0281363
13	24	-0.0131365		13	24	0.0710302
14	24	0.0102473		14	24	0.0188801
15	24	0.0179361		15	24	0.042431
16	24	0.00331064		16	24	0.0324636
17	24	-0.0385096		17	24	0.0095735
18	24	0.0180007		18	24	0.0320685
19	24	-0.0363641		19	24	0.0247628
20	24	0.041423		20	24	-0.00487062
21	24	0.00294054		21	24	0.00423229
22	24	-0.0310961		22	24	0.0133331
23	24	-0.016883		23	24	0.03094
24	24	-0.0566547		24	24	-0.0657887
25	24	-0.0459267		25	24	-0.00853882
26	24	-0.0578881		26	24	-0.0416372
27	24	0.00349875		27	24	0.000754846
28	24	-0.0198189		28	24	-0.0374707
29	24	-0.027259		29	24	-0.026639
30	24	-0.0731143		30	24	-0.00481571
31	24	-0.0397336		31	24	-0.0474296
32	24	-0.0749809		32	24	-0.0520833
33	24	-0.0977716		33	24	-0.0401814
34	24	-0.069037		34	24	-0.0338238
35	24	-0.0891317		35	24	-0.0354964
36	24	-0.0945639		36	24	-0.0541573
37	24	-0.0774263		37	24	-0.0484211
38	24	-0.115373		38	24	-0.056277
39	24	-0.124212		39	24	-0.0773467
40	24	-0.0796685		40	24	-0.0182364
41	24	-0.166412		41	24	-0.116017
42	24	-0.0830731		42	24	-0.0251495
43	24	-0.147394		43	24	-0.112141
44	24	-0.158349		44	24	-0.0880363
45	24	-0.167825		45	24	-0.105097
46	24	-0.164596		46	24	-0.135569
47	24	-0.110075		47	24	-0.074989
48	24	-0.154056		48	24	-0.103293
49	24	-0.235841		49	24	-0.160022
50	24	-0.243976		50	24	-0.163377
1	25	-0.163568		1	25	-0.0420069
2	25	-0.17722		2	25	-0.0133796
3	25	-0.182575		3	25	-0.0300741
4	25	-0.123614		4	25	-0.0136675
5	25	-0.126284		5	25	-0.0103945
6	25	-0.137822		6	25	0.0266727
7	25	-0.0891403		7	25	-0.0140508
8	25	-0.0874122		8	25	-0.019239
9	25	-0.04486		9	25	-0.000147314
10	25	-0.0493454		10	25	0.00112007
11	25	-0.0580694		11	25	0.0065927
12	25	-0.101134		12	25	-0.0160563
13	25	-0.0556507		13	25	-0.0134145
14	25	-0.0714796		14	25	-0.0276411
15	25	-0.0130021		15	25	0.00614624
16	25	-0.0359324		16	25	-0.010532
17	25	-0.0519407		17	25	-0.026312
18	25	-0.0201017		18	25	0.00973945
19	25	-0.0589041		19	25	-0.0191909
20	25	-0.01952		20	25	0.00162172
21	25	-0.0482008		21	25	0.0091052
22	25	-0.00130071		22	25	-0.00501921
23	25	-0.000422843		23	25	-0.0211513
24	25	-0.0459267		24	25	-0.00853882
25	25	-0.0542464		25	25	0.0295425
26	25	-0.0547063		26	25	-0.0111573
27	25	-0.0341605		27	25	-0.0179697
28	25	-0.0295643		28	25	-0.00857022
29	25	-0.0215829		29	25	0.0107278
30	25	-0.0914048		30	25	-0.010524
31	25	-0.083683		31	25	0.00280865
32	25	-0.0619731		32	25	-0.0178737
33	25	-0.061415		33	25	0.00667541
34	25	-0.0304751		34	25	0.00587296
35	25	-0.0852396		35	25	-0.0244226
36	25	-0.0729661		36	25	-0.0229924
37	25	-0.0812485		37	25	-0.00906841
38	25	-0.0676269		38	25	-0.0518748
39	25	-0.10229		39	25	-0.0516728
40	25	-0.0685725		40	25	-0.0399282
41	25	-0.127564		41	25	-0.0779346
42	25	-0.0890724		42	25	-0.0514575
43	25	-0.149442		43	25	-0.103039
44	25	-0.118487		44	25	-0.0748648
45	25	-0.134131		45	25	-0.068538
46	25	-0.154786		46	25	-0.122847
47	25	-0.105969		47	25	-0.108686
48	25	-0.146037		48	25	-0.115479
49	25	-0.222022		49	25	-0.17937
50	25	-0.198446		50	25	-0.131148
1	26	-0.189079		1	26	-0.0389751
2	26	-0.172593		2	26	-0.0435444
3	26	-0.159773		3	26	-0.0356431
4	26	-0.149981		4	26	-0.052402
5	26	-0.137797		5	26	-0.014803
6	26	-0.13848		6	26	-0.00267197
7	26	-0.134634		7	26	-0.0493568
8	26	-0.135417		8	26	-0.0204758
9	26	-0.114327		9	26	-0.0375198
10	26	-0.0901455		10	26	-0.037349
11	26	-0.0956208		11	26	0.0232273
12	26	-0.0471467		12	26	-0.0332752
13	26	-0.0662143		13	26	-0.0160636
14	26	-0.0907433		14	26	-0.0277464
15	26	-0.059386		15	26	-0.00966502
16	26	-0.0805496		16	26	-0.0186168
17	26	-0.0980623		17	26	-0.0371266
18	26	-0.0447888		18	26	-0.0223147
19	26	-0.0515955		19	26	0.00878248
20	26	-0.0438217		20	26	-0.029932
21	26	-0.0596143		21	26	-0.0258447
22	26	-0.0133399		22	26	-0.00922882
23	26	-0.0576786		23	26	-0.0129097
24	26	-0.0578881		24	26	-0.0416372
25	26	-0.0547063		25	26	-0.0111573
26	26	-0.0388782		26	26	-0.0658543
27	26	-0.0207471		27	26	-0.00208669
28	26	-0.0488123		28	26	-0.0153679
29	26	-0.0210983		29	26	-0.00220107
30	26	-0.0708228		30	26	-0.0218478
31	26	-0.0326584		31	26	-0.0381191
32	26	-0.0924776		32	26	-0.0400765
33	26	-0.0507945		33	26	-0.0179619
34	26	-0.0152249		34	26	-0.00650379
35	26	-0.0668524		35	26	-0.0389955
36	26	-0.0796189		36	26	-0.0317593
37	26	-0.0691401		37	26	-0.051722
38	26	-0.0919919		38	26	-0.0619195
39	26	-0.0719515		39	26	-0.0168905
40	26	-0.0626751		40	26	-0.02546
41	26	-0.105691		41	26	-0.0468756
42	26	-0.066297		42	26	-0.0273559
43	26	-0.119106		43	26	-0.084243
44	26	-0.109168		44	26	-0.0842569
45	26	-0.134687		45	26	-0.0941895
46	26	-0.141612		46	26	-0.0875708
47	26	-0.0911002		47	26	-0.0736062
48	26	-0.0918245		48	26	-0.0928627
49	26	-0.176666		49	26	-0.120286
50	26	-0.22879		50	26	-0.156901
1	27	-0.213984		1	27	-0.0779195
2	27	-0.16051		2	27	-0.0306382
3	27	-0.159595		3	27	-0.0430794
4	27	-0.137511		4	27	-0.0353675
5	27	-0.11656		5	27	-0.0199506
6	27	-0.139184		6	27	0.0196254
7	27	-0.0955975		7	27	0.00371097
8	27	-0.103624		8	27	-0.0306748
9	27	-0.0444506		9	27	-0.0371702
10	27	-0.0339175		10	27	-0.0338949
11	27	-0.00991928		11	27	-0.00868816
12	27	-0.0348755		12	27	-0.0455768
13	27	-0.0263437		13	27	0.00619777
14	27	-0.026937		14	27	-0.00140891
15	27	0.0310853		15	27	0.0304408
16	27	-0.0105141		16	27	0.00174575
17	27	-0.0463631		17	27	-0.0191323
18	27	-0.00736869		18	27	0.0247931
19	27	-0.00674966		19	27	-0.0321247
20	27	0.0512178		20	27	0.00240811
21	27	0.0221435		21	27	0.0113889
22	27	0.0138234		22	27	0.017692
23	27	0.0232174		23	27	-0.00681406
24	27	0.00349875		24	27	0.000754846
25	27	-0.0341605		25	27	-0.0179697
26	27	-0.0207471		26	27	-0.00208669
27	27	0.037148		27	27	0.0148121
28	27	0.0106149		28	27	0.00913907
29	27	0.0294503		29	27	0.0392158
30	27	-0.00696501		30	27	0.00210255
31	27	0.0163316		31	27	-0.00717592
32	27	0.0121633		32	27	-0.00130313
33	27	-0.00684201		33	27	0.020979
34	27	0.0131549		34	27	0.00682614
35	27	-0.0221777		35	27	-0.0237869
36	27	-0.0283845		36	27	-0.00568813
37	27	0.023608		37	27	0.0279845
38	27	-0.05456		38	27	-0.0300883
39	27	-0.00942153		39	27	-0.0250428
40	27	-0.023474		40	27	-0.0111156
41	27	-0.033436		41	27	-0.0251688
42	27	-0.0165288		42	27	-0.00950744
43	27	-0.057147		43	27	-0.060612
44	27	-0.0701355		44	27	-0.0254193
45	27	-0.078766		45	27	-0.0424713
46	27	-0.0898151		46	27	-0.0608037
47	27	-0.054418		47	27	-0.0329963
48	27	-0.0668335		48	27	-0.0665279
49	27	-0.107562		49	27	-0.121501
50	27	-0.136116		50	27	-0.0903897
1	28	-0.221262		1	28	-0.0702631
2	28	-0.205831		2	28	-0.0832107
3	28	-0.241515		3	28	-0.089084
4	28	-0.196256		4	28	-0.065154
5	28	-0.201502		5	28	-0.0519719
6	28	-0.169843		6	28	-0.0674634
7	28	-0.177816		7	28	-0.0571604
8	28	-0.128832		8	28	-0.061917
9	28	-0.14551		9	28	-0.070178
10	28	-0.0785138		10	28	-0.050945
11	28	-0.0684513		11	28	-0.0387227
12	28	-0.116167		12	28	-0.0415734
13	28	-0.0769802		13	28	-0.0328305
14	28	-0.0909342		14	28	-0.0302705
15	28	-0.0445617		15	28	-0.0114591
16	28	-0.0341929		16	28	0.016593
17	28	-0.0806873		17	28	-0.0529988
18	28	-0.0663384		18	28	-0.0115827
19	28	-0.0856233		19	28	-0.0419529
20	28	-0.0221046		20	28	0.0392645
21	28	-0.0453504		21	28	0.00421424
22	28	-0.014652		22	28	-0.0104957
23	28	-0.00695853		23	28	-0.0110482
24	28	-0.0198189		24	28	-0.0374707
25	28	-0.0295643		25	28	-0.00857022
26	28	-0.0488123		26	28	-0.0153679
27	28	0.0106149		27	28	0.00913907
28	28	-0.0396768		28	28	-0.00358321
29	28	-0.0129793		29	28	0.0175969
30	28	-0.0272996		30	28	-0.00503958
31	28	-0.0057808		31	28	-0.0031054
32	28	-0.0127438		32	28	-0.00188317
33	28	0.00365657		33	28	0.00113293
34	28	0.0159598		34	28	0.0356653
35	28	-0.0450325		35	28	-0.0315735
36	28	-0.0142201		36	28	-0.0114714
37	28	-0.0128876		37	28	0.0260889
38	28	-0.017223		38	28	-0.0338247
39	28	-0.0246739		39	28	-0.0147697
40	28	-0.0486936		40	28	0.00955538
41	28	-0.0536951		41	28	-0.024626
42	28	-0.0391818		42	28	0.0167127
43	28	-0.076185		43	28	-0.0258198
44	28	-0.0878336		44	28	-0.028554
45	28	-0.0634296		45	28	-0.0472003
46	28	-0.105251		46	28	-0.0958885
47	28	-0.0571148		47	28	-0.0786599
48	28	-0.0738175		48	28	-0.0607975
49	28	-0.127995		49	28	-0.131814
50	28	-0.143353		50	28	-0.112165
1	29	-0.296908		1	29	-0.163849
2	29	-0.284259		2	29	-0.133569
3	29	-0.26104		3	29	-0.109437
4	29	-0.194238		4	29	-0.0754609
5	29	-0.19273		5	29	-0.104744
6	29	-0.203294		6	29	-0.0504238
7	29	-0.191024		7	29	-0.0584798
8	29	-0.126289		8	29	-0.0326743
9	29	-0.13594		9	29	-0.0798081
10	29	-0.119511		10	29	-0.0384755
11	29	-0.0604206		11	29	-0.0460922
12	29	-0.124339		12	29	-0.0241162
13	29	-0.0724173		13	29	-0.0336373
14	29	-0.0514231		14	29	-0.0319131
15	29	-0.065123		15	29	-0.0179105
16	29	-0.0279111		16	29	-0.0112076
17	29	-0.0865555		17	29	-0.0360589
18	29	-0.0472801		18	29	-0.00761371
19	29	-0.0560949		19	29	-0.0190455
20	29	-0.0138548		20	29	-0.000584804
21	29	-0.0576113		21	29	-0.00102405
22	29	-0.0354704		22	29	-0.013536
23	29	-0.0371196		23	29	-0.0308667
24	29	-0.027259		24	29	-0.026639
25	29	-0.0215829		25	29	0.0107278
26	29	-0.0210983		26	29	-0.00220107
27	29	0.0294503		27	29	0.0392158
28	29	-0.0129793		28	29	0.0175969
29	29	0.0198092		29	29	0.027126
30	29	-0.0248724		30	29	-0.00378362
31	29	0.00657511		31	29	0.00884005
32	29	0.00586459		32	29	0.00881555
33	29	-0.0170455		33	29	0.0398816
34	29	-6.30573e-05		34	29	0.00596622
35	29	0.00468311		35	29	-0.0197061
36	29	0.00268347		36	29	0.00728847
37	29	0.0213871		37	29	0.000214145
38	29	-0.0294528		38	29	-0.0120677
39	29	-0.00985762		39	29	-0.00878101
40	29	0.0099266		40	29	0.00200699
41	29	-0.0519344		41	29	-0.0254752
42	29	-0.0148615		42	29	0.0186118
43	29	-0.0804535		43	29	-0.0323458
44	29	-0.0592039		44	29	-0.024512
45	29	-0.0659424		45	29	-0.0697884
46	29	-0.0699631		46	29	-0.0428141
47	29	-0.0528067		47	29	-0.0403933
48	29	-0.0423889		48	29	-0.061685
49	29	-0.0985036		49	29	-0.114412
50	29	-0.0988016		50	29	-0.116758
1	30	-0.350937		1	30	-0.133016
2	30	-0.329267		2	30	-0.158861
3	30	-0.282206		3	30	-0.115288
4	30	-0.265723		4	30	-0.143856
5	30	-0.207566		5	30	-0.0985202
6	30	-0.218178		6	30	-0.0708698
7	30	-0.238395		7	30	-0.09882
8	30	-0.22957		8	30	-0.0799564
9	30	-0.170662		9	30	-0.137848
10	30	-0.151915		10	30	-0.0889333
11	30	-0.140808		11	30	-0.0518799
12	30	-0.181669		12	30	-0.0794241
13	30	-0.163853		13	30	-0.063679
14	30	-0.141511		14	30	-0.0709871
15	30	-0.129894		15	30	-0.0393181
16	30	-0.129181		16	30	-0.0485211
17	30	-0.166072		17	30	-0.0913856
18	30	-0.145687		18	30	-0.0455505
19	30	-0.0903809		19	30	-0.0291554
20	30	-0.0646463		20	30	-0.0544642
21	30	-0.0717669		21	30	0.000273256
22	30	-0.0723907		22	30	-0.0297197
23	30	-0.0323441		23	30	-0.0297265
24	30	-0.0731143		24	30	-0.00481571
25	30	-0.0914048		25	30	-0.010524
26	30	-0.0708228		26	30	-0.0218478
27	30	-0.00696501		27	30	0.00210255
28	30	-0.0272996		28	30	-0.00503958
29	30	-0.0248724		29	30	-0.00378362
30	30	-0.0163373		30	30	-0.019616
31	30	-0.000543744		31	30	0.0142845
32	30	-0.0302619		32	30	-0.0242311
33	30	0.0103542		33	30	0.0436863
34	30	0.0536484		34	30	0.0370707
35	30	-0.0620414		35	30	-0.0210833
36	30	0.00312857		36	30	0.00996938
37	30	0.0114133		37	30	0.00593482
38	30	-0.0403039		38	30	-0.0181051
39	30	-0.0152707		39	30	-0.00230375
40	30	-0.0168839		40	30	-0.00419654
41	30	-0.0250181		41	30	-0.037621
42	30	-0.00466448		42	30	0.0283827
43	30	-0.0655462		43	30	-0.0448541
44	30	-0.0600035		44	30	-0.0120433
45	30	-0.0321811		45	30	-0.025506
46	30	-0.109865		46	30	-0.0818141
47	30	-0.0454895		47	30	-0.0356691
48	30	-0.0515213		48	30	-0.0379806
49	30	-0.139433		49	30	-0.100906
50	30	-0.163372		50	30	-0.133494
1	31	-0.286932		1	31	-0.145901
2	31	-0.324375		2	31	-0.10498
3	31	-0.275415		3	31	-0.146802
4	31	-0.268833		4	31	-0.119974
5	31	-0.266072		5	31	-0.116408
6	31	-0.202802		6	31	-0.104651
7	31	-0.182626		7	31	-0.128364
8	31	-0.187333		8	31	-0.102734
9	31	-0.18214		9	31	-0.0932941
10	31	-0.137881		10	31	-0.0683948
11	31	-0.127124		11	31	-0.0526499
12	31	-0.143923		12	31	-0.0507018
13	31	-0.0755324		13	31	-0.048291
14	31	-0.113613		14	31	-0.0464972
15	31	-0.115334		15	31	-0.0273201
16	31	-0.0987854		16	31	-0.0668892
17	31	-0.121638		17	31	-0.0277222
18	31	-0.0976539		18	31	-0.0761524
19	31	-0.126798		19	31	-0.0061896
20	31	-0.0630547		20	31	-0.0248609
21	31	-0.0504643		21	31	-0.00791212
22	31	-0.0530273		22	31	0.00146116
23	31	0.00212176		23	31	0.00653542
24	31	-0.0397336		24	31	-0.0474296
25	31	-0.083683		25	31	0.00280865
26	31	-0.0326584		26	31	-0.0381191
27	31	0.0163316		27	31	-0.00717592
28	31	-0.0057808		28	31	-0.0031054
29	31	0.00657511		29	31	0.00884005
30	31	-0.000543744		30	31	0.0142845
31	31	0.0467578		31	31	0.0517625
32	31	0.00093734		32	31	0.0144694
33	31	0.030109		33	31	0.0254988
34	31	0.0552096		34	31	0.0292009
35	31	8.92007e-05		35	31	-0.007161
36	31	0.0186923		36	31	0.0334985
37	31	0.00668809		37	31	0.030175
38	31	0.000369117		38	31	-0.0101873
39	31	-0.000428871		39	31	0.00369405
40	31	0.0103102		40	31	0.0296946
41	31	-0.0284382		41	31	0.0113835
42	31	0.0301176		42	31	0.0153181
43	31	-0.0458029		43	31	-0.0415558
44	31	-0.0063138		44	31	0.0047732
45	31	-0.0196314		45	31	-0.00435453
46	31	-0.0418241		46	31	-0.0110151
47	31	-0.000102902		47	31	0.025487
48	31	-0.00564387		48	31	-0.00550116
49	31	-0.0855973		49	31	-0.0991213
50	31	-0.0747861		50	31	-0.0945449
1	32	-0.390114		1	32	-0.20286
2	32	-0.39218		2	32	-0.187032
3	32	-0.358915		3	32	-0.182977
4	32	-0.339801		4	32	-0.141
5	32	-0.336166		5	32	-0.137448
6	32	-0.288587		6	32	-0.10997
7	32	-0.276576		7	32	-0.120893
8	32	-0.240705		8	32	-0.141702
9	32	-0.243409		9	32	-0.121255
10	32	-0.199923		10	32	-0.1046
11	32	-0.190364		11	32	-0.107449
12	32	-0.205369		12	32	-0.0777492
13	32	-0.170855		13	32	-0.0906498
14	32	-0.197994		14	32	-0.0803077
15	32	-0.17552		15	32	-0.0691402
16	32	-0.155119		16	32	-0.0913354
17	32	-0.191185		17	32	-0.0525299
18	32	-0.143815		18	32	-0.0459535
19	32	-0.116867		19	32	-0.0328044
20	32	-0.104704		20	32	-0.0391663
21	32	-0.107399		21	32	-0.0203979
22	32	-0.0855036		22	32	-0.0213572
23	32	-0.046911		23	32	-0.00398369
24	32	-0.0749809		24	32	-0.0520833
25	32	-0.0619731		25	32	-0.0178737
26	32	-0.0924776		26	32	-0.0400765
27	32	0.0121633		27	32	-0.00130313
28	32	-0.0127438		28	32	-0.00188317
29	32	0.00586459		29	32	0.00881555
30	32	-0.0302619		30	32	-0.0242311
31	32	0.00093734		31	32	0.0144694
32	32	0.00702284		32	32	0.0182221
33	32	0.00142782		33	32	0.0293334
34	32	0.00977038		34	32	0.00202494
35	32	-0.0241534		35	32	-0.0231004
36	32	-0.00420255		36	32	0.0213535
37	32	0.0102749		37	32	0.0264751
38	32	-0.00992231		38	32	-0.00830625
39	32	-0.0137088		39	32	0.0130827
40	32	0.0321197		40	32	0.0076476
41	32	-0.0106224		41	32	-0.0164425
42	32	-0.00959334		42	32	0.00926395
43	32	-0.0467511		43	32	-0.0502244
44	32	-0.0108946		44	32	-0.00366649
45	32	-0.0458167		45	32	-0.0226294
46	32	-0.0363575		46	32	-0.0271721
47	32	-0.00141347		47	32	0.00133038
48	32	-0.00583944		48	32	-0.0253632
49	32	-0.0804295		49	32	-0.08018
50	32	-0.0922197		50	32	-0.0908905
1	33	-0.386727		1	33	-0.180939
2	33	-0.389166		2	33	-0.159852
3	33	-0.366934		3	33	-0.153393
4	33	-0.291969		4	33	-0.156056
5	33	-0.260327		5	33	-0.115879
6	33	-0.260992		6	33	-0.0858842
7	33	-0.214338		7	33	-0.108045
8	33	-0.242311		8	33	-0.140279
9	33	-0.195942		9	33	-0.107716
10	33	-0.164733		10	33	-0.107258
11	33	-0.169859		11	33	-0.0351227
12	33	-0.160718		12	33	-0.0935972
13	33	-0.138391		13	33	-0.0737665
14	33	-0.128861		14	33	-0.0729163
15	33	-0.154518		15	33	-0.037131
16	33	-0.125731		16	33	-0.0686928
17	33	-0.160616		17	33	-0.0875176
18	33	-0.0819028		18	33	-0.0276707
19	33	-0.11404		19	33	-0.0634203
20	33	-0.0891181		20	33	-0.0211719
21	33	-0.09344		21	33	-0.0321529
22	33	-0.0728765		22	33	-0.0238695
23	33	-0.0586548		23	33	-0.00682449
24	33	-0.0977716		24	33	-0.0401814
25	33	-0.061415		25	33	0.00667541
26	33	-0.0507945		26	33	-0.0179619
27	33	-0.00684201		27	33	0.020979
28	33	0.00365657		28	33	0.00113293
29	33	-0.0170455		29	33	0.0398816
30	33	0.0103542		30	33	0.0436863
31	33	0.030109		31	33	0.0254988
32	33	0.00142782		32	33	0.0293334
33	33	0.00862313		33	33	0.0319909
34	33	0.0263037		34	33	0.0505172
35	33	0.0160804		35	33	-0.0102604
36	33	0.0326496		36	33	0.0239683
37	33	0.0600794		37	33	0.0351655
38	33	0.0156865		38	33	0.00863819
39	33	0.0298796		39	33	0.0453811
40	33	0.0478623		40	33	0.0305345
41	33	-0.0120906		41	33	-0.0050226
42	33	0.0393935		42	33	0.0319443
43	33	-0.0249478		43	33	-0.00218099
44	33	0.020233		44	33	0.0207399
45	33	0.00553224		45	33	0.00286982
46	33	-0.0626002		46	33	0.00194628
47	33	0.0301948		47	33	0.0162738
48	33	-0.0171672		48	33	0.00393918
49	33	-0.0812708		49	33	-0.0773941
50	33	-0.0771697		50	33	-0.119278
1	34	-0.405162		1	34	-0.206037
2	34	-0.423156		2	34	-0.203844
3	34	-0.380642		3	34	-0.211747
4	34	-0.348679		4	34	-0.11519
5	34	-0.355301		5	34	-0.162678
6	34	-0.258716		6	34	-0.133042
7	34	-0.29376		7	34	-0.142403
8	34	-0.252822		8	34	-0.138085
9	34	-0.220759		9	34	-0.127693
10	34	-0.156815		10	34	-0.127212
11	34	-0.17269		11	34	-0.083989
12	34	-0.17462		12	34	-0.0718108
13	34	-0.158205		13	34	-0.103232
14	34	-0.118179		14	34	-0.098375
15	34	-0.147466		15	34	-0.0862687
16	34	-0.143955		16	34	-0.0854013
17	34	-0.170052		17	34	-0.115782
18	34	-0.112212		18	34	-0.0687304
19	34	-0.121521		19	34	-0.0462267
20	34	-0.0768267		20	34	-0.0606982
21	34	-0.0609715		21	34	-0.0180235
22	34	-0.0472995		22	34	-0.0397632
23	34	0.00422955		23	34	-0.0193436
24	34	-0.069037		24	34	-0.0338238
25	34	-0.0304751		25	34	0.00587296
26	34	-0.0152249		26	34	-0.00650379
27	34	0.0131549		27	34	0.00682614
28	34	0.0159598		28	34	0.0356653
29	34	-6.30573e-05		29	34	0.00596622
30	34	0.0536484		30	34	0.0370707
31	34	0.0552096		31	34	0.0292009
32	34	0.00977038		32	34	0.00202494
33	34	0.0263037		33	34	0.0505172
34	34	0.0702371		34	34	0.0552051
35	34	0.036054		35	34	0.0206102
36	34	0.0431782		36	34	0.0274132
37	34	0.0798912		37	34	0.0515947
38	34	0.0433609		38	34	0.0256972
39	34	0.044884		39	34	0.047108
40	34	0.0373186		40	34	0.0715418
41	34	0.0344688		41	34	0.0285336
42	34	0.0367804		42	34	0.0494176
43	34	0.0127478		43	34	0.0235386
44	34	0.0332286		44	34	0.0320648
45	34	0.0521305		45	34	0.0398428
46	34	0.0096238		46	34	-0.0078981
47	34	0.0542448		47	34	0.0359791
48	34	0.0413022		48	34	0.0448803
49	34	-0.0350696		49	34	-0.00472106
50	34	-0.0298828		50	34	-0.00275688
1	35	-0.454215		1	35	-0.190183
2	35	-0.412369		2	35	-0.212935
3	35	-0.386533		3	35	-0.208025
4	35	-0.354868		4	35	-0.121203
5	35	-0.356795		5	35	-0.168395
6	35	-0.315885		6	35	-0.112265
7	35	-0.31339		7	35	-0.17251
8	35	-0.305431		8	35	-0.145207
9	35	-0.278577		9	35	-0.134943
10	35	-0.237912		10	35	-0.16495
11	35	-0.218117		11	35	-0.144564
12	35	-0.23828		12	35	-0.149587
13	35	-0.245683		13	35	-0.113357
14	35	-0.174471		14	35	-0.145595
15	35	-0.168339		15	35	-0.110976
16	35	-0.172609		16	35	-0.0887982
17	35	-0.17493		17	35	-0.0977067
18	35	-0.118854		18	35	-0.0821745
19	35	-0.148237		19	35	-0.0513776
20	35	-0.105375		20	35	-0.0733958
21	35	-0.0967296		21	35	-0.0501348
22	35	-0.117126		22	35	-0.0506256
23	35	-0.0725611		23	35	-0.0415316
24	35	-0.0891317		24	35	-0.0354964
25	35	-0.0852396		25	35	-0.0244226
26	35	-0.0668524		26	35	-0.0389955
27	35	-0.0221777		27	35	-0.0237869
28	35	-0.0450325		28	35	-0.0315735
29	35	0.00468311		29	35	-0.0197061
30	35	-0.0620414		30	35	-0.0210833
31	35	8.92007e-05		31	35	-0.007161
32	35	-0.0241534		32	35	-0.0231004
33	35	0.0160804		33	35	-0.0102604
34	35	0.036054		34	35	0.0206102
35	35	-0.0437253		35	35	-0.0108916
36	35	0.00807373		36	35	-0.023775
37	35	-0.0178652		37	35	0.00231248
38	35	-0.00237264		38	35	-0.0186022
39	35	0.00467573		39	35	-0.0119442
40	35	-0.00284499		40	35	0.0478989
41	35	-0.00639611		41	35	-0.0166307
42	35	0.00572752		42	35	0.0274947
43	35	-0.0415453		43	35	-0.0430928
44	35	-0.00667528		44	35	0.0249711
45	35	-0.0386673		45	35	-0.00699837
46	35	-0.0456298		46	35	-0.0357652
47	35	-0.00572144		47	35	-0.00885913
48	35	-0.0141836		48	35	-0.00531962
49	35	-0.0700792		49	35	-0.0764453
50	35	-0.0426801		50	35	-0.057026
1	36	-0.414943		1	36	-0.227612
2	36	-0.454504		2	36	-0.229412
3	36	-0.41244		3	36	-0.19403
4	36	-0.35283		4	36	-0.179597
5	36	-0.380928		5	36	-0.173261
6	36	-0.343634		6	36	-0.140402
7	36	-0.32472		7	36	-0.184028
8	36	-0.296784		8	36	-0.129893
9	36	-0.269298		9	36	-0.184975
10	36	-0.254916		10	36	-0.148441
11	36	-0.221566		11	36	-0.144538
12	36	-0.251982		12	36	-0.119912
13	36	-0.240318		13	36	-0.117865
14	36	-0.206423		14	36	-0.118207
15	36	-0.235672		15	36	-0.130744
16	36	-0.18532		16	36	-0.14411
17	36	-0.206195		17	36	-0.116265
18	36	-0.155065		18	36	-0.0966264
19	36	-0.17514		19	36	-0.080716
20	36	-0.115326		20	36	-0.0390949
21	36	-0.135257		21	36	-0.0534191
22	36	-0.0395355		22	36	-0.0770847
23	36	-0.0648371		23	36	-0.0628568
24	36	-0.0945639		24	36	-0.0541573
25	36	-0.0729661		25	36	-0.0229924
26	36	-0.0796189		26	36	-0.0317593
27	36	-0.0283845		27	36	-0.00568813
28	36	-0.0142201		28	36	-0.0114714
29	36	0.00268347		29	36	0.00728847
30	36	0.00312857		30	36	0.00996938
31	36	0.0186923		31	36	0.0334985
32	36	-0.00420255		32	36	0.0213535
33	36	0.0326496		33	36	0.0239683
34	36	0.0431782		34	36	0.0274132
35	36	0.00807373		35	36	-0.023775
36	36	0.0588126		36	36	0.052528
37	36	0.057998		37	36	0.0325707
38	36	0.0561877		38	36	0.0318712
39	36	0.029691		39	36	0.0468931
40	36	0.04089		40	36	0.0101945
41	36	0.0605668		41	36	0.0394195
42	36	0.068843		42	36	0.0481635
43	36	0.0300242		43	36	0.0138773
44	36	0.0317479		44	36	0.0218599
45	36	0.0309536		45	36	0.0325155
46	36	0.013997		46	36	-0.0277758
47	36	0.0512419		47	36	0.0250803
48	36	0.0326967		48	36	0.0206987
49	36	-0.035953		49	36	-0.0536541
50	36	-0.0176532		50	36	-0.0863209
1	37	-0.479553		1	37	-0.266113
2	37	-0.433322		2	37	-0.208031
3	37	-0.40289		3	37	-0.249497
4	37	-0.37854		4	37	-0.217542
5	37	-0.368128		5	37	-0.213027
6	37	-0.350411		6	37	-0.17964
7	37	-0.331197		7	37	-0.146394
8	37	-0.286456		8	37	-0.153138
9	37	-0.280747		9	37	-0.146984
10	37	-0.260816		10	37	-0.124539
11	37	-0.220601		11	37	-0.135267
12	37	-0.267717		12	37	-0.131484
13	37	-0.224113		13	37	-0.134007
14	37	-0.22827		14	37	-0.127338
15	37	-0.171115		15	37	-0.103799
16	37	-0.210599		16	37	-0.120352
17	37	-0.254202		17	37	-0.118285
18	37	-0.140279		18	37	-0.0968697
19	37	-0.1688		19	37	-0.105152
20	37	-0.118228		20	37	-0.0977105
21	37	-0.111911		21	37	-0.0687851
22	37	-0.0851864		22	37	-0.0505441
23	37	-0.0534476		23	37	-0.0101177
24	37	-0.0774263		24	37	-0.0484211
25	37	-0.0812485		25	37	-0.00906841
26	37	-0.0691401		26	37	-0.051722
27	37	0.023608		27	37	0.0279845
28	37	-0.0128876		28	37	0.0260889
29	37	0.0213871		29	37	0.000214145
30	37	0.0114133		30	37	0.00593482
31	37	0.00668809		31	37	0.030175
32	37	0.0102749		32	37	0.0264751
33	37	0.0600794		33	37	0.0351655
34	37	0.0798912		34	37	0.0515947
35	37	-0.0178652		35	37	0.00231248
36	37	0.057998		36	37	0.0325707
37	37	0.0715895		37	37	0.0718494
38	37	0.0382005		38	37	0.0495378
39	37	0.0473141		39	37	0.0379145
40	37	0.0677386		40	37	0.0755095
41	37	0.02309		41	37	0.0389751
42	37	0.0572396		42	37	0.0751898
43	37	-0.00118128		43	37	0.0378182
44	37	0.0590521		44	37	0.0543247
45	37	0.0602045		45	37	0.0491362
46	37	-0.00110071		46	37	-0.00482685
47	37	0.0541248		47	37	0.048376
48	37	0.0262927		48	37	0.0244496
49	37	-0.013971		49	37	0.0339499
50	37	-0.0508185		50	37	-0.0162353
1	38	-0.47799		1	38	-0.221971
2	38	-0.398896		2	38	-0.234284
3	38	-0.345376		3	38	-0.268714
4	38	-0.387804		4	38	-0.204718
5	38	-0.311316		5	38	-0.199114
6	38	-0.280866		6	38	-0.193171
7	38	-0.337909		7	38	-0.200297
8	38	-0.330762		8	38	-0.185891
9	38	-0.287166		9	38	-0.143029
10	38	-0.243974		10	38	-0.158388
11	38	-0.2397		11	38	-0.174072
12	38	-0.264132		12	38	-0.162686
13	38	-0.213493		13	38	-0.150777
14	38	-0.20494		14	38	-0.142372
15	38	-0.187353		15	38	-0.137421
16	38	-0.206442		16	38	-0.114956
17	38	-0.220579		17	38	-0.16036
18	38	-0.189844		18	38	-0.11675
19	38	-0.179448		19	38	-0.10299
20	38	-0.173938		20	38	-0.0906804
21	38	-0.123609		21	38	-0.0811166
22	38	-0.11514		22	38	-0.0800908
23	38	-0.10006		23	38	-0.0897032
24	38	-0.115373		24	38	-0.056277
25	38	-0.0676269		25	38	-0.0518748
26	38	-0.0919919		26	38	-0.0619195
27	38	-0.05456		27	38	-0.0300883
28	38	-0.017223		28	38	-0.0338247
29	38	-0.0294528		29	38	-0.0120677
30	38	-0.0403039		30	38	-0.0181051
31	38	0.000369117		31	38	-0.0101873
32	38	-0.00992231		32	38	-0.00830625
33	38	0.0156865		33	38	0.00863819
34	38	0.0433609		34	38	0.0256972
35	38	-0.00237264		35	38	-0.0186022
36	38	0.0561877		36	38	0.0318712
37	38	0.0382005		37	38	0.0495378
38	38	0.0453914		38	38	0.0607591
39	38	0.0315894		39	38	0.0321475
40	38	0.0318401		40	38	0.045114
41	38	0.047768		41	38	0.0207661
42	38	0.0528434		42	38	0.0277841
43	38	0.0287312		43	38	0.04344
44	38	0.0499206		44	38	0.0377305
45	38	0.0313231		45	38	0.0781593
46	38	0.0196157		46	38	0.0239449
47	38	0.0623575		47	38	0.0537702
48	38	0.0632531		48	38	0.0499449
49	38	-0.0137359		49	38	0.0140948
50	38	-0.0177221		50	38	-0.00307672
1	39	-0.520046		1	39	-0.31905
2	39	-0.551846		2	39	-0.311933
3	39	-0.535363		3	39	-0.313277
4	39	-0.521046		4	39	-0.299312
5	39	-0.507258		5	39	-0.250208
6	39	-0.441147		6	39	-0.262511
7	39	-0.435141		7	39	-0.248311
8	39	-0.40253		8	39	-0.217496
9	39	-0.410457		9	39	-0.196456
10	39	-0.322843		10	39	-0.164918
11	39	-0.349571		11	39	-0.183871
12	39	-0.347192		12	39	-0.142096
13	39	-0.285778		13	39	-0.160609
14	39	-0.294965		14	39	-0.148882
15	39	-0.25935		15	39	-0.146547
16	39	-0.273152		16	39	-0.170022
17	39	-0.271425		17	39	-0.141497
18	39	-0.212625		18	39	-0.129822
19	39	-0.251293		19	39	-0.119859
20	39	-0.139184		20	39	-0.0823973
21	39	-0.172726		21	39	-0.0729659
22	39	-0.118484		22	39	-0.0587729
23	39	-0.125183		23	39	-0.0416787
24	39	-0.124212		24	39	-0.0773467
25	39	-0.10229		25	39	-0.0516728
26	39	-0.0719515		26	39	-0.0168905
27	39	-0.00942153		27	39	-0.0250428
28	39	-0.0246739		28	39	-0.0147697
29	39	-0.00985762		29	39	-0.00878101
30	39	-0.0152707		30	39	-0.00230375
31	39	-0.000428871		31	39	0.00369405
32	39	-0.0137088		32	39	0.0130827
33	39	0.0298796		33	39	0.0453811
34	39	0.044884		34	39	0.047108
35	39	0.00467573		35	39	-0.0119442
36	39	0.029691		36	39	0.0468931
37	39	0.0473141		37	39	0.0379145
38	39	0.0315894		38	39	0.0321475
39	39	0.0678795		39	39	0.0859853
40	39	0.0631283		40	39	0.0378295
41	39	0.0245233		41	39	0.0245024
42	39	0.0745568		42	39	0.0834558
43	39	-0.0185684		43	39	0.0246388
44	39	0.0730745		44	39	0.0660625
45	39	0.045426		45	39	0.0635997
46	39	-0.018628		46	39	-0.0099924
47	39	0.0495973		47	39	0.0579351
48	39	0.0543032		48	39	0.0494311
49	39	0.014043		49	39	-0.000238514
50	39	0.0217457		50	39	-0.0123846
1	40	-0.498128		1	40	-0.263459
2	40	-0.5087		2	40	-0.2648
3	40	-0.470144		3	40	-0.270134
4	40	-0.397884		4	40	-0.255108
5	40	-0.434262		5	40	-0.249174
6	40	-0.36844		6	40	-0.204813
7	40	-0.349572		7	40	-0.197211
8	40	-0.320817		8	40	-0.188773
9	40	-0.330683		9	40	-0.156216
10	40	-0.26209		10	40	-0.145746
11	40	-0.263538		11	40	-0.168467
12	40	-0.324549		12	40	-0.147587
13	40	-0.190247		13	40	-0.127613
14	40	-0.226602		14	40	-0.163492
15	40	-0.168529		15	40	-0.131538
16	40	-0.215349		16	40	-0.119609
17	40	-0.230045		17	40	-0.128125
18	40	-0.164759		18	40	-0.064764
19	40	-0.178429		19	40	-0.118338
20	40	-0.157838		20	40	-0.0890402
21	40	-0.108133		21	40	-0.0644587
22	40	-0.112265		22	40	-0.053327
23	40	-0.0832253		23	40	-0.00831794
24	40	-0.0796685		24	40	-0.0182364
25	40	-0.0685725		25	40	-0.0399282
26	40	-0.0626751		26	40	-0.02546
27	40	-0.023474		27	40	-0.0111156
28	40	-0.0486936		28	40	0.00955538
29	40	0.0099266		29	40	0.00200699
30	40	-0.0168839		30	40	-0.00419654
31	40	0.0103102		31	40	0.0296946
32	40	0.0321197		32	40	0.0076476
33	40	0.0478623		33	40	0.0305345
34	40	0.0373186		34	40	0.0715418
35	40	-0.00284499		35	40	0.0478989
36	40	0.04089		36	40	0.0101945
37	40	0.0677386		37	40	0.0755095
38	40	0.0318401		38	40	0.045114
39	40	0.0631283		39	40	0.0378295
40	40	0.091837		40	40	0.097684
41	40	0.056187		41	40	0.0502704
42	40	0.0976401		42	40	0.0889089
43	40	0.0580384		43	40	0.0364744
44	40	0.0942133		44	40	0.068622
45	40	0.0720646		45	40	0.0649801
46	40	0.0521656		46	40	0.0312399
47	40	0.0886022		47	40	0.054923
[truncated: 503 more rows]

## Sheet: ED_Figure3j
#Log2 ratio of contact enrichment plot (differential contact enrichment) in HP1 KD vs control
x-axis	y-axis	log2 ratio repl1	log2 ratio repl2	log2 ratio repl3	log2 ratio repl4	log2 ratio repl5	chr2L	chr2R	chr3L	chr3L	chrX
1	1	-0.884624	-0.766126	-0.858842	-0.358432	-0.521603	-0.717963	-0.5038	-0.761177	-0.786429	-0.548001
2	1	-0.83927	-0.690381	-0.870424	-0.293649	-0.469931	-0.692314	-0.43699	-0.676503	-0.701093	-0.478286
3	1	-0.812502	-0.695513	-0.742388	-0.261976	-0.414976	-0.643038	-0.388882	-0.565724	-0.724564	-0.504461
4	1	-0.760984	-0.617524	-0.693628	-0.258755	-0.414619	-0.567976	-0.287518	-0.569043	-0.651532	-0.544978
5	1	-0.721712	-0.545275	-0.60089	-0.250708	-0.396061	-0.656827	-0.319274	-0.402616	-0.669892	-0.38649
6	1	-0.646082	-0.472965	-0.612781	-0.192325	-0.29911	-0.5678	-0.301199	-0.336058	-0.57627	-0.27077
7	1	-0.536227	-0.392081	-0.481943	-0.163277	-0.237738	-0.445223	-0.246156	-0.235241	-0.503692	-0.285173
8	1	-0.580391	-0.387982	-0.575433	-0.148741	-0.255464	-0.463853	-0.157552	-0.383727	-0.591888	-0.268969
9	1	-0.462032	-0.344657	-0.526411	-0.117693	-0.226811	-0.354644	-0.162217	-0.218096	-0.491563	-0.217777
10	1	-0.457945	-0.325828	-0.360596	-0.118632	-0.190593	-0.321044	-0.0930265	-0.303045	-0.372833	-0.35526
11	1	-0.410107	-0.224248	-0.380614	-0.123286	-0.183366	-0.26387	-0.122394	-0.291784	-0.358648	-0.157779
12	1	-0.303669	-0.215136	-0.242714	-0.0610938	-0.149443	-0.179427	-0.116161	-0.190726	-0.318411	-0.1101
13	1	-0.265998	-0.170131	-0.30618	-0.0194125	-0.113695	-0.180285	-0.0475033	-0.061022	-0.352005	-0.112373
14	1	-0.197143	-0.139852	-0.228706	0.027821	0.00390283	-0.120705	0.148979	-0.00340107	-0.331558	-0.110711
15	1	-0.254926	-0.110295	-0.293587	-0.0471712	-0.119217	-0.160624	-0.0429053	-0.0752938	-0.296886	-0.0602871
16	1	-0.201397	-0.100595	-0.130239	0.0239803	0.0119401	-0.0384868	0.0358578	-0.105716	-0.239583	-0.000738094
17	1	-0.153221	-0.0255662	-0.241033	-0.0289329	-0.143234	-0.0703687	0.102431	-0.0309457	-0.214386	-0.17876
18	1	-0.0640468	0.00803193	-0.149256	0.0230675	-0.0424503	-0.0565241	-0.0598031	0.0442438	-0.0610496	0.0165697
19	1	-0.0293369	0.0440521	-0.0264767	0.009832	0.0452119	0.163268	-0.014426	0.0276448	-0.147111	0.0971516
20	1	-0.0640748	0.0691295	-0.0688342	0.0275286	0.0464683	0.000588283	0.121797	-0.0817911	-0.0492236	0.109366
21	1	0.0253065	0.0460311	-0.00742841	0.0313947	-0.0402282	0.0578101	0.078334	-0.00713169	-0.0660248	-0.0329113
22	1	0.0557861	0.12313	0.115409	0.107138	0.100205	-0.0344455	0.0382493	0.138792	0.15245	0.198389
23	1	0.0615779	0.102817	0.154615	0.0797979	0.0356535	0.040071	0.114507	0.108856	0.0939776	0.032279
24	1	0.0365999	0.101713	0.0971447	0.0624805	0.0976757	0.0601044	0.151296	0.0633376	0.0644259	0.0634731
25	1	0.134179	0.147987	0.151916	0.0762566	0.0199242	0.0632441	0.178318	0.0405647	0.0644591	0.278986
26	1	0.184043	0.200691	0.049965	0.0623036	0.0787492	0.259492	0.213582	0.0097502	0.175765	0.10261
27	1	0.225024	0.190575	0.163464	0.0730744	0.0784169	0.0721711	0.0927784	0.142868	0.135616	0.237774
28	1	0.23126	0.189472	0.0696592	0.0686541	0.0536333	0.122452	0.271517	0.095778	0.171063	0.0977803
29	1	0.156954	0.103366	0.314572	0.0522921	0.0963325	0.105849	0.21573	0.0561662	0.197424	0.0981381
30	1	0.346796	0.26548	0.272323	0.0849747	0.132565	0.299177	0.27438	0.258845	0.26136	0.0156302
31	1	0.195654	0.148144	0.177029	0.101007	0.0615435	0.213505	0.146949	0.0842454	0.139905	0.124599
32	1	0.157713	0.199811	0.25171	0.10966	0.183335	0.286718	0.0645079	0.187061	0.169302	0.230316
33	1	0.256844	0.212991	0.396216	0.131912	0.128745	0.0735852	0.201998	0.288701	0.359129	0.10418
34	1	0.247956	0.275085	0.345926	0.0824327	0.122672	0.305304	0.0540453	0.302768	0.207178	0.124668
35	1	0.352711	0.286747	0.325846	0.173645	0.120034	0.549823	0.237002	0.118928	0.233063	0.181826
36	1	0.210611	0.217707	0.263944	0.14486	0.124663	0.209037	0.103208	0.298205	0.261264	0.0724256
37	1	0.323332	0.256587	0.336529	0.0687377	0.186996	0.326468	0.0744337	0.394869	0.141048	0.155179
38	1	0.307851	0.297566	0.314767	0.101973	0.159243	0.414073	0.147566	0.154622	0.364472	0.20357
39	1	0.348437	0.274789	0.394014	0.119454	0.00666539	0.327481	0.0819453	0.158288	0.248569	0.17664
40	1	0.321139	0.239402	0.268326	0.131026	0.16609	0.199285	0.256356	0.14288	0.32101	0.256641
41	1	0.604463	0.488129	0.366987	0.268414	0.175544	0.994477	0.172136	0.172148	0.607057	0.165125
42	1	0.274083	0.19475	0.373851	0.129136	0.129136	0.169084	0.127715	0.241907	0.310078	0.149712
43	1	0.435696	0.395803	0.285615	0.152742	0.127008	0.5905	0.19338	0.179591	0.388242	0.207119
44	1	0.259208	0.257561	0.358493	0.0965537	0.101659	0.232425	0.114646	0.218499	0.312706	0.138998
45	1	0.328329	0.302242	0.396015	0.120885	0.192001	0.379474	0.185079	0.285902	0.292463	0.189276
46	1	0.547703	0.450813	0.519255	0.188865	0.204134	1.06889	0.246132	0.282138	0.383255	0.122317
47	1	0.331156	0.302591	0.434279	0.106041	0.150698	0.19962	0.140918	0.286154	0.504245	0.201687
48	1	0.480781	0.430817	0.50365	0.128457	0.219079	0.421051	0.187688	0.34024	0.532708	0.278721
49	1	0.537249	0.40737	0.476526	0.201855	0.254193	0.614725	0.239678	0.369965	0.612297	0.177692
50	1	0.52935	0.459626	0.671201	0.242765	0.308516	0.345396	0.395584	0.318807	0.680755	0.42063
1	2	-0.83927	-0.690381	-0.870424	-0.293649	-0.469931	-0.692314	-0.43699	-0.676503	-0.701093	-0.478286
2	2	-0.855651	-0.666258	-0.643047	-0.267561	-0.419182	-0.715687	-0.381371	-0.659863	-0.630822	-0.380922
3	2	-0.725742	-0.588817	-0.773208	-0.2585	-0.373491	-0.666667	-0.367819	-0.553007	-0.606562	-0.364357
4	2	-0.746677	-0.554796	-0.656962	-0.274091	-0.384087	-0.575948	-0.356869	-0.594731	-0.579218	-0.410292
5	2	-0.706877	-0.56105	-0.659148	-0.27543	-0.442912	-0.667429	-0.363495	-0.537804	-0.60104	-0.376268
6	2	-0.613486	-0.454041	-0.529369	-0.205004	-0.334292	-0.528195	-0.326367	-0.409372	-0.525331	-0.272704
7	2	-0.550305	-0.411717	-0.647858	-0.201893	-0.279879	-0.431613	-0.25724	-0.372365	-0.536676	-0.250511
8	2	-0.586691	-0.410383	-0.379359	-0.171107	-0.247632	-0.490781	-0.234642	-0.39852	-0.551881	-0.136518
9	2	-0.433399	-0.366902	-0.418157	-0.10829	-0.259259	-0.346367	-0.176491	-0.282791	-0.472472	-0.234254
10	2	-0.416673	-0.35424	-0.371906	-0.16707	-0.185582	-0.321186	-0.141151	-0.279579	-0.36274	-0.347996
11	2	-0.426183	-0.255196	-0.33276	-0.112745	-0.177285	-0.281672	-0.158678	-0.31845	-0.328015	-0.160141
12	2	-0.371606	-0.264978	-0.298631	-0.104577	-0.176356	-0.363848	-0.0266933	-0.149391	-0.453346	-0.136505
13	2	-0.302773	-0.163643	-0.322926	-0.062424	-0.144096	-0.148145	-0.116927	-0.130396	-0.314873	-0.110189
14	2	-0.258945	-0.159493	-0.207389	-0.110277	-0.103248	-0.134573	-0.125448	-0.198304	-0.356287	-0.0573764
15	2	-0.239229	-0.166892	-0.2231	-0.0939199	-0.167887	-0.121576	-0.090646	-0.140584	-0.306139	-0.113914
16	2	-0.16661	-0.121288	-0.248298	-0.0069685	-0.0393041	-0.0958019	-0.0171112	-0.0846408	-0.261145	-0.00142207
17	2	-0.106814	-0.107161	-0.142742	-0.000748603	-0.0496419	-0.0226452	0.0118782	-0.057346	-0.230511	-0.129726
18	2	-0.0831839	-0.0383641	0.000695386	0.0220113	-0.0129454	-0.027939	-0.00228977	-0.0364079	-0.115256	0.0483011
19	2	0.0105479	0.0133656	0.14101	0.149563	0.0921154	0.134789	0.0641277	0.0235896	-0.0778085	0.219003
20	2	-0.0838155	0.0509092	-0.0187335	0.00501162	0.0922807	0.0472033	0.075331	0.0672208	-0.0303685	0.110265
21	2	0.113755	0.11495	0.121857	0.0317583	0.0239935	0.0260838	0.125574	0.022397	-0.000298817	0.161178
22	2	-0.0135601	0.0718378	-0.0914079	0.0876826	0.0537502	0.00961861	0.151888	0.00504764	0.0240746	0.115324
23	2	0.0543484	0.109351	0.153016	0.107937	0.0914153	0.0977137	0.140386	-0.00628303	0.114447	0.139156
24	2	0.0789668	0.0081172	0.179924	0.115008	-0.0272951	-0.0171459	0.0841526	0.0112069	0.0441404	0.225787
25	2	0.167089	0.228367	0.365911	0.0684169	0.133251	0.109633	0.180603	0.0923366	0.188424	0.260825
26	2	0.118874	0.114667	0.192989	0.0669885	0.142352	0.116468	0.138362	0.0761163	0.112141	0.204113
27	2	0.15039	0.1334	0.324173	0.106392	0.0659299	0.173258	0.178816	-0.00774343	0.14115	0.173083
28	2	0.139844	0.116749	0.288963	0.0619214	0.104164	0.165735	0.195817	-0.00985954	0.101374	0.158031
29	2	0.21491	0.15724	0.188534	0.0548142	0.0229516	0.16425	0.23186	0.0465036	0.162613	0.155214
30	2	0.228417	0.212132	0.283334	0.0638451	0.153309	0.116608	0.180593	0.203243	0.233473	0.127561
31	2	0.27437	0.21033	0.339112	0.159949	0.161054	0.293899	0.250179	0.135667	0.172584	0.248642
32	2	0.185656	0.243217	0.324266	0.128071	0.133844	0.32122	0.158443	0.0499652	0.223143	0.282759
33	2	0.282782	0.195302	0.374404	0.126473	0.176288	0.244111	0.161433	0.198339	0.32243	0.218175
34	2	0.33271	0.232223	0.281575	0.0796339	0.122034	0.296421	0.142669	0.178546	0.244121	0.240606
35	2	0.247969	0.228489	0.29096	0.099926	0.154773	0.190707	0.112559	0.128028	0.241107	0.33226
36	2	0.245683	0.258326	0.429289	0.135744	0.112409	0.308435	0.149926	0.240876	0.198483	0.226269
37	2	0.284616	0.272476	0.174491	0.132984	0.131862	0.240367	0.154272	0.315804	0.12591	0.308469
38	2	0.203621	0.159158	0.16552	0.100314	0.117377	0.191222	0.141314	0.0638675	0.364346	0.064663
39	2	0.374498	0.265616	0.478604	0.102182	0.156792	0.429736	0.152713	0.186138	0.220571	0.204705
40	2	0.304716	0.255353	0.277794	0.153787	0.171477	0.292308	0.15715	0.0884995	0.309894	0.379422
41	2	0.588803	0.432596	0.243162	0.166673	0.340847	0.801595	0.171825	0.200052	0.287803	0.259629
42	2	0.364488	0.306059	0.344457	0.177654	0.218975	0.346809	0.257093	0.304555	0.279314	0.276101
43	2	0.323741	0.348575	0.358258	0.126019	0.0752909	0.303306	0.166622	0.30204	0.354467	0.153279
44	2	0.334324	0.274166	0.310304	0.176878	0.13475	0.380355	0.194415	0.222943	0.253482	0.221156
45	2	0.320235	0.360385	0.346312	0.105475	0.265718	0.274898	0.233607	0.239993	0.409595	0.304068
46	2	0.45739	0.392651	0.576258	0.189008	0.240307	0.56491	0.199512	0.338008	0.432519	0.345815
47	2	0.313322	0.282386	0.415518	0.115802	0.155595	0.156989	0.158351	0.285761	0.415374	0.212345
48	2	0.366725	0.311089	0.386285	0.107443	0.105447	0.281057	0.153325	0.25247	0.485463	0.213842
49	2	0.467964	0.409067	0.502484	0.239592	0.202845	0.469012	0.187985	0.388014	0.513231	0.308059
50	2	0.507314	0.411384	0.493931	0.241596	0.27317	0.370421	0.291689	0.377185	0.602874	0.359892
1	3	-0.812502	-0.695513	-0.742388	-0.261976	-0.414976	-0.643038	-0.388882	-0.565724	-0.724564	-0.504461
2	3	-0.725742	-0.588817	-0.773208	-0.2585	-0.373491	-0.666667	-0.367819	-0.553007	-0.606562	-0.364357
3	3	-0.751948	-0.538865	-0.602909	-0.234752	-0.425629	-0.589484	-0.351219	-0.428557	-0.666747	-0.375077
4	3	-0.672556	-0.538016	-0.566895	-0.19381	-0.369129	-0.490159	-0.281392	-0.442609	-0.680906	-0.355048
5	3	-0.692023	-0.530556	-0.639619	-0.23494	-0.411138	-0.691582	-0.226103	-0.42926	-0.669896	-0.359472
6	3	-0.574271	-0.407241	-0.487039	-0.176904	-0.290365	-0.451306	-0.213658	-0.279989	-0.621686	-0.293948
7	3	-0.579328	-0.416834	-0.464032	-0.148723	-0.27828	-0.413295	-0.272888	-0.180862	-0.524368	-0.346812
8	3	-0.512132	-0.332015	-0.349739	-0.141279	-0.253241	-0.393612	-0.199933	-0.264168	-0.534482	-0.174537
9	3	-0.504745	-0.403599	-0.428192	-0.0933154	-0.183709	-0.460824	-0.178173	-0.234481	-0.43298	-0.275662
10	3	-0.363277	-0.352546	-0.394329	-0.145925	-0.193686	-0.260698	-0.244824	-0.247254	-0.404607	-0.230993
11	3	-0.371069	-0.270921	-0.476958	-0.110204	-0.149862	-0.278044	-0.177069	-0.18289	-0.367622	-0.154546
12	3	-0.378899	-0.258568	-0.275154	-0.11734	-0.23135	-0.276569	-0.152411	-0.150294	-0.37992	-0.2346
13	3	-0.265368	-0.141672	-0.256312	-0.0906731	-0.0887573	-0.114616	-0.0384346	-0.172016	-0.365903	-0.0921292
14	3	-0.237581	-0.101812	-0.306352	-0.0144669	-0.0688202	-0.156234	0.0247866	-0.0448165	-0.31853	-0.0481887
15	3	-0.249299	-0.128544	-0.24041	-0.0534088	-0.0902318	-0.0913899	-0.110212	-0.109835	-0.279319	-0.163524
16	3	-0.155101	-0.098013	-0.0885323	0.0525498	-0.0335949	-0.065409	-0.0307811	-0.0887393	-0.203175	0.077461
17	3	-0.164324	-0.0653545	-0.179141	0.0323459	-0.00857461	0.0707148	0.139718	-0.0261512	-0.21351	-0.163659
18	3	-0.110558	-0.0341141	0.015462	0.00439465	-0.0872824	0.0206203	-0.0355411	-0.0906595	-0.1716	-0.0129532
19	3	0.00241346	0.0195467	-0.159998	0.0591067	-0.0264898	0.0223409	0.00736234	0.0824194	-0.132102	0.0251795
20	3	-0.0595982	0.00116855	0.286037	0.00926101	-0.0244096	0.0335289	0.0599287	0.0146196	-0.0855526	0.0159073
21	3	0.0195454	-0.000791976	-0.161895	0.0318801	0.0457742	0.0204357	-0.0250555	0.0182287	-0.029229	0.0182323
22	3	-0.0211734	0.0215184	-0.0772497	0.0543763	0.077524	-0.0980137	-0.0607711	0.107493	0.040661	0.0823558
23	3	0.0651935	0.182784	0.0964566	0.0581718	0.0895785	0.151422	0.0897242	0.100011	0.100581	0.04427
24	3	0.0938378	0.0593765	0.00155658	0.0759774	0.067224	0.00655473	0.105939	0.0861086	0.0987599	0.115756
25	3	0.12096	0.225116	0.253076	0.0567597	0.100472	0.236722	0.0365686	0.079428	0.194795	0.218608
26	3	0.173791	0.163654	0.117404	0.0528954	0.0865939	0.0635215	0.138986	0.0824858	0.200845	0.142511
27	3	0.150525	0.176882	0.265489	0.052752	0.0957924	0.217988	-0.00254117	0.118406	0.130294	0.12663
28	3	0.1663	0.174203	0.257092	0.0996997	0.0760967	0.279535	0.185013	0.000163745	0.194905	0.0897335
29	3	0.135014	0.17355	0.181888	0.102127	0.146442	0.264635	0.159739	0.0420744	0.216285	0.089969
30	3	0.211762	0.194418	0.224905	0.0242334	0.102602	0.17883	0.108045	0.144787	0.284093	0.12765
31	3	0.188619	0.176872	0.360754	0.0719968	0.0467645	0.275847	0.00142005	0.0385223	0.0739594	0.267394
32	3	0.212919	0.240513	0.0839254	0.0663412	0.128954	0.383705	0.163537	0.119017	0.120809	0.110134
33	3	0.199917	0.261519	0.418299	0.153991	0.160411	0.223612	0.211308	0.176475	0.288797	0.171946
34	3	0.207392	0.196004	0.289167	0.118421	0.147959	0.285343	-0.0110738	0.195586	0.24189	0.148491
35	3	0.276257	0.18951	0.223025	0.0785056	0.0717878	0.351979	0.165902	0.0338498	0.227826	0.139567
36	3	0.283691	0.232512	0.246333	0.130979	0.108922	0.347231	0.157726	0.182178	0.235333	0.1759
37	3	0.171384	0.184981	0.196483	0.123781	0.0993084	0.174898	0.0459113	0.346406	0.1827	0.0410952
38	3	0.0935706	0.0702803	0.267136	0.0513643	0.0979804	-0.187099	0.108658	0.0992646	0.320565	0.0775975
39	3	0.309967	0.262457	0.560062	0.0824269	0.127105	0.381195	0.152362	0.194629	0.364792	0.0542054
40	3	0.284264	0.217748	0.226768	0.0954764	0.122701	0.2315	0.0712519	0.0891515	0.287439	0.328616
41	3	0.519639	0.0570849	0.389249	0.0664899	0.190916	0.264088	0.150194	0.170088	0.357931	0.184634
42	3	0.249979	0.276169	0.227629	0.0671952	0.199086	0.378357	0.0845802	0.182157	0.275551	0.168115
43	3	0.268172	0.265576	0.190116	0.0851896	0.111536	-0.0447587	0.188291	0.246702	0.398075	0.151698
44	3	0.269754	0.257246	0.328318	0.161369	0.146488	0.320831	0.0820215	0.203463	0.316374	0.227256
45	3	0.290587	0.238814	0.444075	0.113084	0.177122	0.176785	0.139054	0.267835	0.474374	0.127608
46	3	0.411413	0.378694	0.334922	0.188549	0.24249	0.623713	0.214671	0.261996	0.333906	0.271888
47	3	0.304228	0.253577	0.377335	0.0829278	0.138728	0.197501	0.0542575	0.278463	0.462673	0.167015
48	3	0.330284	0.27796	0.370794	0.102793	0.126773	0.108471	0.138603	0.264764	0.484723	0.216463
49	3	0.271292	0.260561	0.372376	0.135339	0.217386	-0.0953771	0.187735	0.318339	0.456672	0.349503
50	3	0.403702	0.33955	0.513154	0.212839	0.160282	0.0648877	0.259334	0.345439	0.5936	0.335929
1	4	-0.760984	-0.617524	-0.693628	-0.258755	-0.414619	-0.567976	-0.287518	-0.569043	-0.651532	-0.544978
2	4	-0.746677	-0.554796	-0.656962	-0.274091	-0.384087	-0.575948	-0.356869	-0.594731	-0.579218	-0.410292
3	4	-0.672556	-0.538016	-0.566895	-0.19381	-0.369129	-0.490159	-0.281392	-0.442609	-0.680906	-0.355048
4	4	-0.663669	-0.546828	-0.704423	-0.251234	-0.338562	-0.441009	-0.199626	-0.476787	-0.720274	-0.454891
5	4	-0.699784	-0.542084	-0.63575	-0.280428	-0.425637	-0.540947	-0.278302	-0.454208	-0.725942	-0.386689
6	4	-0.640037	-0.49142	-0.568211	-0.239816	-0.350176	-0.474438	-0.26637	-0.348609	-0.732597	-0.355814
7	4	-0.524175	-0.406754	-0.453441	-0.166318	-0.274005	-0.290404	-0.229695	-0.301012	-0.659107	-0.206911
8	4	-0.508631	-0.456277	-0.602848	-0.169599	-0.281349	-0.386396	-0.28919	-0.243233	-0.660339	-0.184033
9	4	-0.406772	-0.326286	-0.407023	-0.0712847	-0.256917	-0.330372	-0.150501	-0.157195	-0.480974	-0.229545
10	4	-0.376758	-0.374816	-0.445931	-0.0854103	-0.238625	-0.353644	-0.0879316	-0.268139	-0.518831	-0.163203
11	4	-0.412252	-0.298908	-0.449592	-0.125818	-0.229352	-0.285684	-0.215343	-0.300251	-0.451929	-0.137934
12	4	-0.366736	-0.346538	-0.364549	-0.0885262	-0.234148	-0.270386	-0.101911	-0.177731	-0.560847	-0.149616
13	4	-0.286763	-0.206868	-0.308915	-0.0931496	-0.19793	-0.259234	-0.151592	-0.173234	-0.318493	-0.0896464
14	4	-0.303069	-0.114761	-0.337909	-0.119738	-0.126407	-0.252644	0.0175603	-0.234027	-0.281495	-0.107319
15	4	-0.262166	-0.192918	0.038298	-0.0446405	-0.113257	-0.121588	-0.0660012	-0.14448	-0.296498	-0.0948136
16	4	-0.118543	-0.113004	-0.288284	0.0314006	-0.0333959	0.0182635	0.000257506	-0.0769844	-0.1941	-0.0878563
17	4	-0.133193	-0.122803	-0.172643	0.00092084	-0.0449757	-0.107848	0.114248	-0.129931	-0.245138	-0.101787
18	4	-0.133793	-0.0767703	-0.208799	-0.0509965	-0.0475254	0.0445042	-0.0681862	-0.171102	-0.185003	-0.0566106
19	4	-0.0385226	-0.0603293	-0.319242	0.00656502	0.0625482	0.180056	-0.0855705	-0.0387587	-0.193842	-0.00613498
20	4	-0.107627	0.00771293	-0.0495251	0.0746698	-0.0372847	0.0987656	-0.0490567	0.0199573	-0.0489195	-0.0452783
21	4	0.0320549	0.0265101	0.0628961	0.071289	0.0299117	0.0353731	0.0379209	-0.0517674	-0.00869288	0.076773
22	4	-0.0373627	0.0756044	0.036404	0.0532052	0.00143707	0.0612584	0.0344302	-0.000951308	0.0691032	-0.00141438
23	4	0.0312261	0.037282	0.0350506	0.0268924	0.0336887	0.0406117	0.0939334	0.0338184	0.0322935	0.0559726
24	4	0.110975	0.125945	-0.0828665	0.0491541	0.0520031	0.156808	0.0453351	-0.0126505	0.102034	0.0775808
25	4	0.117378	0.0936856	0.105517	0.0676774	0.0685955	0.174241	0.124095	-0.027181	0.229998	0.0469237
26	4	0.126737	0.0892749	-0.000464008	0.0985209	0.0586767	0.111154	0.117828	0.0246535	0.221925	0.0182264
27	4	0.15914	0.129139	0.0957262	0.0451857	0.121311	0.0829462	0.133343	0.0754631	0.131497	0.0876841
28	4	0.156787	0.167161	0.121171	0.0413081	0.0775127	0.091206	0.188287	-0.0654208	0.279526	0.163746
29	4	0.0992124	0.157972	0.148191	0.0651973	0.117307	0.124367	0.0965726	0.0439165	0.201285	0.131543
30	4	0.18341	0.133577	0.173483	0.0646339	0.0995356	0.169018	0.149697	0.116224	0.220249	-0.031179
31	4	0.2071	0.147331	0.153695	0.072488	0.125571	0.0832151	0.0596496	0.0741084	0.243551	0.295988
32	4	0.280709	0.222355	0.217245	0.123779	0.172562	0.251334	0.100177	0.162969	0.238036	0.253795
33	4	0.164529	0.147145	0.0733996	0.0934302	0.0960055	0.0429146	0.0472217	0.125009	0.290915	0.182061
34	4	0.265473	0.253096	0.313196	0.142813	0.177117	0.262028	0.23418	0.205059	0.313397	0.159005
35	4	0.361395	0.256844	0.152457	0.141079	0.171079	0.450627	0.121366	0.133826	0.245325	0.229752
36	4	0.196263	0.184861	0.226973	0.204064	0.162257	0.186268	0.0525629	0.194473	0.328896	0.134324
37	4	0.209683	0.215339	0.144112	0.087505	0.145913	0.223253	0.0391848	0.31928	0.171766	0.0805696
38	4	0.219454	0.257336	0.244103	0.0729151	0.14916	0.277287	0.0805474	0.154239	0.241917	0.165159
39	4	0.350397	0.190086	0.467449	0.118105	0.24304	0.316161	0.0561393	0.277485	0.278395	0.193539
40	4	0.201446	0.218568	0.408452	0.0462971	0.0337091	0.1984	0.0706717	0.0808815	0.190905	0.175324
41	4	0.486661	0.464969	0.462629	0.216726	0.224651	0.830599	0.0208497	0.209062	0.314567	0.08952
42	4	0.228964	0.205177	0.198551	0.0580656	0.15123	0.204372	0.0499219	0.279494	0.185892	0.182524
43	4	0.358658	0.286433	0.408913	0.126895	0.143454	0.404425	0.168808	0.172925	0.408927	0.150096
44	4	0.25195	0.23304	0.285779	0.102003	0.0925944	0.115539	0.0829892	0.141193	0.36939	0.274761
45	4	0.302173	0.211893	0.328011	0.0587346	0.138191	0.291441	0.0330731	0.152845	0.305417	0.19234
46	4	0.461612	0.33673	0.453468	0.0980126	0.106622	0.589305	0.235517	0.189815	0.3436	0.141941
47	4	0.288196	0.20635	0.340045	0.134507	0.118074	0.167361	0.063368	0.212064	0.441581	0.239708
48	4	0.387607	0.246327	0.39204	0.102247	0.139883	0.266214	0.0824867	0.223229	0.417229	0.179345
49	4	0.422295	0.309135	0.439841	0.121811	0.17316	0.478017	0.121385	0.198506	0.406782	0.25735
50	4	0.448621	0.346879	0.514304	0.204707	0.194168	0.411966	0.220229	0.351369	0.54065	0.211655
1	5	-0.721712	-0.545275	-0.60089	-0.250708	-0.396061	-0.656827	-0.319274	-0.402616	-0.669892	-0.38649
2	5	-0.706877	-0.56105	-0.659148	-0.27543	-0.442912	-0.667429	-0.363495	-0.537804	-0.60104	-0.376268
3	5	-0.692023	-0.530556	-0.639619	-0.23494	-0.411138	-0.691582	-0.226103	-0.42926	-0.669896	-0.359472
4	5	-0.699784	-0.542084	-0.63575	-0.280428	-0.425637	-0.540947	-0.278302	-0.454208	-0.725942	-0.386689
5	5	-0.693632	-0.503237	-0.550217	-0.249619	-0.390451	-0.630816	-0.170348	-0.411771	-0.65917	-0.330091
6	5	-0.547172	-0.479257	-0.631017	-0.20099	-0.250689	-0.504023	-0.107447	-0.302071	-0.711352	-0.18579
7	5	-0.55752	-0.406859	-0.501397	-0.176569	-0.322261	-0.436244	-0.197571	-0.277421	-0.669789	-0.240027
8	5	-0.550914	-0.424555	-0.586399	-0.181297	-0.315761	-0.440762	-0.178003	-0.259389	-0.76072	-0.186254
9	5	-0.449917	-0.321079	-0.500917	-0.109166	-0.244798	-0.389435	-0.117725	-0.191007	-0.529097	-0.17895
10	5	-0.387559	-0.365528	-0.463637	-0.164432	-0.231126	-0.289399	-0.174102	-0.27253	-0.533039	-0.229867
11	5	-0.425766	-0.248175	-0.298274	-0.156724	-0.156559	-0.221326	-0.151356	-0.279359	-0.503855	-0.123897
12	5	-0.348255	-0.292099	-0.294804	-0.0875203	-0.151903	-0.249941	-0.175115	-0.104377	-0.483704	-0.0685396
13	5	-0.293814	-0.19271	-0.223742	-0.0553461	-0.124691	-0.198806	-0.150341	-0.150671	-0.277188	-0.0327267
14	5	-0.254135	-0.189473	-0.169733	-0.0820971	-0.143058	-0.150452	-0.0010417	-0.155528	-0.480539	-0.0189762
15	5	-0.238056	-0.139904	-0.167064	-0.0977718	-0.0917435	-0.202513	-0.0931147	-0.173516	-0.270837	-0.0629492
16	5	-0.18568	-0.0358145	0.0154951	-0.0294624	-0.0643599	-0.095893	-0.0882906	-0.113695	-0.218429	0.0954007
17	5	-0.144334	-0.121899	-0.207119	-0.0255464	0.0528085	-0.0686809	0.120321	-0.111625	-0.180595	-0.0980258
18	5	-0.11997	-0.0992108	-0.15826	-0.033019	-0.0231766	-0.0754636	-0.0647636	-0.00604222	-0.28522	0.111318
19	5	-0.00735468	0.0244236	-0.178858	0.020381	-0.0762921	0.135012	-0.001307	-0.103524	-0.163859	0.0458514
20	5	-0.100668	-0.0202404	-0.0510834	0.0184056	-0.0233551	-0.00929616	0.115181	-0.0271302	-0.059204	-0.0620429
21	5	0.0388702	0.109888	-0.0399287	-0.0042173	-0.0070113	0.00746576	0.145681	-0.10398	-0.0349637	0.120837
22	5	0.016134	0.0152603	0.133867	0.0351327	0.085886	0.0220551	0.0667022	-0.097333	0.0813555	0.156234
23	5	-0.0816198	0.0144627	0.0679978	-0.0190397	0.0957671	0.0163438	0.0563728	-0.0222576	-0.048837	0.00577974
24	5	0.0833796	0.0399537	0.0720177	0.0543883	0.0783475	-0.0852471	0.100271	-0.0543851	0.0770622	0.316703
25	5	0.0973707	0.204474	0.120708	0.0210492	0.101772	0.252938	0.0577964	0.0532169	0.131175	0.0688048
26	5	0.0939526	0.122186	0.0917302	0.0541572	0.168349	0.213654	0.209332	0.0822343	0.239	-0.109286
27	5	0.136011	0.0836614	0.156749	0.0226692	0.138611	0.0869354	0.203378	0.0401848	0.0761911	0.0780365
28	5	0.125911	0.174039	0.0764849	0.117739	0.0753422	0.229602	0.0982827	0.0703785	0.172502	0.171496
29	5	0.125861	0.134011	0.17349	0.07309	0.0324232	0.0362559	0.00726966	0.0649721	0.265672	0.0825681
30	5	0.232535	0.0891078	0.304688	0.0771714	0.0532212	0.129511	0.055685	0.0941624	0.254897	0.0305432
31	5	0.162707	0.130577	0.389606	0.102107	0.0697197	0.274428	0.0851921	0.081496	0.181556	0.136392
32	5	0.187424	0.214541	0.178757	0.0772815	0.194416	0.401482	0.167225	0.0509639	0.21541	0.183339
33	5	0.22616	0.144269	0.178178	0.102296	0.0863687	0.195771	0.0580561	0.0990513	0.248168	0.121706
34	5	0.252652	0.251274	0.414666	0.114558	0.0885442	0.22218	0.05806	0.245543	0.308594	0.144644
35	5	0.263414	0.247166	0.205158	0.118113	0.0490145	0.410657	0.138589	0.0748192	0.194286	0.151866
36	5	0.248898	0.245321	0.298913	0.145317	0.151869	0.255071	0.118761	0.240162	0.260351	0.17682
37	5	0.226836	0.219905	0.378736	0.0178889	0.104176	0.158005	0.129953	0.17217	0.221809	0.103431
38	5	0.180561	0.0630912	0.153189	0.0647698	0.0844304	0.0669507	0.169822	0.0909954	0.206677	0.0457445
39	5	0.378739	0.237141	0.295893	0.128463	0.213142	0.338122	0.0818165	0.197515	0.488958	0.223381
40	5	0.32228	0.245054	0.338324	0.0412381	0.147407	0.268543	0.0739056	0.0990023	0.247918	0.252716
41	5	0.376547	0.314001	0.248998	0.0931933	0.194896	0.413062	0.247741	0.178458	0.403326	0.0134332
42	5	0.314557	0.218418	0.370486	0.140253	0.114417	0.425545	0.106265	0.178949	0.254627	0.175219
43	5	0.348679	0.308131	0.356661	0.158576	0.123673	0.419261	0.151302	0.187242	0.526819	0.0871904
44	5	0.329016	0.266574	0.409456	0.071163	0.193643	0.345315	0.161322	0.22702	0.278906	0.174659
45	5	0.3394	0.28858	0.224633	0.130912	0.18938	0.219392	0.174361	0.20723	0.395728	0.293326
46	5	0.387271	0.316226	0.505258	0.238442	0.224803	0.548783	0.153802	0.309802	0.411256	0.195905
47	5	0.298405	0.237805	0.355772	0.130392	0.144691	0.269065	0.0445593	0.229466	0.469613	0.127725
48	5	0.326553	0.253489	0.38193	0.025221	0.195256	0.215589	0.0733098	0.184491	0.558553	0.167333
49	5	0.331442	0.275982	0.18358	0.115545	0.157896	0.384395	0.151761	0.233164	0.349919	0.155187
50	5	0.441203	0.369259	0.496939	0.151623	0.243824	0.455758	0.211246	0.301669	0.502757	0.225419
1	6	-0.646082	-0.472965	-0.612781	-0.192325	-0.29911	-0.5678	-0.301199	-0.336058	-0.57627	-0.27077
2	6	-0.613486	-0.454041	-0.529369	-0.205004	-0.334292	-0.528195	-0.326367	-0.409372	-0.525331	-0.272704
3	6	-0.574271	-0.407241	-0.487039	-0.176904	-0.290365	-0.451306	-0.213658	-0.279989	-0.621686	-0.293948
4	6	-0.640037	-0.49142	-0.568211	-0.239816	-0.350176	-0.474438	-0.26637	-0.348609	-0.732597	-0.355814
5	6	-0.547172	-0.479257	-0.631017	-0.20099	-0.250689	-0.504023	-0.107447	-0.302071	-0.711352	-0.18579
6	6	-0.575681	-0.440857	-0.384918	-0.220778	-0.343942	-0.415376	-0.263004	-0.234462	-0.798999	-0.255427
7	6	-0.495983	-0.354332	-0.375971	-0.152361	-0.269002	-0.28467	-0.218358	-0.174456	-0.680031	-0.246988
8	6	-0.487501	-0.369177	-0.495811	-0.206515	-0.219545	-0.351833	-0.215433	-0.245352	-0.671422	-0.119863
9	6	-0.378906	-0.317486	-0.493508	-0.130876	-0.114471	-0.276691	-0.111104	-0.210481	-0.527995	-0.143675
10	6	-0.38866	-0.281325	-0.276376	-0.141097	-0.207231	-0.293132	-0.12847	-0.151778	-0.501136	-0.139408
11	6	-0.402268	-0.319919	-0.420139	-0.133026	-0.215891	-0.286176	-0.232761	-0.188328	-0.506162	-0.147288
12	6	-0.389971	-0.276778	-0.253626	-0.0713961	-0.118689	-0.130975	-0.145445	-0.146554	-0.52621	-0.0773656
13	6	-0.219039	-0.157659	-0.192437	-0.0862117	-0.16302	-0.15138	-0.07755	-0.183432	-0.312638	-0.0508054
14	6	-0.211001	-0.207295	-0.217511	-0.0869996	-0.185111	-0.117837	-0.0848185	-0.141156	-0.404963	-0.0668912
15	6	-0.257246	-0.129548	-0.230982	-0.0618988	-0.102008	-0.034852	-0.00668339	-0.0575599	-0.368377	-0.126098
16	6	-0.149897	-0.0895445	-0.174137	0.0113168	-0.0689885	-0.0101984	-0.0450611	-0.055303	-0.318404	-0.0603959
17	6	-0.173522	-0.0373004	-0.112987	0.010778	-0.048361	-0.0961377	0.0443429	0.0894582	-0.185935	-0.0327079
18	6	-0.110534	-0.0684525	-0.116935	0.00415286	-0.054678	0.00783091	0.043347	-0.0896061	-0.18929	-0.0138197
19	6	-0.0694287	0.0303372	-0.107327	0.0471817	0.00271687	0.213736	-0.0629434	0.0354728	-0.099651	-0.0344012
20	6	-0.0403529	-0.013708	-0.172968	-0.0379983	-0.00149839	-0.0320497	0.0372531	-0.00192997	-0.137984	0.00698768
21	6	0.0195833	0.0279829	-0.0734323	0.0867166	-0.043658	0.132684	-0.0101588	0.0206527	-0.0529222	-0.0276741
22	6	0.0305798	0.0243429	0.0449076	0.00194156	-0.0773256	-0.0453605	-0.00108726	-0.00205873	0.0389849	0.0286029
23	6	-0.0513784	0.00280429	0.112664	-0.00520316	-0.0207472	0.0618163	0.0448776	-0.188257	0.0291171	0.00851204
24	6	0.0653178	0.0881928	0.181898	0.0580498	0.0688205	0.151027	0.089206	0.038341	0.0393635	0.11479
25	6	0.174727	0.209198	0.0656481	0.125165	0.179302	0.228051	0.137525	0.0547812	0.238001	0.156756
26	6	0.187587	0.141229	0.0509254	0.0882936	0.0732817	0.0557707	0.122639	0.104401	0.256219	0.152033
27	6	0.219916	0.156517	0.081506	0.113359	0.162687	0.175175	0.131166	0.102866	0.16337	0.2254
28	6	0.139914	0.110659	0.141645	0.0257519	0.0917929	0.158442	0.124076	0.0554426	0.160619	0.0111826
29	6	0.1931	0.144823	0.289291	0.0699392	0.0896495	0.198036	0.102096	0.0724043	0.267975	0.137352
30	6	0.149216	0.133302	0.109836	0.138691	0.161616	0.129722	0.200144	0.0814089	0.247441	0.0902014
31	6	0.16388	0.142934	0.211955	0.0268698	0.0488721	0.135132	0.0659597	0.036782	0.23549	0.0266266
32	6	0.216055	0.169165	0.245635	0.0970331	0.102725	0.36765	0.0234912	0.152685	0.218978	0.143395
33	6	0.2312	0.190561	0.169039	0.0251646	0.176979	0.176465	0.172996	0.197781	0.276809	0.0627968
34	6	0.179391	0.15963	0.26149	0.0316879	0.0614282	0.165524	-0.00531471	0.102565	0.296664	0.104372
35	6	0.240049	0.25217	0.167276	0.153852	0.138215	0.431777	0.150674	0.0852522	0.172559	0.174049
36	6	0.256786	0.212533	0.347379	0.20986	0.139494	0.335701	0.142252	0.159016	0.29673	0.0832095
37	6	0.227806	0.226957	0.200873	0.0467165	0.0860315	0.181745	0.0925025	0.272769	0.272024	0.0541484
38	6	0.115307	0.102941	0.216479	0.0168328	0.0539652	-0.0209952	0.0167756	0.127102	0.293034	0.0455635
39	6	0.228542	0.202519	0.363388	0.202839	0.12626	0.21816	-0.00957281	0.235947	0.448607	0.0496008
40	6	0.16553	0.191228	0.267104	0.0584023	0.158679	0.200195	0.025012	0.15718	0.274345	0.178969
41	6	0.747572	0.765303	0.66237	0.391768	0.395597	0.867093	0.0704622	0.190414	0.309845	0.137724
42	6	0.290035	0.2265	0.189092	0.0968986	0.159777	0.226487	0.102761	0.23584	0.242718	0.259247
43	6	0.206903	0.17262	0.374431	0.0674658	0.0880376	0.0895605	0.114152	0.212813	0.400752	-0.0180446
44	6	0.222785	0.185603	0.144467	0.0874889	0.227643	0.189894	0.1552	0.195847	0.257446	0.220234
45	6	0.216135	0.223057	0.278863	0.0981933	0.138372	0.164133	0.11347	0.190056	0.383254	0.155546
46	6	0.29642	0.348455	0.508793	0.125424	0.127698	0.482845	0.129368	0.220592	0.338383	0.176517
47	6	0.23573	0.224504	0.452189	0.0787397	0.121157	0.0925362	0.0343624	0.203029	0.489076	0.192419
48	6	0.235438	0.202515	0.237348	0.0310345	0.0638186	0.104376	0.0488522	0.217691	0.372222	0.131278
49	6	0.239738	0.272874	0.260667	0.0584867	0.114444	0.125732	0.0325138	0.282617	0.456213	0.133465
50	6	0.338542	0.307926	0.513771	0.153606	0.243708	0.351613	0.147497	0.269643	0.459265	0.245739
1	7	-0.536227	-0.392081	-0.481943	-0.163277	-0.237738	-0.445223	-0.246156	-0.235241	-0.503692	-0.285173
2	7	-0.550305	-0.411717	-0.647858	-0.201893	-0.279879	-0.431613	-0.25724	-0.372365	-0.536676	-0.250511
3	7	-0.579328	-0.416834	-0.464032	-0.148723	-0.27828	-0.413295	-0.272888	-0.180862	-0.524368	-0.346812
4	7	-0.524175	-0.406754	-0.453441	-0.166318	-0.274005	-0.290404	-0.229695	-0.301012	-0.659107	-0.206911
5	7	-0.55752	-0.406859	-0.501397	-0.176569	-0.322261	-0.436244	-0.197571	-0.277421	-0.669789	-0.240027
6	7	-0.495983	-0.354332	-0.375971	-0.152361	-0.269002	-0.28467	-0.218358	-0.174456	-0.680031	-0.246988
7	7	-0.405343	-0.346396	-0.318247	-0.115336	-0.188378	-0.329673	-0.230943	-0.156212	-0.587058	-0.105829
8	7	-0.447682	-0.344429	-0.352182	-0.143988	-0.205502	-0.258978	-0.141457	-0.213656	-0.630383	-0.112698
9	7	-0.364139	-0.302526	-0.408807	-0.0669888	-0.183035	-0.145712	-0.166818	-0.253463	-0.506878	-0.156238
10	7	-0.327741	-0.266972	-0.328435	-0.041874	-0.162592	-0.169495	-0.0779662	-0.188105	-0.480392	-0.138127
11	7	-0.316992	-0.243985	-0.443436	-0.174722	-0.218757	-0.189969	-0.136393	-0.296268	-0.45205	-0.159891
12	7	-0.383359	-0.222614	-0.289343	-0.0676576	-0.120668	-0.215459	0.0461886	-0.0939959	-0.469889	-0.169702
13	7	-0.303592	-0.201724	-0.299896	-0.110465	-0.0820777	-0.210428	-0.161208	-0.0756657	-0.376359	-0.0973551
14	7	-0.220222	-0.204158	-0.233612	-0.106921	-0.0700707	-0.119059	-0.0827971	-0.0896562	-0.472068	-0.0600199
15	7	-0.181871	-0.0830231	-0.26174	-0.119172	-0.111512	-0.0593387	-0.0645931	-0.0396472	-0.379975	-0.0626776
16	7	-0.179491	-0.0659368	-0.295185	-0.0427413	-0.101457	-0.105732	0.00501932	-0.136055	-0.28784	0.0612516
17	7	-0.154176	-0.0894739	-0.368657	-0.0764432	-0.0183536	-0.103146	-0.0402828	0.00418007	-0.231047	-0.105418
18	7	-0.12975	-0.115659	-0.272785	-0.0770599	-0.0775657	-0.0336437	-0.0770172	-0.0609754	-0.339201	-0.043447
19	7	-0.172603	0.0044731	-0.0388526	-0.0192315	-0.00307533	-0.0922286	0.0350376	-0.0502607	-0.119538	0.00496369
20	7	-0.0626212	-0.0811933	-0.0885879	0.00119663	-0.0488309	-0.114131	-0.0352762	-0.0316721	-0.107287	-0.0157022
21	7	0.00503442	0.0327673	0.163461	0.0511195	0.0629688	0.0967342	-0.004422	-0.00131631	-0.0147467	0.14708
22	7	-0.0458765	0.0273832	-0.0179851	0.105554	0.0414685	-0.0448653	0.0775185	-0.0266821	0.0852814	0.0414404
23	7	0.0401607	0.0759274	0.138009	-0.0255411	0.0470558	0.0589905	-0.00266674	0.0509303	-0.0195985	0.136358
24	7	0.0374266	0.107634	0.10557	0.0283396	0.133925	0.082797	-0.0236707	0.0243241	0.080214	0.186702
25	7	0.116161	0.0828965	0.125919	-0.0077579	0.152022	0.086571	0.0495229	0.0447662	0.0765382	0.118092
26	7	0.0482409	0.130886	0.158443	0.0626998	0.113159	0.112712	0.0386287	0.00619558	0.108177	0.160894
27	7	0.155914	0.112653	0.0105101	0.0690649	0.0345431	0.245171	0.0343114	0.047291	0.0724682	0.0920785
28	7	0.101032	0.169002	0.0394468	0.0635383	0.0689238	0.189997	0.128676	0.0529406	0.114182	0.112021
29	7	0.0942227	0.179667	0.344281	0.111534	0.0226207	0.224638	0.0642256	0.101406	0.108263	0.164715
30	7	0.190083	0.147471	0.101949	0.120987	0.121482	0.107576	0.162478	0.0526825	0.277695	0.114938
31	7	0.0894306	0.0550251	0.111861	0.0344774	0.0466986	0.0623326	-0.0585506	-0.0228971	0.218376	0.0830457
32	7	0.169649	0.150563	0.217275	0.127574	0.0843223	0.466533	0.0348216	0.091324	0.095184	0.129348
33	7	0.135416	0.149235	0.255048	0.0309079	0.066092	0.160719	0.0578556	0.120651	0.13684	0.0557037
34	7	0.162958	0.189031	0.169721	0.0904304	0.107086	0.153832	0.143714	0.114719	0.235559	0.116103
35	7	0.178014	0.196396	0.237535	0.0655098	0.0670602	0.322941	0.09165	-0.0373159	0.222614	0.123133
36	7	0.166496	0.185384	0.21521	0.0172341	0.134847	0.201882	0.0556646	0.185357	0.276387	-0.00843271
37	7	0.254885	0.158244	0.22968	0.138322	0.135547	0.326801	0.0464835	0.30713	0.191036	0.0659924
38	7	0.153183	0.120514	0.194572	0.0963626	0.17168	0.109292	0.0915479	0.132441	0.29757	0.0644515
39	7	0.276787	0.171898	0.207488	0.115434	0.140231	0.313394	0.0624747	0.172552	0.313447	0.0994305
40	7	0.190482	0.221307	0.101522	0.0181257	0.140608	0.249983	0.0809658	0.12469	0.199052	0.108874
41	7	0.233518	0.239097	0.237154	0.0983259	0.149618	0.288237	0.126485	0.214327	0.301368	0.0990194
42	7	0.203437	0.200134	0.364718	0.0823187	0.0963672	0.262739	0.0865881	0.134845	0.228186	0.137553
43	7	0.31718	0.184151	0.204086	0.104909	0.129253	0.194528	0.153709	0.183761	0.422395	0.107963
44	7	0.253191	0.195281	0.283915	0.0931347	0.121769	0.236909	0.0949026	0.159455	0.248154	0.187938
45	7	0.270086	0.21523	0.410605	0.153514	0.1132	0.220154	0.0487606	0.166897	0.343284	0.25147
46	7	0.293389	0.28298	0.312455	0.122899	0.18357	0.376008	0.155107	0.212327	0.259001	0.173123
47	7	0.237664	0.158301	0.299721	0.0974774	0.0739694	0.167169	0.106644	0.185991	0.427329	0.0402919
48	7	0.303958	0.249605	0.398974	0.1108	0.138992	0.279376	0.0462805	0.192412	0.364994	0.258182
49	7	0.328591	0.249653	0.334317	0.136242	0.12571	0.383751	0.138705	0.186106	0.355247	0.14191
50	7	0.396493	0.295379	0.427333	0.177503	0.115239	0.525527	0.103842	0.143905	0.562622	0.215648
1	8	-0.580391	-0.387982	-0.575433	-0.148741	-0.255464	-0.463853	-0.157552	-0.383727	-0.591888	-0.268969
2	8	-0.586691	-0.410383	-0.379359	-0.171107	-0.247632	-0.490781	-0.234642	-0.39852	-0.551881	-0.136518
3	8	-0.512132	-0.332015	-0.349739	-0.141279	-0.253241	-0.393612	-0.199933	-0.264168	-0.534482	-0.174537
4	8	-0.508631	-0.456277	-0.602848	-0.169599	-0.281349	-0.386396	-0.28919	-0.243233	-0.660339	-0.184033
5	8	-0.550914	-0.424555	-0.586399	-0.181297	-0.315761	-0.440762	-0.178003	-0.259389	-0.76072	-0.186254
6	8	-0.487501	-0.369177	-0.495811	-0.206515	-0.219545	-0.351833	-0.215433	-0.245352	-0.671422	-0.119863
7	8	-0.447682	-0.344429	-0.352182	-0.143988	-0.205502	-0.258978	-0.141457	-0.213656	-0.630383	-0.112698
8	8	-0.401716	-0.30343	-0.553988	-0.19184	-0.255615	-0.313302	-0.230612	-0.125309	-0.596687	-0.168026
9	8	-0.378664	-0.32099	-0.465677	-0.167264	-0.221892	-0.340307	-0.159124	-0.214441	-0.526666	-0.123442
10	8	-0.327259	-0.209745	-0.198681	-0.0983914	-0.120726	-0.270604	-0.0308909	-0.0941922	-0.472107	-0.0103146
11	8	-0.39764	-0.185102	-0.393749	-0.108054	-0.188147	-0.185839	-0.173971	-0.224331	-0.496961	-0.0758048
12	8	-0.324301	-0.229241	-0.321502	-0.110012	-0.120078	-0.232519	-0.0601774	-0.101615	-0.480447	-0.0603611
13	8	-0.19987	-0.173916	-0.283398	-0.0238453	-0.110149	-0.156863	-0.0133022	-0.0233014	-0.381943	-0.0597433
14	8	-0.203031	-0.184051	-0.297089	-0.0828711	-0.170785	-0.138329	-0.034374	-0.123903	-0.433143	-0.114839
15	8	-0.20524	-0.164221	-0.217065	-0.11634	-0.125556	-0.178567	-0.123868	-0.00774205	-0.391579	-0.0750561
16	8	-0.167728	-0.14318	-0.172636	-0.025049	-0.0479312	-0.0979569	-0.109077	-0.00685634	-0.285945	0.0172649
17	8	-0.094788	-0.0875228	-0.152244	0.00542506	-0.0309616	0.103742	0.0159665	-0.0824046	-0.244574	-0.0215196
18	8	-0.119026	-0.0488646	-0.0822845	0.0187754	-0.0487256	-0.0488867	0.0769304	-0.00412838	-0.200944	-0.0642602
19	8	-0.0402311	-0.0706157	0.0110709	-0.0848517	0.0143391	0.0207542	-0.125078	-0.0694251	-0.125487	-0.0423841
20	8	-0.043433	-0.0341326	0.0433567	0.0138567	0.00055098	-0.0235638	0.0285679	0.0672748	-0.0522416	-0.0146657
21	8	-0.0276181	-0.00371177	0.114517	0.0205693	-0.0138454	-0.0142996	-0.0412505	-0.100569	-0.0163132	0.143685
22	8	0.0385717	0.0768737	-0.0944976	-0.0273912	0.0244759	-0.0184135	0.0154745	0.0190454	0.059253	0.116697
23	8	-0.0377758	0.0413741	0.0293144	0.0234592	0.0106588	0.0530576	0.0509846	-0.0487483	0.0292361	0.0170025
24	8	0.043524	0.0305281	-0.108828	-0.0166328	0.0357084	-0.0277374	0.0552534	0.0236938	-0.0767192	0.20313
25	8	0.0956115	0.1333	-0.0403525	0.0558456	0.0117831	-0.112004	0.0701753	0.0958491	0.153246	0.144089
26	8	0.0954841	0.111477	0.058636	0.116589	0.0846588	0.0801872	0.0142043	0.100367	0.235597	0.147815
27	8	0.177794	0.129543	0.156527	-0.0098341	0.0590962	0.0339928	0.0155493	0.12964	0.0458108	0.143338
28	8	0.0245233	0.0843285	0.214057	0.0620039	0.0578817	0.0172902	0.113164	0.0251385	0.196812	-0.0124278
29	8	0.0544527	0.174301	0.129048	0.0672705	0.0493866	0.0298647	0.056428	0.114826	0.139637	0.133597
30	8	0.187239	0.159884	0.160593	0.107999	0.146609	0.122957	0.207794	0.0802081	0.284705	0.0664474
31	8	0.166736	0.100518	0.0964389	0.0255157	0.00939299	0.0511017	0.0192765	0.00832464	0.169614	0.187414
32	8	0.167617	0.116255	0.127319	0.0299831	0.0436813	0.108793	0.072792	0.0827188	0.13925	0.0966442
33	8	0.125923	0.105898	0.148723	0.108246	0.0623068	0.0856592	0.0376918	0.106782	0.185624	0.0999624
34	8	0.121262	0.157576	0.180402	0.0793936	0.0616793	0.152157	0.0526076	0.0923787	0.231143	0.0569466
35	8	0.221552	0.205587	0.161314	0.0847049	0.100422	0.302674	0.086432	0.000843301	0.178735	0.245403
36	8	0.162215	0.174038	0.213756	0.178556	0.141567	0.180952	0.18277	0.114436	0.285092	0.0888071
37	8	0.200861	0.147519	0.153911	0.0401155	0.0616535	0.161495	-0.0547074	0.237671	0.303664	0.055353
38	8	0.160438	0.178799	0.201472	0.0950333	0.106752	0.142878	0.0564915	0.15023	0.131093	0.245253
39	8	0.293277	0.16951	0.252095	0.115226	0.118241	0.114353	0.104594	0.224324	0.404618	0.124588
40	8	0.13165	0.144482	0.24382	0.0628968	0.111815	0.0374189	0.0924762	0.143748	0.210122	0.194547
41	8	0.365406	0.34846	0.434284	0.066668	0.233466	0.492606	0.0578775	0.253544	0.42041	0.160056
42	8	0.222271	0.150126	0.229241	0.0522698	0.102581	0.155436	0.0144678	0.138871	0.306746	0.125598
43	8	0.346574	0.25359	0.190735	0.126653	0.117515	0.262372	0.12473	0.21117	0.395592	0.230514
44	8	0.259485	0.239751	0.180295	0.0548207	0.0456883	0.119071	0.105775	0.149304	0.270855	0.203861
45	8	0.280854	0.206971	0.299871	0.139649	0.106495	0.250875	0.0761718	0.171278	0.309637	0.226586
46	8	0.296577	0.28116	0.337475	0.13424	0.183502	0.266032	0.18774	0.212765	0.363281	0.180791
47	8	0.247609	0.16615	0.364805	0.0870592	0.126927	0.106475	0.134386	0.15921	0.388846	0.130576
48	8	0.28138	0.234649	0.416183	0.0792695	0.102131	0.163439	0.0666504	0.18637	0.474591	0.175387
49	8	0.279049	0.225602	0.269475	0.161611	0.151043	0.275845	0.114844	0.175484	0.357186	0.223682
50	8	0.349493	0.275105	0.351479	0.190812	0.209051	0.365641	0.155125	0.222851	0.514188	0.212067
1	9	-0.462032	-0.344657	-0.526411	-0.117693	-0.226811	-0.354644	-0.162217	-0.218096	-0.491563	-0.217777
2	9	-0.433399	-0.366902	-0.418157	-0.10829	-0.259259	-0.346367	-0.176491	-0.282791	-0.472472	-0.234254
3	9	-0.504745	-0.403599	-0.428192	-0.0933154	-0.183709	-0.460824	-0.178173	-0.234481	-0.43298	-0.275662
4	9	-0.406772	-0.326286	-0.407023	-0.0712847	-0.256917	-0.330372	-0.150501	-0.157195	-0.480974	-0.229545
5	9	-0.449917	-0.321079	-0.500917	-0.109166	-0.244798	-0.389435	-0.117725	-0.191007	-0.529097	-0.17895
6	9	-0.378906	-0.317486	-0.493508	-0.130876	-0.114471	-0.276691	-0.111104	-0.210481	-0.527995	-0.143675
7	9	-0.364139	-0.302526	-0.408807	-0.0669888	-0.183035	-0.145712	-0.166818	-0.253463	-0.506878	-0.156238
8	9	-0.378664	-0.32099	-0.465677	-0.167264	-0.221892	-0.340307	-0.159124	-0.214441	-0.526666	-0.123442
9	9	-0.344526	-0.242754	-0.474416	-0.141222	-0.232392	-0.243157	-0.303754	-0.182432	-0.352801	-0.137749
10	9	-0.341542	-0.256071	-0.302987	-0.106072	-0.144625	-0.158088	-0.156638	-0.118755	-0.383297	-0.275276
11	9	-0.294399	-0.170523	-0.321966	-0.0499777	-0.0531253	-0.188205	-0.0467753	-0.131092	-0.365328	-0.0734012
12	9	-0.235265	-0.190654	-0.314824	-0.14771	-0.128221	-0.207622	-0.0722518	-0.0644186	-0.381504	-0.136254
13	9	-0.223712	-0.141987	-0.269153	0.0134065	-0.0702784	-0.150608	-0.000539325	-0.0942491	-0.246463	-0.115017
14	9	-0.22576	-0.155694	-0.200958	-0.048403	-0.104433	-0.177196	0.125319	-0.0296725	-0.441247	-0.111584
15	9	-0.201618	-0.125808	-0.072241	0.0175833	-0.0658776	-0.13848	-0.10336	-0.0166007	-0.252622	0.046949
16	9	-0.187106	-0.10512	-0.229393	-0.00895754	-0.130257	-0.195469	-0.0738202	-0.0377195	-0.21636	-0.0249021
17	9	-0.091207	-0.0442545	-0.181208	-0.00643138	-0.0327476	-0.143081	0.114149	-0.0227916	-0.145716	-0.0769325
18	9	-0.121152	-0.0947193	-0.162796	0.0115093	-0.0266023	-0.042446	-0.0449536	-0.0690174	-0.0683252	-0.0625259
19	9	-0.0522083	0.010771	-0.056947	0.0521338	-0.0384573	-0.0609933	-0.0558051	0.13957	-0.0138645	-0.0119248
20	9	-0.00141271	0.0489153	0.128453	0.023926	-0.0216154	-0.0864957	0.00879197	0.0541988	0.0141082	0.102257
21	9	-0.00210301	0.00989544	-0.0932153	0.0368157	0.0256242	-0.00169098	0.110368	-0.134562	-0.0192874	0.124552
22	9	0.0708324	0.0145449	-0.056462	0.00347271	-0.0242747	-0.121645	-0.041616	0.0240138	0.0710221	0.130481
23	9	0.0103263	0.00957438	0.0187392	0.0315989	0.0287044	-0.0588537	-0.131722	-0.00678784	0.0840189	0.212395
24	9	0.0545371	0.0307252	-0.0246519	-0.00512796	-0.00563619	0.000195129	0.0307648	0.019722	0.0418573	-0.0049757
25	9	0.0476839	0.109829	-0.188727	0.0058832	0.0409519	-0.0155387	0.0137354	0.0137826	0.0517458	0.170426
26	9	0.0531904	0.0973547	-0.0319418	0.0355701	0.0476125	0.0144075	0.00538743	0.082086	0.121698	0.168146
27	9	0.0347114	0.0511107	0.0347288	-0.0134328	0.0366243	-0.01424	0.0104096	0.000174533	0.0888687	-0.0489139
28	9	0.065943	0.098617	0.0961515	0.0602442	0.069542	0.0353865	0.0267923	0.0152794	0.163559	0.145019
29	9	0.055558	0.0487259	0.085946	0.0169999	0.0855159	0.108735	-0.0420316	0.124086	0.116947	-0.0231021
30	9	0.102321	0.0692151	0.0528471	-0.0231447	0.0371171	-0.0397954	0.108083	0.0626415	0.0917662	-0.0541674
31	9	0.0655828	0.146292	0.0456302	0.0452763	0.0839892	0.0739373	0.0448397	0.0914103	0.170577	0.0685207
32	9	0.133102	0.179838	-0.0366976	0.0383909	0.038907	0.380628	-0.00195412	0.0711703	0.0982341	0.0885624
33	9	0.126286	0.0781133	0.289877	0.0290806	0.0554826	-0.0170401	0.0372335	0.128056	0.162997	0.141423
34	9	0.170894	0.0825551	0.155621	-0.00485939	0.121263	0.0860299	0.0213409	0.044257	0.205851	0.128125
35	9	0.199714	0.215108	0.0400697	-0.0288286	0.1162	0.328982	0.0448294	0.0608423	0.168529	0.11507
36	9	0.180332	0.0600189	0.0438823	0.0320175	0.125231	0.0630168	0.0709507	0.1221	0.088914	0.0772934
37	9	0.181964	0.167971	0.160583	0.0207962	0.0954161	0.178642	0.00252646	0.172241	0.167864	0.157307
38	9	0.170685	0.196251	-0.0416362	0.0939616	0.123982	0.157624	0.0210407	0.152228	0.171826	0.220104
39	9	0.24428	0.223381	0.173042	0.181718	0.156847	0.290649	-0.0583152	0.278587	0.379793	0.208828
40	9	0.234391	0.149763	0.279227	0.0876819	0.15807	0.170811	0.0302593	0.215707	0.224224	0.246962
41	9	0.229915	0.249339	0.270026	0.144916	0.177551	0.45363	0.0620477	0.149347	0.297255	0.155626
42	9	0.253461	0.181244	0.245415	0.108335	0.127349	0.196283	0.120191	0.147061	0.244522	0.191796
43	9	0.238151	0.189179	0.263136	0.0477312	0.167191	0.138572	0.191982	0.148235	0.325785	0.151846
44	9	0.221253	0.163469	0.290267	0.0729317	0.0760508	0.0984616	0.0855909	0.204307	0.23506	0.219185
45	9	0.261352	0.184885	0.166697	0.0650762	0.185385	0.223769	0.0372569	0.169541	0.274273	0.23856
46	9	0.294005	0.245225	0.265194	0.185145	0.153916	0.33608	0.124075	0.22739	0.238438	0.261689
47	9	0.241687	0.190197	0.188892	0.159633	0.108999	0.130014	0.0841148	0.200807	0.384673	0.161587
48	9	0.252728	0.234618	0.186924	0.0881873	0.14406	0.190456	0.0882001	0.203281	0.376197	0.195385
49	9	0.372411	0.293765	0.251816	0.1062	0.0745243	0.358798	0.127287	0.196733	0.310744	0.220187
50	9	0.307843	0.27665	0.308475	0.146798	0.113128	0.344261	0.118397	0.13526	0.476768	0.179677
1	10	-0.457945	-0.325828	-0.360596	-0.118632	-0.190593	-0.321044	-0.0930265	-0.303045	-0.372833	-0.35526
2	10	-0.416673	-0.35424	-0.371906	-0.16707	-0.185582	-0.321186	-0.141151	-0.279579	-0.36274	-0.347996
3	10	-0.363277	-0.352546	-0.394329	-0.145925	-0.193686	-0.260698	-0.244824	-0.247254	-0.404607	-0.230993
4	10	-0.376758	-0.374816	-0.445931	-0.0854103	-0.238625	-0.353644	-0.0879316	-0.268139	-0.518831	-0.163203
5	10	-0.387559	-0.365528	-0.463637	-0.164432	-0.231126	-0.289399	-0.174102	-0.27253	-0.533039	-0.229867
6	10	-0.38866	-0.281325	-0.276376	-0.141097	-0.207231	-0.293132	-0.12847	-0.151778	-0.501136	-0.139408
7	10	-0.327741	-0.266972	-0.328435	-0.041874	-0.162592	-0.169495	-0.0779662	-0.188105	-0.480392	-0.138127
8	10	-0.327259	-0.209745	-0.198681	-0.0983914	-0.120726	-0.270604	-0.0308909	-0.0941922	-0.472107	-0.0103146
9	10	-0.341542	-0.256071	-0.302987	-0.106072	-0.144625	-0.158088	-0.156638	-0.118755	-0.383297	-0.275276
10	10	-0.190559	-0.177296	-0.363928	-0.0937596	-0.00299301	-0.127414	0.0270472	-0.153762	-0.34164	-0.04175
11	10	-0.297735	-0.203735	-0.40955	-0.0639298	-0.14677	-0.153482	-0.183656	-0.114625	-0.428352	-0.0755174
12	10	-0.250592	-0.153959	-0.415222	-0.0183441	-0.148267	-0.19554	-0.0668234	0.02152	-0.422066	-0.100149
13	10	-0.292963	-0.134464	-0.307542	-0.0593617	-0.0855802	-0.137732	0.0338739	-0.0627308	-0.342326	-0.175799
14	10	-0.220575	-0.160291	-0.265155	-0.105552	-0.0617717	-0.150807	0.0303479	-0.0750841	-0.450397	-0.164829
15	10	-0.197097	-0.134005	-0.339978	-0.0525576	-0.115673	-0.0770917	-0.172492	-0.0883783	-0.283075	-0.01205
16	10	-0.105947	-0.136525	-0.261746	-0.156067	-0.0894061	-0.107427	-0.10291	-0.171903	-0.322052	-0.0373495
17	10	-0.117882	-0.0948012	-0.211691	0.0629127	-0.0104519	-0.185181	0.0958738	0.0309409	-0.186386	-0.016423
18	10	-0.135024	-0.0457526	-0.139768	-0.051091	-0.0640347	-0.0592186	0.017748	-0.120872	-0.230977	-0.0441819
19	10	-0.0965381	-0.0525414	-0.0191031	0.0108606	0.024222	0.0709847	0.02587	-0.0650635	-0.191107	-0.00574146
20	10	-0.0824663	0.0287704	-0.0832629	0.011713	0.00444843	0.0409963	-0.079377	0.0204449	-0.0843838	0.0454372
21	10	0.00272476	-0.0350278	0.0663119	-0.000136548	-0.043328	-0.0362843	-0.00787285	-0.0920263	-0.0255968	0.0784869
22	10	-0.0113165	0.00111738	-0.159808	-0.0163107	-0.0798451	-0.115943	-0.00749631	-0.0360286	-0.025279	-0.0366028
23	10	-0.0276903	0.018915	-0.0393828	-0.0199066	-0.0242766	-0.0669841	-0.0185103	-0.0429631	-0.000159503	-0.0105776
24	10	-0.0160252	-0.0239343	0.114361	0.0564905	0.0197761	-0.0317275	0.00752339	-0.0910256	0.0134548	0.156094
25	10	0.0271017	0.0569084	0.0483734	0.0179036	0.0929179	-0.0342161	0.031991	0.122644	0.0998198	0.0374306
26	10	-0.0256614	0.0992982	0.0244501	0.0715215	0.0134295	-0.00799858	0.146053	0.0160971	0.0614901	0.053897
27	10	0.0150481	0.0419667	-0.032467	0.0126816	-0.000143582	0.0557258	-0.107285	0.00735202	0.0121369	0.0350783
28	10	0.026157	0.0934354	0.195315	-0.0219568	-0.037552	0.0632808	-0.0074376	-0.0184651	0.0527283	0.0448616
29	10	0.0825577	0.0897886	0.180239	0.0421411	0.0500778	0.101026	0.0993534	0.0285182	0.178074	0.000471904
30	10	0.0721551	0.0751518	-0.0242659	0.0841177	-0.0181154	0.071706	0.128268	-0.0167062	0.128553	0.0108125
31	10	0.104352	0.0695971	-0.0467482	0.0379034	0.00715013	0.133514	0.0389749	0.040585	0.0313816	0.100023
32	10	0.113695	0.14398	0.0719553	0.0603704	0.086612	0.201823	0.0619372	0.00889101	0.0872872	0.129684
33	10	0.0864841	0.0621334	0.21745	0.0414723	0.0521327	0.0413831	0.0277913	0.144726	0.125515	-0.0502747
34	10	0.0902285	0.0692146	0.132518	-0.0190774	0.0102511	0.0223836	-0.0132253	0.0211424	0.0703929	0.0538652
35	10	0.14115	0.141491	0.236978	-0.0188096	0.0305463	0.162692	0.00465532	0.0561053	0.0377584	0.107591
36	10	0.159159	0.117203	0.0150133	0.053899	0.0699174	0.12774	0.0897605	0.098929	0.210342	0.0192201
37	10	0.181811	0.118075	0.124156	0.0908487	0.0518709	0.127519	0.111613	0.147918	0.105636	0.190736
38	10	0.119075	0.116454	0.0900448	0.0472685	0.0399284	0.0529605	0.00377259	0.151094	0.189267	0.0407591
39	10	0.227968	0.17517	0.242652	0.0745937	0.15793	0.15779	0.100158	0.0590108	0.33033	0.166311
40	10	0.142128	0.114312	0.292602	0.0261464	0.106221	0.107534	0.103121	0.0680568	0.103754	0.20112
41	10	0.258413	0.193528	0.162956	0.115634	0.122257	0.321341	0.136098	0.0765399	0.296148	0.0930192
42	10	0.173967	0.163763	0.161904	0.0176974	0.11426	0.173518	0.0332001	0.237201	0.0927952	0.156151
43	10	0.303541	0.249832	0.317217	0.144333	0.165629	0.309746	0.171269	0.212675	0.266858	0.177396
44	10	0.232129	0.150162	0.356584	0.0562905	0.0880583	0.187752	0.0649181	0.145417	0.245897	0.125078
45	10	0.191136	0.14825	0.246992	0.0561132	0.0564552	0.106701	0.0145518	0.108749	0.237064	0.188697
46	10	0.180022	0.212768	0.270274	0.0839597	0.0699586	0.277915	0.0715443	0.155694	0.235733	0.0620656
47	10	0.189178	0.119027	0.269799	0.0199802	0.0327616	0.0633765	0.00530872	0.143052	0.226388	0.120162
48	10	0.241501	0.173174	0.245506	0.0791844	0.0924906	0.129092	0.0350527	0.116762	0.361454	0.187361
49	10	0.274218	0.235594	0.318543	0.117762	0.148833	0.328043	0.142289	0.172691	0.313104	0.203139
50	10	0.314963	0.22954	0.367541	0.141694	0.118724	0.314551	0.153432	0.175336	0.345234	0.167487
1	11	-0.410107	-0.224248	-0.380614	-0.123286	-0.183366	-0.26387	-0.122394	-0.291784	-0.358648	-0.157779
2	11	-0.426183	-0.255196	-0.33276	-0.112745	-0.177285	-0.281672	-0.158678	-0.31845	-0.328015	-0.160141
3	11	-0.371069	-0.270921	-0.476958	-0.110204	-0.149862	-0.278044	-0.177069	-0.18289	-0.367622	-0.154546
4	11	-0.412252	-0.298908	-0.449592	-0.125818	-0.229352	-0.285684	-0.215343	-0.300251	-0.451929	-0.137934
5	11	-0.425766	-0.248175	-0.298274	-0.156724	-0.156559	-0.221326	-0.151356	-0.279359	-0.503855	-0.123897
6	11	-0.402268	-0.319919	-0.420139	-0.133026	-0.215891	-0.286176	-0.232761	-0.188328	-0.506162	-0.147288
7	11	-0.316992	-0.243985	-0.443436	-0.174722	-0.218757	-0.189969	-0.136393	-0.296268	-0.45205	-0.159891
8	11	-0.39764	-0.185102	-0.393749	-0.108054	-0.188147	-0.185839	-0.173971	-0.224331	-0.496961	-0.0758048
9	11	-0.294399	-0.170523	-0.321966	-0.0499777	-0.0531253	-0.188205	-0.0467753	-0.131092	-0.365328	-0.0734012
10	11	-0.297735	-0.203735	-0.40955	-0.0639298	-0.14677	-0.153482	-0.183656	-0.114625	-0.428352	-0.0755174
11	11	-0.305967	-0.16922	-0.438304	0.0199467	-0.0930063	-0.148412	-0.0777337	-0.194002	-0.281759	-0.0390015
12	11	-0.24269	-0.138637	-0.236262	-0.0698982	-0.125689	-0.188122	-0.0113386	-0.0957053	-0.361622	-0.0556962
13	11	-0.23801	-0.210293	-0.172826	-0.0388313	-0.088751	-0.200828	-0.0674615	-0.0949073	-0.266122	-0.142335
14	11	-0.222551	-0.158503	-0.145299	-0.0639416	-0.164388	-0.160494	-0.0165031	-0.149678	-0.383867	-0.0772112
15	11	-0.174301	-0.0851374	-0.135515	0.0442382	-0.0732123	-0.0249908	-0.0844266	0.0277469	-0.288859	-0.0137734
16	11	-0.227189	-0.187711	-0.200392	-0.0432191	-0.0387754	-0.149024	-0.064567	-0.0893704	-0.25517	-0.0708875
17	11	-0.137679	-0.0543611	-0.251486	-0.0141958	-0.166046	-0.104496	-0.0260459	-0.0600527	-0.22659	-0.0191965
18	11	-0.0969862	-0.0120413	-0.148433	-0.000569997	-0.0570421	-0.095904	0.0820538	-0.0579105	-0.166444	0.0118305
19	11	-0.0387469	-0.0587324	0.088555	-0.00901262	0.0222575	-0.0510203	0.022512	-0.039357	-0.143622	0.0727096
20	11	-0.0832911	-0.0271119	-0.133731	-0.0122115	-0.0539687	-0.130146	0.0901251	-0.0687602	-0.0814404	-0.055773
21	11	-0.0548334	-0.00593107	-0.0981539	-0.00461871	0.0210661	-0.107194	0.0520916	0.0454823	-0.0570257	0.0243809
22	11	-0.0139656	-0.0455034	-0.107472	-0.0358384	-0.0120696	-0.153139	-0.0291441	-0.00426092	-0.0365035	0.0740752
23	11	-0.0252144	-0.0662517	-0.00682192	0.0142854	-0.041035	-0.0950341	-0.0219894	-0.0427638	-0.0251632	0.00250481
24	11	0.0307032	0.00437361	-0.0358373	-0.0422324	0.0378756	-0.0494336	-0.0711443	-0.0253373	-0.0323448	0.126046
25	11	0.0165755	0.0715494	-0.0424052	0.0736237	0.0767514	0.074929	0.106494	-0.00832351	-0.00787717	0.157111
26	11	0.128709	0.127969	0.037096	0.0258658	0.105027	0.125142	0.183246	0.0623355	0.0975701	0.126675
27	11	0.024998	0.0453536	-0.0535819	0.0134242	-0.0469556	0.0275222	-0.0161769	0.0194034	-0.0214888	-0.00379738
28	11	-0.00584696	0.0350014	0.102658	-0.00991666	0.0373598	0.00544275	-0.00790941	0.0787918	0.0219325	0.052077
29	11	0.0609319	0.0287644	-0.0719341	0.0196332	-0.0112221	-0.0156301	-0.0130563	0.0377453	0.0828177	-0.0163755
30	11	0.132076	0.0851387	0.00391344	0.0936916	0.0702085	0.0485271	0.232351	-0.0166432	0.167001	0.0253091
31	11	0.0906649	0.0333275	0.131456	0.0903939	0.0706432	0.168669	0.0469595	0.0388826	0.0261842	0.0892179
32	11	0.0994402	0.0955989	0.168639	-0.00389799	0.0614082	0.154977	0.0486438	0.0642383	0.0749499	0.0785531
33	11	0.139739	0.0880945	0.0614927	0.103591	0.120139	0.0453346	0.110453	0.179729	0.186579	0.16045
34	11	0.106552	0.139956	0.0655642	0.0456945	0.0189985	0.152839	0.0507274	0.0707873	0.0567873	0.106879
35	11	0.10109	0.123441	0.0903394	0.0117886	0.0283476	0.203333	0.00925484	0.0403971	0.111554	0.0145776
36	11	0.108616	0.10367	0.0691143	0.0771104	0.119465	0.0450211	0.0600845	0.0228087	0.0992104	0.160304
37	11	0.117034	0.102045	0.182616	-0.00647003	0.0420415	0.0776761	-0.083365	0.240298	0.143801	0.0735034
38	11	0.116385	0.0848254	0.16191	-0.00894821	0.0541273	0.149864	-0.00926366	0.052644	0.105837	0.037422
39	11	0.241203	0.156358	0.25075	0.107506	0.11428	0.185241	-0.00118852	0.238345	0.253175	0.169399
40	11	0.144388	0.130407	0.428251	-0.00941106	0.0802881	0.0743494	-0.0290029	0.0372363	0.240105	0.167251
41	11	0.202697	0.168144	0.239687	0.11924	0.188203	0.339002	0.154056	0.18646	0.189616	0.0466464
42	11	0.120992	0.0958348	0.288636	-0.0408181	0.0538153	0.0671714	-0.000623	0.125338	0.148002	0.0539495
43	11	0.221341	0.195489	0.21079	0.109179	0.147048	0.16075	0.143133	0.216436	0.286529	0.0286967
44	11	0.207426	0.159057	0.327592	0.114781	0.0932542	0.144545	0.235006	0.18095	0.196319	0.0942557
45	11	0.23061	0.193875	0.275683	0.114955	0.1269	0.0893169	0.216976	0.196432	0.231616	0.152236
46	11	0.279065	0.182448	0.302316	0.145485	0.130887	0.314096	0.174739	0.183377	0.278175	0.086245
47	11	0.14058	0.183271	0.23599	0.105174	0.0841148	0.0780397	0.0580893	0.135754	0.458395	0.116354
48	11	0.160489	0.133306	0.314367	0.0358915	0.13912	0.108632	0.000406316	0.245878	0.281586	0.0432668
49	11	0.290072	0.211265	0.267385	0.0447447	0.196304	0.361072	0.0996064	0.194199	0.30819	0.0651485
50	11	0.185009	0.179956	0.343752	0.0523943	0.14382	0.166278	-0.0236205	0.188803	0.419415	0.144341
1	12	-0.303669	-0.215136	-0.242714	-0.0610938	-0.149443	-0.179427	-0.116161	-0.190726	-0.318411	-0.1101
2	12	-0.371606	-0.264978	-0.298631	-0.104577	-0.176356	-0.363848	-0.0266933	-0.149391	-0.453346	-0.136505
3	12	-0.378899	-0.258568	-0.275154	-0.11734	-0.23135	-0.276569	-0.152411	-0.150294	-0.37992	-0.2346
4	12	-0.366736	-0.346538	-0.364549	-0.0885262	-0.234148	-0.270386	-0.101911	-0.177731	-0.560847	-0.149616
5	12	-0.348255	-0.292099	-0.294804	-0.0875203	-0.151903	-0.249941	-0.175115	-0.104377	-0.483704	-0.0685396
6	12	-0.389971	-0.276778	-0.253626	-0.0713961	-0.118689	-0.130975	-0.145445	-0.146554	-0.52621	-0.0773656
7	12	-0.383359	-0.222614	-0.289343	-0.0676576	-0.120668	-0.215459	0.0461886	-0.0939959	-0.469889	-0.169702
8	12	-0.324301	-0.229241	-0.321502	-0.110012	-0.120078	-0.232519	-0.0601774	-0.101615	-0.480447	-0.0603611
9	12	-0.235265	-0.190654	-0.314824	-0.14771	-0.128221	-0.207622	-0.0722518	-0.0644186	-0.381504	-0.136254
10	12	-0.250592	-0.153959	-0.415222	-0.0183441	-0.148267	-0.19554	-0.0668234	0.02152	-0.422066	-0.100149
11	12	-0.24269	-0.138637	-0.236262	-0.0698982	-0.125689	-0.188122	-0.0113386	-0.0957053	-0.361622	-0.0556962
12	12	-0.276341	-0.186753	-0.19309	-0.0695666	-0.135467	-0.0764504	0.000390344	-0.0849915	-0.395963	-0.177584
13	12	-0.176637	-0.149901	-0.157116	-0.0778501	-0.0367941	-0.23382	-0.0126519	0.0203237	-0.31129	-0.105185
14	12	-0.25534	-0.163288	-0.271142	-0.099225	-0.15946	-0.162626	-0.219312	-0.021917	-0.368849	-0.0170759
15	12	-0.201935	-0.168603	-0.122148	-0.0577894	-0.0782077	-0.144354	-0.0359481	-0.00321502	-0.335242	-0.0668423
16	12	-0.143355	-0.131903	-0.251678	0.0434264	-0.106002	-0.0381069	-0.00499231	-0.0158882	-0.306763	-0.0618775
17	12	-0.0990777	-0.0509672	-0.28314	-0.0463763	0.0366339	-0.147364	0.208543	0.0313155	-0.201312	-0.124327
18	12	-0.164587	-0.0573666	-0.163146	-0.0270571	-0.0132508	-0.0668227	0.0160831	-0.0839425	-0.233381	0.0704766
19	12	-0.102989	-0.0857943	-0.23943	-0.00253786	-0.0961118	-0.0741762	0.000302481	-0.00604872	-0.161753	-0.0491155
20	12	-0.05861	-0.033232	-0.0871727	0.0472298	0.00312829	-0.00456238	-0.0701012	0.0457778	-0.0838549	0.0125152
21	12	-0.0348057	0.00799614	0.00701913	0.0358573	0.0741495	-0.0538216	0.0483219	0.0612741	-0.0473814	0.0442136
22	12	-0.031428	-0.0569855	-0.0544785	0.0146667	0.00589172	-0.0778095	0.0366092	-0.0123893	-0.0322531	0.0463231
23	12	-0.0481887	-0.00745185	0.089844	0.000921647	0.0940904	-0.0586404	0.0678253	-0.0113445	-0.105595	0.134813
24	12	0.0406011	0.013325	0.0588533	0.0821743	0.0397125	0.023488	-0.000856893	-0.0105192	0.058754	0.178877
25	12	0.0958695	0.0852054	0.0579205	0.145602	0.0501683	0.0965883	0.145734	0.10727	0.0612902	0.0137604
26	12	0.0260837	0.00476886	-0.115314	-0.00488883	-0.0149743	-0.00575231	-0.0550729	-0.0898389	0.118854	0.101454
27	12	0.0487122	0.00803853	0.194942	-0.086637	-0.00931216	-0.0737933	0.10368	-0.0308167	-0.0405655	-0.0114623
28	12	0.0469904	0.104482	-0.0119075	0.035512	0.0514581	0.0231946	0.0947234	0.0868827	0.0929874	0.0774684
29	12	0.0981176	0.116485	0.147912	0.0848388	0.0816302	0.0739974	0.109114	0.0619654	0.165196	0.0956143
30	12	0.0614044	0.123856	0.095921	0.0968578	0.10548	0.0664635	0.1851	0.00942276	0.26734	0.000239678
31	12	0.132798	0.0897258	0.0665766	0.064608	0.0180106	0.05704	0.106481	0.0586818	0.0927929	0.1484
32	12	0.126236	0.142329	0.235091	0.109001	0.0724038	0.218418	0.119089	0.0544605	0.158238	0.0947772
33	12	0.130001	0.0567926	0.0369238	0.0523445	0.029011	0.00445202	0.014858	0.107271	0.171991	0.0514004
34	12	0.134805	0.0927753	0.111389	0.0358163	0.119461	0.0928851	0.0986644	0.120146	0.155273	0.0513614
35	12	0.126497	0.0552289	0.107962	0.0244782	0.0485371	0.247084	0.0416542	-0.0176575	0.138324	0.0453384
36	12	0.206923	0.133022	0.159737	0.0678219	0.131781	0.122887	0.0724861	0.167269	0.263882	0.05639
37	12	0.188149	0.126187	0.13223	0.102188	0.0489149	0.119951	-0.0214551	0.215676	0.254804	0.12759
38	12	0.1326	0.165414	0.111931	0.0384214	0.0994709	0.108027	0.0371905	0.0636276	0.184204	0.123181
39	12	0.242467	0.209732	0.372012	0.140569	0.11648	0.240404	0.135913	0.1797	0.374873	0.120944
40	12	0.219033	0.130148	0.169536	0.102188	0.120774	0.175412	0.0790583	0.179138	0.23935	0.220766
41	12	0.25818	0.191141	0.146175	0.126197	0.111529	0.327379	0.0908112	0.16635	0.335464	0.0487768
42	12	0.198582	0.138295	0.199556	0.0534662	0.0679684	0.16792	0.024545	0.04488	0.261874	0.110312
43	12	0.244331	0.149501	0.218437	0.12332	0.139289	0.194783	0.150931	0.129881	0.290902	0.135534
44	12	0.212413	0.148498	0.2874	0.0957987	0.0792381	0.108644	0.0949754	0.212957	0.260742	0.150453
45	12	0.179819	0.160107	0.173039	0.0753381	0.0767473	0.119993	0.0757237	0.151942	0.215514	0.128318
46	12	0.299851	0.241164	0.213938	0.11702	0.148713	0.31471	0.205953	0.231109	0.204456	0.186851
47	12	0.227661	0.14082	0.22057	0.0459489	0.023043	0.0668004	0.0269418	0.0919094	0.431406	0.0933416
48	12	0.193061	0.151465	0.220437	0.0947548	0.109954	0.149468	0.0854187	0.175598	0.368555	0.0919515
49	12	0.283236	0.163258	0.258465	0.119226	0.0843548	0.302936	0.132137	0.133281	0.324576	0.0587992
50	12	0.273496	0.197234	0.38059	0.0823079	0.134307	0.219921	0.142753	0.134308	0.477561	0.0985896
1	13	-0.265998	-0.170131	-0.30618	-0.0194125	-0.113695	-0.180285	-0.0475033	-0.061022	-0.352005	-0.112373
2	13	-0.302773	-0.163643	-0.322926	-0.062424	-0.144096	-0.148145	-0.116927	-0.130396	-0.314873	-0.110189
3	13	-0.265368	-0.141672	-0.256312	-0.0906731	-0.0887573	-0.114616	-0.0384346	-0.172016	-0.365903	-0.0921292
4	13	-0.286763	-0.206868	-0.308915	-0.0931496	-0.19793	-0.259234	-0.151592	-0.173234	-0.318493	-0.0896464
5	13	-0.293814	-0.19271	-0.223742	-0.0553461	-0.124691	-0.198806	-0.150341	-0.150671	-0.277188	-0.0327267
6	13	-0.219039	-0.157659	-0.192437	-0.0862117	-0.16302	-0.15138	-0.07755	-0.183432	-0.312638	-0.0508054
7	13	-0.303592	-0.201724	-0.299896	-0.110465	-0.0820777	-0.210428	-0.161208	-0.0756657	-0.376359	-0.0973551
8	13	-0.19987	-0.173916	-0.283398	-0.0238453	-0.110149	-0.156863	-0.0133022	-0.0233014	-0.381943	-0.0597433
9	13	-0.223712	-0.141987	-0.269153	0.0134065	-0.0702784	-0.150608	-0.000539325	-0.0942491	-0.246463	-0.115017
10	13	-0.292963	-0.134464	-0.307542	-0.0593617	-0.0855802	-0.137732	0.0338739	-0.0627308	-0.342326	-0.175799
11	13	-0.23801	-0.210293	-0.172826	-0.0388313	-0.088751	-0.200828	-0.0674615	-0.0949073	-0.266122	-0.142335
12	13	-0.176637	-0.149901	-0.157116	-0.0778501	-0.0367941	-0.23382	-0.0126519	0.0203237	-0.31129	-0.105185
13	13	-0.220526	-0.143992	-0.175384	-0.0634129	-0.0348644	-0.112754	-0.0203496	-0.117111	-0.237348	-0.12997
14	13	-0.2582	-0.117934	-0.195149	-0.111505	-0.172334	-0.10305	-0.0321928	-0.130958	-0.423904	-0.166944
15	13	-0.173021	-0.0747634	-0.261506	0.0195508	-0.00217257	-0.0387337	-0.0730608	0.00255802	-0.165418	-0.0529081
16	13	-0.11626	-0.102706	-0.279242	-0.0361216	0.0171167	-0.0729421	-0.0129049	0.0393886	-0.255136	-0.0487512
17	13	-0.0641233	-0.0725622	-0.248893	-0.00300416	0.0298442	-0.0553043	0.0551557	-0.0364736	-0.145467	-0.0395418
18	13	-0.131095	-0.0570322	-0.165341	0.0123095	-0.0331644	-0.0780285	0.0165278	-0.0244546	-0.200924	-0.147658
19	13	-0.0586005	-0.0674686	-0.120404	-0.0496958	-0.00110932	-0.0442908	-0.0685349	0.00614169	-0.168351	-0.0244181
20	13	-0.0586176	-0.0236515	0.0217983	0.0395651	-0.0338443	-0.0327935	0.100167	0.0674089	-0.0631259	-0.134553
21	13	-0.0711209	-0.0241881	-0.0780743	0.0100684	0.0620526	-0.0333041	0.0349588	0.0233396	-0.0733485	0.0483484
22	13	-0.0317144	0.00321138	-0.0503678	-0.0247838	-0.0687703	-0.0455448	-0.0242538	-0.0157134	-0.086194	-0.0158194
23	13	-0.0662482	-0.0129539	-0.0713387	-0.0310156	0.0498906	-0.0744492	-0.0755984	-0.0587269	0.0315009	0.0639216
24	13	0.0916078	0.0245131	-0.0365487	0.0978034	0.130471	0.0527287	0.0849604	0.0490097	0.0634897	0.178335
25	13	0.0593124	0.131982	0.0823012	0.0207063	0.0105478	-0.0291136	-0.0241262	0.109121	0.115006	0.0416188
26	13	0.0686593	0.0727283	0.08647	0.0181298	0.0564116	0.0090437	0.0292499	0.0457636	0.0611756	0.105595
27	13	0.0488807	0.0382827	0.0317231	0.0258025	0.00465193	-0.0145405	-0.00248934	0.045776	0.116129	0.0154406
28	13	0.0217208	0.0750497	0.016725	0.0374917	-0.0312068	-0.00131916	0.0420321	0.0747919	0.0465011	0.0608312
29	13	-0.00421492	0.0761975	0.0448171	0.0346896	0.0711243	0.022125	-0.022173	-0.0381034	0.121449	0.111363
30	13	0.131835	0.13065	0.21301	0.090192	0.0870478	0.0228589	0.0213769	0.152844	0.181047	0.124877
31	13	0.01502	0.0345867	-0.0834251	0.0129428	0.0392685	0.0611742	-0.0414338	0.058071	0.0234616	0.0387642
32	13	0.110153	0.155357	-0.0312294	0.0168716	0.0322652	0.0875852	0.050763	0.111023	0.0844691	0.0691995
33	13	0.0318343	0.125345	0.0898273	0.000418847	0.0139154	0.0155357	0.0104407	0.084834	0.121082	0.0954352
34	13	0.110583	0.130314	0.109568	-0.00205494	-0.0243835	-0.055604	-0.0229565	0.105473	0.193311	0.072987
35	13	0.154773	0.136818	0.024323	0.151037	0.0655836	0.245358	0.048975	0.109734	0.124158	0.146342
36	13	0.166195	0.205628	0.0747792	0.0135886	0.0860524	0.145711	0.098682	0.134238	0.18018	0.0573877
37	13	0.0893427	0.0945415	0.155097	0.0614808	0.0732087	0.035301	-0.10508	0.296283	0.120753	0.126276
38	13	0.109066	0.0973702	0.203051	0.0627843	0.0289716	-0.00654836	0.00269767	0.1051	0.241557	-0.0174667
39	13	0.152565	0.112445	0.0831207	0.0691048	0.103937	0.126701	0.0466182	0.101061	0.287484	0.0865872
40	13	0.0762837	0.105108	0.23872	0.0374957	0.0190442	-0.00533652	-0.0247463	0.101367	0.153373	0.104518
41	13	0.176252	0.225599	0.157491	0.0635809	0.110931	0.330771	0.0508131	0.147691	0.22386	0.0787983
42	13	0.0828273	0.122513	0.0526778	-0.0302369	0.0471946	0.0168373	-0.0589187	0.212077	0.130512	0.0569368
43	13	0.256032	0.218901	0.211112	0.108612	0.161934	0.219316	0.13744	0.192041	0.311713	0.0956353
44	13	0.194169	0.126759	0.311196	0.0414253	0.0678943	0.0366817	0.0617897	0.180746	0.175824	0.13713
45	13	0.135553	0.101814	0.19183	0.0342113	0.0214512	0.0628546	-0.0682332	0.11263	0.211207	0.177474
46	13	0.218631	0.131158	0.235119	0.0204306	0.113143	0.277679	0.0831719	0.0967246	0.179098	0.0583972
47	13	0.136664	0.135892	0.214038	0.00320927	-0.00404329	-0.00818842	-0.014623	0.207971	0.350191	-0.043749
48	13	0.203016	0.175583	0.306974	0.0478406	0.112171	0.152733	0.0716603	0.136818	0.316272	0.0881642
49	13	0.202192	0.191845	0.338143	0.0664971	0.117153	0.243341	-0.0123295	0.148277	0.329463	0.0990959
50	13	0.181717	0.135026	0.247221	0.0579751	0.114123	0.192108	-0.0667473	0.223689	0.27809	0.140661
1	14	-0.197143	-0.139852	-0.228706	0.027821	0.00390283	-0.120705	0.148979	-0.00340107	-0.331558	-0.110711
2	14	-0.258945	-0.159493	-0.207389	-0.110277	-0.103248	-0.134573	-0.125448	-0.198304	-0.356287	-0.0573764
3	14	-0.237581	-0.101812	-0.306352	-0.0144669	-0.0688202	-0.156234	0.0247866	-0.0448165	-0.31853	-0.0481887
4	14	-0.303069	-0.114761	-0.337909	-0.119738	-0.126407	-0.252644	0.0175603	-0.234027	-0.281495	-0.107319
5	14	-0.254135	-0.189473	-0.169733	-0.0820971	-0.143058	-0.150452	-0.0010417	-0.155528	-0.480539	-0.0189762
6	14	-0.211001	-0.207295	-0.217511	-0.0869996	-0.185111	-0.117837	-0.0848185	-0.141156	-0.404963	-0.0668912
7	14	-0.220222	-0.204158	-0.233612	-0.106921	-0.0700707	-0.119059	-0.0827971	-0.0896562	-0.472068	-0.0600199
8	14	-0.203031	-0.184051	-0.297089	-0.0828711	-0.170785	-0.138329	-0.034374	-0.123903	-0.433143	-0.114839
9	14	-0.22576	-0.155694	-0.200958	-0.048403	-0.104433	-0.177196	0.125319	-0.0296725	-0.441247	-0.111584
10	14	-0.220575	-0.160291	-0.265155	-0.105552	-0.0617717	-0.150807	0.0303479	-0.0750841	-0.450397	-0.164829
11	14	-0.222551	-0.158503	-0.145299	-0.0639416	-0.164388	-0.160494	-0.0165031	-0.149678	-0.383867	-0.0772112
12	14	-0.25534	-0.163288	-0.271142	-0.099225	-0.15946	-0.162626	-0.219312	-0.021917	-0.368849	-0.0170759
13	14	-0.2582	-0.117934	-0.195149	-0.111505	-0.172334	-0.10305	-0.0321928	-0.130958	-0.423904	-0.166944
14	14	-0.159486	-0.181199	-0.238019	-0.055872	-0.0867934	-0.0723683	-0.0489105	-0.096226	-0.363117	-0.142891
15	14	-0.116293	-0.0634556	-0.0699771	-0.00998484	-0.0385587	-0.0616635	-0.0224935	0.0331306	-0.263715	-0.00400637
16	14	-0.188113	-0.138059	-0.164224	0.0137035	-0.0186988	0.00612925	-0.0196079	-0.0814568	-0.305728	-0.0528787
17	14	-0.0954038	-0.0289476	-0.273387	-0.0128148	0.0147626	0.00313338	-0.00428984	-0.0762453	-0.15044	-0.0283174
18	14	-0.0828611	-0.0597629	-0.180187	0.0234353	-0.0337049	-0.0867569	0.047878	-0.07214	-0.17897	-0.0364494
19	14	-0.0354521	-0.0507783	-0.115527	0.0573644	0.0301909	0.0184779	0.067174	0.00543562	-0.140475	0.0499337
20	14	-0.12115	-0.0289494	0.0585527	-0.0209489	-0.0409625	-0.0356757	-0.130057	-0.020673	-0.0592459	-0.0462363
21	14	0.0114514	0.0113492	0.219864	0.00992475	0.0197073	-0.144075	0.066702	0.00265938	0.0184516	0.139788
22	14	0.00820296	-0.00957395	0.0646263	0.0159765	0.0360114	0.0295233	0.0170676	-0.100883	-0.0144021	-0.00504402
23	14	-0.0401156	-0.0680546	-0.177853	0.012223	0.00728502	-0.0116048	-0.12377	0.0577725	0.0233913	0.0045143
24	14	-0.00299512	0.0206471	-0.0840522	-0.0246466	-0.011857	-0.0438049	0.0479531	-0.000463249	0.0467579	-0.00452781
25	14	0.0461502	0.0809904	-0.0131113	0.038035	0.024992	0.0430017	0.0879278	0.00617675	0.0273979	0.0562215
26	14	0.059558	0.0578586	0.0669025	0.0242889	0.0694913	-0.0328985	0.00201319	0.0970829	0.0997678	0.146994
27	14	0.0535998	0.0662552	0.0461561	-0.00966143	-0.0285151	-0.0306057	0.127228	-0.0186838	0.0444267	0.00275412
28	14	0.0572788	0.0470166	0.0274609	0.0802624	0.0835481	-0.0376962	0.111726	0.0574321	0.124653	0.0537502
29	14	0.0106945	0.0368387	0.0778569	0.0404007	-0.0449976	0.0190751	0.076092	0.0143029	0.00361093	-0.0157601
30	14	0.0572532	0.102726	0.0467167	0.025453	0.126687	0.0251081	0.096993	0.0727905	0.156316	0.0123125
31	14	0.0768308	0.105251	0.142757	0.0418814	0.0401757	0.157106	0.0358639	0.0173259	0.116898	0.00754082
32	14	0.0935009	0.121415	0.154634	0.0536044	0.155335	0.203104	0.107194	0.130744	0.160548	0.00337989
33	14	0.0734572	0.0807363	0.249611	0.0134943	0.00870962	0.0104604	0.0193993	0.0750083	0.102178	0.0762049
34	14	0.058166	0.0456865	0.0497414	-0.00716798	-0.00335488	0.0042327	-0.022641	0.0476885	0.105659	-0.0276629
35	14	0.0619071	0.0639647	0.0563418	-0.0212802	-0.0126105	0.0886082	0.00631805	0.0321797	0.0173041	0.00404528
36	14	0.100025	0.0666089	0.0649432	0.0365028	0.135158	0.158653	0.0101813	0.0983952	0.145088	0.033755
37	14	0.130712	0.0895748	0.0316656	0.0770729	0.0895445	0.05118	-0.00350763	0.209125	0.248796	0.0212693
38	14	0.0993258	0.138359	-0.0558334	-0.0329212	0.0580638	0.0218973	0.0866043	0.0663117	0.049843	0.0845858
39	14	0.223718	0.11786	0.316879	0.0628654	0.0611206	0.197782	0.0168445	0.139362	0.326671	0.0748045
40	14	0.0877676	0.0785674	0.24076	0.00490474	0.0246362	-0.0302538	0.0952237	0.097875	0.0906384	0.0720346
41	14	0.238324	0.161846	0.00317179	0.0453031	0.129607	0.164318	0.0580008	0.226951	0.251572	0.0335524
42	14	0.131524	0.042051	0.265514	0.0377547	0.0739214	0.0752945	0.0398171	0.0722383	0.157857	0.0601797
43	14	0.170157	0.115163	0.0337546	-0.0133914	0.08064	0.0375625	0.123812	0.207578	0.214244	-0.026792
44	14	0.254866	0.141376	0.237077	0.066509	0.065802	0.0690397	0.21667	0.168362	0.234523	0.0792353
45	14	0.125995	0.177638	0.251018	0.0465093	0.0660407	-0.0105082	0.0795172	0.135826	0.301378	0.166743
46	14	0.275703	0.192789	0.308086	0.137884	0.107329	0.301741	0.189464	0.265104	0.238862	0.0481587
47	14	0.178591	0.131062	0.139272	0.0609415	0.0988633	0.0515919	0.0978217	0.214169	0.242193	0.00503438
48	14	0.122511	0.117837	0.191048	0.0639434	0.0571404	-0.00229382	0.0794572	0.167643	0.234823	0.075726
49	14	0.202222	0.13543	0.15452	0.0435332	0.0896608	0.12375	0.118454	0.0758585	0.338359	0.029372
50	14	0.225497	0.136848	0.358027	0.0923658	0.086145	0.105572	0.0426459	0.162467	0.384145	0.161819
1	15	-0.254926	-0.110295	-0.293587	-0.0471712	-0.119217	-0.160624	-0.0429053	-0.0752938	-0.296886	-0.0602871
2	15	-0.239229	-0.166892	-0.2231	-0.0939199	-0.167887	-0.121576	-0.090646	-0.140584	-0.306139	-0.113914
3	15	-0.249299	-0.128544	-0.24041	-0.0534088	-0.0902318	-0.0913899	-0.110212	-0.109835	-0.279319	-0.163524
4	15	-0.262166	-0.192918	0.038298	-0.0446405	-0.113257	-0.121588	-0.0660012	-0.14448	-0.296498	-0.0948136
5	15	-0.238056	-0.139904	-0.167064	-0.0977718	-0.0917435	-0.202513	-0.0931147	-0.173516	-0.270837	-0.0629492
6	15	-0.257246	-0.129548	-0.230982	-0.0618988	-0.102008	-0.034852	-0.00668339	-0.0575599	-0.368377	-0.126098
7	15	-0.181871	-0.0830231	-0.26174	-0.119172	-0.111512	-0.0593387	-0.0645931	-0.0396472	-0.379975	-0.0626776
8	15	-0.20524	-0.164221	-0.217065	-0.11634	-0.125556	-0.178567	-0.123868	-0.00774205	-0.391579	-0.0750561
9	15	-0.201618	-0.125808	-0.072241	0.0175833	-0.0658776	-0.13848	-0.10336	-0.0166007	-0.252622	0.046949
10	15	-0.197097	-0.134005	-0.339978	-0.0525576	-0.115673	-0.0770917	-0.172492	-0.0883783	-0.283075	-0.01205
11	15	-0.174301	-0.0851374	-0.135515	0.0442382	-0.0732123	-0.0249908	-0.0844266	0.0277469	-0.288859	-0.0137734
12	15	-0.201935	-0.168603	-0.122148	-0.0577894	-0.0782077	-0.144354	-0.0359481	-0.00321502	-0.335242	-0.0668423
13	15	-0.173021	-0.0747634	-0.261506	0.0195508	-0.00217257	-0.0387337	-0.0730608	0.00255802	-0.165418	-0.0529081
14	15	-0.116293	-0.0634556	-0.0699771	-0.00998484	-0.0385587	-0.0616635	-0.0224935	0.0331306	-0.263715	-0.00400637
15	15	-0.104283	-0.0604713	-0.292223	-0.0769264	-0.0651413	-0.0976863	-0.0404114	-0.0231365	-0.196429	-0.0498088
16	15	-0.13093	-0.0258552	-0.142647	0.0406036	-0.0547667	-0.0283784	0.0240154	0.0125	-0.22504	-0.0222903
17	15	-0.169064	-0.0846746	-0.166363	-0.00198956	0.0092567	-0.00402711	-0.0287394	-0.0407561	-0.147871	-0.129246
18	15	-0.132239	-0.0878765	-0.121928	0.0110207	-0.0509046	-0.0405206	-0.0530674	-0.0314742	-0.185258	-0.0743361
19	15	-0.0766387	-0.0744705	-0.0176342	0.0299664	-0.0545176	-0.0207439	-0.0802	-0.0168014	-0.127946	0.139917
20	15	-0.07558	-0.0388633	-0.0243373	0.0435376	0.0592755	-0.0106568	0.00398003	-0.0619574	-0.0120678	-0.020456
21	15	-0.0188679	-0.0170816	-0.0901876	-0.00333389	-0.0184861	-0.0547622	-0.0515184	-0.0353336	0.0120589	0.0152726
22	15	-0.0363317	0.059742	-0.0334293	0.0321879	0.0097791	-0.0313351	-0.0114218	-0.000351372	0.0742403	0.0500983
23	15	-0.0410117	-0.0388363	0.0369082	0.0753941	0.0245981	-0.0356791	0.0034145	-0.0308004	0.024764	-0.0172214
24	15	0.0291627	0.0161851	0.107626	0.0365514	0.0488037	-0.00158761	0.00568642	-0.0607111	0.126764	0.0580242
25	15	0.0546942	0.0333987	0.0542617	0.00187994	0.0375297	0.00776253	0.0246356	0.0240516	0.0219183	0.0174366
26	15	0.0474891	0.0459735	-0.0415365	-0.0263959	0.0153052	0.0100623	0.0139976	0.00266564	0.153506	0.0707216
27	15	0.0351996	0.00494084	0.147222	0.0479305	-0.0171036	-0.0548224	0.00355119	-0.0142089	0.00583459	0.0576626
28	15	0.00242804	0.0186866	-0.0339374	0.0522796	0.0380699	0.0598707	0.0851565	-0.0664493	0.0323675	0.0629329
29	15	0.102774	0.0160121	0.0177057	0.0508456	0.0978558	0.0358219	0.0841963	0.0110148	0.0898217	0.0197141
30	15	0.0203625	0.104927	0.0595618	0.112181	0.0231257	0.101166	0.136706	0.0543281	0.141567	0.0268654
31	15	0.112159	0.0818439	0.0981715	0.0711696	0.0742572	0.125127	0.0831669	0.0303775	0.110625	0.0951034
32	15	0.134727	0.126976	0.0390321	0.0210016	0.102307	0.259067	0.0129513	0.0745134	0.181732	0.0258535
33	15	0.165952	0.0931124	0.108827	0.0825476	0.113404	0.0839133	0.0979493	0.0579974	0.214816	0.142758
34	15	0.0358999	0.061348	0.0172634	0.0767492	0.0717446	0.0182868	0.0655374	0.0101107	0.140324	0.0821791
35	15	0.0687358	0.0937211	0.109633	0.00709067	0.021667	0.0740299	0.105336	0.0134628	0.0433552	0.0553353
36	15	0.184179	0.133837	0.0683973	0.0477681	0.0748077	0.171937	0.0783109	0.0749507	0.145328	0.0647772
37	15	0.131712	0.0664636	0.0386471	0.044025	-0.0226629	0.0598309	-0.0123587	0.156018	0.1309	0.0165188
38	15	0.0805961	0.00897225	0.0630224	-0.0124549	0.0401154	0.00491847	0.072535	0.0167754	0.175231	-0.00434
39	15	0.208872	0.114831	0.253202	0.074029	-0.00175665	0.10911	0.0403217	0.123436	0.288195	0.0394137
40	15	0.105124	0.0664054	-0.045299	-0.0575838	0.0315193	-0.00694056	-0.0494007	0.0529635	0.116963	0.0817897
41	15	0.14477	0.141894	0.131508	0.0820582	0.0874925	0.0965032	0.00813616	0.0778718	0.27807	0.147037
42	15	0.105456	0.044734	0.156865	0.0378445	-0.0076849	0.15248	-0.0317995	0.0839032	0.138268	0.00383292
43	15	0.118249	0.0994478	0.181057	-0.0334827	0.090575	0.0339225	0.0961716	0.0347835	0.240661	0.0226497
44	15	0.150525	0.150616	0.215623	0.0653503	0.100022	0.135772	0.0665934	0.0834778	0.207632	0.158456
45	15	0.130941	0.0832956	0.178332	0.0967304	0.094539	0.0410747	0.0489241	0.0942448	0.139638	0.166121
46	15	0.198325	0.150212	0.24255	0.0837656	0.0989325	0.326901	0.0424195	0.151343	0.19484	0.0474333
47	15	0.181805	0.0953329	0.202678	0.0288674	0.0535341	0.11855	0.0090673	0.165538	0.233456	0.0483896
48	15	0.100189	0.0751788	0.189168	0.0833586	0.0589066	0.0351069	-0.0103683	0.119539	0.200554	0.0699977
49	15	0.143202	0.142287	0.221417	0.0330779	0.067432	0.130118	0.00321935	0.107207	0.260193	0.162649
50	15	0.218418	0.138637	0.0780068	0.0614036	0.0794704	0.183707	0.0320409	0.179879	0.292365	0.0909289
1	16	-0.201397	-0.100595	-0.130239	0.0239803	0.0119401	-0.0384868	0.0358578	-0.105716	-0.239583	-0.000738094
2	16	-0.16661	-0.121288	-0.248298	-0.0069685	-0.0393041	-0.0958019	-0.0171112	-0.0846408	-0.261145	-0.00142207
3	16	-0.155101	-0.098013	-0.0885323	0.0525498	-0.0335949	-0.065409	-0.0307811	-0.0887393	-0.203175	0.077461
4	16	-0.118543	-0.113004	-0.288284	0.0314006	-0.0333959	0.0182635	0.000257506	-0.0769844	-0.1941	-0.0878563
5	16	-0.18568	-0.0358145	0.0154951	-0.0294624	-0.0643599	-0.095893	-0.0882906	-0.113695	-0.218429	0.0954007
6	16	-0.149897	-0.0895445	-0.174137	0.0113168	-0.0689885	-0.0101984	-0.0450611	-0.055303	-0.318404	-0.0603959
7	16	-0.179491	-0.0659368	-0.295185	-0.0427413	-0.101457	-0.105732	0.00501932	-0.136055	-0.28784	0.0612516
8	16	-0.167728	-0.14318	-0.172636	-0.025049	-0.0479312	-0.0979569	-0.109077	-0.00685634	-0.285945	0.0172649
9	16	-0.187106	-0.10512	-0.229393	-0.00895754	-0.130257	-0.195469	-0.0738202	-0.0377195	-0.21636	-0.0249021
10	16	-0.105947	-0.136525	-0.261746	-0.156067	-0.0894061	-0.107427	-0.10291	-0.171903	-0.322052	-0.0373495
11	16	-0.227189	-0.187711	-0.200392	-0.0432191	-0.0387754	-0.149024	-0.064567	-0.0893704	-0.25517	-0.0708875
12	16	-0.143355	-0.131903	-0.251678	0.0434264	-0.106002	-0.0381069	-0.00499231	-0.0158882	-0.306763	-0.0618775
13	16	-0.11626	-0.102706	-0.279242	-0.0361216	0.0171167	-0.0729421	-0.0129049	0.0393886	-0.255136	-0.0487512
14	16	-0.188113	-0.138059	-0.164224	0.0137035	-0.0186988	0.00612925	-0.0196079	-0.0814568	-0.305728	-0.0528787
15	16	-0.13093	-0.0258552	-0.142647	0.0406036	-0.0547667	-0.0283784	0.0240154	0.0125	-0.22504	-0.0222903
16	16	-0.0927263	-0.0879011	-0.0342019	-0.0776982	-0.11673	-0.0292448	-0.0168889	-0.198627	-0.225916	-0.0312024
17	16	-0.0491831	-0.0489293	-0.0745438	-0.0097774	0.0152521	-0.024272	0.0367732	-0.0593639	-0.104686	-0.138003
18	16	-0.105127	-0.0360423	-0.0869939	-0.0103249	-0.0269926	-0.0318091	0.0179818	-0.0430273	-0.119453	0.028058
19	16	-0.0742535	-0.030749	-0.0885934	-0.00804447	-0.0570612	0.0198517	0.00569005	-0.0686001	-0.13705	-0.0444747
20	16	-0.0428424	0.00898784	-0.0584173	0.0341071	-0.0200233	0.029058	0.0295087	-0.0658294	-0.0394661	-0.0108291
21	16	-0.0273602	-0.030027	-0.0709384	-0.0111606	-0.0235435	-0.0838498	-0.050773	-0.00888857	-0.0122146	-0.010362
22	16	-0.0872503	-0.0789869	0.103086	-0.0249104	-0.101325	-0.035887	-0.084299	-0.125811	-0.0563513	-0.0501776
23	16	-0.0225834	0.0715275	-0.143104	0.00554601	0.0406609	-0.016103	0.0384436	-0.0290684	0.0629407	0.0382517
24	16	0.0246113	0.0279639	0.0423436	0.0709824	0.0412606	0.104172	-0.0233048	-0.0385861	0.0574979	0.0505594
25	16	0.13081	-0.0203321	-0.0415436	0.018553	0.0960006	0.0193012	0.0683418	-0.0360351	0.0634348	0.0139842
26	16	0.0709848	0.0559182	0.0161372	-0.000346154	0.0615233	0.0478762	0.0988289	0.0136107	0.151829	0.00232855
27	16	0.0794423	0.0192951	0.0517075	0.0413636	-0.015856	-0.00419277	0.0210642	0.011442	-0.00451436	0.038043
28	16	0.0234084	0.0580576	-0.0359508	0.0129366	0.063663	-0.0315378	0.088045	0.0771698	0.0821768	0.0399303
29	16	-0.0124519	0.0257138	0.0906769	0.0171708	0.00804042	-0.00106418	0.0148592	-0.0152226	0.0822474	0.00272272
30	16	0.0620092	0.0683128	0.0566445	0.0676669	0.0946691	0.103961	0.0960617	-0.00547281	0.201073	0.0209865
31	16	0.0708625	-0.0254992	-0.0102138	0.0115321	0.0882276	0.107649	0.0239768	-0.0120741	0.0570839	-0.0103129
32	16	0.101055	0.0982936	-0.0452283	-0.00552793	0.0268698	0.173978	0.0782744	-0.0925682	0.136699	0.0411661
33	16	0.0637206	0.109865	0.0754839	0.0263607	0.0648024	0.0118079	0.0304738	0.104744	0.0795346	0.0570897
34	16	0.0948903	0.0386869	0.088505	0.035348	0.0749417	0.101475	0.0742597	0.00861148	0.11586	-0.00239372
35	16	0.0990851	0.0515145	0.292772	0.0630451	0.0570172	0.153795	0.0627137	0.0452597	0.0780784	0.0883492
36	16	0.0715777	0.00738596	0.0413575	0.0713856	0.00650894	0.137093	0.0842392	-0.0597919	0.182077	-0.115196
37	16	0.0820135	0.0575882	0.190392	0.082922	0.123714	0.112839	0.00373151	0.131228	0.148624	0.062183
38	16	0.0885212	0.0869723	0.170112	0.125908	0.0965858	0.0364405	0.0833989	0.0291046	0.124279	0.176694
39	16	0.174458	0.0627069	0.112558	0.025858	0.0869491	0.123618	0.00288694	0.067804	0.324593	0.0285865
40	16	0.160207	0.0580967	0.0169443	0.0812225	0.021485	0.0445963	0.131618	0.00701774	0.189762	0.110179
41	16	0.179294	0.106217	0.206943	0.0347518	0.0437916	0.217895	0.0453033	0.0192574	0.227925	-0.00402712
42	16	0.149322	0.0676824	0.135119	-0.01153	0.103302	0.130647	0.030741	0.0155532	0.223163	0.0374018
43	16	0.0692014	0.0692264	0.0744	0.0718421	0.0985261	0.0814988	0.0860158	0.0806569	0.202213	-0.014811
44	16	0.135003	0.126027	0.206237	-0.020123	0.115572	0.109021	0.107345	0.0810851	0.153755	0.0559349
45	16	0.149843	0.1133	0.0793857	0.0383052	0.0587258	0.0809897	0.0119959	0.101653	0.209238	0.113317
46	16	0.14062	0.161039	0.184568	0.0699992	0.0876968	0.243935	0.00583643	0.143368	0.136318	0.19848
47	16	0.153939	0.0509618	0.24865	0.00315298	0.0393399	0.186018	-0.0379766	0.0460237	0.28267	-0.0491707
48	16	0.203848	0.151148	0.274869	0.0179463	0.03073	0.0774799	0.0718956	0.166811	0.331572	0.0677446
49	16	0.162743	0.149983	0.270321	0.00375202	0.101705	0.183873	0.106981	0.140107	0.2479	-0.00447251
50	16	0.262812	0.209629	0.157628	0.0923557	0.108116	0.189699	0.127645	0.144287	0.345029	0.146148
1	17	-0.153221	-0.0255662	-0.241033	-0.0289329	-0.143234	-0.0703687	0.102431	-0.0309457	-0.214386	-0.17876
2	17	-0.106814	-0.107161	-0.142742	-0.000748603	-0.0496419	-0.0226452	0.0118782	-0.057346	-0.230511	-0.129726
3	17	-0.164324	-0.0653545	-0.179141	0.0323459	-0.00857461	0.0707148	0.139718	-0.0261512	-0.21351	-0.163659
4	17	-0.133193	-0.122803	-0.172643	0.00092084	-0.0449757	-0.107848	0.114248	-0.129931	-0.245138	-0.101787
5	17	-0.144334	-0.121899	-0.207119	-0.0255464	0.0528085	-0.0686809	0.120321	-0.111625	-0.180595	-0.0980258
6	17	-0.173522	-0.0373004	-0.112987	0.010778	-0.048361	-0.0961377	0.0443429	0.0894582	-0.185935	-0.0327079
7	17	-0.154176	-0.0894739	-0.368657	-0.0764432	-0.0183536	-0.103146	-0.0402828	0.00418007	-0.231047	-0.105418
8	17	-0.094788	-0.0875228	-0.152244	0.00542506	-0.0309616	0.103742	0.0159665	-0.0824046	-0.244574	-0.0215196
9	17	-0.091207	-0.0442545	-0.181208	-0.00643138	-0.0327476	-0.143081	0.114149	-0.0227916	-0.145716	-0.0769325
10	17	-0.117882	-0.0948012	-0.211691	0.0629127	-0.0104519	-0.185181	0.0958738	0.0309409	-0.186386	-0.016423
11	17	-0.137679	-0.0543611	-0.251486	-0.0141958	-0.166046	-0.104496	-0.0260459	-0.0600527	-0.22659	-0.0191965
12	17	-0.0990777	-0.0509672	-0.28314	-0.0463763	0.0366339	-0.147364	0.208543	0.0313155	-0.201312	-0.124327
13	17	-0.0641233	-0.0725622	-0.248893	-0.00300416	0.0298442	-0.0553043	0.0551557	-0.0364736	-0.145467	-0.0395418
14	17	-0.0954038	-0.0289476	-0.273387	-0.0128148	0.0147626	0.00313338	-0.00428984	-0.0762453	-0.15044	-0.0283174
15	17	-0.169064	-0.0846746	-0.166363	-0.00198956	0.0092567	-0.00402711	-0.0287394	-0.0407561	-0.147871	-0.129246
16	17	-0.0491831	-0.0489293	-0.0745438	-0.0097774	0.0152521	-0.024272	0.0367732	-0.0593639	-0.104686	-0.138003
17	17	0.0104764	0.000840252	-0.0505638	0.0132704	-0.0100088	-0.0661851	0.0576302	-0.0166281	-0.00231647	0.0604738
18	17	-0.0909569	-0.00701467	-0.150617	-0.0200404	0.0249527	-0.0588195	0.00989259	-0.030914	-0.0664591	-0.00665308
19	17	-0.058727	-0.0793859	-0.0558923	-0.0365788	-0.0342826	-0.140524	0.0732237	-0.0346962	-0.0809758	-0.0408659
20	17	-0.0521565	-0.0430459	0.00426574	0.0191055	-0.0335206	0.0181096	0.0713455	0.00635421	-0.0172357	-0.0777555
21	17	-0.010394	0.0215075	8.19439e-05	-0.0384459	0.0275652	-0.0175782	0.0502989	-0.0337627	-0.0192498	0.00726697
22	17	-0.0546717	0.0145822	-0.0567877	-0.0167462	-0.0536335	-0.0390471	-0.00670906	0.035431	-0.00141243	-0.0259582
23	17	0.00803418	-0.018472	-0.034273	0.0212227	-0.00118174	-0.110467	0.0844725	0.0342701	-0.0422914	0.0271878
24	17	0.000453963	0.104514	-0.126095	-0.036191	0.0537981	0.0402704	0.0853013	0.00209744	0.149485	-0.0334942
25	17	-0.00455021	0.0706649	-0.0411687	0.0153776	0.00954185	-0.0607089	0.0729273	-0.0211183	0.0974647	0.0373785
26	17	-0.00444462	0.064502	-0.0798898	0.0436066	0.0385038	0.0617236	0.130725	0.0119085	0.116904	-0.0133073
27	17	0.0299456	0.0375861	-0.034933	0.0487816	0.0107345	0.028458	0.0697678	-0.0471357	0.0437945	0.0420029
28	17	0.111592	0.00289193	-0.134232	0.0152431	0.018927	-0.00441704	0.118212	-0.0036273	0.0151162	0.0178724
29	17	0.0506848	0.085822	-0.00360879	0.029932	0.0535115	0.0151905	0.0951942	0.0802801	0.0769357	-0.0176947
30	17	0.103593	0.057449	-0.0506966	0.106309	0.0365226	0.0584756	0.0568618	0.100816	0.113617	0.04549
31	17	0.171568	0.0403075	-0.0278037	0.09807	0.130867	0.164305	0.13304	0.0649411	0.102557	0.0113542
32	17	0.166265	0.135626	0.172893	0.0585542	0.177647	0.220244	0.0786079	0.159417	0.158183	0.0864348
33	17	0.0739061	0.0598417	0.0121646	0.0451929	0.0998305	0.103289	0.0593896	0.0543721	0.084887	0.0657035
34	17	0.0695124	0.0991169	-0.00587649	0.0314278	-0.0398864	-0.016986	0.064922	0.105623	0.0837311	0.0345093
35	17	0.0617411	0.121861	0.0810658	0.057465	0.0753205	0.082777	0.0749855	0.0674901	0.0887385	0.0727912
36	17	0.180678	0.123059	0.148023	0.0436047	0.0713477	0.188262	0.106599	0.0433812	0.133488	-0.00584429
37	17	0.120991	0.107759	0.104246	0.120901	0.119105	0.185756	0.078387	0.191169	0.148634	0.08591
38	17	0.0889467	0.078866	0.0328043	0.0124705	0.0370393	0.0914555	-0.0496805	0.132963	0.114447	0.0219909
39	17	0.168465	0.131679	0.193968	0.0726004	0.152277	0.171873	0.122313	0.15398	0.157121	0.0504231
40	17	0.134478	0.063797	0.222568	0.0402268	0.0624554	0.193426	0.105715	0.094136	0.0684541	0.0520195
41	17	0.245282	0.107158	0.232483	0.0882857	0.0744698	0.174382	0.0203929	0.116042	0.242911	0.0793317
42	17	0.128899	0.0725867	0.114995	0.010971	0.0490602	0.118426	0.0433572	0.147022	0.113855	-0.013152
43	17	0.223521	0.167457	0.163874	0.0220863	0.189392	0.22502	0.133274	0.151942	0.211031	0.134571
44	17	0.204692	0.16168	0.138338	0.122302	0.138622	0.305532	0.146627	0.193363	0.156938	-0.0243934
45	17	0.101592	0.151354	0.20108	0.0459054	0.067502	0.17106	0.0277289	0.139916	0.241002	0.0565111
46	17	0.124321	0.137017	0.116607	0.121112	0.124462	0.234641	0.105796	0.141099	0.166649	0.0337872
47	17	0.0962812	0.0760581	0.134256	0.108664	-0.0054404	0.140771	-0.00930691	0.139428	0.192519	-0.0779697
48	17	0.161739	0.185609	0.109284	0.0401628	0.0536205	0.123607	0.0201914	0.165021	0.240021	0.0428911
49	17	0.176924	0.112101	0.305023	0.0566397	0.0494867	0.264886	0.0260474	0.0680621	0.166988	0.072368
50	17	0.221823	0.139731	0.190847	0.0490024	0.0912224	0.1678	0.0849093	0.112177	0.253136	0.073246
1	18	-0.0640468	0.00803193	-0.149256	0.0230675	-0.0424503	-0.0565241	-0.0598031	0.0442438	-0.0610496	0.0165697
2	18	-0.0831839	-0.0383641	0.000695386	0.0220113	-0.0129454	-0.027939	-0.00228977	-0.0364079	-0.115256	0.0483011
3	18	-0.110558	-0.0341141	0.015462	0.00439465	-0.0872824	0.0206203	-0.0355411	-0.0906595	-0.1716	-0.0129532
4	18	-0.133793	-0.0767703	-0.208799	-0.0509965	-0.0475254	0.0445042	-0.0681862	-0.171102	-0.185003	-0.0566106
5	18	-0.11997	-0.0992108	-0.15826	-0.033019	-0.0231766	-0.0754636	-0.0647636	-0.00604222	-0.28522	0.111318
6	18	-0.110534	-0.0684525	-0.116935	0.00415286	-0.054678	0.00783091	0.043347	-0.0896061	-0.18929	-0.0138197
7	18	-0.12975	-0.115659	-0.272785	-0.0770599	-0.0775657	-0.0336437	-0.0770172	-0.0609754	-0.339201	-0.043447
8	18	-0.119026	-0.0488646	-0.0822845	0.0187754	-0.0487256	-0.0488867	0.0769304	-0.00412838	-0.200944	-0.0642602
9	18	-0.121152	-0.0947193	-0.162796	0.0115093	-0.0266023	-0.042446	-0.0449536	-0.0690174	-0.0683252	-0.0625259
10	18	-0.135024	-0.0457526	-0.139768	-0.051091	-0.0640347	-0.0592186	0.017748	-0.120872	-0.230977	-0.0441819
11	18	-0.0969862	-0.0120413	-0.148433	-0.000569997	-0.0570421	-0.095904	0.0820538	-0.0579105	-0.166444	0.0118305
12	18	-0.164587	-0.0573666	-0.163146	-0.0270571	-0.0132508	-0.0668227	0.0160831	-0.0839425	-0.233381	0.0704766
13	18	-0.131095	-0.0570322	-0.165341	0.0123095	-0.0331644	-0.0780285	0.0165278	-0.0244546	-0.200924	-0.147658
14	18	-0.0828611	-0.0597629	-0.180187	0.0234353	-0.0337049	-0.0867569	0.047878	-0.07214	-0.17897	-0.0364494
15	18	-0.132239	-0.0878765	-0.121928	0.0110207	-0.0509046	-0.0405206	-0.0530674	-0.0314742	-0.185258	-0.0743361
16	18	-0.105127	-0.0360423	-0.0869939	-0.0103249	-0.0269926	-0.0318091	0.0179818	-0.0430273	-0.119453	0.028058
17	18	-0.0909569	-0.00701467	-0.150617	-0.0200404	0.0249527	-0.0588195	0.00989259	-0.030914	-0.0664591	-0.00665308
18	18	-0.0569089	-0.0196599	-0.0915129	-0.0697028	-0.0268447	-0.165901	-0.0211984	0.0153608	-0.0422381	-0.00748097
19	18	-0.0891665	-0.081517	-0.27406	0.00803347	-0.0681295	-0.188558	0.0535552	-0.051445	-0.117048	-0.0424183
20	18	-0.0333427	-0.0377957	-0.0608636	-0.0206143	0.0237605	-0.110568	0.0303703	-0.0237434	-0.0296457	0.0724655
21	18	-0.0753222	-0.0228085	-0.030118	-0.0152237	-0.0108562	-0.0919506	-0.0412629	-0.0716315	-0.0181639	0.0467128
22	18	0.0118235	-0.0587787	-0.163096	0.0278744	-0.00389036	-0.0713233	0.00468938	0.0236566	0.0332546	0.014063
23	18	-0.0438345	-0.0134653	-0.07483	-0.0264397	-0.0356572	-0.135043	0.0757695	-0.082054	0.0319197	-0.052747
24	18	-0.0444673	-0.00689239	0.0352311	0.0476213	0.0101271	0.0928815	-0.0580681	-0.0347715	-0.015595	0.0963603
25	18	-0.00192411	0.0700148	-0.0892032	0.0333235	-0.00302269	0.0707836	0.0162593	0.0137247	0.0193399	0.0280169
26	18	-0.0158698	0.0182727	-0.109358	0.016593	0.0672112	0.0315075	-0.0520662	0.0940546	0.0739052	-0.0381295
27	18	0.0234557	0.0319905	0.037859	0.0499303	-0.0482913	0.0310264	0.12039	-0.031525	0.00786962	0.0299634
28	18	0.060145	0.0761618	-0.00586866	0.030154	0.0290487	0.14474	0.0259495	-0.0267169	0.0357277	0.0946365
29	18	0.0755451	0.0698746	-0.0611566	0.0695006	0.00982837	-0.0511427	0.0868649	-0.00967105	0.0452025	0.128517
30	18	0.0740456	0.0859893	0.269812	0.0287994	0.13202	0.107892	0.145883	0.0237152	0.162209	0.0661586
31	18	0.0157099	0.0328817	-0.00640024	0.0577992	0.025314	0.138321	-0.0161728	0.0487781	-0.04219	-0.0229961
32	18	0.106252	0.101708	0.0473029	0.024586	0.130264	0.237916	0.00827522	0.0379385	0.100624	0.120166
33	18	0.0636703	0.0454086	-0.0827036	0.0689625	0.0245265	0.0530758	0.0417453	0.0467676	0.0899258	0.0420954
34	18	0.0264366	0.0814826	0.175562	0.0688849	0.0365641	0.0216038	0.0199675	0.0254798	0.0754868	0.0777631
35	18	0.071376	0.0289737	0.0892233	-0.0208433	-0.0210916	0.169646	0.047753	0.00349044	-0.0368186	0.00647378
36	18	0.0901124	0.0315036	0.0530583	0.00452328	0.0683699	0.0983253	0.0185025	0.0334841	0.163479	-0.0148828
37	18	0.083312	0.0628678	0.0346965	-0.022929	0.0103596	0.0409272	-0.0327589	0.0974852	0.123615	0.00199772
38	18	0.0962787	0.092178	0.0476169	-0.0155065	0.0248961	0.068513	0.0652117	0.0869782	0.161389	-0.00790012
39	18	0.0952174	0.0257283	0.193096	0.0400143	0.0807089	0.086556	-0.00234557	0.0489143	0.238564	0.0605098
40	18	0.0740655	0.119628	0.141794	0.0530754	0.0900935	0.0561913	0.0426485	0.0787272	0.212915	0.11416
41	18	0.178997	0.108166	0.121415	0.071277	0.117031	0.236184	0.0436544	0.108754	0.247013	0.0924979
42	18	0.0845786	0.104971	0.110234	0.0533788	0.0565948	0.0427338	0.0218751	0.0624065	0.157701	0.105477
43	18	0.125311	0.140568	0.199369	0.0399261	0.045793	0.0680192	0.103622	0.0749901	0.248809	0.038124
44	18	0.182401	0.117916	0.103093	0.0812803	0.046929	0.15797	0.0838786	0.0493247	0.157755	0.127921
45	18	0.106154	0.0971658	0.0147598	0.0272722	0.0967997	0.105995	-0.00278976	0.0639409	0.115068	0.111209
46	18	0.128762	0.0793108	0.139554	0.076538	0.0820361	0.252802	0.0458219	0.0416377	0.112071	0.0737336
47	18	0.109418	0.0555567	0.211749	0.00244162	0.0506155	-0.00938107	0.0137426	0.106811	0.185853	0.0208143
48	18	0.108241	0.0100609	0.0536385	-0.058212	0.00970026	0.0622768	0.0229235	0.0746261	0.123267	-0.0929236
49	18	0.16505	0.109913	0.110311	0.0363902	0.0469384	0.147944	-0.0435254	0.0686157	0.233167	0.118607
50	18	0.201224	0.112626	0.1235	0.0393424	0.0699736	0.231197	0.0822093	0.104585	0.232703	-0.0197174
1	19	-0.0293369	0.0440521	-0.0264767	0.009832	0.0452119	0.163268	-0.014426	0.0276448	-0.147111	0.0971516
2	19	0.0105479	0.0133656	0.14101	0.149563	0.0921154	0.134789	0.0641277	0.0235896	-0.0778085	0.219003
3	19	0.00241346	0.0195467	-0.159998	0.0591067	-0.0264898	0.0223409	0.00736234	0.0824194	-0.132102	0.0251795
4	19	-0.0385226	-0.0603293	-0.319242	0.00656502	0.0625482	0.180056	-0.0855705	-0.0387587	-0.193842	-0.00613498
5	19	-0.00735468	0.0244236	-0.178858	0.020381	-0.0762921	0.135012	-0.001307	-0.103524	-0.163859	0.0458514
6	19	-0.0694287	0.0303372	-0.107327	0.0471817	0.00271687	0.213736	-0.0629434	0.0354728	-0.099651	-0.0344012
7	19	-0.172603	0.0044731	-0.0388526	-0.0192315	-0.00307533	-0.0922286	0.0350376	-0.0502607	-0.119538	0.00496369
8	19	-0.0402311	-0.0706157	0.0110709	-0.0848517	0.0143391	0.0207542	-0.125078	-0.0694251	-0.125487	-0.0423841
9	19	-0.0522083	0.010771	-0.056947	0.0521338	-0.0384573	-0.0609933	-0.0558051	0.13957	-0.0138645	-0.0119248
10	19	-0.0965381	-0.0525414	-0.0191031	0.0108606	0.024222	0.0709847	0.02587	-0.0650635	-0.191107	-0.00574146
11	19	-0.0387469	-0.0587324	0.088555	-0.00901262	0.0222575	-0.0510203	0.022512	-0.039357	-0.143622	0.0727096
12	19	-0.102989	-0.0857943	-0.23943	-0.00253786	-0.0961118	-0.0741762	0.000302481	-0.00604872	-0.161753	-0.0491155
13	19	-0.0586005	-0.0674686	-0.120404	-0.0496958	-0.00110932	-0.0442908	-0.0685349	0.00614169	-0.168351	-0.0244181
14	19	-0.0354521	-0.0507783	-0.115527	0.0573644	0.0301909	0.0184779	0.067174	0.00543562	-0.140475	0.0499337
15	19	-0.0766387	-0.0744705	-0.0176342	0.0299664	-0.0545176	-0.0207439	-0.0802	-0.0168014	-0.127946	0.139917
16	19	-0.0742535	-0.030749	-0.0885934	-0.00804447	-0.0570612	0.0198517	0.00569005	-0.0686001	-0.13705	-0.0444747
17	19	-0.058727	-0.0793859	-0.0558923	-0.0365788	-0.0342826	-0.140524	0.0732237	-0.0346962	-0.0809758	-0.0408659
18	19	-0.0891665	-0.081517	-0.27406	0.00803347	-0.0681295	-0.188558	0.0535552	-0.051445	-0.117048	-0.0424183
19	19	-0.0643393	-0.00801248	-0.0175171	-0.0208353	0.0165379	-0.0573822	-0.00746038	-0.028797	-0.093245	0.108216
20	19	-0.0361076	-0.00445043	-0.0681842	-0.0391908	-0.00319236	-0.186498	0.11238	0.0247469	-0.047688	-0.0136594
21	19	-0.0706712	0.00620683	-0.0600515	0.0577348	0.038414	-0.0490134	-0.0185761	0.00689043	0.026789	0.0570979
22	19	-0.0258383	-0.0231424	-0.0416961	-0.0607284	0.0737201	0.00833043	-0.0549326	-0.0758735	-0.0373762	0.0415363
23	19	-0.00117806	-0.0300891	0.0332685	0.058456	0.0126787	-0.0239192	-0.0192689	-0.0209646	-0.00216725	-0.0645368
24	19	0.0427897	0.0317238	0.073631	0.0570306	0.114372	0.0391509	0.107671	-0.0326937	0.0548094	0.14484
25	19	0.063943	0.0276429	-0.0972311	0.0484281	0.0597647	0.108258	0.0683305	-0.0233959	0.0793887	-0.0323076
26	19	0.0807316	0.0679374	0.0841733	0.0106403	0.0426919	-0.0102497	0.00490774	0.0237671	0.159787	0.119472
27	19	-0.00100096	-0.0128189	0.0526471	-0.0805502	0.0249699	-0.107097	0.0172659	-0.0669936	-0.0035016	0.0305029
28	19	0.0308078	0.0519337	0.113772	0.0283934	0.00645991	0.121496	-0.029113	0.0317685	-0.0336001	0.135325
29	19	0.0096531	0.0515839	0.0777667	0.0487462	0.111001	0.0618447	0.0328443	0.00579251	0.0511449	0.0374594
30	19	0.0451252	0.0789105	0.0246409	0.00827296	0.0813835	0.0283198	0.114419	0.0361815	0.09819	0.0275472
31	19	0.151359	0.100107	0.157395	0.0989751	0.0849682	0.157668	0.0690068	0.133298	0.0657841	0.189504
32	19	0.12474	0.042	0.175323	0.0235286	0.0291314	0.0936853	0.0289152	0.0638361	0.137633	0.101704
33	19	0.0733142	0.0361791	-0.026203	0.0163663	0.0303119	0.0758309	-0.0158614	0.0878993	0.103597	0.00713046
34	19	0.121881	0.0517029	0.049949	0.0407401	0.136206	0.128249	0.008906	0.0624863	0.107319	0.0781952
35	19	0.0466864	0.119297	0.125295	0.0767774	0.10495	0.213544	0.0168652	0.0922408	0.0620514	0.115731
36	19	0.102328	0.0726267	0.0186182	0.0861259	0.113386	0.139793	0.128429	0.00457329	0.138284	0.0661964
37	19	0.0724027	0.0231975	-0.108418	0.0741293	0.0650363	0.107199	-0.0674855	0.104158	0.0909838	0.0897478
38	19	0.154885	0.0769971	-0.0349502	-0.0112515	0.0970757	0.133793	0.115007	0.0438689	0.0858689	0.0168761
39	19	0.194586	0.12249	0.122439	0.0396823	0.105469	0.252754	0.0974231	0.0324982	0.159105	0.123007
40	19	0.136025	0.0686872	-0.0123462	0.0364906	0.0188538	0.184532	-0.00376711	0.0889917	0.0605152	-0.0210356
41	19	0.142772	0.105804	0.194609	0.0285976	0.0429496	0.159441	0.0426239	0.060961	0.19311	0.0132328
42	19	0.147619	0.102489	0.135742	0.0667637	0.0664846	0.234442	-0.00222596	0.0827292	0.0837884	0.126498
43	19	0.148375	0.0743759	0.0489396	-0.041611	0.0633231	0.0935596	0.104118	0.00665099	0.169116	0.0155128
44	19	0.153915	0.0844408	0.218096	0.0524944	0.0694408	0.253661	0.11834	0.0950525	0.053672	0.010342
45	19	0.13221	0.0642002	0.0674009	0.0603233	0.0972577	0.097907	0.00139477	0.0999292	0.161236	0.0880603
46	19	0.113021	0.156365	0.0754447	0.0192082	0.0250365	0.196756	0.0561366	0.084262	0.170917	0.0556018
47	19	0.108677	0.109912	0.287349	0.0598581	0.0759489	0.157331	-0.0427576	0.115365	0.195189	0.0992207
48	19	0.145979	0.105891	0.105012	0.0227891	0.0796408	0.151789	0.0275087	0.0864041	0.121177	0.0915409
49	19	0.20834	0.136923	0.0108951	0.0959358	0.145119	0.219393	0.0310954	0.0641314	0.264756	0.210818
50	19	0.152636	0.0814419	0.0925493	0.0508686	0.0846746	0.214504	-0.0565394	0.106366	0.250795	0.0675671
1	20	-0.0640748	0.0691295	-0.0688342	0.0275286	0.0464683	0.000588283	0.121797	-0.0817911	-0.0492236	0.109366
2	20	-0.0838155	0.0509092	-0.0187335	0.00501162	0.0922807	0.0472033	0.075331	0.0672208	-0.0303685	0.110265
3	20	-0.0595982	0.00116855	0.286037	0.00926101	-0.0244096	0.0335289	0.0599287	0.0146196	-0.0855526	0.0159073
4	20	-0.107627	0.00771293	-0.0495251	0.0746698	-0.0372847	0.0987656	-0.0490567	0.0199573	-0.0489195	-0.0452783
5	20	-0.100668	-0.0202404	-0.0510834	0.0184056	-0.0233551	-0.00929616	0.115181	-0.0271302	-0.059204	-0.0620429
6	20	-0.0403529	-0.013708	-0.172968	-0.0379983	-0.00149839	-0.0320497	0.0372531	-0.00192997	-0.137984	0.00698768
7	20	-0.0626212	-0.0811933	-0.0885879	0.00119663	-0.0488309	-0.114131	-0.0352762	-0.0316721	-0.107287	-0.0157022
8	20	-0.043433	-0.0341326	0.0433567	0.0138567	0.00055098	-0.0235638	0.0285679	0.0672748	-0.0522416	-0.0146657
9	20	-0.00141271	0.0489153	0.128453	0.023926	-0.0216154	-0.0864957	0.00879197	0.0541988	0.0141082	0.102257
10	20	-0.0824663	0.0287704	-0.0832629	0.011713	0.00444843	0.0409963	-0.079377	0.0204449	-0.0843838	0.0454372
11	20	-0.0832911	-0.0271119	-0.133731	-0.0122115	-0.0539687	-0.130146	0.0901251	-0.0687602	-0.0814404	-0.055773
12	20	-0.05861	-0.033232	-0.0871727	0.0472298	0.00312829	-0.00456238	-0.0701012	0.0457778	-0.0838549	0.0125152
13	20	-0.0586176	-0.0236515	0.0217983	0.0395651	-0.0338443	-0.0327935	0.100167	0.0674089	-0.0631259	-0.134553
14	20	-0.12115	-0.0289494	0.0585527	-0.0209489	-0.0409625	-0.0356757	-0.130057	-0.020673	-0.0592459	-0.0462363
15	20	-0.07558	-0.0388633	-0.0243373	0.0435376	0.0592755	-0.0106568	0.00398003	-0.0619574	-0.0120678	-0.020456
16	20	-0.0428424	0.00898784	-0.0584173	0.0341071	-0.0200233	0.029058	0.0295087	-0.0658294	-0.0394661	-0.0108291
17	20	-0.0521565	-0.0430459	0.00426574	0.0191055	-0.0335206	0.0181096	0.0713455	0.00635421	-0.0172357	-0.0777555
18	20	-0.0333427	-0.0377957	-0.0608636	-0.0206143	0.0237605	-0.110568	0.0303703	-0.0237434	-0.0296457	0.0724655
19	20	-0.0361076	-0.00445043	-0.0681842	-0.0391908	-0.00319236	-0.186498	0.11238	0.0247469	-0.047688	-0.0136594
20	20	0.0261138	-0.0218653	-0.0745139	0.0773966	0.0331844	0.00452073	0.101264	-0.0159142	0.0262074	0.00898698
21	20	-0.0482238	-0.032557	0.0413869	0.000296465	-0.0124187	0.00357896	0.0503319	-0.00209343	-0.0403255	-0.0735697
22	20	0.0118013	0.0442399	-0.141794	0.0248487	-0.0104684	0.108484	0.0072154	-0.0853292	-0.00697866	0.0536536
23	20	-0.0450321	-0.0359258	-0.194494	0.0359564	-0.0258281	0.0120987	-0.0659158	0.0170894	-0.00131273	-0.0583579
24	20	-0.0331542	-0.0591166	0.0389502	-0.0216876	-0.0071283	-0.0506884	-0.038449	-0.124406	0.0841395	-0.0998959
25	20	0.0119082	0.0411676	-0.0212334	-0.0107941	0.0305461	0.0789541	0.0575761	-0.0335145	0.0230542	-0.0175673
26	20	0.0308001	-0.000612101	0.0734222	-0.00896696	0.0179807	0.0318797	-0.040355	0.0102339	0.0692225	-0.00463082
27	20	-0.00536941	-0.0301808	0.0825701	-0.0804375	0.00618403	0.0176703	-0.0210872	-0.124634	-0.0944646	-0.0127709
28	20	0.0676761	0.0825872	0.107102	0.0191038	0.0619699	0.141718	0.0139195	0.00315662	0.0768011	0.0706354
29	20	0.00829798	-0.000476037	0.0700049	0.0276938	-0.0171077	0.0949279	-0.0178957	-0.00961021	0.0433657	-0.0335296
30	20	0.00394587	-0.0108493	0.102522	-0.0285006	0.0246323	0.149379	0.0419231	-0.0278328	0.0229357	-0.113682
31	20	0.0672922	0.027227	0.0310218	0.0161798	0.0954606	0.135062	0.0359742	-0.0317568	0.00442006	0.0591761
32	20	0.109929	0.0330994	0.0628573	0.0783599	0.0725427	0.142007	0.0279581	0.0661733	0.0377747	0.0636905
33	20	0.0760849	0.102564	-0.00260076	0.0404247	0.041545	0.157544	0.0416512	0.0473137	0.0961948	0.00792003
34	20	0.0770362	-0.00295765	-0.0285529	0.0115645	-0.00514573	0.0470688	0.0885778	-0.0716268	-0.0195556	0.0371111
35	20	0.0136358	0.0234554	0.0847629	0.0648153	0.0468146	0.102663	0.0811145	-0.00542368	0.00776239	-0.0152602
36	20	0.14971	0.0700791	0.240422	0.0431685	0.0503196	0.181123	0.0332238	0.101361	0.0367244	0.0399111
37	20	0.0446786	0.0339429	0.0349724	0.0259541	0.0463911	0.0389968	-0.0239883	0.137372	-0.0271725	-0.00882848
38	20	0.113201	0.0772223	0.122467	0.0624336	0.031972	0.106774	0.0889287	0.0364692	0.181358	0.0184034
39	20	0.0744853	0.0170419	0.0999021	0.0486082	0.0398049	0.193495	0.0350275	0.0620752	0.0291027	-0.0183777
40	20	0.0741452	0.0765345	0.167691	-0.0220894	0.0620423	0.116961	0.0483832	0.0667314	0.128809	-0.0117593
41	20	0.0818602	0.0626647	0.118409	0.0126072	0.0505952	0.232354	-0.0481068	0.0525694	0.0339932	-0.00468363
42	20	0.11314	0.0628628	0.0846308	0.0170614	0.0708219	0.343132	-0.0370979	0.113953	0.0525951	0.0194833
43	20	0.0749131	0.0366524	0.342626	0.0231063	0.011483	0.151958	0.0751244	0.019746	0.063488	-0.0263673
44	20	0.146722	0.0764179	0.202256	-0.0135339	0.0402764	0.185958	0.0207303	0.127119	0.0968746	0.0134066
45	20	0.102916	0.067918	-0.0942855	0.0109772	0.024818	0.0385711	0.0143344	0.0252572	0.127926	0.0780761
46	20	0.126246	0.0730723	0.156551	-0.0155923	0.0608464	0.225377	0.0378492	0.0608668	0.110458	-0.00433852
47	20	0.0752766	0.096794	0.0955475	0.0141269	0.0124876	0.186964	-7.71959e-05	0.14533	0.197816	-0.150215
48	20	0.110611	0.0558551	-0.0426991	-0.0498949	-0.00350741	0.0950628	0.0304586	0.0623206	0.178342	-0.102422
49	20	0.140893	0.108098	0.235828	0.000901639	0.082607	0.265273	0.0048584	0.122408	0.235033	0.0439065
50	20	0.168419	0.105669	0.0639066	0.0388915	0.0974931	0.184499	-0.00266415	0.164232	0.263021	-0.000774731
1	21	0.0253065	0.0460311	-0.00742841	0.0313947	-0.0402282	0.0578101	0.078334	-0.00713169	-0.0660248	-0.0329113
2	21	0.113755	0.11495	0.121857	0.0317583	0.0239935	0.0260838	0.125574	0.022397	-0.000298817	0.161178
3	21	0.0195454	-0.000791976	-0.161895	0.0318801	0.0457742	0.0204357	-0.0250555	0.0182287	-0.029229	0.0182323
4	21	0.0320549	0.0265101	0.0628961	0.071289	0.0299117	0.0353731	0.0379209	-0.0517674	-0.00869288	0.076773
5	21	0.0388702	0.109888	-0.0399287	-0.0042173	-0.0070113	0.00746576	0.145681	-0.10398	-0.0349637	0.120837
6	21	0.0195833	0.0279829	-0.0734323	0.0867166	-0.043658	0.132684	-0.0101588	0.0206527	-0.0529222	-0.0276741
7	21	0.00503442	0.0327673	0.163461	0.0511195	0.0629688	0.0967342	-0.004422	-0.00131631	-0.0147467	0.14708
8	21	-0.0276181	-0.00371177	0.114517	0.0205693	-0.0138454	-0.0142996	-0.0412505	-0.100569	-0.0163132	0.143685
9	21	-0.00210301	0.00989544	-0.0932153	0.0368157	0.0256242	-0.00169098	0.110368	-0.134562	-0.0192874	0.124552
10	21	0.00272476	-0.0350278	0.0663119	-0.000136548	-0.043328	-0.0362843	-0.00787285	-0.0920263	-0.0255968	0.0784869
11	21	-0.0548334	-0.00593107	-0.0981539	-0.00461871	0.0210661	-0.107194	0.0520916	0.0454823	-0.0570257	0.0243809
12	21	-0.0348057	0.00799614	0.00701913	0.0358573	0.0741495	-0.0538216	0.0483219	0.0612741	-0.0473814	0.0442136
13	21	-0.0711209	-0.0241881	-0.0780743	0.0100684	0.0620526	-0.0333041	0.0349588	0.0233396	-0.0733485	0.0483484
14	21	0.0114514	0.0113492	0.219864	0.00992475	0.0197073	-0.144075	0.066702	0.00265938	0.0184516	0.139788
15	21	-0.0188679	-0.0170816	-0.0901876	-0.00333389	-0.0184861	-0.0547622	-0.0515184	-0.0353336	0.0120589	0.0152726
16	21	-0.0273602	-0.030027	-0.0709384	-0.0111606	-0.0235435	-0.0838498	-0.050773	-0.00888857	-0.0122146	-0.010362
17	21	-0.010394	0.0215075	8.19439e-05	-0.0384459	0.0275652	-0.0175782	0.0502989	-0.0337627	-0.0192498	0.00726697
18	21	-0.0753222	-0.0228085	-0.030118	-0.0152237	-0.0108562	-0.0919506	-0.0412629	-0.0716315	-0.0181639	0.0467128
19	21	-0.0706712	0.00620683	-0.0600515	0.0577348	0.038414	-0.0490134	-0.0185761	0.00689043	0.026789	0.0570979
20	21	-0.0482238	-0.032557	0.0413869	0.000296465	-0.0124187	0.00357896	0.0503319	-0.00209343	-0.0403255	-0.0735697
21	21	0.0564135	0.0465667	-0.0194094	0.0250167	0.0550239	-0.00431668	0.186303	0.0108286	-0.028843	0.0082181
22	21	-0.0551189	0.0238198	-0.155801	-0.0112359	0.0181826	-0.0890716	-0.047513	-0.0279979	0.0379683	-0.00248195
23	21	0.00898033	-0.00363264	-0.140172	-0.0149448	0.042565	-0.0693532	0.0384458	-0.00820872	0.0691846	-0.075618
24	21	-0.00576153	0.00538462	0.0570682	0.0127433	0.0091573	0.00877582	-0.0221352	0.0197742	0.0154734	-0.0180924
25	21	0.0625073	0.0622367	0.10605	0.0960158	0.00954938	-1.62978e-05	0.0521884	0.0381918	0.122127	0.0681066
26	21	0.0179583	0.00228126	-0.122589	0.0895839	0.0681493	-0.0234687	0.059889	0.0155314	0.0752773	0.0408894
27	21	-0.019273	0.000715319	0.0076339	-0.0442163	-0.00952851	-0.00918499	-0.0565467	-0.0334708	-0.0213312	0.072585
28	21	0.0580383	0.0753771	0.000785758	-0.026608	0.0969511	0.0483133	0.0831067	0.0329114	0.0126496	0.0716902
29	21	0.0962254	0.0728556	-0.00190608	0.0320324	0.0255895	0.0791589	0.0134399	0.00132947	0.0930001	0.0991898
30	21	0.0630479	0.144223	-0.0306075	-0.00798649	0.0504018	0.0278306	0.0931412	0.0609386	0.125311	0.0517188
31	21	0.0528292	0.0121023	0.0647771	0.0180455	0.0792374	0.0740882	0.0489193	0.0313016	0.0144282	0.0491022
32	21	0.0896073	0.0970686	0.131631	0.0293219	0.117587	0.154929	0.0729515	0.027325	0.0961921	0.0910987
33	21	0.0483699	0.0823882	0.0685222	0.0642773	0.0673689	0.0543724	0.144847	-0.0151844	0.0878729	0.0342391
34	21	0.0884848	0.0321344	-0.0268791	0.0384146	0.0515909	-0.0573822	0.0293269	0.0696883	0.0989478	0.074085
35	21	0.0696464	0.0224038	0.0858155	0.0176569	0.0896083	0.0764611	0.0116975	0.049281	0.0170852	0.0831447
36	21	0.063322	0.0794871	0.121933	0.0639244	0.0193076	0.0857371	0.0663279	0.0163471	0.0652548	0.180089
37	21	0.0699739	0.00695351	0.0348442	0.0488639	0.0384141	0.00481406	-0.0648087	0.185422	0.0501234	0.0535051
38	21	0.0744798	0.0144153	-0.0275907	0.0448547	0.0385146	0.0668354	0.117553	0.011099	0.115583	-0.0930836
39	21	0.114767	0.106823	0.141321	0.0530096	0.0732481	0.152069	0.0475093	0.116151	0.175296	0.0154806
40	21	0.0890234	0.0505224	0.0106354	0.0144091	0.0987899	-0.00950184	0.0506623	0.101675	0.0317452	0.0458242
41	21	0.124433	0.0815524	0.124483	0.0177404	0.120627	0.173985	-0.0202295	0.0718406	0.1827	0.097679
42	21	0.118623	0.0283516	0.0785713	-0.0240786	0.116343	0.153266	-0.125942	0.0920833	0.159002	0.0452205
43	21	0.106338	0.0709285	0.0426424	-0.0120209	0.0837301	0.141155	0.0730485	0.0274348	0.0596284	0.0833536
44	21	0.190083	0.0820542	0.194474	0.0940076	0.092788	0.227215	0.11348	0.114827	0.069368	0.0580444
45	21	0.11878	0.095624	0.0855429	0.0200051	0.0326551	-0.0169802	0.0309803	0.0131678	0.195017	0.136942
46	21	0.102979	0.0516103	0.18112	0.0389507	0.0838486	0.0769647	0.0625609	0.0742246	0.0504162	0.0312322
47	21	0.144771	0.0760745	0.200057	-0.0316299	0.00952052	0.0564282	0.036225	0.127568	0.109307	0.0177699
48	21	0.120993	0.0778482	-0.0630763	0.0417797	0.106306	0.126459	0.00243786	0.119143	0.192968	0.0553155
49	21	0.14683	0.113602	0.188065	0.0756287	0.0718255	0.134852	0.0739111	0.0713699	0.15103	0.0718644
50	21	0.139763	0.112189	0.196658	0.0681005	0.105667	0.217529	-0.0366559	0.14285	0.223448	0.150055
1	22	0.0557861	0.12313	0.115409	0.107138	0.100205	-0.0344455	0.0382493	0.138792	0.15245	0.198389
2	22	-0.0135601	0.0718378	-0.0914079	0.0876826	0.0537502	0.00961861	0.151888	0.00504764	0.0240746	0.115324
3	22	-0.0211734	0.0215184	-0.0772497	0.0543763	0.077524	-0.0980137	-0.0607711	0.107493	0.040661	0.0823558
4	22	-0.0373627	0.0756044	0.036404	0.0532052	0.00143707	0.0612584	0.0344302	-0.000951308	0.0691032	-0.00141438
5	22	0.016134	0.0152603	0.133867	0.0351327	0.085886	0.0220551	0.0667022	-0.097333	0.0813555	0.156234
6	22	0.0305798	0.0243429	0.0449076	0.00194156	-0.0773256	-0.0453605	-0.00108726	-0.00205873	0.0389849	0.0286029
7	22	-0.0458765	0.0273832	-0.0179851	0.105554	0.0414685	-0.0448653	0.0775185	-0.0266821	0.0852814	0.0414404
8	22	0.0385717	0.0768737	-0.0944976	-0.0273912	0.0244759	-0.0184135	0.0154745	0.0190454	0.059253	0.116697
9	22	0.0708324	0.0145449	-0.056462	0.00347271	-0.0242747	-0.121645	-0.041616	0.0240138	0.0710221	0.130481
10	22	-0.0113165	0.00111738	-0.159808	-0.0163107	-0.0798451	-0.115943	-0.00749631	-0.0360286	-0.025279	-0.0366028
11	22	-0.0139656	-0.0455034	-0.107472	-0.0358384	-0.0120696	-0.153139	-0.0291441	-0.00426092	-0.0365035	0.0740752
12	22	-0.031428	-0.0569855	-0.0544785	0.0146667	0.00589172	-0.0778095	0.0366092	-0.0123893	-0.0322531	0.0463231
13	22	-0.0317144	0.00321138	-0.0503678	-0.0247838	-0.0687703	-0.0455448	-0.0242538	-0.0157134	-0.086194	-0.0158194
14	22	0.00820296	-0.00957395	0.0646263	0.0159765	0.0360114	0.0295233	0.0170676	-0.100883	-0.0144021	-0.00504402
15	22	-0.0363317	0.059742	-0.0334293	0.0321879	0.0097791	-0.0313351	-0.0114218	-0.000351372	0.0742403	0.0500983
16	22	-0.0872503	-0.0789869	0.103086	-0.0249104	-0.101325	-0.035887	-0.084299	-0.125811	-0.0563513	-0.0501776
17	22	-0.0546717	0.0145822	-0.0567877	-0.0167462	-0.0536335	-0.0390471	-0.00670906	0.035431	-0.00141243	-0.0259582
18	22	0.0118235	-0.0587787	-0.163096	0.0278744	-0.00389036	-0.0713233	0.00468938	0.0236566	0.0332546	0.014063
19	22	-0.0258383	-0.0231424	-0.0416961	-0.0607284	0.0737201	0.00833043	-0.0549326	-0.0758735	-0.0373762	0.0415363
20	22	0.0118013	0.0442399	-0.141794	0.0248487	-0.0104684	0.108484	0.0072154	-0.0853292	-0.00697866	0.0536536
21	22	-0.0551189	0.0238198	-0.155801	-0.0112359	0.0181826	-0.0890716	-0.047513	-0.0279979	0.0379683	-0.00248195
22	22	-0.0110487	0.0107076	-0.00967228	-0.0454787	-0.00223765	0.0592227	-0.0239683	-0.0569587	-0.0882814	0.0847294
23	22	-0.00265751	0.0045081	-0.0692652	-0.0179125	0.00229475	-0.102055	0.0149611	0.0111153	0.0692835	0.0079263
24	22	0.0775454	-0.000558546	-0.00282702	0.0476648	0.00401342	-0.000353396	0.0587398	-0.0400724	0.0924454	0.112848
25	22	-0.0110549	0.0610604	-0.0391955	-0.010679	-0.0139086	0.0270096	0.0368974	-0.0122486	0.024873	-0.0940512
26	22	0.0336078	-9.29158e-05	0.0207906	-0.0196431	-0.027091	-0.00354305	-0.0589291	-0.0270761	0.0811624	0.0282507
27	22	-0.00490253	0.00497403	-0.160171	0.0139391	-0.00347829	0.0123545	0.0774113	-0.0166691	-0.0266576	-0.0278723
28	22	0.0471272	0.0220469	0.0767859	-0.0288331	-0.073976	-0.00850771	0.0361823	0.010233	-0.0283655	0.0148027
29	22	0.0367362	0.0204304	-0.020217	-0.00422271	0.0114131	0.0180009	0.0333118	-0.024292	0.0422825	0.0410039
30	22	0.0561929	0.0574268	-0.0219886	-0.000991474	0.0359599	0.0603743	0.0694496	0.0734134	0.0669916	-0.0532955
31	22	0.017876	0.00819033	-0.0425622	0.0386098	0.0706356	0.125149	0.0912166	0.0561578	-0.00987707	0.0212287
32	22	0.0637042	0.0940454	0.118843	-0.0245712	0.0812046	0.0693725	0.0737781	0.0436951	0.0336415	0.100996
33	22	0.0800229	0.0135653	0.15219	0.025854	0.0290009	0.136758	0.0611368	0.0144771	0.0468397	-0.011074
34	22	0.0035765	0.0196429	0.0300323	-0.0345842	0.00155079	-0.0455358	-0.00987652	0.0377524	0.0146106	0.0427714
35	22	0.0754037	0.0822365	-0.0778751	-0.00722754	0.0622032	0.115348	0.11364	0.0148295	0.0530534	0.0428039
36	22	-0.0387889	-0.0501167	-0.150735	-0.0274593	-0.0289434	-0.0296116	-0.00292848	-0.084683	-0.019189	-0.0480464
37	22	0.070053	0.0374382	0.0867485	-0.0365358	0.00900601	0.109652	-0.0930619	0.111484	0.0489569	-0.00170804
38	22	0.0788809	0.0629462	0.149781	0.0112258	-0.0304369	0.121848	0.031977	0.00444088	0.105501	-0.0739037
39	22	0.0940593	0.0638704	0.127565	0.0132933	0.0262248	0.0844263	0.0234085	0.0783362	0.104468	0.00980839
40	22	0.0788712	0.0509824	0.1092	0.0228921	0.0841051	0.0659044	0.0771041	0.11641	0.0194528	0.0144999
41	22	0.122134	0.0862894	0.229992	0.034037	0.0592457	0.174473	0.0512227	0.0864986	0.0517171	0.000387858
42	22	0.118739	-0.0080933	0.0826984	-0.00832284	0.0653118	0.124673	-0.00539698	0.0756379	0.0505013	-0.0283117
43	22	0.123476	0.0175311	0.055085	0.0331206	0.0240951	0.12539	0.0365875	0.0557819	0.0205049	0.0519038
44	22	0.135895	0.0763262	-0.0355181	0.0732067	0.0707281	0.161371	0.06404	0.0540681	0.123744	0.0150987
45	22	0.130598	0.0705224	0.0573503	-0.0167168	-0.0491614	0.0468811	-0.0190084	0.0662834	0.0288148	0.0709164
46	22	0.118146	0.0553007	0.0394316	-0.0147393	0.0312239	0.129088	0.0237218	0.0797704	0.0513758	0.0495983
47	22	0.0713048	0.069883	0.0627388	0.0255979	0.0416831	0.0742214	-0.0117841	0.0147731	0.129772	-0.0175849
48	22	0.0645075	0.0746341	0.102864	-0.0176393	0.0531091	0.0902032	0.0677706	0.00964388	0.0875989	-0.0549414
49	22	0.0887922	0.0438167	0.212886	-0.00742708	0.0332711	0.140643	-0.0523204	0.0164958	0.20729	0.00938686
50	22	0.0646684	0.113025	0.180518	0.0363941	0.087964	0.194428	-0.021345	0.015338	0.175694	0.0715283
1	23	0.0615779	0.102817	0.154615	0.0797979	0.0356535	0.040071	0.114507	0.108856	0.0939776	0.032279
2	23	0.0543484	0.109351	0.153016	0.107937	0.0914153	0.0977137	0.140386	-0.00628303	0.114447	0.139156
3	23	0.0651935	0.182784	0.0964566	0.0581718	0.0895785	0.151422	0.0897242	0.100011	0.100581	0.04427
4	23	0.0312261	0.037282	0.0350506	0.0268924	0.0336887	0.0406117	0.0939334	0.0338184	0.0322935	0.0559726
5	23	-0.0816198	0.0144627	0.0679978	-0.0190397	0.0957671	0.0163438	0.0563728	-0.0222576	-0.048837	0.00577974
6	23	-0.0513784	0.00280429	0.112664	-0.00520316	-0.0207472	0.0618163	0.0448776	-0.188257	0.0291171	0.00851204
7	23	0.0401607	0.0759274	0.138009	-0.0255411	0.0470558	0.0589905	-0.00266674	0.0509303	-0.0195985	0.136358
8	23	-0.0377758	0.0413741	0.0293144	0.0234592	0.0106588	0.0530576	0.0509846	-0.0487483	0.0292361	0.0170025
9	23	0.0103263	0.00957438	0.0187392	0.0315989	0.0287044	-0.0588537	-0.131722	-0.00678784	0.0840189	0.212395
10	23	-0.0276903	0.018915	-0.0393828	-0.0199066	-0.0242766	-0.0669841	-0.0185103	-0.0429631	-0.000159503	-0.0105776
11	23	-0.0252144	-0.0662517	-0.00682192	0.0142854	-0.041035	-0.0950341	-0.0219894	-0.0427638	-0.0251632	0.00250481
12	23	-0.0481887	-0.00745185	0.089844	0.000921647	0.0940904	-0.0586404	0.0678253	-0.0113445	-0.105595	0.134813
13	23	-0.0662482	-0.0129539	-0.0713387	-0.0310156	0.0498906	-0.0744492	-0.0755984	-0.0587269	0.0315009	0.0639216
14	23	-0.0401156	-0.0680546	-0.177853	0.012223	0.00728502	-0.0116048	-0.12377	0.0577725	0.0233913	0.0045143
15	23	-0.0410117	-0.0388363	0.0369082	0.0753941	0.0245981	-0.0356791	0.0034145	-0.0308004	0.024764	-0.0172214
16	23	-0.0225834	0.0715275	-0.143104	0.00554601	0.0406609	-0.016103	0.0384436	-0.0290684	0.0629407	0.0382517
17	23	0.00803418	-0.018472	-0.034273	0.0212227	-0.00118174	-0.110467	0.0844725	0.0342701	-0.0422914	0.0271878
18	23	-0.0438345	-0.0134653	-0.07483	-0.0264397	-0.0356572	-0.135043	0.0757695	-0.082054	0.0319197	-0.052747
19	23	-0.00117806	-0.0300891	0.0332685	0.058456	0.0126787	-0.0239192	-0.0192689	-0.0209646	-0.00216725	-0.0645368
20	23	-0.0450321	-0.0359258	-0.194494	0.0359564	-0.0258281	0.0120987	-0.0659158	0.0170894	-0.00131273	-0.0583579
21	23	0.00898033	-0.00363264	-0.140172	-0.0149448	0.042565	-0.0693532	0.0384458	-0.00820872	0.0691846	-0.075618
22	23	-0.00265751	0.0045081	-0.0692652	-0.0179125	0.00229475	-0.102055	0.0149611	0.0111153	0.0692835	0.0079263
23	23	0.0261964	-0.000429313	-0.0565514	0.0979541	-0.0186164	-0.0567423	-0.0481501	0.0814717	0.0468795	0.0305244
24	23	0.0774299	-0.00299891	0.0658782	0.0148207	0.0644977	0.0686104	0.030899	0.0471058	0.0100968	0.0842401
25	23	-0.00405314	0.0208266	-0.0779781	0.00491573	-0.0661008	0.0286127	-0.0208375	-0.0478645	0.0379561	-0.102158
26	23	0.0497612	0.044911	0.0101139	0.0388902	0.00318921	0.0418885	-0.0778514	0.0751799	0.135604	0.040684
27	23	-0.0253956	-0.0240536	-0.0646875	-0.0426713	0.00127604	-0.0809096	-0.0274851	0.0170301	-0.0128624	-0.0488873
28	23	0.0555073	-0.0206521	-0.0339385	0.0496789	-0.00757847	0.0140942	0.017786	0.012035	-0.0237471	-0.0371049
29	23	0.0106558	0.023917	-0.0418757	-0.0283033	-0.0327463	-0.0124663	-0.00452126	0.0132953	0.0236476	0.00940533
30	23	0.0256766	-0.000486227	0.103706	0.0149442	0.0211822	0.0495259	-0.0401762	-0.00783065	0.0525493	-0.0402722
31	23	-0.000424632	0.018493	-0.0302515	0.0172895	0.0153102	0.0286466	-0.0100273	0.0561502	0.0444197	-0.0901207
32	23	0.0600285	0.030029	-0.00504678	0.0334866	0.0354951	0.0690763	0.0434854	0.0092976	0.0927068	0.00154368
33	23	0.0646073	0.0474878	0.034648	0.0170148	0.0605381	0.0785885	0.0152287	0.00728466	0.0929927	0.0662566
34	23	-0.00379298	-0.0173741	-0.016352	0.0577952	-0.0307407	-0.0638969	-0.109301	-0.0200621	0.0752775	0.00584156
35	23	0.028272	0.0567979	0.138678	-0.0157551	0.0711928	0.030291	-0.0462717	0.0500355	0.0410978	0.0826712
36	23	0.114808	-0.0457466	-0.16071	-0.016458	-0.0151678	0.100091	-0.110761	-0.0532795	0.0644838	0.0212377
37	23	0.113668	0.0482717	0.0128696	0.0219043	-0.0253648	0.103229	-0.00993673	0.10465	0.0426635	-0.019321
38	23	-0.00629653	0.0297501	-0.0198709	0.00610475	-0.0368568	0.0651043	-0.014723	-0.0580351	0.162196	-0.0820876
39	23	0.142025	0.0703377	0.156469	0.0627388	0.0809766	0.0760483	0.0858267	0.0804378	0.124418	0.0504469
40	23	0.118112	0.0960794	0.0911134	0.0325137	0.0602436	0.118988	0.112014	0.0298225	0.0916176	0.0198579
41	23	0.114104	-0.00549621	0.085178	-0.040607	0.0020351	0.11299	-0.068424	0.0284878	0.101687	-0.0640515
42	23	0.0616128	0.0659777	0.157093	-0.0578295	0.101456	0.214259	0.0462409	0.0090316	0.156248	-0.106746
43	23	0.0682168	0.054761	0.0724466	-0.00919127	0.055013	0.0559398	-0.0184028	-0.0386587	0.0642219	0.061994
44	23	0.0692192	0.0511432	0.119767	0.0394226	0.0380751	0.102302	-0.0400988	0.0796805	0.112708	0.105493
45	23	0.110705	0.0458782	0.16008	0.0263162	0.0363072	0.0814079	-0.00371701	-0.0458087	0.102999	0.137748
46	23	0.0268193	-0.000860306	-0.022069	-0.0272364	0.0330438	0.149936	-0.0487674	-0.0371287	0.0515646	-0.0168291
47	23	0.0221814	0.0356119	0.0385443	0.0500121	0.00878283	0.0667389	0.0154184	-0.0264766	0.171167	0.0793006
48	23	0.0709537	0.0388195	-0.030431	-0.020346	0.0987292	0.041747	-0.0874527	0.0876088	0.124674	0.077687
49	23	0.0494917	0.0337437	0.0807656	-0.0650989	0.0130678	0.112636	-0.20765	0.0238266	0.148437	0.0336188
50	23	0.116181	0.0921488	0.00527426	0.0226504	-0.0317145	0.134035	-0.0660639	0.0612844	0.128196	0.0612984
1	24	0.0365999	0.101713	0.0971447	0.0624805	0.0976757	0.0601044	0.151296	0.0633376	0.0644259	0.0634731
2	24	0.0789668	0.0081172	0.179924	0.115008	-0.0272951	-0.0171459	0.0841526	0.0112069	0.0441404	0.225787
3	24	0.0938378	0.0593765	0.00155658	0.0759774	0.067224	0.00655473	0.105939	0.0861086	0.0987599	0.115756
4	24	0.110975	0.125945	-0.0828665	0.0491541	0.0520031	0.156808	0.0453351	-0.0126505	0.102034	0.0775808
5	24	0.0833796	0.0399537	0.0720177	0.0543883	0.0783475	-0.0852471	0.100271	-0.0543851	0.0770622	0.316703
6	24	0.0653178	0.0881928	0.181898	0.0580498	0.0688205	0.151027	0.089206	0.038341	0.0393635	0.11479
7	24	0.0374266	0.107634	0.10557	0.0283396	0.133925	0.082797	-0.0236707	0.0243241	0.080214	0.186702
8	24	0.043524	0.0305281	-0.108828	-0.0166328	0.0357084	-0.0277374	0.0552534	0.0236938	-0.0767192	0.20313
9	24	0.0545371	0.0307252	-0.0246519	-0.00512796	-0.00563619	0.000195129	0.0307648	0.019722	0.0418573	-0.0049757
10	24	-0.0160252	-0.0239343	0.114361	0.0564905	0.0197761	-0.0317275	0.00752339	-0.0910256	0.0134548	0.156094
11	24	0.0307032	0.00437361	-0.0358373	-0.0422324	0.0378756	-0.0494336	-0.0711443	-0.0253373	-0.0323448	0.126046
12	24	0.0406011	0.013325	0.0588533	0.0821743	0.0397125	0.023488	-0.000856893	-0.0105192	0.058754	0.178877
13	24	0.0916078	0.0245131	-0.0365487	0.0978034	0.130471	0.0527287	0.0849604	0.0490097	0.0634897	0.178335
14	24	-0.00299512	0.0206471	-0.0840522	-0.0246466	-0.011857	-0.0438049	0.0479531	-0.000463249	0.0467579	-0.00452781
15	24	0.0291627	0.0161851	0.107626	0.0365514	0.0488037	-0.00158761	0.00568642	-0.0607111	0.126764	0.0580242
16	24	0.0246113	0.0279639	0.0423436	0.0709824	0.0412606	0.104172	-0.0233048	-0.0385861	0.0574979	0.0505594
17	24	0.000453963	0.104514	-0.126095	-0.036191	0.0537981	0.0402704	0.0853013	0.00209744	0.149485	-0.0334942
18	24	-0.0444673	-0.00689239	0.0352311	0.0476213	0.0101271	0.0928815	-0.0580681	-0.0347715	-0.015595	0.0963603
19	24	0.0427897	0.0317238	0.073631	0.0570306	0.114372	0.0391509	0.107671	-0.0326937	0.0548094	0.14484
20	24	-0.0331542	-0.0591166	0.0389502	-0.0216876	-0.0071283	-0.0506884	-0.038449	-0.124406	0.0841395	-0.0998959
21	24	-0.00576153	0.00538462	0.0570682	0.0127433	0.0091573	0.00877582	-0.0221352	0.0197742	0.0154734	-0.0180924
22	24	0.0775454	-0.000558546	-0.00282702	0.0476648	0.00401342	-0.000353396	0.0587398	-0.0400724	0.0924454	0.112848
23	24	0.0774299	-0.00299891	0.0658782	0.0148207	0.0644977	0.0686104	0.030899	0.0471058	0.0100968	0.0842401
24	24	-0.0542539	0.00931239	-0.0596774	0.00861465	0.0239284	-0.0185378	0.00487984	0.031192	0.0536552	-0.128308
25	24	0.034788	0.00420631	0.0469109	0.0760352	0.0890827	0.0699824	0.0607138	0.00370726	0.0255785	0.0299733
26	24	0.0175549	0.029845	0.0361673	-0.0181582	0.00783747	0.0477202	0.0446479	-0.0119947	0.0765068	-0.0663398
27	24	0.0368762	-0.00985407	0.0962497	-0.0290821	0.0483862	0.0151173	-0.0393239	-0.021652	0.0543146	-0.0220771
28	24	0.0238692	-0.0262831	0.0640636	-0.0378876	-0.00641395	-0.0631393	0.0945892	-0.0291612	0.000875433	-0.0900157
29	24	0.0246895	-0.00238719	-0.0946608	-0.0485697	0.0464374	0.0733911	-0.0108624	-0.0349496	0.0353181	-0.0500409
30	24	0.0218303	0.0667248	0.168815	0.0343723	0.030716	0.0139514	0.141069	-0.0365008	0.189309	0.0354025
31	24	-0.015712	-0.0296769	-0.0100039	-0.0571713	0.023023	0.0162029	-0.0221328	0.014206	-0.0261628	-0.0182777
32	24	0.0213828	0.0630372	-0.0621425	0.00257795	0.0213131	0.0761153	0.036469	-0.0607396	0.0347469	0.0365037
33	24	0.0548831	0.0788261	-0.0153584	0.0273849	0.0573856	0.0422637	0.0218528	0.0651283	0.130168	0.0284627
34	24	0.0180901	0.0424495	0.0170763	0.00238718	0.0390652	0.0865167	0.060688	-0.0839	0.0918952	0.0285119
35	24	0.0948941	0.0527433	0.053987	0.0460721	0.0222394	0.119673	0.115485	-0.0267248	0.0566269	0.0156576
36	24	0.0755189	0.0327456	0.0104466	-0.0212756	0.00164114	0.079733	0.0263106	0.0355607	0.110309	-0.041886
37	24	0.0696804	0.0144889	-0.0476819	-0.0158429	0.029215	0.134262	-0.0623451	0.0933235	0.0526293	-0.0665772
38	24	0.0735748	0.0246097	0.0854908	0.0225672	0.0960466	0.0769706	0.125476	0.0456695	0.129112	-0.0732673
39	24	0.115605	0.0336807	0.12758	0.00668387	0.0183132	0.0565278	-0.10038	0.105274	0.167285	0.0173832
40	24	0.125319	0.0245861	0.00314772	0.0132889	0.0596456	0.142633	0.000398922	0.000961516	0.100442	0.0629388
41	24	0.0471695	0.0545394	-0.00578963	-0.0345387	0.0192992	0.088047	0.0211365	0.0245636	0.160403	-0.03042
42	24	0.105989	0.00320003	-0.0216105	0.00924225	0.0776414	0.157488	-0.0329784	0.0362745	0.121772	0.00931475
43	24	0.0106494	0.00137487	0.0492887	0.0597493	0.00378442	0.00746146	0.0400317	-0.0228755	0.123802	0.0275076
44	24	0.149108	0.023424	0.102423	0.0399691	0.0527133	0.133665	0.0398228	0.0601253	0.115868	0.00546671
45	24	0.138656	0.0404414	0.0178955	0.0166373	0.0206006	0.103652	-0.105189	0.118681	0.166729	0.0411636
46	24	0.0591841	-0.00118468	-0.0130795	0.00215726	0.0221771	0.119028	0.0255572	0.0541029	0.0127633	-0.0485867
47	24	0.0832299	0.0275508	0.0835236	0.0253389	0.0478889	0.114505	-0.0853802	0.0415209	0.145771	-0.00991417
48	24	0.119908	-0.0192375	0.0732892	0.0107022	0.0680745	0.0705149	0.0155667	0.051252	0.0777134	0.044411
49	24	0.0936633	0.0555291	0.146431	0.0292385	0.0687487	0.139666	0.00203422	0.0936138	0.14458	0.0190413
50	24	0.108667	0.053961	-0.00111371	0.0644864	0.101612	0.176574	-0.0233591	0.0548528	0.188949	0.0419722
1	25	0.134179	0.147987	0.151916	0.0762566	0.0199242	0.0632441	0.178318	0.0405647	0.0644591	0.278986
2	25	0.167089	0.228367	0.365911	0.0684169	0.133251	0.109633	0.180603	0.0923366	0.188424	0.260825
3	25	0.12096	0.225116	0.253076	0.0567597	0.100472	0.236722	0.0365686	0.079428	0.194795	0.218608
4	25	0.117378	0.0936856	0.105517	0.0676774	0.0685955	0.174241	0.124095	-0.027181	0.229998	0.0469237
5	25	0.0973707	0.204474	0.120708	0.0210492	0.101772	0.252938	0.0577964	0.0532169	0.131175	0.0688048
6	25	0.174727	0.209198	0.0656481	0.125165	0.179302	0.228051	0.137525	0.0547812	0.238001	0.156756
7	25	0.116161	0.0828965	0.125919	-0.0077579	0.152022	0.086571	0.0495229	0.0447662	0.0765382	0.118092
8	25	0.0956115	0.1333	-0.0403525	0.0558456	0.0117831	-0.112004	0.0701753	0.0958491	0.153246	0.144089
9	25	0.0476839	0.109829	-0.188727	0.0058832	0.0409519	-0.0155387	0.0137354	0.0137826	0.0517458	0.170426
10	25	0.0271017	0.0569084	0.0483734	0.0179036	0.0929179	-0.0342161	0.031991	0.122644	0.0998198	0.0374306
11	25	0.0165755	0.0715494	-0.0424052	0.0736237	0.0767514	0.074929	0.106494	-0.00832351	-0.00787717	0.157111
12	25	0.0958695	0.0852054	0.0579205	0.145602	0.0501683	0.0965883	0.145734	0.10727	0.0612902	0.0137604
13	25	0.0593124	0.131982	0.0823012	0.0207063	0.0105478	-0.0291136	-0.0241262	0.109121	0.115006	0.0416188
14	25	0.0461502	0.0809904	-0.0131113	0.038035	0.024992	0.0430017	0.0879278	0.00617675	0.0273979	0.0562215
15	25	0.0546942	0.0333987	0.0542617	0.00187994	0.0375297	0.00776253	0.0246356	0.0240516	0.0219183	0.0174366
16	25	0.13081	-0.0203321	-0.0415436	0.018553	0.0960006	0.0193012	0.0683418	-0.0360351	0.0634348	0.0139842
17	25	-0.00455021	0.0706649	-0.0411687	0.0153776	0.00954185	-0.0607089	0.0729273	-0.0211183	0.0974647	0.0373785
18	25	-0.00192411	0.0700148	-0.0892032	0.0333235	-0.00302269	0.0707836	0.0162593	0.0137247	0.0193399	0.0280169
19	25	0.063943	0.0276429	-0.0972311	0.0484281	0.0597647	0.108258	0.0683305	-0.0233959	0.0793887	-0.0323076
20	25	0.0119082	0.0411676	-0.0212334	-0.0107941	0.0305461	0.0789541	0.0575761	-0.0335145	0.0230542	-0.0175673
21	25	0.0625073	0.0622367	0.10605	0.0960158	0.00954938	-1.62978e-05	0.0521884	0.0381918	0.122127	0.0681066
22	25	-0.0110549	0.0610604	-0.0391955	-0.010679	-0.0139086	0.0270096	0.0368974	-0.0122486	0.024873	-0.0940512
23	25	-0.00405314	0.0208266	-0.0779781	0.00491573	-0.0661008	0.0286127	-0.0208375	-0.0478645	0.0379561	-0.102158
24	25	0.034788	0.00420631	0.0469109	0.0760352	0.0890827	0.0699824	0.0607138	0.00370726	0.0255785	0.0299733
25	25	0.082498	0.070963	0.19039	0.0655553	0.0292746	0.0935129	0.0990422	0.0831831	-0.0165563	0.162784
26	25	0.0318789	0.0177127	-0.105569	0.0384805	0.04828	0.0709737	0.0241746	0.0463512	0.0488193	0.0288256
27	25	0.0152133	0.00275581	-0.0449893	0.00453737	-0.00923822	-0.0412215	0.0803784	-0.0328033	0.0613172	0.00982262
28	25	0.0486299	0.0241135	-0.0349758	-0.0237707	0.0241518	0.0309435	-0.0339056	0.0791025	0.0168576	0.00979084
29	25	0.0501012	-0.0141651	-0.143829	0.026334	0.0818639	0.0518766	0.0537235	0.0135526	0.0237893	0.0205804
30	25	0.0688404	0.0927232	0.0787168	0.0394072	0.057839	0.0660396	0.0858231	0.115088	0.113196	0.0246924
31	25	0.0927996	0.0808741	0.0366211	0.0862835	0.0286804	0.133754	0.100014	0.0457443	0.0528939	0.103707
32	25	0.0585272	0.0843774	-0.128812	0.0454084	0.000572925	0.0951795	0.0436232	0.0783218	0.0429815	-0.0321672
33	25	0.105797	0.0417645	0.219723	0.0394151	0.0276406	0.0996624	0.0311588	0.038102	0.103381	0.0692999
34	25	0.0653993	0.0358828	0.167908	0.041407	0.0114987	0.0399854	0.00632255	0.0134541	0.105522	0.0192391
35	25	0.0701352	0.0523123	0.0691584	0.0351857	0.0337621	0.13073	0.0228316	-0.0159777	0.084936	0.0902835
36	25	0.0817112	0.0625944	0.035952	0.0214825	0.0241036	0.0142377	0.0738314	0.05107	0.0914069	0.0188841
37	25	0.0633451	0.0834988	0.213838	0.0228329	0.021986	0.153302	-0.0239274	0.0909794	0.0909224	0.0535458
38	25	0.0633342	0.029092	0.0199907	-0.0181772	-0.0160427	0.0447319	-0.121127	0.0436281	0.134371	-0.0134259
39	25	0.0806519	0.0443412	0.109934	0.00882882	0.0963069	0.101225	-0.0189473	0.0544641	0.0584121	0.0622088
40	25	0.0650763	-0.00773618	0.0507662	-0.0203443	-0.00341982	0.0297491	0.0162138	-0.00100766	0.0865396	0.0121441
41	25	0.0828692	0.0591705	0.146012	-0.00538062	0.0780423	0.0892593	-0.0149713	0.0626311	0.06015	0.056872
42	25	0.0854266	0.0499677	0.0691029	-0.0421116	0.0568024	0.144583	5.2806e-05	0.0512305	0.0504589	-0.0579145
43	25	0.0730301	0.0466042	0.0925624	-0.0221986	0.0503395	0.0359329	0.107648	0.0398147	0.0716573	-0.0244128
44	25	0.099864	0.0499589	0.0889938	-0.0444753	0.0201377	0.111798	0.0140843	0.00415102	0.0787617	0.0173642
45	25	0.0926277	0.0819853	0.00257021	0.0563922	0.00769132	0.0466565	-0.0255206	0.00462075	0.124522	0.189805
46	25	0.0838739	0.0280065	0.0328661	-0.0039458	0.00468294	0.0462876	0.0199536	0.00307402	0.173884	-0.0681463
47	25	0.0721405	-0.00707808	-0.0415031	0.00683198	-0.0669867	0.119623	-0.0567228	-0.0830989	0.113641	-0.0805307
48	25	0.0664491	0.0710392	0.0427961	-0.0570999	-0.0248783	0.0619646	-0.0406451	0.0412712	0.154343	-0.0515099
49	25	0.0993704	0.0693768	-0.0070518	0.00383018	0.0129127	0.118515	-0.0640659	0.0507499	0.102546	0.0217819
50	25	0.148924	0.0269891	0.203147	0.0181737	0.0656205	0.166825	0.0351078	0.0456781	0.123109	-0.00665306
1	26	0.184043	0.200691	0.049965	0.0623036	0.0787492	0.259492	0.213582	0.0097502	0.175765	0.10261
2	26	0.118874	0.114667	0.192989	0.0669885	0.142352	0.116468	0.138362	0.0761163	0.112141	0.204113
3	26	0.173791	0.163654	0.117404	0.0528954	0.0865939	0.0635215	0.138986	0.0824858	0.200845	0.142511
4	26	0.126737	0.0892749	-0.000464008	0.0985209	0.0586767	0.111154	0.117828	0.0246535	0.221925	0.0182264
5	26	0.0939526	0.122186	0.0917302	0.0541572	0.168349	0.213654	0.209332	0.0822343	0.239	-0.109286
6	26	0.187587	0.141229	0.0509254	0.0882936	0.0732817	0.0557707	0.122639	0.104401	0.256219	0.152033
7	26	0.0482409	0.130886	0.158443	0.0626998	0.113159	0.112712	0.0386287	0.00619558	0.108177	0.160894
8	26	0.0954841	0.111477	0.058636	0.116589	0.0846588	0.0801872	0.0142043	0.100367	0.235597	0.147815
9	26	0.0531904	0.0973547	-0.0319418	0.0355701	0.0476125	0.0144075	0.00538743	0.082086	0.121698	0.168146
10	26	-0.0256614	0.0992982	0.0244501	0.0715215	0.0134295	-0.00799858	0.146053	0.0160971	0.0614901	0.053897
11	26	0.128709	0.127969	0.037096	0.0258658	0.105027	0.125142	0.183246	0.0623355	0.0975701	0.126675
12	26	0.0260837	0.00476886	-0.115314	-0.00488883	-0.0149743	-0.00575231	-0.0550729	-0.0898389	0.118854	0.101454
13	26	0.0686593	0.0727283	0.08647	0.0181298	0.0564116	0.0090437	0.0292499	0.0457636	0.0611756	0.105595
14	26	0.059558	0.0578586	0.0669025	0.0242889	0.0694913	-0.0328985	0.00201319	0.0970829	0.0997678	0.146994
15	26	0.0474891	0.0459735	-0.0415365	-0.0263959	0.0153052	0.0100623	0.0139976	0.00266564	0.153506	0.0707216
16	26	0.0709848	0.0559182	0.0161372	-0.000346154	0.0615233	0.0478762	0.0988289	0.0136107	0.151829	0.00232855
17	26	-0.00444462	0.064502	-0.0798898	0.0436066	0.0385038	0.0617236	0.130725	0.0119085	0.116904	-0.0133073
18	26	-0.0158698	0.0182727	-0.109358	0.016593	0.0672112	0.0315075	-0.0520662	0.0940546	0.0739052	-0.0381295
19	26	0.0807316	0.0679374	0.0841733	0.0106403	0.0426919	-0.0102497	0.00490774	0.0237671	0.159787	0.119472
20	26	0.0308001	-0.000612101	0.0734222	-0.00896696	0.0179807	0.0318797	-0.040355	0.0102339	0.0692225	-0.00463082
21	26	0.0179583	0.00228126	-0.122589	0.0895839	0.0681493	-0.0234687	0.059889	0.0155314	0.0752773	0.0408894
22	26	0.0336078	-9.29158e-05	0.0207906	-0.0196431	-0.027091	-0.00354305	-0.0589291	-0.0270761	0.0811624	0.0282507
23	26	0.0497612	0.044911	0.0101139	0.0388902	0.00318921	0.0418885	-0.0778514	0.0751799	0.135604	0.040684
24	26	0.0175549	0.029845	0.0361673	-0.0181582	0.00783747	0.0477202	0.0446479	-0.0119947	0.0765068	-0.0663398
25	26	0.0318789	0.0177127	-0.105569	0.0384805	0.04828	0.0709737	0.0241746	0.0463512	0.0488193	0.0288256
26	26	-0.0606422	0.00849457	-0.00745377	-0.102444	-0.0117848	-0.0402048	0.0320059	-0.0869341	-0.00133713	-0.0365123
27	26	0.0132025	0.0628872	-0.0307545	-0.00198843	0.0479806	-0.0267436	0.0489025	-0.00315591	0.0758531	-0.000227701
28	26	0.0510431	0.0153385	0.00501106	0.0339493	0.0242186	0.000722137	0.169437	0.0284906	0.0658848	-0.0892614
29	26	-0.0025033	0.0319785	0.0345445	-0.00718475	0.0565223	-0.0336961	-0.00743243	0.0611869	0.0224396	0.0468977
30	26	0.0453599	0.0678466	0.0662345	0.0719692	0.0795808	0.108992	0.0981941	-0.0695658	0.124333	-0.00256018
31	26	-0.0340759	0.00274028	0.112428	-0.00581058	0.0104776	0.0654457	-0.0772009	-0.00406017	0.0461811	-0.0512819
32	26	0.0700321	0.0555062	0.0989629	0.0294645	0.0397782	0.0905643	-0.059813	0.0472298	0.106842	0.0770839
33	26	0.0425063	-0.00899207	0.0422672	0.000779351	0.0438365	0.0736758	0.120962	-0.0347221	0.0836432	-0.0645145
34	26	-0.0302641	-0.00859159	-0.0908431	0.0487806	0.0693361	0.0183987	-0.0895992	-0.0383015	0.0839953	0.0727957
35	26	0.082707	0.0479683	-0.0306096	-0.0361379	-0.00654814	0.0471736	0.12778	0.027931	-0.0420328	-0.0180795
36	26	0.0424001	0.0674675	0.101964	0.00412809	0.0745947	0.0104206	0.0789065	0.00112441	0.137197	0.0171725
37	26	0.00890546	0.0340274	-0.0981814	0.0175812	-0.00574377	0.00748164	0.00120322	0.128776	0.0288454	-0.069049
38	26	0.0330606	-0.006098	-0.0272922	0.0279004	0.0303857	0.0730103	-0.0822595	0.0101741	0.153762	0.0102083
39	26	0.0315603	-0.00451669	0.0605596	0.0645801	0.0321071	0.0451806	-0.0718547	0.0396931	0.169329	0.0964327
40	26	0.0509937	0.0553416	-0.083844	0.0399407	0.0377522	0.142734	-0.0620936	0.0272948	0.0713354	0.0117955
41	26	0.058676	0.0685732	-0.112996	0.0543165	0.0390197	0.0706529	0.0157888	0.0659149	0.189235	-0.0363796
42	26	0.0352304	0.0474687	0.0530156	-0.0644336	0.0332021	0.0348545	-0.0432681	0.0643796	0.117122	0.0302666
43	26	0.051911	0.0566812	0.0767294	0.0199838	0.0503874	0.0975727	0.0471556	0.0157525	0.109657	-0.0743357
44	26	0.0809036	0.020292	-0.00864169	-0.0355989	0.0376133	-0.000792683	-0.0116102	0.0608442	0.107917	-0.0235436
45	26	0.0101172	0.0134905	-0.0390459	0.0302305	0.0753388	0.0834414	-0.0446898	0.0364706	0.145996	-0.012528
46	26	0.0515811	-0.0287194	0.142595	0.0611057	0.0609457	0.119832	0.0272349	0.0382449	0.0724997	0.0246574
47	26	0.00827431	0.00503865	-0.0130686	0.00643955	0.0243927	0.0913358	-0.0920453	0.0700624	0.149282	-0.107075
48	26	0.0569929	0.00600526	0.0719751	-0.0795007	-0.0458038	0.144677	-0.104505	0.0371361	0.0602499	-0.115828
49	26	0.074563	0.031876	0.158025	0.0385096	0.0477255	0.159653	0.00125312	0.0564067	0.212422	-0.098357
50	26	0.0688935	0.0874568	0.228268	0.0312938	0.0403217	0.22659	-0.00636288	0.0275956	0.13402	0.00777525
1	27	0.225024	0.190575	0.163464	0.0730744	0.0784169	0.0721711	0.0927784	0.142868	0.135616	0.237774
2	27	0.15039	0.1334	0.324173	0.106392	0.0659299	0.173258	0.178816	-0.00774343	0.14115	0.173083
3	27	0.150525	0.176882	0.265489	0.052752	0.0957924	0.217988	-0.00254117	0.118406	0.130294	0.12663
4	27	0.15914	0.129139	0.0957262	0.0451857	0.121311	0.0829462	0.133343	0.0754631	0.131497	0.0876841
5	27	0.136011	0.0836614	0.156749	0.0226692	0.138611	0.0869354	0.203378	0.0401848	0.0761911	0.0780365
6	27	0.219916	0.156517	0.081506	0.113359	0.162687	0.175175	0.131166	0.102866	0.16337	0.2254
7	27	0.155914	0.112653	0.0105101	0.0690649	0.0345431	0.245171	0.0343114	0.047291	0.0724682	0.0920785
8	27	0.177794	0.129543	0.156527	-0.0098341	0.0590962	0.0339928	0.0155493	0.12964	0.0458108	0.143338
9	27	0.0347114	0.0511107	0.0347288	-0.0134328	0.0366243	-0.01424	0.0104096	0.000174533	0.0888687	-0.0489139
10	27	0.0150481	0.0419667	-0.032467	0.0126816	-0.000143582	0.0557258	-0.107285	0.00735202	0.0121369	0.0350783
11	27	0.024998	0.0453536	-0.0535819	0.0134242	-0.0469556	0.0275222	-0.0161769	0.0194034	-0.0214888	-0.00379738
12	27	0.0487122	0.00803853	0.194942	-0.086637	-0.00931216	-0.0737933	0.10368	-0.0308167	-0.0405655	-0.0114623
13	27	0.0488807	0.0382827	0.0317231	0.0258025	0.00465193	-0.0145405	-0.00248934	0.045776	0.116129	0.0154406
14	27	0.0535998	0.0662552	0.0461561	-0.00966143	-0.0285151	-0.0306057	0.127228	-0.0186838	0.0444267	0.00275412
15	27	0.0351996	0.00494084	0.147222	0.0479305	-0.0171036	-0.0548224	0.00355119	-0.0142089	0.00583459	0.0576626
16	27	0.0794423	0.0192951	0.0517075	0.0413636	-0.015856	-0.00419277	0.0210642	0.011442	-0.00451436	0.038043
17	27	0.0299456	0.0375861	-0.034933	0.0487816	0.0107345	0.028458	0.0697678	-0.0471357	0.0437945	0.0420029
18	27	0.0234557	0.0319905	0.037859	0.0499303	-0.0482913	0.0310264	0.12039	-0.031525	0.00786962	0.0299634
19	27	-0.00100096	-0.0128189	0.0526471	-0.0805502	0.0249699	-0.107097	0.0172659	-0.0669936	-0.0035016	0.0305029
20	27	-0.00536941	-0.0301808	0.0825701	-0.0804375	0.00618403	0.0176703	-0.0210872	-0.124634	-0.0944646	-0.0127709
21	27	-0.019273	0.000715319	0.0076339	-0.0442163	-0.00952851	-0.00918499	-0.0565467	-0.0334708	-0.0213312	0.072585
22	27	-0.00490253	0.00497403	-0.160171	0.0139391	-0.00347829	0.0123545	0.0774113	-0.0166691	-0.0266576	-0.0278723
23	27	-0.0253956	-0.0240536	-0.0646875	-0.0426713	0.00127604	-0.0809096	-0.0274851	0.0170301	-0.0128624	-0.0488873
24	27	0.0368762	-0.00985407	0.0962497	-0.0290821	0.0483862	0.0151173	-0.0393239	-0.021652	0.0543146	-0.0220771
25	27	0.0152133	0.00275581	-0.0449893	0.00453737	-0.00923822	-0.0412215	0.0803784	-0.0328033	0.0613172	0.00982262
26	27	0.0132025	0.0628872	-0.0307545	-0.00198843	0.0479806	-0.0267436	0.0489025	-0.00315591	0.0758531	-0.000227701
27	27	0.0118871	-0.0294661	0.114555	-0.0283134	-0.00819929	-0.000553821	-0.0277993	-0.0703096	0.0209555	-0.0340952
28	27	0.0278448	-0.0337265	0.121841	0.0128541	0.0237586	-0.000818853	0.060497	-0.0296163	-0.0421431	0.00579101
29	27	0.00977457	-0.00451795	0.0102945	-0.00804613	0.0127442	-0.00282828	-0.0151196	-0.00169641	0.0196748	0.0499044
30	27	0.0213484	0.00187758	-0.0244197	-0.00294754	-0.00749834	-0.0304873	0.0863275	0.0238458	0.00321654	-0.0396226
31	27	0.00759203	-0.0317189	-0.100538	0.012736	-0.063532	-0.00193811	-0.0515409	0.0223466	-0.0358903	-0.0481243
32	27	-0.0116915	-0.0084676	-0.0413492	0.010562	0.0181449	-0.0091182	-0.00140174	-0.0494316	0.0187907	-0.0260663
33	27	0.0855346	0.000903523	0.0340586	-0.00466538	0.0691999	0.0121203	-0.00208468	0.0290366	0.0650567	0.0347574
34	27	0.0210865	0.0152973	0.0686014	-0.0372379	-0.0366775	0.00540779	0.00744008	-0.0250297	0.028836	-0.0502088
35	27	0.0226079	0.0216787	0.0565805	-0.0716199	0.0108798	0.0917956	-0.050892	-0.038211	0.0360743	-0.0321013
36	27	0.0474101	-0.0131062	-0.0012288	0.012542	0.0746136	-0.000403952	-0.000666929	-0.0154667	0.103945	0.0304774
37	27	-0.00203736	0.0307039	-0.0598637	-0.000659384	-0.0298754	0.111621	-0.124688	0.0811743	0.0255785	-0.0600646
38	27	0.0280524	0.0193037	-0.0160868	0.0363944	-0.00382594	0.10357	-0.0240328	-0.0454559	0.13248	-0.0214516
39	27	0.0357064	-0.0282063	-0.0101049	-0.0380657	0.0162287	-0.0224928	0.0018519	-0.0177859	-0.00283126	-0.0373308
40	27	0.0282518	-0.000320529	-0.0328541	-0.015798	0.041912	0.0387213	-0.0417223	0.0124261	0.0325484	0.0237583
41	27	0.0492963	0.0211631	0.0535731	0.00462447	-0.0512662	0.0490332	0.00854167	-0.0666086	0.0191217	0.0386927
42	27	0.0979431	-0.00342683	0.129055	-0.0177541	0.0256393	0.0582709	-0.0439736	-0.00504424	0.0409355	-0.0115894
43	27	0.0328701	-0.0380293	-0.0867807	0.0148286	-0.0111984	0.0197193	-0.00338356	0.0060496	0.0238367	-0.057499
44	27	0.0659412	0.0242698	0.0558336	-0.0254318	0.0626902	0.0870795	-0.0140395	0.0803257	0.0522523	0.0230994
45	27	0.124894	0.0219086	0.0555308	0.0145542	-0.00640505	0.0125674	0.0352973	0.00997573	0.0495746	0.0740236
46	27	0.0394546	0.0656211	0.0377403	0.0317218	-0.0522432	0.0605714	0.0562231	-0.00233094	0.0440751	-0.00515345
47	27	0.0319061	0.0254927	0.0374254	0.0152143	0.0267686	0.0434001	-0.0282828	0.00693784	0.122928	-0.0213921
48	27	0.0385155	-0.0147394	0.0172873	-0.0351138	0.00630451	-0.0505745	-0.0727951	0.0634305	0.108072	-0.0381792
49	27	0.00354369	-0.032037	0.0816301	-0.0564947	-0.0491921	0.0406958	-0.0441844	-0.0529168	0.0675196	-0.0590821
50	27	0.0894952	0.0308371	-0.0207117	0.0238553	0.0185721	0.0596291	-0.0277907	0.0822722	0.153051	-0.0133107
1	28	0.23126	0.189472	0.0696592	0.0686541	0.0536333	0.122452	0.271517	0.095778	0.171063	0.0977803
2	28	0.139844	0.116749	0.288963	0.0619214	0.104164	0.165735	0.195817	-0.00985954	0.101374	0.158031
3	28	0.1663	0.174203	0.257092	0.0996997	0.0760967	0.279535	0.185013	0.000163745	0.194905	0.0897335
4	28	0.156787	0.167161	0.121171	0.0413081	0.0775127	0.091206	0.188287	-0.0654208	0.279526	0.163746
5	28	0.125911	0.174039	0.0764849	0.117739	0.0753422	0.229602	0.0982827	0.0703785	0.172502	0.171496
6	28	0.139914	0.110659	0.141645	0.0257519	0.0917929	0.158442	0.124076	0.0554426	0.160619	0.0111826
7	28	0.101032	0.169002	0.0394468	0.0635383	0.0689238	0.189997	0.128676	0.0529406	0.114182	0.112021
8	28	0.0245233	0.0843285	0.214057	0.0620039	0.0578817	0.0172902	0.113164	0.0251385	0.196812	-0.0124278
9	28	0.065943	0.098617	0.0961515	0.0602442	0.069542	0.0353865	0.0267923	0.0152794	0.163559	0.145019
10	28	0.026157	0.0934354	0.195315	-0.0219568	-0.037552	0.0632808	-0.0074376	-0.0184651	0.0527283	0.0448616
11	28	-0.00584696	0.0350014	0.102658	-0.00991666	0.0373598	0.00544275	-0.00790941	0.0787918	0.0219325	0.052077
12	28	0.0469904	0.104482	-0.0119075	0.035512	0.0514581	0.0231946	0.0947234	0.0868827	0.0929874	0.0774684
13	28	0.0217208	0.0750497	0.016725	0.0374917	-0.0312068	-0.00131916	0.0420321	0.0747919	0.0465011	0.0608312
14	28	0.0572788	0.0470166	0.0274609	0.0802624	0.0835481	-0.0376962	0.111726	0.0574321	0.124653	0.0537502
15	28	0.00242804	0.0186866	-0.0339374	0.0522796	0.0380699	0.0598707	0.0851565	-0.0664493	0.0323675	0.0629329
16	28	0.0234084	0.0580576	-0.0359508	0.0129366	0.063663	-0.0315378	0.088045	0.0771698	0.0821768	0.0399303
17	28	0.111592	0.00289193	-0.134232	0.0152431	0.018927	-0.00441704	0.118212	-0.0036273	0.0151162	0.0178724
18	28	0.060145	0.0761618	-0.00586866	0.030154	0.0290487	0.14474	0.0259495	-0.0267169	0.0357277	0.0946365
19	28	0.0308078	0.0519337	0.113772	0.0283934	0.00645991	0.121496	-0.029113	0.0317685	-0.0336001	0.135325
20	28	0.0676761	0.0825872	0.107102	0.0191038	0.0619699	0.141718	0.0139195	0.00315662	0.0768011	0.0706354
21	28	0.0580383	0.0753771	0.000785758	-0.026608	0.0969511	0.0483133	0.0831067	0.0329114	0.0126496	0.0716902
22	28	0.0471272	0.0220469	0.0767859	-0.0288331	-0.073976	-0.00850771	0.0361823	0.010233	-0.0283655	0.0148027
23	28	0.0555073	-0.0206521	-0.0339385	0.0496789	-0.00757847	0.0140942	0.017786	0.012035	-0.0237471	-0.0371049
24	28	0.0238692	-0.0262831	0.0640636	-0.0378876	-0.00641395	-0.0631393	0.0945892	-0.0291612	0.000875433	-0.0900157
25	28	0.0486299	0.0241135	-0.0349758	-0.0237707	0.0241518	0.0309435	-0.0339056	0.0791025	0.0168576	0.00979084
26	28	0.0510431	0.0153385	0.00501106	0.0339493	0.0242186	0.000722137	0.169437	0.0284906	0.0658848	-0.0892614
27	28	0.0278448	-0.0337265	0.121841	0.0128541	0.0237586	-0.000818853	0.060497	-0.0296163	-0.0421431	0.00579101
28	28	0.0593782	-0.0351548	0.0205198	0.0374548	0.0857765	-0.0264314	0.12701	0.00221215	0.0211183	0.0618588
29	28	0.0506137	-0.00769173	0.0123364	0.0360169	0.0418394	-0.00849311	0.0326849	0.0469551	0.0337403	0.0445998
30	28	0.0598661	-0.0134539	0.0702484	-0.0409849	0.038259	0.0978249	-0.0308973	-0.00712643	0.0681523	-0.0121296
31	28	0.0487057	-0.0151643	-0.0512842	0.0264085	0.00120162	0.0259266	-0.0084709	0.008447	-0.00492913	-0.00677078
32	28	0.0270185	0.0456043	-0.0215084	-0.0232201	-0.0505354	0.0097339	0.00149011	-0.00547566	0.0700258	-0.0205038
33	28	0.0115529	0.00254882	0.0772394	-0.0220542	0.0286903	-0.0585984	0.12862	-0.062085	-0.0329922	0.0181232
34	28	0.0264041	0.038316	0.0894255	-0.0251549	0.0614296	0.0353829	0.0193341	0.02588	0.0187186	-0.000684764
35	28	0.0137814	0.0353996	0.0107453	0.00174316	0.0168536	0.0254386	0.0411895	0.0128834	0.0274377	-0.0332118
36	28	0.0184654	-0.0258189	0.0309852	-0.0475909	0.0418513	0.0191358	-0.048812	-0.041789	0.0223602	0.0612808
37	28	0.0708585	0.0127754	0.125567	-0.0024996	0.0176522	0.099916	0.0202172	0.0209002	0.0211527	0.0315513
38	28	0.0410941	-0.0078065	-0.0245722	-0.0547537	-0.0362078	0.00230674	-0.09095	-0.0099061	0.0415156	-0.0232098
39	28	0.0353008	-0.017391	-0.0582672	0.00898273	0.0192517	-0.00443895	-0.0646968	0.0946528	0.0678151	-0.0442073
40	28	0.0519844	0.0130712	0.154767	0.0416666	0.0736329	0.0569241	0.0415727	0.0126185	0.0871545	0.0938489
41	28	0.0744352	0.0251482	0.019983	-0.0136779	0.0254752	0.0440096	-0.0210806	-0.00197111	0.0619758	0.063239
42	28	0.0678732	0.0271112	-0.0387459	0.0197867	0.0587348	0.116143	0.109216	0.0597407	0.0531011	-0.0601107
43	28	0.103694	0.0221094	-0.0612882	0.0223672	0.0408526	0.0355137	0.0585817	0.051637	0.0846837	0.0219372
44	28	0.0206727	0.0949675	0.0138161	0.0162861	0.021114	0.0151048	0.014488	0.100385	0.220569	-0.0458344
45	28	0.0410623	0.022384	0.100386	-0.0355591	-0.0200531	0.00564064	0.00853366	0.0402332	0.0412564	-0.014815
46	28	0.0580673	-0.00417655	-0.0638472	-0.0355607	0.00175518	0.0127544	0.0282957	0.00974167	0.0036959	-0.00744088
47	28	-0.0200687	-0.00587608	0.0410087	-0.080008	-0.0369198	-0.0409801	-0.0595634	-0.0737921	0.121908	-0.043811
48	28	0.0068494	-0.00322961	0.0540097	0.0107047	-0.00235034	-0.0042846	-0.00837883	-0.00999076	0.118999	-0.0236974
49	28	-0.0352544	0.0163971	0.0642363	-0.0374658	-0.02504	0.0546696	-0.120302	-0.0260454	0.0539973	0.0345494
50	28	0.0483291	0.00356614	0.137725	-0.0294868	0.0515978	0.0725187	-0.0573028	-0.0167519	0.127054	0.0525278
1	29	0.156954	0.103366	0.314572	0.0522921	0.0963325	0.105849	0.21573	0.0561662	0.197424	0.0981381
2	29	0.21491	0.15724	0.188534	0.0548142	0.0229516	0.16425	0.23186	0.0465036	0.162613	0.155214
3	29	0.135014	0.17355	0.181888	0.102127	0.146442	0.264635	0.159739	0.0420744	0.216285	0.089969
4	29	0.0992124	0.157972	0.148191	0.0651973	0.117307	0.124367	0.0965726	0.0439165	0.201285	0.131543
5	29	0.125861	0.134011	0.17349	0.07309	0.0324232	0.0362559	0.00726966	0.0649721	0.265672	0.0825681
6	29	0.1931	0.144823	0.289291	0.0699392	0.0896495	0.198036	0.102096	0.0724043	0.267975	0.137352
7	29	0.0942227	0.179667	0.344281	0.111534	0.0226207	0.224638	0.0642256	0.101406	0.108263	0.164715
8	29	0.0544527	0.174301	0.129048	0.0672705	0.0493866	0.0298647	0.056428	0.114826	0.139637	0.133597
9	29	0.055558	0.0487259	0.085946	0.0169999	0.0855159	0.108735	-0.0420316	0.124086	0.116947	-0.0231021
10	29	0.0825577	0.0897886	0.180239	0.0421411	0.0500778	0.101026	0.0993534	0.0285182	0.178074	0.000471904
11	29	0.0609319	0.0287644	-0.0719341	0.0196332	-0.0112221	-0.0156301	-0.0130563	0.0377453	0.0828177	-0.0163755
12	29	0.0981176	0.116485	0.147912	0.0848388	0.0816302	0.0739974	0.109114	0.0619654	0.165196	0.0956143
13	29	-0.00421492	0.0761975	0.0448171	0.0346896	0.0711243	0.022125	-0.022173	-0.0381034	0.121449	0.111363
14	29	0.0106945	0.0368387	0.0778569	0.0404007	-0.0449976	0.0190751	0.076092	0.0143029	0.00361093	-0.0157601
15	29	0.102774	0.0160121	0.0177057	0.0508456	0.0978558	0.0358219	0.0841963	0.0110148	0.0898217	0.0197141
16	29	-0.0124519	0.0257138	0.0906769	0.0171708	0.00804042	-0.00106418	0.0148592	-0.0152226	0.0822474	0.00272272
17	29	0.0506848	0.085822	-0.00360879	0.029932	0.0535115	0.0151905	0.0951942	0.0802801	0.0769357	-0.0176947
18	29	0.0755451	0.0698746	-0.0611566	0.0695006	0.00982837	-0.0511427	0.0868649	-0.00967105	0.0452025	0.128517
19	29	0.0096531	0.0515839	0.0777667	0.0487462	0.111001	0.0618447	0.0328443	0.00579251	0.0511449	0.0374594
20	29	0.00829798	-0.000476037	0.0700049	0.0276938	-0.0171077	0.0949279	-0.0178957	-0.00961021	0.0433657	-0.0335296
21	29	0.0962254	0.0728556	-0.00190608	0.0320324	0.0255895	0.0791589	0.0134399	0.00132947	0.0930001	0.0991898
22	29	0.0367362	0.0204304	-0.020217	-0.00422271	0.0114131	0.0180009	0.0333118	-0.024292	0.0422825	0.0410039
23	29	0.0106558	0.023917	-0.0418757	-0.0283033	-0.0327463	-0.0124663	-0.00452126	0.0132953	0.0236476	0.00940533
24	29	0.0246895	-0.00238719	-0.0946608	-0.0485697	0.0464374	0.0733911	-0.0108624	-0.0349496	0.0353181	-0.0500409
25	29	0.0501012	-0.0141651	-0.143829	0.026334	0.0818639	0.0518766	0.0537235	0.0135526	0.0237893	0.0205804
26	29	-0.0025033	0.0319785	0.0345445	-0.00718475	0.0565223	-0.0336961	-0.00743243	0.0611869	0.0224396	0.0468977
27	29	0.00977457	-0.00451795	0.0102945	-0.00804613	0.0127442	-0.00282828	-0.0151196	-0.00169641	0.0196748	0.0499044
28	29	0.0506137	-0.00769173	0.0123364	0.0360169	0.0418394	-0.00849311	0.0326849	0.0469551	0.0337403	0.0445998
29	29	0.0524939	0.037481	-0.104044	-0.0011716	-0.0512664	0.0284128	-0.0117278	-0.0277101	0.0535251	-0.00279525
30	29	0.0830102	-0.015481	0.0716257	-0.000153933	0.0563801	-0.0416894	0.0362237	0.0220213	0.101803	-0.0123475
31	29	0.00647839	-0.0106186	0.0597721	-0.0175412	-0.0143538	0.0499164	-0.039373	0.00450734	0.0609474	-0.057066
32	29	0.0105677	-0.00301001	-0.0730627	0.00812608	-0.00485806	0.0272296	-0.00768897	0.00693704	0.0364717	-0.045145
33	29	0.0849397	0.0632777	0.0139343	-0.000836025	0.032886	0.0628063	0.0363207	0.0709701	0.104224	0.0129142
34	29	0.017116	-0.0124681	-0.0913321	0.0108297	0.0106808	-0.00558704	0.00310959	0.0133858	0.0336136	-0.013877
35	29	-0.0441238	-0.0366353	0.0114218	-0.0377	0.0500706	0.0170999	-0.0486103	-0.0366525	0.0916855	-0.133087
36	29	0.0193589	-0.00683696	-0.0688982	-0.0521731	-0.00332148	0.0411015	-0.0610688	0.00362165	-0.00485282	0.0441724
37	29	-0.0164247	-0.0161446	-0.0473403	-0.0543351	0.0291239	-0.00157871	-0.11556	0.0585498	0.0605411	-0.102185
38	29	0.00988533	-0.0283294	0.0196037	-0.00386933	0.00687702	0.00168731	0.0294395	-0.0231782	0.11382	-0.0261138
39	29	0.02168	-0.00841679	0.0167114	-0.0122408	0.0234298	0.0412552	-0.0160406	-0.0394121	0.0709244	-0.0441498
40	29	0.020958	-0.0419453	0.00467367	0.0013505	0.0142828	0.0139629	-0.125223	-0.00742739	0.0978252	-0.0129653
41	29	0.0530897	0.0278582	-0.0718965	0.0362853	0.033455	0.143698	-0.0156325	0.0356516	0.0218712	-0.0286131
42	29	0.0412915	0.0111528	0.0469254	0.0415026	0.0323319	0.102254	-0.00694489	-0.0525819	0.0723155	0.0611462
43	29	0.0582471	0.0296937	0.101697	0.034536	0.0281187	0.0452707	0.0731793	-0.00444787	0.150414	-0.0126596
44	29	0.0742444	0.0327182	0.000662067	0.0112769	0.0432939	0.104612	-0.0379407	0.0495679	0.0522306	0.0106659
45	29	0.0210327	-0.0286511	-0.0251745	-0.0264326	-0.0166086	-0.0146104	-0.0412686	-0.04677	0.152178	-0.0603277
46	29	0.0458142	0.0291692	0.101013	-0.0033472	-0.00663489	0.117717	0.0438396	0.0221593	0.0711927	-0.100429
47	29	0.031767	0.00397826	0.0543708	-0.0433242	-0.000253699	0.0735227	-0.0621906	0.0319691	0.0915197	-0.0573153
48	29	0.0185799	-0.0238301	-0.00654927	-0.0512322	-0.0484576	-0.00409239	-0.104515	-0.0495214	0.082555	-0.00698079
49	29	0.00481641	-0.0305052	-0.0431702	-0.0188202	-0.018635	0.0328042	-0.147133	0.0284919	0.00592217	0.0140813
50	29	0.0257857	-0.0594177	0.00089319	-0.00981398	-0.00926006	0.043026	-0.136053	-0.0359976	0.112159	-0.0462587
1	30	0.346796	0.26548	0.272323	0.0849747	0.132565	0.299177	0.27438	0.258845	0.26136	0.0156302
2	30	0.228417	0.212132	0.283334	0.0638451	0.153309	0.116608	0.180593	0.203243	0.233473	0.127561
3	30	0.211762	0.194418	0.224905	0.0242334	0.102602	0.17883	0.108045	0.144787	0.284093	0.12765
4	30	0.18341	0.133577	0.173483	0.0646339	0.0995356	0.169018	0.149697	0.116224	0.220249	-0.031179
5	30	0.232535	0.0891078	0.304688	0.0771714	0.0532212	0.129511	0.055685	0.0941624	0.254897	0.0305432
6	30	0.149216	0.133302	0.109836	0.138691	0.161616	0.129722	0.200144	0.0814089	0.247441	0.0902014
7	30	0.190083	0.147471	0.101949	0.120987	0.121482	0.107576	0.162478	0.0526825	0.277695	0.114938
8	30	0.187239	0.159884	0.160593	0.107999	0.146609	0.122957	0.207794	0.0802081	0.284705	0.0664474
9	30	0.102321	0.0692151	0.0528471	-0.0231447	0.0371171	-0.0397954	0.108083	0.0626415	0.0917662	-0.0541674
10	30	0.0721551	0.0751518	-0.0242659	0.0841177	-0.0181154	0.071706	0.128268	-0.0167062	0.128553	0.0108125
11	30	0.132076	0.0851387	0.00391344	0.0936916	0.0702085	0.0485271	0.232351	-0.0166432	0.167001	0.0253091
12	30	0.0614044	0.123856	0.095921	0.0968578	0.10548	0.0664635	0.1851	0.00942276	0.26734	0.000239678
13	30	0.131835	0.13065	0.21301	0.090192	0.0870478	0.0228589	0.0213769	0.152844	0.181047	0.124877
14	30	0.0572532	0.102726	0.0467167	0.025453	0.126687	0.0251081	0.096993	0.0727905	0.156316	0.0123125
15	30	0.0203625	0.104927	0.0595618	0.112181	0.0231257	0.101166	0.136706	0.0543281	0.141567	0.0268654
16	30	0.0620092	0.0683128	0.0566445	0.0676669	0.0946691	0.103961	0.0960617	-0.00547281	0.201073	0.0209865
17	30	0.103593	0.057449	-0.0506966	0.106309	0.0365226	0.0584756	0.0568618	0.100816	0.113617	0.04549
18	30	0.0740456	0.0859893	0.269812	0.0287994	0.13202	0.107892	0.145883	0.0237152	0.162209	0.0661586
19	30	0.0451252	0.0789105	0.0246409	0.00827296	0.0813835	0.0283198	0.114419	0.0361815	0.09819	0.0275472
20	30	0.00394587	-0.0108493	0.102522	-0.0285006	0.0246323	0.149379	0.0419231	-0.0278328	0.0229357	-0.113682
21	30	0.0630479	0.144223	-0.0306075	-0.00798649	0.0504018	0.0278306	0.0931412	0.0609386	0.125311	0.0517188
22	30	0.0561929	0.0574268	-0.0219886	-0.000991474	0.0359599	0.0603743	0.0694496	0.0734134	0.0669916	-0.0532955
23	30	0.0256766	-0.000486227	0.103706	0.0149442	0.0211822	0.0495259	-0.0401762	-0.00783065	0.0525493	-0.0402722
24	30	0.0218303	0.0667248	0.168815	0.0343723	0.030716	0.0139514	0.141069	-0.0365008	0.189309	0.0354025
25	30	0.0688404	0.0927232	0.0787168	0.0394072	0.057839	0.0660396	0.0858231	0.115088	0.113196	0.0246924
26	30	0.0453599	0.0678466	0.0662345	0.0719692	0.0795808	0.108992	0.0981941	-0.0695658	0.124333	-0.00256018
27	30	0.0213484	0.00187758	-0.0244197	-0.00294754	-0.00749834	-0.0304873	0.0863275	0.0238458	0.00321654	-0.0396226
28	30	0.0598661	-0.0134539	0.0702484	-0.0409849	0.038259	0.0978249	-0.0308973	-0.00712643	0.0681523	-0.0121296
29	30	0.0830102	-0.015481	0.0716257	-0.000153933	0.0563801	-0.0416894	0.0362237	0.0220213	0.101803	-0.0123475
30	30	-0.00293672	0.00234763	0.138285	-0.0370136	-0.0284069	0.000636402	-0.0296525	-0.0425418	0.0623303	-0.00440742
31	30	0.0463256	0.0199087	0.0338897	0.00225859	-0.0083794	-0.058228	0.092833	0.0171448	0.0805453	-0.0606524
32	30	0.00719073	0.0342553	-0.100676	-0.0129902	-0.0061775	0.0344535	0.00793199	-0.060292	0.0903277	-0.0323758
33	30	0.0442796	0.0230498	-0.0463978	0.060082	-0.00708248	0.00205245	0.0577564	0.0593988	0.160165	-0.105484
34	30	0.0132788	-0.0134709	-0.0625796	-0.0442503	0.00410801	-0.0665103	-0.0953438	-0.0121719	0.0411603	0.0489247
35	30	0.0361566	0.043147	-0.0875686	0.0173149	0.0335782	0.0351484	0.105859	-0.0175367	0.117569	-0.0323093
36	30	0.0922419	0.00546348	0.0717874	-0.00248108	0.0461722	0.0537117	-0.0116812	-0.00166252	0.0337641	-0.0325916
37	30	0.0134345	-0.0193387	0.00267589	-0.00995777	-0.0195634	0.00789114	-0.111255	0.0731982	0.0292784	-0.0196735
38	30	0.0536762	0.0262469	-0.0829779	-0.00121795	0.0282441	0.0349756	0.0436142	-0.0291358	0.133546	-0.0580173
39	30	-0.00848428	0.00574909	0.131736	0.0087948	0.0252803	0.0804504	-0.0781978	0.0420471	0.106909	-0.0786048
40	30	0.0400481	-0.0185485	0.0750444	0.0207701	0.0297142	0.0366225	0.00385287	-0.00816184	0.0549396	-0.0213405
41	30	0.00147399	-0.0364487	0.00191599	-0.040862	-0.0124113	0.0257614	-0.0864021	-0.0257623	0.0707088	-0.0365793
42	30	0.100501	0.0162944	0.132691	-0.010737	0.0146177	0.0150571	-0.0231299	0.0373219	0.146609	0.00320781
43	30	0.0232705	0.00426228	-0.0369705	0.0126015	0.0482502	0.0145103	0.0761001	-0.0191536	0.0980483	-0.0598184
44	30	0.0877257	0.0528913	-0.000306508	-0.0474498	0.0560406	0.0645038	0.0227111	0.0357877	0.136843	-0.0081486
45	30	0.0272939	-0.0118915	0.0254668	-0.0287807	0.0413283	0.00740864	0.0208595	-0.0549998	0.0523342	0.00971199
46	30	0.0716054	0.00277859	-0.0492371	-0.00881719	0.0210943	0.0393732	-0.0646471	-0.00123213	0.184243	0.00140351
47	30	0.0504572	-0.000998864	-0.0241416	0.0232953	0.00562728	-0.0224599	-0.0563823	0.0240854	0.163434	-0.0389497
48	30	0.0312439	8.50754e-05	0.0528253	-0.017719	0.021512	0.0622903	0.0580738	-0.0476461	0.0509654	-0.0471251
49	30	0.0727608	0.0524516	0.122186	-0.0371456	0.0185542	0.131391	-0.0371114	-0.0209715	0.14768	0.00897697
50	30	0.0841381	0.0251133	0.0794089	-0.0174221	-0.0160351	0.133311	-0.106923	0.0304893	0.213358	-0.0619448
1	31	0.195654	0.148144	0.177029	0.101007	0.0615435	0.213505	0.146949	0.0842454	0.139905	0.124599
2	31	0.27437	0.21033	0.339112	0.159949	0.161054	0.293899	0.250179	0.135667	0.172584	0.248642
3	31	0.188619	0.176872	0.360754	0.0719968	0.0467645	0.275847	0.00142005	0.0385223	0.0739594	0.267394
4	31	0.2071	0.147331	0.153695	0.072488	0.125571	0.0832151	0.0596496	0.0741084	0.243551	0.295988
5	31	0.162707	0.130577	0.389606	0.102107	0.0697197	0.274428	0.0851921	0.081496	0.181556	0.136392
6	31	0.16388	0.142934	0.211955	0.0268698	0.0488721	0.135132	0.0659597	0.036782	0.23549	0.0266266
7	31	0.0894306	0.0550251	0.111861	0.0344774	0.0466986	0.0623326	-0.0585506	-0.0228971	0.218376	0.0830457
8	31	0.166736	0.100518	0.0964389	0.0255157	0.00939299	0.0511017	0.0192765	0.00832464	0.169614	0.187414
9	31	0.0655828	0.146292	0.0456302	0.0452763	0.0839892	0.0739373	0.0448397	0.0914103	0.170577	0.0685207
10	31	0.104352	0.0695971	-0.0467482	0.0379034	0.00715013	0.133514	0.0389749	0.040585	0.0313816	0.100023
11	31	0.0906649	0.0333275	0.131456	0.0903939	0.0706432	0.168669	0.0469595	0.0388826	0.0261842	0.0892179
12	31	0.132798	0.0897258	0.0665766	0.064608	0.0180106	0.05704	0.106481	0.0586818	0.0927929	0.1484
13	31	0.01502	0.0345867	-0.0834251	0.0129428	0.0392685	0.0611742	-0.0414338	0.058071	0.0234616	0.0387642
14	31	0.0768308	0.105251	0.142757	0.0418814	0.0401757	0.157106	0.0358639	0.0173259	0.116898	0.00754082
15	31	0.112159	0.0818439	0.0981715	0.0711696	0.0742572	0.125127	0.0831669	0.0303775	0.110625	0.0951034
16	31	0.0708625	-0.0254992	-0.0102138	0.0115321	0.0882276	0.107649	0.0239768	-0.0120741	0.0570839	-0.0103129
17	31	0.171568	0.0403075	-0.0278037	0.09807	0.130867	0.164305	0.13304	0.0649411	0.102557	0.0113542
18	31	0.0157099	0.0328817	-0.00640024	0.0577992	0.025314	0.138321	-0.0161728	0.0487781	-0.04219	-0.0229961
19	31	0.151359	0.100107	0.157395	0.0989751	0.0849682	0.157668	0.0690068	0.133298	0.0657841	0.189504
20	31	0.0672922	0.027227	0.0310218	0.0161798	0.0954606	0.135062	0.0359742	-0.0317568	0.00442006	0.0591761
21	31	0.0528292	0.0121023	0.0647771	0.0180455	0.0792374	0.0740882	0.0489193	0.0313016	0.0144282	0.0491022
22	31	0.017876	0.00819033	-0.0425622	0.0386098	0.0706356	0.125149	0.0912166	0.0561578	-0.00987707	0.0212287
23	31	-0.000424632	0.018493	-0.0302515	0.0172895	0.0153102	0.0286466	-0.0100273	0.0561502	0.0444197	-0.0901207
24	31	-0.015712	-0.0296769	-0.0100039	-0.0571713	0.023023	0.0162029	-0.0221328	0.014206	-0.0261628	-0.0182777
25	31	0.0927996	0.0808741	0.0366211	0.0862835	0.0286804	0.133754	0.100014	0.0457443	0.0528939	0.103707
26	31	-0.0340759	0.00274028	0.112428	-0.00581058	0.0104776	0.0654457	-0.0772009	-0.00406017	0.0461811	-0.0512819
27	31	0.00759203	-0.0317189	-0.100538	0.012736	-0.063532	-0.00193811	-0.0515409	0.0223466	-0.0358903	-0.0481243
28	31	0.0487057	-0.0151643	-0.0512842	0.0264085	0.00120162	0.0259266	-0.0084709	0.008447	-0.00492913	-0.00677078
29	31	0.00647839	-0.0106186	0.0597721	-0.0175412	-0.0143538	0.0499164	-0.039373	0.00450734	0.0609474	-0.057066
30	31	0.0463256	0.0199087	0.0338897	0.00225859	-0.0083794	-0.058228	0.092833	0.0171448	0.0805453	-0.0606524
31	31	0.0251498	-0.0483858	-0.0795813	0.017283	0.0190657	0.00888356	0.0271324	0.0489574	-0.076238	0.0192564
32	31	0.0290177	-0.0382475	-0.00111872	-0.00629615	0.025901	0.13381	-0.12893	0.0482487	0.0624394	-0.0328851
33	31	0.0189194	-0.013446	-0.104165	-0.0306948	0.00485604	0.0705403	0.00375086	-0.0384409	0.0508927	-0.106287
34	31	-0.00360643	-0.0129496	-0.149405	-0.021492	0.0188313	-0.0273416	-0.0473323	-0.0240867	0.0450657	-0.073846
35	31	-0.0178911	-0.0435903	0.00919875	0.013407	-0.0201891	0.0495215	-0.0727071	0.0196726	0.0127633	-0.0387893
36	31	0.0545142	-0.012977	-0.0842306	-0.0215133	0.0442349	0.0790766	0.0020316	0.0550948	0.045107	-0.0980598
37	31	0.029484	0.0269504	0.0120865	0.00551772	0.0406692	0.0480443	-0.0242659	0.144381	-0.0210695	-0.0198879
38	31	-0.000974477	-0.045923	-0.0166741	0.0408121	-0.0193975	-0.0141327	-0.0295473	0.0112141	0.0355804	-0.0512687
39	31	0.0369771	-0.0145529	-0.0646448	-0.0466013	0.0181088	0.0890443	-0.0789236	0.0698051	0.00414312	-0.0532988
40	31	0.0234175	0.00582975	0.0126152	0.0320417	0.0573739	0.0259505	-0.0314932	0.0771702	0.0941218	-0.0648681
41	31	0.0796072	0.0691456	0.0862171	-0.032356	0.0402492	0.0826773	-0.068286	0.117881	0.0427212	0.03739
42	31	0.000231587	-0.0182146	-0.00202745	-0.00665948	-0.0409355	0.0194539	-0.105859	0.0317611	-0.00277907	-0.0128966
43	31	0.0492154	-0.049744	0.0103159	0.0398782	-0.0404203	-0.087479	-0.0195404	0.0344005	0.0695104	0.00954436
44	31	0.0501577	-0.00419233	0.189356	-0.000544316	-0.02112	0.0563101	-0.0471864	0.0948252	0.000351735	-0.0402271
45	31	0.018091	0.0199334	0.0291685	-0.0262075	0.0207223	-0.0657796	0.0225719	0.0410972	0.0384376	0.0391753
46	31	0.0321197	0.0278372	0.170589	0.0372638	0.00119323	0.133079	-0.0407472	-0.00399948	0.102398	-0.0138108
47	31	0.0382863	0.0138352	-0.00524111	0.00838322	0.0220373	0.155032	-0.0749294	0.02082	0.105182	-0.0532042
48	31	0.010461	-0.0325161	-0.0146515	-3.63388e-05	-0.0282598	0.00128064	-0.114016	0.0413525	0.11435	-0.0274858
49	31	-0.0142822	-0.049513	0.0474168	0.00178715	-0.0314911	0.010948	-0.0666806	-0.00670155	0.0805959	-0.0715358
50	31	-0.0183915	-0.0597649	0.128262	-0.00564123	-0.0605368	0.0255286	-0.0501312	-0.010275	0.0744543	-0.114163
1	32	0.157713	0.199811	0.25171	0.10966	0.183335	0.286718	0.0645079	0.187061	0.169302	0.230316
2	32	0.185656	0.243217	0.324266	0.128071	0.133844	0.32122	0.158443	0.0499652	0.223143	0.282759
3	32	0.212919	0.240513	0.0839254	0.0663412	0.128954	0.383705	0.163537	0.119017	0.120809	0.110134
4	32	0.280709	0.222355	0.217245	0.123779	0.172562	0.251334	0.100177	0.162969	0.238036	0.253795
5	32	0.187424	0.214541	0.178757	0.0772815	0.194416	0.401482	0.167225	0.0509639	0.21541	0.183339
6	32	0.216055	0.169165	0.245635	0.0970331	0.102725	0.36765	0.0234912	0.152685	0.218978	0.143395
7	32	0.169649	0.150563	0.217275	0.127574	0.0843223	0.466533	0.0348216	0.091324	0.095184	0.129348
8	32	0.167617	0.116255	0.127319	0.0299831	0.0436813	0.108793	0.072792	0.0827188	0.13925	0.0966442
9	32	0.133102	0.179838	-0.0366976	0.0383909	0.038907	0.380628	-0.00195412	0.0711703	0.0982341	0.0885624
10	32	0.113695	0.14398	0.0719553	0.0603704	0.086612	0.201823	0.0619372	0.00889101	0.0872872	0.129684
11	32	0.0994402	0.0955989	0.168639	-0.00389799	0.0614082	0.154977	0.0486438	0.0642383	0.0749499	0.0785531
12	32	0.126236	0.142329	0.235091	0.109001	0.0724038	0.218418	0.119089	0.0544605	0.158238	0.0947772
13	32	0.110153	0.155357	-0.0312294	0.0168716	0.0322652	0.0875852	0.050763	0.111023	0.0844691	0.0691995
14	32	0.0935009	0.121415	0.154634	0.0536044	0.155335	0.203104	0.107194	0.130744	0.160548	0.00337989
15	32	0.134727	0.126976	0.0390321	0.0210016	0.102307	0.259067	0.0129513	0.0745134	0.181732	0.0258535
16	32	0.101055	0.0982936	-0.0452283	-0.00552793	0.0268698	0.173978	0.0782744	-0.0925682	0.136699	0.0411661
17	32	0.166265	0.135626	0.172893	0.0585542	0.177647	0.220244	0.0786079	0.159417	0.158183	0.0864348
18	32	0.106252	0.101708	0.0473029	0.024586	0.130264	0.237916	0.00827522	0.0379385	0.100624	0.120166
19	32	0.12474	0.042	0.175323	0.0235286	0.0291314	0.0936853	0.0289152	0.0638361	0.137633	0.101704
20	32	0.109929	0.0330994	0.0628573	0.0783599	0.0725427	0.142007	0.0279581	0.0661733	0.0377747	0.0636905
21	32	0.0896073	0.0970686	0.131631	0.0293219	0.117587	0.154929	0.0729515	0.027325	0.0961921	0.0910987
22	32	0.0637042	0.0940454	0.118843	-0.0245712	0.0812046	0.0693725	0.0737781	0.0436951	0.0336415	0.100996
23	32	0.0600285	0.030029	-0.00504678	0.0334866	0.0354951	0.0690763	0.0434854	0.0092976	0.0927068	0.00154368
24	32	0.0213828	0.0630372	-0.0621425	0.00257795	0.0213131	0.0761153	0.036469	-0.0607396	0.0347469	0.0365037
25	32	0.0585272	0.0843774	-0.128812	0.0454084	0.000572925	0.0951795	0.0436232	0.0783218	0.0429815	-0.0321672
26	32	0.0700321	0.0555062	0.0989629	0.0294645	0.0397782	0.0905643	-0.059813	0.0472298	0.106842	0.0770839
27	32	-0.0116915	-0.0084676	-0.0413492	0.010562	0.0181449	-0.0091182	-0.00140174	-0.0494316	0.0187907	-0.0260663
28	32	0.0270185	0.0456043	-0.0215084	-0.0232201	-0.0505354	0.0097339	0.00149011	-0.00547566	0.0700258	-0.0205038
29	32	0.0105677	-0.00301001	-0.0730627	0.00812608	-0.00485806	0.0272296	-0.00768897	0.00693704	0.0364717	-0.045145
30	32	0.00719073	0.0342553	-0.100676	-0.0129902	-0.0061775	0.0344535	0.00793199	-0.060292	0.0903277	-0.0323758
31	32	0.0290177	-0.0382475	-0.00111872	-0.00629615	0.025901	0.13381	-0.12893	0.0482487	0.0624394	-0.0328851
32	32	0.0217599	0.0335227	0.0147514	0.0162607	0.0987063	0.0539783	-0.0326424	0.0154599	0.0643533	-0.0374631
33	32	0.0416908	-0.0128737	0.0486977	-0.0174751	0.0797592	0.0779814	-0.0355207	-0.0381496	0.134871	0.0113993
34	32	-0.0334514	-0.00675044	-0.0351171	-0.0323677	0.0523695	0.0151296	0.0105804	-0.0927735	0.0351067	-0.00243939
35	32	0.00255252	0.00421974	-0.0859444	-0.0122872	0.0227971	0.00172092	0.00644661	-0.0593546	0.0315507	0.0295253
36	32	0.0618974	-0.00871311	0.0195665	0.0545145	0.00504221	0.0638643	0.044031	-0.00110112	0.074433	-0.0541856
37	32	-0.00503065	0.00666258	-0.107013	0.0369576	-0.0102221	-0.00172709	-0.084249	0.127681	0.0290741	0.0186535
38	32	0.0346021	-0.00574557	0.0898767	-0.0191034	-0.027395	0.0301566	0.00873119	-0.059959	0.0710631	-0.0351522
39	32	0.0328511	0.0128094	-0.00990346	0.0380758	0.0111011	0.107757	-0.047619	0.0507766	0.071469	-0.0392855
40	32	0.005455	-0.028183	-0.0304366	-0.0369589	-0.0293849	0.0442993	-0.0625211	-0.0702807	0.0243552	-0.0486126
41	32	0.0295039	-0.030742	-0.0890521	0.00768541	-0.0251886	-0.0146743	-0.0714111	-0.0315596	0.0713037	0.0211234
42	32	0.0167379	0.0189664	-0.064698	-0.0104432	-0.0039981	0.106438	-0.0629147	0.00693543	0.0306721	0.0246704
43	32	-0.011385	-0.00252495	0.0803061	0.000505944	0.00126113	-0.0239529	-0.0603383	-0.0601527	0.0611319	0.0651061
44	32	0.0316062	-0.00790389	-0.121168	-0.010814	-0.0140436	0.0369368	0.00721642	-0.0235295	0.0516455	-0.0325752
45	32	-0.00541906	0.000550355	0.0181559	0.0320146	0.0565569	-0.0542821	-0.0544358	0.0228524	0.117879	0.0825852
46	32	-0.00215225	0.0151456	0.00537532	-0.00871563	0.0030862	0.0493983	-0.0282655	-0.0160275	0.0252049	0.0240459
47	32	0.00646118	0.00133495	0.0793563	-0.0100299	-0.0274792	0.0682281	-0.0692011	0.0136098	0.0575824	-0.0358103
48	32	0.0236463	-0.0300396	-0.098133	-0.0400191	0.00403706	0.0592532	-0.124143	0.0125452	0.0279414	-0.0550639
49	32	0.00866551	0.00407007	-0.000355138	-0.0507852	-0.012385	0.0304228	-0.0958058	-0.0248253	0.126421	-0.0129237
50	32	-0.0147836	-0.0205042	-0.00613417	-0.0255723	-0.0221027	0.0587377	-0.141595	-0.0728087	0.124734	0.0653238
1	33	0.256844	0.212991	0.396216	0.131912	0.128745	0.0735852	0.201998	0.288701	0.359129	0.10418
2	33	0.282782	0.195302	0.374404	0.126473	0.176288	0.244111	0.161433	0.198339	0.32243	0.218175
3	33	0.199917	0.261519	0.418299	0.153991	0.160411	0.223612	0.211308	0.176475	0.288797	0.171946
4	33	0.164529	0.147145	0.0733996	0.0934302	0.0960055	0.0429146	0.0472217	0.125009	0.290915	0.182061
5	33	0.22616	0.144269	0.178178	0.102296	0.0863687	0.195771	0.0580561	0.0990513	0.248168	0.121706
6	33	0.2312	0.190561	0.169039	0.0251646	0.176979	0.176465	0.172996	0.197781	0.276809	0.0627968
7	33	0.135416	0.149235	0.255048	0.0309079	0.066092	0.160719	0.0578556	0.120651	0.13684	0.0557037
8	33	0.125923	0.105898	0.148723	0.108246	0.0623068	0.0856592	0.0376918	0.106782	0.185624	0.0999624
9	33	0.126286	0.0781133	0.289877	0.0290806	0.0554826	-0.0170401	0.0372335	0.128056	0.162997	0.141423
10	33	0.0864841	0.0621334	0.21745	0.0414723	0.0521327	0.0413831	0.0277913	0.144726	0.125515	-0.0502747
11	33	0.139739	0.0880945	0.0614927	0.103591	0.120139	0.0453346	0.110453	0.179729	0.186579	0.16045
12	33	0.130001	0.0567926	0.0369238	0.0523445	0.029011	0.00445202	0.014858	0.107271	0.171991	0.0514004
13	33	0.0318343	0.125345	0.0898273	0.000418847	0.0139154	0.0155357	0.0104407	0.084834	0.121082	0.0954352
14	33	0.0734572	0.0807363	0.249611	0.0134943	0.00870962	0.0104604	0.0193993	0.0750083	0.102178	0.0762049
15	33	0.165952	0.0931124	0.108827	0.0825476	0.113404	0.0839133	0.0979493	0.0579974	0.214816	0.142758
16	33	0.0637206	0.109865	0.0754839	0.0263607	0.0648024	0.0118079	0.0304738	0.104744	0.0795346	0.0570897
17	33	0.0739061	0.0598417	0.0121646	0.0451929	0.0998305	0.103289	0.0593896	0.0543721	0.084887	0.0657035
18	33	0.0636703	0.0454086	-0.0827036	0.0689625	0.0245265	0.0530758	0.0417453	0.0467676	0.0899258	0.0420954
19	33	0.0733142	0.0361791	-0.026203	0.0163663	0.0303119	0.0758309	-0.0158614	0.0878993	0.103597	0.00713046
20	33	0.0760849	0.102564	-0.00260076	0.0404247	0.041545	0.157544	0.0416512	0.0473137	0.0961948	0.00792003
21	33	0.0483699	0.0823882	0.0685222	0.0642773	0.0673689	0.0543724	0.144847	-0.0151844	0.0878729	0.0342391
22	33	0.0800229	0.0135653	0.15219	0.025854	0.0290009	0.136758	0.0611368	0.0144771	0.0468397	-0.011074
23	33	0.0646073	0.0474878	0.034648	0.0170148	0.0605381	0.0785885	0.0152287	0.00728466	0.0929927	0.0662566
24	33	0.0548831	0.0788261	-0.0153584	0.0273849	0.0573856	0.0422637	0.0218528	0.0651283	0.130168	0.0284627
25	33	0.105797	0.0417645	0.219723	0.0394151	0.0276406	0.0996624	0.0311588	0.038102	0.103381	0.0692999
26	33	0.0425063	-0.00899207	0.0422672	0.000779351	0.0438365	0.0736758	0.120962	-0.0347221	0.0836432	-0.0645145
27	33	0.0855346	0.000903523	0.0340586	-0.00466538	0.0691999	0.0121203	-0.00208468	0.0290366	0.0650567	0.0347574
28	33	0.0115529	0.00254882	0.0772394	-0.0220542	0.0286903	-0.0585984	0.12862	-0.062085	-0.0329922	0.0181232
29	33	0.0849397	0.0632777	0.0139343	-0.000836025	0.032886	0.0628063	0.0363207	0.0709701	0.104224	0.0129142
30	33	0.0442796	0.0230498	-0.0463978	0.060082	-0.00708248	0.00205245	0.0577564	0.0593988	0.160165	-0.105484
31	33	0.0189194	-0.013446	-0.104165	-0.0306948	0.00485604	0.0705403	0.00375086	-0.0384409	0.0508927	-0.106287
32	33	0.0416908	-0.0128737	0.0486977	-0.0174751	0.0797592	0.0779814	-0.0355207	-0.0381496	0.134871	0.0113993
33	33	-0.0159722	0.0342196	0.0349878	0.0693833	0.0424925	8.89955e-05	-0.0315266	0.0197774	0.081588	0.047404
34	33	0.0258254	0.000263064	0.0642385	0.0177217	0.0530002	0.0120883	0.0450095	0.0135037	0.0554925	-0.00464615
35	33	-0.0331371	-0.00406823	-0.069134	-0.0344432	0.00483219	-0.0307071	-0.0115243	-0.0498448	0.0478176	-0.0842488
36	33	-0.0162912	-0.0499474	0.0871706	0.00780757	0.0034176	0.0175333	-0.0527185	-0.0462236	0.0294063	0.00992701
37	33	-0.0102172	-0.0583435	0.0299896	-0.011922	0.0117488	-0.0160939	-0.0624507	0.0189276	-0.0111111	-0.049088
38	33	0.00539231	-0.050788	0.0284432	0.0177535	-0.0269366	-0.036428	0.0178174	-0.0395178	0.130496	-0.094392
39	33	0.0108492	0.0131374	-0.0207473	0.0217779	-0.0237088	0.101958	-0.0872776	0.0915055	0.0160097	-0.0422984
40	33	-0.0313969	-0.0122729	-0.144526	-0.00361655	-0.00499221	-0.033996	-0.0447345	-0.059539	0.055632	0.000412387
41	33	0.0166771	-0.00160424	-0.0180442	0.0099916	0.00462746	0.0838177	-0.0256258	-0.0626013	0.0910178	-0.0340897
42	33	0.00431755	-0.0444444	-0.0257834	-0.0194309	0.00169862	-0.0844209	0.0115742	0.027508	0.0798441	-0.0628409
43	33	0.0325184	-0.0454346	0.0175946	0.0598807	0.0355721	0.0558545	0.0610425	-0.0242542	0.096441	-0.0636095
44	33	0.0334769	-0.0061172	0.0295617	-0.0138297	0.00753408	0.0373335	-0.0463357	-0.014552	0.105144	-0.0670289
45	33	0.00993498	-0.0438369	-0.0172181	-0.0101045	0.044297	-0.032097	-0.0556653	0.0237891	0.0531767	-0.000149178
46	33	0.0937455	0.0432382	0.115145	0.0025238	0.00785329	0.164493	0.0668489	-0.000137538	0.139725	-0.0216378
47	33	-0.014137	-0.0186124	0.10844	-0.0385863	-0.0455633	-0.0629714	0.0210955	-0.0182606	0.0745394	-0.0731395
48	33	0.0708185	-0.00307748	0.0221588	0.00686746	-0.0138634	0.00592798	-0.000683987	0.0300256	0.123356	-0.0392361
49	33	0.0411422	-0.0129886	-0.124928	-0.0454106	0.00189549	0.0490628	-0.0369097	-0.0336814	0.0922065	-0.0267819
50	33	-0.0340128	-0.034345	-0.000104272	-0.064031	-0.0710828	-0.0401543	-0.115769	-0.0028293	0.0469422	-0.0825639
1	34	0.247956	0.275085	0.345926	0.0824327	0.122672	0.305304	0.0540453	0.302768	0.207178	0.124668
2	34	0.33271	0.232223	0.281575	0.0796339	0.122034	0.296421	0.142669	0.178546	0.244121	0.240606
3	34	0.207392	0.196004	0.289167	0.118421	0.147959	0.285343	-0.0110738	0.195586	0.24189	0.148491
4	34	0.265473	0.253096	0.313196	0.142813	0.177117	0.262028	0.23418	0.205059	0.313397	0.159005
5	34	0.252652	0.251274	0.414666	0.114558	0.0885442	0.22218	0.05806	0.245543	0.308594	0.144644
6	34	0.179391	0.15963	0.26149	0.0316879	0.0614282	0.165524	-0.00531471	0.102565	0.296664	0.104372
7	34	0.162958	0.189031	0.169721	0.0904304	0.107086	0.153832	0.143714	0.114719	0.235559	0.116103
8	34	0.121262	0.157576	0.180402	0.0793936	0.0616793	0.152157	0.0526076	0.0923787	0.231143	0.0569466
9	34	0.170894	0.0825551	0.155621	-0.00485939	0.121263	0.0860299	0.0213409	0.044257	0.205851	0.128125
10	34	0.0902285	0.0692146	0.132518	-0.0190774	0.0102511	0.0223836	-0.0132253	0.0211424	0.0703929	0.0538652
11	34	0.106552	0.139956	0.0655642	0.0456945	0.0189985	0.152839	0.0507274	0.0707873	0.0567873	0.106879
12	34	0.134805	0.0927753	0.111389	0.0358163	0.119461	0.0928851	0.0986644	0.120146	0.155273	0.0513614
13	34	0.110583	0.130314	0.109568	-0.00205494	-0.0243835	-0.055604	-0.0229565	0.105473	0.193311	0.072987
14	34	0.058166	0.0456865	0.0497414	-0.00716798	-0.00335488	0.0042327	-0.022641	0.0476885	0.105659	-0.0276629
15	34	0.0358999	0.061348	0.0172634	0.0767492	0.0717446	0.0182868	0.0655374	0.0101107	0.140324	0.0821791
16	34	0.0948903	0.0386869	0.088505	0.035348	0.0749417	0.101475	0.0742597	0.00861148	0.11586	-0.00239372
17	34	0.0695124	0.0991169	-0.00587649	0.0314278	-0.0398864	-0.016986	0.064922	0.105623	0.0837311	0.0345093
18	34	0.0264366	0.0814826	0.175562	0.0688849	0.0365641	0.0216038	0.0199675	0.0254798	0.0754868	0.0777631
19	34	0.121881	0.0517029	0.049949	0.0407401	0.136206	0.128249	0.008906	0.0624863	0.107319	0.0781952
20	34	0.0770362	-0.00295765	-0.0285529	0.0115645	-0.00514573	0.0470688	0.0885778	-0.0716268	-0.0195556	0.0371111
21	34	0.0884848	0.0321344	-0.0268791	0.0384146	0.0515909	-0.0573822	0.0293269	0.0696883	0.0989478	0.074085
22	34	0.0035765	0.0196429	0.0300323	-0.0345842	0.00155079	-0.0455358	-0.00987652	0.0377524	0.0146106	0.0427714
23	34	-0.00379298	-0.0173741	-0.016352	0.0577952	-0.0307407	-0.0638969	-0.109301	-0.0200621	0.0752775	0.00584156
24	34	0.0180901	0.0424495	0.0170763	0.00238718	0.0390652	0.0865167	0.060688	-0.0839	0.0918952	0.0285119
25	34	0.0653993	0.0358828	0.167908	0.041407	0.0114987	0.0399854	0.00632255	0.0134541	0.105522	0.0192391
26	34	-0.0302641	-0.00859159	-0.0908431	0.0487806	0.0693361	0.0183987	-0.0895992	-0.0383015	0.0839953	0.0727957
27	34	0.0210865	0.0152973	0.0686014	-0.0372379	-0.0366775	0.00540779	0.00744008	-0.0250297	0.028836	-0.0502088
28	34	0.0264041	0.038316	0.0894255	-0.0251549	0.0614296	0.0353829	0.0193341	0.02588	0.0187186	-0.000684764
29	34	0.017116	-0.0124681	-0.0913321	0.0108297	0.0106808	-0.00558704	0.00310959	0.0133858	0.0336136	-0.013877
30	34	0.0132788	-0.0134709	-0.0625796	-0.0442503	0.00410801	-0.0665103	-0.0953438	-0.0121719	0.0411603	0.0489247
31	34	-0.00360643	-0.0129496	-0.149405	-0.021492	0.0188313	-0.0273416	-0.0473323	-0.0240867	0.0450657	-0.073846
32	34	-0.0334514	-0.00675044	-0.0351171	-0.0323677	0.0523695	0.0151296	0.0105804	-0.0927735	0.0351067	-0.00243939
33	34	0.0258254	0.000263064	0.0642385	0.0177217	0.0530002	0.0120883	0.0450095	0.0135037	0.0554925	-0.00464615
34	34	0.0171019	0.00767066	-0.0608721	-0.0551326	0.0195798	-0.0673873	-0.100395	0.0113615	0.024105	0.0607106
35	34	-0.035897	0.0029658	-0.0911763	-0.0143964	0.0023223	0.0541111	-0.0690116	0.0274941	-0.0645006	-0.0173832
36	34	0.00895696	-0.0151742	0.0153462	-0.0402326	0.015961	-0.0408014	0.0132412	-0.0442307	0.0646699	-0.0733546
37	34	-0.00829618	-0.0384355	-0.0540976	-0.0136409	0.023074	0.0162599	-0.104616	-0.03885	-0.010372	-0.00136381
38	34	0.00250104	-0.0367698	-0.163442	-0.010287	-0.0163599	0.133561	-0.0523812	-0.0133091	0.0471623	-0.176304
39	34	0.00474433	-0.00355741	0.0741409	-0.00835845	0.0182819	-0.00702822	-0.0701988	0.0429747	0.0558541	-0.00437482
40	34	0.0181821	0.0362408	-0.00199646	0.0129948	0.0698535	0.126584	0.0116257	0.0308685	-0.0111694	0.0110566
41	34	-0.0133811	-0.0195912	0.0283893	0.00983514	0.0194291	0.0644392	-0.0153587	-0.0126329	0.0189333	-0.0711919
42	34	0.0594903	0.00920011	0.0951844	-0.0127744	0.0534503	0.0449799	-0.0270045	-0.0102988	0.0635388	-0.00658277
43	34	0.0427201	-0.00891976	-0.0142958	0.00157297	0.0620555	0.0567346	-0.0326617	-0.00582909	0.0344238	0.0090894
44	34	0.00509439	-0.0308794	0.00364346	-0.00402976	0.00550324	-0.0208511	-0.00680597	0.0236128	0.0251928	-0.0257933
45	34	0.0137677	-0.000933896	-0.0413508	-0.0367204	-0.0188054	0.054864	-0.0526255	-0.0142869	-0.00104375	-0.0460496
46	34	-0.0312629	-0.00722652	-0.167926	-0.0227358	0.0110008	0.0476859	-0.0280664	-0.0446293	-0.00678	-0.0443399
47	34	0.0139068	-0.0510143	-0.0543545	-0.0729348	0.0112164	0.0372408	-0.0874437	-0.0264074	0.0247813	-0.033207
48	34	0.0197347	-0.0105415	0.00961794	0.0244554	-0.00283647	0.10074	-0.0936182	-0.00441987	0.0514043	-0.0157044
49	34	0.061797	0.0550743	-0.058731	-0.0141935	0.0547789	0.0776501	-0.0518664	0.0389342	0.0395114	0.0570925
50	34	0.025048	0.0487889	0.169248	0.0114984	-0.0106254	0.10893	0.0273918	-0.0262294	0.021377	0.0167583
1	35	0.352711	0.286747	0.325846	0.173645	0.120034	0.549823	0.237002	0.118928	0.233063	0.181826
2	35	0.247969	0.228489	0.29096	0.099926	0.154773	0.190707	0.112559	0.128028	0.241107	0.33226
3	35	0.276257	0.18951	0.223025	0.0785056	0.0717878	0.351979	0.165902	0.0338498	0.227826	0.139567
4	35	0.361395	0.256844	0.152457	0.141079	0.171079	0.450627	0.121366	0.133826	0.245325	0.229752
5	35	0.263414	0.247166	0.205158	0.118113	0.0490145	0.410657	0.138589	0.0748192	0.194286	0.151866
6	35	0.240049	0.25217	0.167276	0.153852	0.138215	0.431777	0.150674	0.0852522	0.172559	0.174049
7	35	0.178014	0.196396	0.237535	0.0655098	0.0670602	0.322941	0.09165	-0.0373159	0.222614	0.123133
8	35	0.221552	0.205587	0.161314	0.0847049	0.100422	0.302674	0.086432	0.000843301	0.178735	0.245403
9	35	0.199714	0.215108	0.0400697	-0.0288286	0.1162	0.328982	0.0448294	0.0608423	0.168529	0.11507
10	35	0.14115	0.141491	0.236978	-0.0188096	0.0305463	0.162692	0.00465532	0.0561053	0.0377584	0.107591
11	35	0.10109	0.123441	0.0903394	0.0117886	0.0283476	0.203333	0.00925484	0.0403971	0.111554	0.0145776
12	35	0.126497	0.0552289	0.107962	0.0244782	0.0485371	0.247084	0.0416542	-0.0176575	0.138324	0.0453384
13	35	0.154773	0.136818	0.024323	0.151037	0.0655836	0.245358	0.048975	0.109734	0.124158	0.146342
14	35	0.0619071	0.0639647	0.0563418	-0.0212802	-0.0126105	0.0886082	0.00631805	0.0321797	0.0173041	0.00404528
15	35	0.0687358	0.0937211	0.109633	0.00709067	0.021667	0.0740299	0.105336	0.0134628	0.0433552	0.0553353
16	35	0.0990851	0.0515145	0.292772	0.0630451	0.0570172	0.153795	0.0627137	0.0452597	0.0780784	0.0883492
17	35	0.0617411	0.121861	0.0810658	0.057465	0.0753205	0.082777	0.0749855	0.0674901	0.0887385	0.0727912
18	35	0.071376	0.0289737	0.0892233	-0.0208433	-0.0210916	0.169646	0.047753	0.00349044	-0.0368186	0.00647378
19	35	0.0466864	0.119297	0.125295	0.0767774	0.10495	0.213544	0.0168652	0.0922408	0.0620514	0.115731
20	35	0.0136358	0.0234554	0.0847629	0.0648153	0.0468146	0.102663	0.0811145	-0.00542368	0.00776239	-0.0152602
21	35	0.0696464	0.0224038	0.0858155	0.0176569	0.0896083	0.0764611	0.0116975	0.049281	0.0170852	0.0831447
22	35	0.0754037	0.0822365	-0.0778751	-0.00722754	0.0622032	0.115348	0.11364	0.0148295	0.0530534	0.0428039
23	35	0.028272	0.0567979	0.138678	-0.0157551	0.0711928	0.030291	-0.0462717	0.0500355	0.0410978	0.0826712
24	35	0.0948941	0.0527433	0.053987	0.0460721	0.0222394	0.119673	0.115485	-0.0267248	0.0566269	0.0156576
25	35	0.0701352	0.0523123	0.0691584	0.0351857	0.0337621	0.13073	0.0228316	-0.0159777	0.084936	0.0902835
26	35	0.082707	0.0479683	-0.0306096	-0.0361379	-0.00654814	0.0471736	0.12778	0.027931	-0.0420328	-0.0180795
27	35	0.0226079	0.0216787	0.0565805	-0.0716199	0.0108798	0.0917956	-0.050892	-0.038211	0.0360743	-0.0321013
28	35	0.0137814	0.0353996	0.0107453	0.00174316	0.0168536	0.0254386	0.0411895	0.0128834	0.0274377	-0.0332118
29	35	-0.0441238	-0.0366353	0.0114218	-0.0377	0.0500706	0.0170999	-0.0486103	-0.0366525	0.0916855	-0.133087
30	35	0.0361566	0.043147	-0.0875686	0.0173149	0.0335782	0.0351484	0.105859	-0.0175367	0.117569	-0.0323093
31	35	-0.0178911	-0.0435903	0.00919875	0.013407	-0.0201891	0.0495215	-0.0727071	0.0196726	0.0127633	-0.0387893
32	35	0.00255252	0.00421974	-0.0859444	-0.0122872	0.0227971	0.00172092	0.00644661	-0.0593546	0.0315507	0.0295253
33	35	-0.0331371	-0.00406823	-0.069134	-0.0344432	0.00483219	-0.0307071	-0.0115243	-0.0498448	0.0478176	-0.0842488
34	35	-0.035897	0.0029658	-0.0911763	-0.0143964	0.0023223	0.0541111	-0.0690116	0.0274941	-0.0645006	-0.0173832
35	35	0.0395327	0.040712	-0.0271583	0.0256011	-0.00707644	0.0297379	0.134866	0.00964657	0.00322435	-0.0104909
36	35	-0.00557666	-0.0244197	-0.0227717	-0.0010384	-0.037959	-0.0232674	-0.0366661	-0.0801961	0.0254132	-0.0380404
37	35	0.0173333	0.0253578	-0.0552508	0.0157133	0.0303866	0.114283	0.00263512	-0.0202632	0.0252184	-0.0119758
38	35	0.0170505	-0.0226712	-0.0141506	-0.0216893	0.0045583	0.0692736	-0.0527449	-0.0597487	0.0513776	-0.0732834
39	35	-0.0256849	-0.0130545	-0.101347	-0.00428063	-0.0334798	0.0384033	-0.0317099	0.0172862	-0.0396286	-0.0609472
40	35	0.0660278	0.0664055	-0.0655808	0.0508826	0.0143588	0.0728202	0.0151548	-0.0072146	0.0670114	0.108448
41	35	0.0173748	-0.0279782	-0.0299846	0.00543049	-0.0215339	-0.0174848	-0.0264243	-0.000173567	0.031186	-0.0418655
42	35	0.0399108	0.034244	-0.101268	0.00376266	-0.00468392	0.144468	-0.00718392	-0.0129412	0.0544138	-0.0649103
43	35	0.00744256	-0.0225728	-0.0598217	-0.0171456	0.0288159	0.00866499	0.0544425	-0.0851461	0.0430043	-0.0243882
44	35	0.0449662	0.0361448	0.014046	0.00987038	0.028263	0.0322378	-0.00494705	-0.0160809	0.102656	0.0530024
45	35	0.0260758	0.013981	0.0437679	0.0363505	0.0563426	0.0418375	0.00898401	-0.00722734	0.0484244	0.0713245
46	35	0.0533685	-0.00672575	0.0164199	-0.00905435	0.0249009	0.0830539	0.0749329	-0.0997579	0.0396342	-0.0292611
47	35	-0.00494989	0.00373804	-0.057827	-0.0190515	-0.0263859	0.0774223	-0.0286795	0.0179278	0.0639928	-0.128095
48	35	0.0662275	-0.00765196	-0.0521403	0.0297432	-0.0333343	0.0571641	-0.0179869	-0.039836	0.0684764	-0.0102714
49	35	-0.000221563	-0.00659817	-0.0367639	0.00587281	0.00490518	0.11763	-0.065213	-0.0331347	0.0608252	-0.0763291
50	35	0.0356452	-0.0487295	0.0271875	0.0102421	-0.0685949	0.102033	-0.120581	-0.0674842	0.122717	-0.0626014
1	36	0.210611	0.217707	0.263944	0.14486	0.124663	0.209037	0.103208	0.298205	0.261264	0.0724256
2	36	0.245683	0.258326	0.429289	0.135744	0.112409	0.308435	0.149926	0.240876	0.198483	0.226269
3	36	0.283691	0.232512	0.246333	0.130979	0.108922	0.347231	0.157726	0.182178	0.235333	0.1759
4	36	0.196263	0.184861	0.226973	0.204064	0.162257	0.186268	0.0525629	0.194473	0.328896	0.134324
5	36	0.248898	0.245321	0.298913	0.145317	0.151869	0.255071	0.118761	0.240162	0.260351	0.17682
6	36	0.256786	0.212533	0.347379	0.20986	0.139494	0.335701	0.142252	0.159016	0.29673	0.0832095
7	36	0.166496	0.185384	0.21521	0.0172341	0.134847	0.201882	0.0556646	0.185357	0.276387	-0.00843271
8	36	0.162215	0.174038	0.213756	0.178556	0.141567	0.180952	0.18277	0.114436	0.285092	0.0888071
9	36	0.180332	0.0600189	0.0438823	0.0320175	0.125231	0.0630168	0.0709507	0.1221	0.088914	0.0772934
10	36	0.159159	0.117203	0.0150133	0.053899	0.0699174	0.12774	0.0897605	0.098929	0.210342	0.0192201
11	36	0.108616	0.10367	0.0691143	0.0771104	0.119465	0.0450211	0.0600845	0.0228087	0.0992104	0.160304
12	36	0.206923	0.133022	0.159737	0.0678219	0.131781	0.122887	0.0724861	0.167269	0.263882	0.05639
13	36	0.166195	0.205628	0.0747792	0.0135886	0.0860524	0.145711	0.098682	0.134238	0.18018	0.0573877
14	36	0.100025	0.0666089	0.0649432	0.0365028	0.135158	0.158653	0.0101813	0.0983952	0.145088	0.033755
15	36	0.184179	0.133837	0.0683973	0.0477681	0.0748077	0.171937	0.0783109	0.0749507	0.145328	0.0647772
16	36	0.0715777	0.00738596	0.0413575	0.0713856	0.00650894	0.137093	0.0842392	-0.0597919	0.182077	-0.115196
17	36	0.180678	0.123059	0.148023	0.0436047	0.0713477	0.188262	0.106599	0.0433812	0.133488	-0.00584429
18	36	0.0901124	0.0315036	0.0530583	0.00452328	0.0683699	0.0983253	0.0185025	0.0334841	0.163479	-0.0148828
19	36	0.102328	0.0726267	0.0186182	0.0861259	0.113386	0.139793	0.128429	0.00457329	0.138284	0.0661964
20	36	0.14971	0.0700791	0.240422	0.0431685	0.0503196	0.181123	0.0332238	0.101361	0.0367244	0.0399111
21	36	0.063322	0.0794871	0.121933	0.0639244	0.0193076	0.0857371	0.0663279	0.0163471	0.0652548	0.180089
22	36	-0.0387889	-0.0501167	-0.150735	-0.0274593	-0.0289434	-0.0296116	-0.00292848	-0.084683	-0.019189	-0.0480464
23	36	0.114808	-0.0457466	-0.16071	-0.016458	-0.0151678	0.100091	-0.110761	-0.0532795	0.0644838	0.0212377
24	36	0.0755189	0.0327456	0.0104466	-0.0212756	0.00164114	0.079733	0.0263106	0.0355607	0.110309	-0.041886
25	36	0.0817112	0.0625944	0.035952	0.0214825	0.0241036	0.0142377	0.0738314	0.05107	0.0914069	0.0188841
26	36	0.0424001	0.0674675	0.101964	0.00412809	0.0745947	0.0104206	0.0789065	0.00112441	0.137197	0.0171725
27	36	0.0474101	-0.0131062	-0.0012288	0.012542	0.0746136	-0.000403952	-0.000666929	-0.0154667	0.103945	0.0304774
28	36	0.0184654	-0.0258189	0.0309852	-0.0475909	0.0418513	0.0191358	-0.048812	-0.041789	0.0223602	0.0612808
29	36	0.0193589	-0.00683696	-0.0688982	-0.0521731	-0.00332148	0.0411015	-0.0610688	0.00362165	-0.00485282	0.0441724
30	36	0.0922419	0.00546348	0.0717874	-0.00248108	0.0461722	0.0537117	-0.0116812	-0.00166252	0.0337641	-0.0325916
31	36	0.0545142	-0.012977	-0.0842306	-0.0215133	0.0442349	0.0790766	0.0020316	0.0550948	0.045107	-0.0980598
32	36	0.0618974	-0.00871311	0.0195665	0.0545145	0.00504221	0.0638643	0.044031	-0.00110112	0.074433	-0.0541856
33	36	-0.0162912	-0.0499474	0.0871706	0.00780757	0.0034176	0.0175333	-0.0527185	-0.0462236	0.0294063	0.00992701
34	36	0.00895696	-0.0151742	0.0153462	-0.0402326	0.015961	-0.0408014	0.0132412	-0.0442307	0.0646699	-0.0733546
35	36	-0.00557666	-0.0244197	-0.0227717	-0.0010384	-0.037959	-0.0232674	-0.0366661	-0.0801961	0.0254132	-0.0380404
36	36	0.0136865	-0.0484997	-0.0195978	-0.00267877	-0.0130825	0.00385668	0.00844814	-0.0583451	0.0158684	-0.000620476
37	36	-0.0238099	-0.0163481	0.0298372	-0.0526977	-0.0139509	-0.0209643	-0.088319	0.043559	-0.00215672	-0.0528123
38	36	-0.0379191	-0.0356076	0.0148641	-0.0442713	0.0430382	-0.0242697	-0.0273595	-0.039244	0.0402977	-0.0665385
39	36	0.00712811	-0.000550797	-0.0412875	0.0293931	0.0413223	0.0368015	-0.0349841	0.0275207	0.0592935	-0.00112379
40	36	-0.00511124	-0.0598962	-0.0509239	0.00817553	-0.0307571	-0.0473655	-0.00850348	-0.018576	-0.00104858	-0.0792
41	36	0.0218434	-0.0509735	-0.000179702	-0.044796	-0.000670805	-0.0054897	-0.0868712	-0.0293931	0.0449749	-0.025622
42	36	0.0190682	-0.0360444	-0.0268583	-0.0720144	0.0193189	0.00484114	-0.134278	-0.0228905	0.0454089	0.010494
43	36	-0.00572316	-0.0279179	0.0564935	-0.0462182	0.011348	-0.0473296	-0.0528357	0.0794451	0.00171957	-0.0665649
44	36	-0.0159616	-0.023506	-0.0599148	0.022208	-0.0183687	0.0798888	-0.0630925	-0.0073614	0.0656411	-0.113812
45	36	0.00689424	-0.0235794	0.0751086	-0.0185208	0.0247175	-0.0816303	-0.0677233	0.0429933	0.0851454	0.02556
46	36	-0.0378189	-0.0274639	-0.0214846	-0.101356	-0.0542923	0.0339276	-0.0367381	-0.0295332	-0.037623	-0.125491
47	36	-0.0058697	-0.0668616	0.00848655	0.0387701	-0.0338106	-0.0814475	-0.0869111	-0.0279242	0.111579	-0.0386496
48	36	-0.0321254	-0.0112763	-0.112033	0.0379425	0.0115838	-0.0513984	-0.116788	0.00973216	0.0726804	0.0292628
49	36	0.0240453	-0.0747281	-0.0482537	-0.0304059	-0.0334536	-0.0297047	-0.103267	-0.00509799	0.0851191	-0.0258896
50	36	-0.048849	-0.108138	-0.0336347	-0.0462694	-0.0347264	-0.122868	-0.173153	-0.0141824	0.0665096	-0.087747
1	37	0.323332	0.256587	0.336529	0.0687377	0.186996	0.326468	0.0744337	0.394869	0.141048	0.155179
2	37	0.284616	0.272476	0.174491	0.132984	0.131862	0.240367	0.154272	0.315804	0.12591	0.308469
3	37	0.171384	0.184981	0.196483	0.123781	0.0993084	0.174898	0.0459113	0.346406	0.1827	0.0410952
4	37	0.209683	0.215339	0.144112	0.087505	0.145913	0.223253	0.0391848	0.31928	0.171766	0.0805696
5	37	0.226836	0.219905	0.378736	0.0178889	0.104176	0.158005	0.129953	0.17217	0.221809	0.103431
6	37	0.227806	0.226957	0.200873	0.0467165	0.0860315	0.181745	0.0925025	0.272769	0.272024	0.0541484
7	37	0.254885	0.158244	0.22968	0.138322	0.135547	0.326801	0.0464835	0.30713	0.191036	0.0659924
8	37	0.200861	0.147519	0.153911	0.0401155	0.0616535	0.161495	-0.0547074	0.237671	0.303664	0.055353
9	37	0.181964	0.167971	0.160583	0.0207962	0.0954161	0.178642	0.00252646	0.172241	0.167864	0.157307
10	37	0.181811	0.118075	0.124156	0.0908487	0.0518709	0.127519	0.111613	0.147918	0.105636	0.190736
11	37	0.117034	0.102045	0.182616	-0.00647003	0.0420415	0.0776761	-0.083365	0.240298	0.143801	0.0735034
12	37	0.188149	0.126187	0.13223	0.102188	0.0489149	0.119951	-0.0214551	0.215676	0.254804	0.12759
13	37	0.0893427	0.0945415	0.155097	0.0614808	0.0732087	0.035301	-0.10508	0.296283	0.120753	0.126276
14	37	0.130712	0.0895748	0.0316656	0.0770729	0.0895445	0.05118	-0.00350763	0.209125	0.248796	0.0212693
15	37	0.131712	0.0664636	0.0386471	0.044025	-0.0226629	0.0598309	-0.0123587	0.156018	0.1309	0.0165188
16	37	0.0820135	0.0575882	0.190392	0.082922	0.123714	0.112839	0.00373151	0.131228	0.148624	0.062183
17	37	0.120991	0.107759	0.104246	0.120901	0.119105	0.185756	0.078387	0.191169	0.148634	0.08591
18	37	0.083312	0.0628678	0.0346965	-0.022929	0.0103596	0.0409272	-0.0327589	0.0974852	0.123615	0.00199772
19	37	0.0724027	0.0231975	-0.108418	0.0741293	0.0650363	0.107199	-0.0674855	0.104158	0.0909838	0.0897478
20	37	0.0446786	0.0339429	0.0349724	0.0259541	0.0463911	0.0389968	-0.0239883	0.137372	-0.0271725	-0.00882848
21	37	0.0699739	0.00695351	0.0348442	0.0488639	0.0384141	0.00481406	-0.0648087	0.185422	0.0501234	0.0535051
22	37	0.070053	0.0374382	0.0867485	-0.0365358	0.00900601	0.109652	-0.0930619	0.111484	0.0489569	-0.00170804
23	37	0.113668	0.0482717	0.0128696	0.0219043	-0.0253648	0.103229	-0.00993673	0.10465	0.0426635	-0.019321
24	37	0.0696804	0.0144889	-0.0476819	-0.0158429	0.029215	0.134262	-0.0623451	0.0933235	0.0526293	-0.0665772
25	37	0.0633451	0.0834988	0.213838	0.0228329	0.021986	0.153302	-0.0239274	0.0909794	0.0909224	0.0535458
26	37	0.00890546	0.0340274	-0.0981814	0.0175812	-0.00574377	0.00748164	0.00120322	0.128776	0.0288454	-0.069049
27	37	-0.00203736	0.0307039	-0.0598637	-0.000659384	-0.0298754	0.111621	-0.124688	0.0811743	0.0255785	-0.0600646
28	37	0.0708585	0.0127754	0.125567	-0.0024996	0.0176522	0.099916	0.0202172	0.0209002	0.0211527	0.0315513
29	37	-0.0164247	-0.0161446	-0.0473403	-0.0543351	0.0291239	-0.00157871	-0.11556	0.0585498	0.0605411	-0.102185
30	37	0.0134345	-0.0193387	0.00267589	-0.00995777	-0.0195634	0.00789114	-0.111255	0.0731982	0.0292784	-0.0196735
31	37	0.029484	0.0269504	0.0120865	0.00551772	0.0406692	0.0480443	-0.0242659	0.144381	-0.0210695	-0.0198879
32	37	-0.00503065	0.00666258	-0.107013	0.0369576	-0.0102221	-0.00172709	-0.084249	0.127681	0.0290741	0.0186535
33	37	-0.0102172	-0.0583435	0.0299896	-0.011922	0.0117488	-0.0160939	-0.0624507	0.0189276	-0.0111111	-0.049088
34	37	-0.00829618	-0.0384355	-0.0540976	-0.0136409	0.023074	0.0162599	-0.104616	-0.03885	-0.010372	-0.00136381
35	37	0.0173333	0.0253578	-0.0552508	0.0157133	0.0303866	0.114283	0.00263512	-0.0202632	0.0252184	-0.0119758
36	37	-0.0238099	-0.0163481	0.0298372	-0.0526977	-0.0139509	-0.0209643	-0.088319	0.043559	-0.00215672	-0.0528123
37	37	0.0144965	-0.0148321	-0.104259	-0.0514444	0.0514367	0.08761	-0.116461	0.1517	-0.0282569	-0.0750214
38	37	0.0165461	0.0110615	-0.103856	-0.0240494	0.0179877	0.0306247	-0.0319113	-0.00838231	0.0444172	0.0247677
39	37	0.0244128	-0.0616471	0.0971025	0.0031155	-0.00877952	-0.0546967	-0.0896918	0.0932609	0.0507178	-0.0365832
40	37	0.0396194	-0.00228117	0.0230646	-0.03922	0.0127886	0.0717916	-0.0643162	0.00833673	0.0279099	-0.00360679
41	37	0.0081514	0.0167492	-0.00403619	-0.00397156	0.0311614	0.150652	-0.120726	0.0512318	0.00460982	0.0278149
42	37	0.0437708	-0.00603043	0.0781378	0.00644531	0.0391769	0.0654678	-0.0871809	0.083204	0.0234953	0.0166851
43	37	0.0165125	0.0197882	0.0578196	0.0480481	0.037065	0.123243	-0.0227499	0.0242608	0.0443845	0.0365377
44	37	0.0163342	-0.0304213	-0.11191	-0.00254907	0.00592009	-0.0107617	-0.116667	0.0926774	0.023308	0.0047708
45	37	0.0106968	-0.0302192	-0.102785	-0.0115553	0.00114885	0.0648564	-0.0703138	0.0157756	-0.0128524	-0.0434661
46	37	0.0103166	0.0150544	-0.0373208	-0.0239167	-0.0336986	0.0412025	-0.0736401	0.00645903	0.028478	-0.00915664
47	37	-0.0396988	-0.0148033	-0.0515555	-0.0231907	0.0436865	0.0381681	-0.047306	0.102419	-0.0152758	-0.0878724
48	37	0.0190861	-0.0544281	-0.0344692	-0.0221954	0.0165994	0.165602	-0.124446	0.0480851	0.0518935	-0.118595
49	37	0.0632106	0.0430288	-0.0385564	0.02643	0.079459	0.219795	-0.0899398	0.0748496	0.00146363	0.0698769
50	37	0.0488796	0.0209235	0.0526884	0.0370153	0.00395022	0.206337	-0.130262	0.0850387	0.0568043	0.00960397
1	38	0.307851	0.297566	0.314767	0.101973	0.159243	0.414073	0.147566	0.154622	0.364472	0.20357
2	38	0.203621	0.159158	0.16552	0.100314	0.117377	0.191222	0.141314	0.0638675	0.364346	0.064663
3	38	0.0935706	0.0702803	0.267136	0.0513643	0.0979804	-0.187099	0.108658	0.0992646	0.320565	0.0775975
4	38	0.219454	0.257336	0.244103	0.0729151	0.14916	0.277287	0.0805474	0.154239	0.241917	0.165159
5	38	0.180561	0.0630912	0.153189	0.0647698	0.0844304	0.0669507	0.169822	0.0909954	0.206677	0.0457445
6	38	0.115307	0.102941	0.216479	0.0168328	0.0539652	-0.0209952	0.0167756	0.127102	0.293034	0.0455635
7	38	0.153183	0.120514	0.194572	0.0963626	0.17168	0.109292	0.0915479	0.132441	0.29757	0.0644515
8	38	0.160438	0.178799	0.201472	0.0950333	0.106752	0.142878	0.0564915	0.15023	0.131093	0.245253
9	38	0.170685	0.196251	-0.0416362	0.0939616	0.123982	0.157624	0.0210407	0.152228	0.171826	0.220104
10	38	0.119075	0.116454	0.0900448	0.0472685	0.0399284	0.0529605	0.00377259	0.151094	0.189267	0.0407591
11	38	0.116385	0.0848254	0.16191	-0.00894821	0.0541273	0.149864	-0.00926366	0.052644	0.105837	0.037422
12	38	0.1326	0.165414	0.111931	0.0384214	0.0994709	0.108027	0.0371905	0.0636276	0.184204	0.123181
13	38	0.109066	0.0973702	0.203051	0.0627843	0.0289716	-0.00654836	0.00269767	0.1051	0.241557	-0.0174667
14	38	0.0993258	0.138359	-0.0558334	-0.0329212	0.0580638	0.0218973	0.0866043	0.0663117	0.049843	0.0845858
15	38	0.0805961	0.00897225	0.0630224	-0.0124549	0.0401154	0.00491847	0.072535	0.0167754	0.175231	-0.00434
16	38	0.0885212	0.0869723	0.170112	0.125908	0.0965858	0.0364405	0.0833989	0.0291046	0.124279	0.176694
17	38	0.0889467	0.078866	0.0328043	0.0124705	0.0370393	0.0914555	-0.0496805	0.132963	0.114447	0.0219909
18	38	0.0962787	0.092178	0.0476169	-0.0155065	0.0248961	0.068513	0.0652117	0.0869782	0.161389	-0.00790012
19	38	0.154885	0.0769971	-0.0349502	-0.0112515	0.0970757	0.133793	0.115007	0.0438689	0.0858689	0.0168761
20	38	0.113201	0.0772223	0.122467	0.0624336	0.031972	0.106774	0.0889287	0.0364692	0.181358	0.0184034
21	38	0.0744798	0.0144153	-0.0275907	0.0448547	0.0385146	0.0668354	0.117553	0.011099	0.115583	-0.0930836
22	38	0.0788809	0.0629462	0.149781	0.0112258	-0.0304369	0.121848	0.031977	0.00444088	0.105501	-0.0739037
23	38	-0.00629653	0.0297501	-0.0198709	0.00610475	-0.0368568	0.0651043	-0.014723	-0.0580351	0.162196	-0.0820876
24	38	0.0735748	0.0246097	0.0854908	0.0225672	0.0960466	0.0769706	0.125476	0.0456695	0.129112	-0.0732673
25	38	0.0633342	0.029092	0.0199907	-0.0181772	-0.0160427	0.0447319	-0.121127	0.0436281	0.134371	-0.0134259
26	38	0.0330606	-0.006098	-0.0272922	0.0279004	0.0303857	0.0730103	-0.0822595	0.0101741	0.153762	0.0102083
27	38	0.0280524	0.0193037	-0.0160868	0.0363944	-0.00382594	0.10357	-0.0240328	-0.0454559	0.13248	-0.0214516
28	38	0.0410941	-0.0078065	-0.0245722	-0.0547537	-0.0362078	0.00230674	-0.09095	-0.0099061	0.0415156	-0.0232098
29	38	0.00988533	-0.0283294	0.0196037	-0.00386933	0.00687702	0.00168731	0.0294395	-0.0231782	0.11382	-0.0261138
30	38	0.0536762	0.0262469	-0.0829779	-0.00121795	0.0282441	0.0349756	0.0436142	-0.0291358	0.133546	-0.0580173
31	38	-0.000974477	-0.045923	-0.0166741	0.0408121	-0.0193975	-0.0141327	-0.0295473	0.0112141	0.0355804	-0.0512687
32	38	0.0346021	-0.00574557	0.0898767	-0.0191034	-0.027395	0.0301566	0.00873119	-0.059959	0.0710631	-0.0351522
33	38	0.00539231	-0.050788	0.0284432	0.0177535	-0.0269366	-0.036428	0.0178174	-0.0395178	0.130496	-0.094392
34	38	0.00250104	-0.0367698	-0.163442	-0.010287	-0.0163599	0.133561	-0.0523812	-0.0133091	0.0471623	-0.176304
35	38	0.0170505	-0.0226712	-0.0141506	-0.0216893	0.0045583	0.0692736	-0.0527449	-0.0597487	0.0513776	-0.0732834
36	38	-0.0379191	-0.0356076	0.0148641	-0.0442713	0.0430382	-0.0242697	-0.0273595	-0.039244	0.0402977	-0.0665385
37	38	0.0165461	0.0110615	-0.103856	-0.0240494	0.0179877	0.0306247	-0.0319113	-0.00838231	0.0444172	0.0247677
38	38	0.0497485	-0.0188295	-0.119383	-0.0293008	0.0284276	0.117467	-0.0121464	-0.0239	0.11592	-0.0978684
39	38	0.0371808	-0.0456713	0.00326688	0.01785	0.0186914	0.0793842	-0.0753057	0.0167572	0.131536	-0.128939
40	38	0.0351753	0.00353265	-0.0170311	0.0116896	-0.021708	0.0337654	-0.0206639	-0.0337184	0.0841521	0.0043751
41	38	0.0460447	-0.0482567	0.0382195	-0.0451516	-0.0779273	0.0900898	-0.0413897	-0.0700164	0.0424933	-0.131532
42	38	-0.0225643	-0.030453	-0.153532	-0.0177047	-0.0271509	0.0487242	-0.117655	-0.0111511	0.0316978	-0.0669126
43	38	0.0696458	-0.0189197	0.0983157	0.00910466	0.000807954	0.124447	-0.0238652	0.0538696	0.0168698	-0.0832964
44	38	-0.0113914	-0.00934673	0.0103633	-0.0451716	0.0252061	0.00341816	-0.0688805	0.0285684	0.0521298	-0.0649966
45	38	0.0681989	0.0439309	0.0196005	0.03442	0.0414699	0.126208	-0.034429	0.00799934	0.0976857	0.0443892
46	38	0.0581085	-0.0107539	-0.0190506	0.0144511	0.0170295	0.104539	-0.0636149	-0.0175954	0.0929177	-0.0650835
47	38	-0.0141839	-0.0307261	-0.0177084	-0.0282497	-0.0307304	-0.00689659	-0.0418065	-0.00572101	0.0894021	-0.0619331
48	38	0.0188395	-0.0168169	0.0780955	0.00914183	-0.0692973	0.114501	-0.152881	0.00202479	0.089751	-0.0849725
49	38	0.0448642	0.0141788	0.0186921	0.0168882	0.00666851	0.187423	-0.0891383	-0.0219006	0.106865	-0.00322896
50	38	0.0333489	0.00491793	0.00501116	0.0155501	-0.0286639	0.153758	-0.090274	-0.0263581	0.180692	-0.0997108
1	39	0.348437	0.274789	0.394014	0.119454	0.00666539	0.327481	0.0819453	0.158288	0.248569	0.17664
2	39	0.374498	0.265616	0.478604	0.102182	0.156792	0.429736	0.152713	0.186138	0.220571	0.204705
3	39	0.309967	0.262457	0.560062	0.0824269	0.127105	0.381195	0.152362	0.194629	0.364792	0.0542054
4	39	0.350397	0.190086	0.467449	0.118105	0.24304	0.316161	0.0561393	0.277485	0.278395	0.193539
5	39	0.378739	0.237141	0.295893	0.128463	0.213142	0.338122	0.0818165	0.197515	0.488958	0.223381
6	39	0.228542	0.202519	0.363388	0.202839	0.12626	0.21816	-0.00957281	0.235947	0.448607	0.0496008
7	39	0.276787	0.171898	0.207488	0.115434	0.140231	0.313394	0.0624747	0.172552	0.313447	0.0994305
8	39	0.293277	0.16951	0.252095	0.115226	0.118241	0.114353	0.104594	0.224324	0.404618	0.124588
9	39	0.24428	0.223381	0.173042	0.181718	0.156847	0.290649	-0.0583152	0.278587	0.379793	0.208828
10	39	0.227968	0.17517	0.242652	0.0745937	0.15793	0.15779	0.100158	0.0590108	0.33033	0.166311
11	39	0.241203	0.156358	0.25075	0.107506	0.11428	0.185241	-0.00118852	0.238345	0.253175	0.169399
12	39	0.242467	0.209732	0.372012	0.140569	0.11648	0.240404	0.135913	0.1797	0.374873	0.120944
13	39	0.152565	0.112445	0.0831207	0.0691048	0.103937	0.126701	0.0466182	0.101061	0.287484	0.0865872
14	39	0.223718	0.11786	0.316879	0.0628654	0.0611206	0.197782	0.0168445	0.139362	0.326671	0.0748045
15	39	0.208872	0.114831	0.253202	0.074029	-0.00175665	0.10911	0.0403217	0.123436	0.288195	0.0394137
16	39	0.174458	0.0627069	0.112558	0.025858	0.0869491	0.123618	0.00288694	0.067804	0.324593	0.0285865
17	39	0.168465	0.131679	0.193968	0.0726004	0.152277	0.171873	0.122313	0.15398	0.157121	0.0504231
18	39	0.0952174	0.0257283	0.193096	0.0400143	0.0807089	0.086556	-0.00234557	0.0489143	0.238564	0.0605098
19	39	0.194586	0.12249	0.122439	0.0396823	0.105469	0.252754	0.0974231	0.0324982	0.159105	0.123007
20	39	0.0744853	0.0170419	0.0999021	0.0486082	0.0398049	0.193495	0.0350275	0.0620752	0.0291027	-0.0183777
21	39	0.114767	0.106823	0.141321	0.0530096	0.0732481	0.152069	0.0475093	0.116151	0.175296	0.0154806
22	39	0.0940593	0.0638704	0.127565	0.0132933	0.0262248	0.0844263	0.0234085	0.0783362	0.104468	0.00980839
23	39	0.142025	0.0703377	0.156469	0.0627388	0.0809766	0.0760483	0.0858267	0.0804378	0.124418	0.0504469
24	39	0.115605	0.0336807	0.12758	0.00668387	0.0183132	0.0565278	-0.10038	0.105274	0.167285	0.0173832
25	39	0.0806519	0.0443412	0.109934	0.00882882	0.0963069	0.101225	-0.0189473	0.0544641	0.0584121	0.0622088
26	39	0.0315603	-0.00451669	0.0605596	0.0645801	0.0321071	0.0451806	-0.0718547	0.0396931	0.169329	0.0964327
27	39	0.0357064	-0.0282063	-0.0101049	-0.0380657	0.0162287	-0.0224928	0.0018519	-0.0177859	-0.00283126	-0.0373308
28	39	0.0353008	-0.017391	-0.0582672	0.00898273	0.0192517	-0.00443895	-0.0646968	0.0946528	0.0678151	-0.0442073
29	39	0.02168	-0.00841679	0.0167114	-0.0122408	0.0234298	0.0412552	-0.0160406	-0.0394121	0.0709244	-0.0441498
30	39	-0.00848428	0.00574909	0.131736	0.0087948	0.0252803	0.0804504	-0.0781978	0.0420471	0.106909	-0.0786048
31	39	0.0369771	-0.0145529	-0.0646448	-0.0466013	0.0181088	0.0890443	-0.0789236	0.0698051	0.00414312	-0.0532988
32	39	0.0328511	0.0128094	-0.00990346	0.0380758	0.0111011	0.107757	-0.047619	0.0507766	0.071469	-0.0392855
33	39	0.0108492	0.0131374	-0.0207473	0.0217779	-0.0237088	0.101958	-0.0872776	0.0915055	0.0160097	-0.0422984
34	39	0.00474433	-0.00355741	0.0741409	-0.00835845	0.0182819	-0.00702822	-0.0701988	0.0429747	0.0558541	-0.00437482
35	39	-0.0256849	-0.0130545	-0.101347	-0.00428063	-0.0334798	0.0384033	-0.0317099	0.0172862	-0.0396286	-0.0609472
36	39	0.00712811	-0.000550797	-0.0412875	0.0293931	0.0413223	0.0368015	-0.0349841	0.0275207	0.0592935	-0.00112379
37	39	0.0244128	-0.0616471	0.0971025	0.0031155	-0.00877952	-0.0546967	-0.0896918	0.0932609	0.0507178	-0.0365832
38	39	0.0371808	-0.0456713	0.00326688	0.01785	0.0186914	0.0793842	-0.0753057	0.0167572	0.131536	-0.128939
39	39	0.0130672	-0.00198514	-0.103007	0.0364379	0.00183157	0.0194284	-0.0281852	0.0591448	0.0678969	-0.0209424
40	39	0.0186691	-0.039139	-0.0478951	-0.0165533	-0.00431325	-0.00667244	-0.0397725	0.0109651	-0.0813984	-0.0109665
41	39	0.00298649	-0.0533411	-0.0365214	-0.00969687	0.0297475	0.145995	-0.0819059	-0.0207626	0.0290461	-0.0398561
42	39	0.0368398	-0.0124835	-0.0162128	-0.0247342	0.0131543	0.0652771	-0.0618804	0.00634089	0.020142	0.0209175
43	39	0.0419327	0.025404	-0.109621	0.0197251	0.002779	0.0346957	0.0124227	0.0299984	0.0851685	0.0533177
44	39	-0.0396169	-0.021879	-0.026586	-0.0096928	0.0700483	0.0161602	-0.0567171	0.0275472	0.0214769	-0.0377975
45	39	0.0305249	-0.0262652	0.00917465	-0.014517	0.0486889	0.00166827	-0.0119989	0.00346747	0.0662144	0.0318158
46	39	-0.0107378	-0.0174654	-0.0140027	0.013387	0.0256534	0.0435723	-0.0645932	0.00866357	0.092784	-0.0229196
47	39	0.0546014	-0.0160234	0.000453752	-0.0657016	0.0147672	0.0997394	-0.0351629	-0.00816032	0.0547725	-0.0604441
48	39	0.00706935	-0.024927	-0.0957234	-0.0020098	0.0308311	0.0664184	-0.0682868	-0.0321072	0.0527459	-0.0247867
49	39	0.0372291	-0.0500489	-0.0733445	-0.0305616	-0.0371387	0.060658	-0.139061	-0.0257305	0.0841785	-0.0262482
50	39	-0.0344354	-0.0173491	-0.175267	-0.0191291	-0.0252308	-0.0669092	-0.0943238	0.0202972	0.0630033	-0.0799453
1	40	0.321139	0.239402	0.268326	0.131026	0.16609	0.199285	0.256356	0.14288	0.32101	0.256641
2	40	0.304716	0.255353	0.277794	0.153787	0.171477	0.292308	0.15715	0.0884995	0.309894	0.379422
3	40	0.284264	0.217748	0.226768	0.0954764	0.122701	0.2315	0.0712519	0.0891515	0.287439	0.328616
4	40	0.201446	0.218568	0.408452	0.0462971	0.0337091	0.1984	0.0706717	0.0808815	0.190905	0.175324
5	40	0.32228	0.245054	0.338324	0.0412381	0.147407	0.268543	0.0739056	0.0990023	0.247918	0.252716
6	40	0.16553	0.191228	0.267104	0.0584023	0.158679	0.200195	0.025012	0.15718	0.274345	0.178969
7	40	0.190482	0.221307	0.101522	0.0181257	0.140608	0.249983	0.0809658	0.12469	0.199052	0.108874
8	40	0.13165	0.144482	0.24382	0.0628968	0.111815	0.0374189	0.0924762	0.143748	0.210122	0.194547
9	40	0.234391	0.149763	0.279227	0.0876819	0.15807	0.170811	0.0302593	0.215707	0.224224	0.246962
10	40	0.142128	0.114312	0.292602	0.0261464	0.106221	0.107534	0.103121	0.0680568	0.103754	0.20112
11	40	0.144388	0.130407	0.428251	-0.00941106	0.0802881	0.0743494	-0.0290029	0.0372363	0.240105	0.167251
12	40	0.219033	0.130148	0.169536	0.102188	0.120774	0.175412	0.0790583	0.179138	0.23935	0.220766
13	40	0.0762837	0.105108	0.23872	0.0374957	0.0190442	-0.00533652	-0.0247463	0.101367	0.153373	0.104518
14	40	0.0877676	0.0785674	0.24076	0.00490474	0.0246362	-0.0302538	0.0952237	0.097875	0.0906384	0.0720346
15	40	0.105124	0.0664054	-0.045299	-0.0575838	0.0315193	-0.00694056	-0.0494007	0.0529635	0.116963	0.0817897
16	40	0.160207	0.0580967	0.0169443	0.0812225	0.021485	0.0445963	0.131618	0.00701774	0.189762	0.110179
17	40	0.134478	0.063797	0.222568	0.0402268	0.0624554	0.193426	0.105715	0.094136	0.0684541	0.0520195
18	40	0.0740655	0.119628	0.141794	0.0530754	0.0900935	0.0561913	0.0426485	0.0787272	0.212915	0.11416
19	40	0.136025	0.0686872	-0.0123462	0.0364906	0.0188538	0.184532	-0.00376711	0.0889917	0.0605152	-0.0210356
20	40	0.0741452	0.0765345	0.167691	-0.0220894	0.0620423	0.116961	0.0483832	0.0667314	0.128809	-0.0117593
21	40	0.0890234	0.0505224	0.0106354	0.0144091	0.0987899	-0.00950184	0.0506623	0.101675	0.0317452	0.0458242
22	40	0.0788712	0.0509824	0.1092	0.0228921	0.0841051	0.0659044	0.0771041	0.11641	0.0194528	0.0144999
23	40	0.118112	0.0960794	0.0911134	0.0325137	0.0602436	0.118988	0.112014	0.0298225	0.0916176	0.0198579
24	40	0.125319	0.0245861	0.00314772	0.0132889	0.0596456	0.142633	0.000398922	0.000961516	0.100442	0.0629388
25	40	0.0650763	-0.00773618	0.0507662	-0.0203443	-0.00341982	0.0297491	0.0162138	-0.00100766	0.0865396	0.0121441
26	40	0.0509937	0.0553416	-0.083844	0.0399407	0.0377522	0.142734	-0.0620936	0.0272948	0.0713354	0.0117955
27	40	0.0282518	-0.000320529	-0.0328541	-0.015798	0.041912	0.0387213	-0.0417223	0.0124261	0.0325484	0.0237583
28	40	0.0519844	0.0130712	0.154767	0.0416666	0.0736329	0.0569241	0.0415727	0.0126185	0.0871545	0.0938489
29	40	0.020958	-0.0419453	0.00467367	0.0013505	0.0142828	0.0139629	-0.125223	-0.00742739	0.0978252	-0.0129653
30	40	0.0400481	-0.0185485	0.0750444	0.0207701	0.0297142	0.0366225	0.00385287	-0.00816184	0.0549396	-0.0213405
31	40	0.0234175	0.00582975	0.0126152	0.0320417	0.0573739	0.0259505	-0.0314932	0.0771702	0.0941218	-0.0648681
32	40	0.005455	-0.028183	-0.0304366	-0.0369589	-0.0293849	0.0442993	-0.0625211	-0.0702807	0.0243552	-0.0486126
33	40	-0.0313969	-0.0122729	-0.144526	-0.00361655	-0.00499221	-0.033996	-0.0447345	-0.059539	0.055632	0.000412387
34	40	0.0181821	0.0362408	-0.00199646	0.0129948	0.0698535	0.126584	0.0116257	0.0308685	-0.0111694	0.0110566
35	40	0.0660278	0.0664055	-0.0655808	0.0508826	0.0143588	0.0728202	0.0151548	-0.0072146	0.0670114	0.108448
36	40	-0.00511124	-0.0598962	-0.0509239	0.00817553	-0.0307571	-0.0473655	-0.00850348	-0.018576	-0.00104858	-0.0792
37	40	0.0396194	-0.00228117	0.0230646	-0.03922	0.0127886	0.0717916	-0.0643162	0.00833673	0.0279099	-0.00360679
38	40	0.0351753	0.00353265	-0.0170311	0.0116896	-0.021708	0.0337654	-0.0206639	-0.0337184	0.0841521	0.0043751
39	40	0.0186691	-0.039139	-0.0478951	-0.0165533	-0.00431325	-0.00667244	-0.0397725	0.0109651	-0.0813984	-0.0109665
40	40	0.0357456	-0.0345041	-0.0493644	0.0112115	0.0225673	0.0201441	-0.0424936	-0.0654782	0.0580824	0.0630264
41	40	0.0164377	0.0124825	-0.126491	0.00552234	-0.0482142	0.0706653	-0.0594057	-0.106671	0.134909	-0.0486463
42	40	0.0185279	-0.0360663	-0.115808	-0.0391579	0.0123631	0.0169917	-0.0824442	-0.0212608	0.0521025	-0.00372151
43	40	-0.00081432	-0.0172007	-0.107369	-0.0357774	0.0050993	0.111876	-0.0808305	-0.032775	0.000943356	-0.0927293
44	40	-0.0199534	-0.0430634	-0.0049491	-0.0511382	-0.00243574	-0.0783288	-0.0519347	0.0272923	0.0297934	-0.0485086
45	40	0.0089033	-0.0317996	-0.0412958	0.00360772	-0.0167817	0.0663395	-0.130634	-0.0311139	0.0317448	0.0381054
46	40	-0.011997	-0.00141984	-0.0560208	-0.048024	-0.022156	0.0250945	-0.0575108	-0.100821	0.0486437	-0.0119312
47	40	-0.0374235	-0.0537547	-0.027091	0.00846699	-0.0581706	-0.0808472	-0.107581	0.0122344	0.0932506	-0.0625599
48	40	0.00671236	-0.00237109	-0.100678	-0.0192497	0.0204157	0.0782711	-0.0480166	-0.0469169	0.0712728	-0.0294209
[truncated: 502 more rows]

## Sheet: ED_Figure3l
Compartment comparison between control and HP1KD at 10kb resolution
chromosome	bin start	bin end	control	HP1KD
chr2L	0	9999	0	0
chr2L	10000	19999	0	0.081
chr2L	20000	29999	0	0.099
chr2L	30000	39999	0.088	0.096
chr2L	40000	49999	0.087	0.08
chr2L	50000	59999	0.081	0.07
chr2L	60000	69999	0.085	0.056
chr2L	70000	79999	0.089	0.068
chr2L	80000	89999	0.079	0.089
chr2L	90000	99999	0.089	0.098
chr2L	100000	109999	0.086	0.075
chr2L	110000	119999	0.091	0.088
chr2L	120000	129999	0.087	0.075
chr2L	130000	139999	0.088	0.072
chr2L	140000	149999	0.074	0.09
chr2L	150000	159999	0.076	0.087
chr2L	160000	169999	0.057	0.035
chr2L	170000	179999	0.072	0.064
chr2L	180000	189999	0.054	0.06
chr2L	190000	199999	0.085	0.08
chr2L	200000	209999	0.086	0.07
chr2L	210000	219999	0.067	0.093
chr2L	220000	229999	0.059	0.071
chr2L	230000	239999	0.072	0.072
chr2L	240000	249999	0.056	0.066
chr2L	250000	259999	0.08	0.047
chr2L	260000	269999	0.082	0.058
chr2L	270000	279999	0.07	0.083
chr2L	280000	289999	0.07	0.077
chr2L	290000	299999	0.083	0.043
chr2L	300000	309999	0.072	0.044
chr2L	310000	319999	0.002	-0.035
chr2L	320000	329999	-0.036	-0.028
chr2L	330000	339999	0.021	-0.013
chr2L	340000	349999	0.046	0.006
chr2L	350000	359999	0.064	0.033
chr2L	360000	369999	0.044	-0.006
chr2L	370000	379999	0.076	0.007
chr2L	380000	389999	0.08	-0.005
chr2L	390000	399999	0.079	0.027
chr2L	400000	409999	0.082	0.062
chr2L	410000	419999	0.088	0.05
chr2L	420000	429999	0.09	0.036
chr2L	430000	439999	0.092	0.025
chr2L	440000	449999	0.094	0.042
chr2L	450000	459999	0.091	0.05
chr2L	460000	469999	0.091	-0.032
chr2L	470000	479999	0.067	0.05
chr2L	480000	489999	0.089	-0.007
chr2L	490000	499999	0.081	0.017
chr2L	500000	509999	0.085	0.007
chr2L	510000	519999	0.084	0.037
chr2L	520000	529999	0.089	0.065
chr2L	530000	539999	0.088	0.065
chr2L	540000	549999	0.092	0.077
chr2L	550000	559999	0.084	0.076
chr2L	560000	569999	0.088	0.079
chr2L	570000	579999	0.088	0.066
chr2L	580000	589999	0.063	0.059
chr2L	590000	599999	0.067	0.064
chr2L	600000	609999	0.028	-0.009
chr2L	610000	619999	-0.018	-0.036
chr2L	620000	629999	-0.011	-0.031
chr2L	630000	639999	-0.043	-0.053
chr2L	640000	649999	-0.029	-0.056
chr2L	650000	659999	-0.003	-0.031
chr2L	660000	669999	-0.022	-0.014
chr2L	670000	679999	0.004	-0.058
chr2L	680000	689999	0.033	-0.01
chr2L	690000	699999	0.028	-0.03
chr2L	700000	709999	0.037	-0.02
chr2L	710000	719999	0.005	-0.01
chr2L	720000	729999	-0.009	-0.046
chr2L	730000	739999	-0.032	-0.046
chr2L	740000	749999	-0.041	-0.07
chr2L	750000	759999	-0.059	-0.061
chr2L	760000	769999	-0.051	-0.08
chr2L	770000	779999	-0.038	-0.074
chr2L	780000	789999	-0.036	-0.038
chr2L	790000	799999	-0.023	-0.047
chr2L	800000	809999	0.007	-0.019
chr2L	810000	819999	0.055	0.016
chr2L	820000	829999	0.081	0.06
chr2L	830000	839999	0.08	0.079
chr2L	840000	849999	0.08	0.068
chr2L	850000	859999	0.084	0.096
chr2L	860000	869999	0.09	0.1
chr2L	870000	879999	0.064	0.073
chr2L	880000	889999	0.072	0.031
chr2L	890000	899999	0.04	-0.004
chr2L	900000	909999	-0.01	0.015
chr2L	910000	919999	-0.05	-0.034
chr2L	920000	929999	-0.072	-0.054
chr2L	930000	939999	-0.064	-0.086
chr2L	940000	949999	-0.073	-0.078
chr2L	950000	959999	-0.068	-0.025
chr2L	960000	969999	-0.06	-0.06
chr2L	970000	979999	-0.057	-0.041
chr2L	980000	989999	-0.014	-0.009
chr2L	990000	999999	-0.04	0.007
chr2L	1000000	1009999	-0.01	0.002
chr2L	1010000	1019999	0.014	-0.034
chr2L	1020000	1029999	-0.011	0.008
chr2L	1030000	1039999	-0.007	0.008
chr2L	1040000	1049999	0.014	0.003
chr2L	1050000	1059999	0.064	0.063
chr2L	1060000	1069999	0.072	0.093
chr2L	1070000	1079999	0.086	0.096
chr2L	1080000	1089999	0.073	0.092
chr2L	1090000	1099999	0.062	0.065
chr2L	1100000	1109999	0.073	0.077
chr2L	1110000	1119999	0.083	0.093
chr2L	1120000	1129999	0.089	0.094
chr2L	1130000	1139999	0.09	0.079
chr2L	1140000	1149999	0.079	0.066
chr2L	1150000	1159999	0.084	0.092
chr2L	1160000	1169999	0.075	0.098
chr2L	1170000	1179999	0.048	0.089
chr2L	1180000	1189999	-0.032	0.007
chr2L	1190000	1199999	-0.065	-0.044
chr2L	1200000	1209999	-0.066	-0.023
chr2L	1210000	1219999	-0.07	-0.043
chr2L	1220000	1229999	-0.078	-0.046
chr2L	1230000	1239999	-0.066	-0.057
chr2L	1240000	1249999	-0.08	-0.08
chr2L	1250000	1259999	-0.079	-0.087
chr2L	1260000	1269999	-0.07	-0.073
chr2L	1270000	1279999	-0.076	-0.067
chr2L	1280000	1289999	-0.083	-0.069
chr2L	1290000	1299999	-0.08	-0.035
chr2L	1300000	1309999	-0.075	-0.045
chr2L	1310000	1319999	-0.063	0.027
chr2L	1320000	1329999	-0.067	-0.002
chr2L	1330000	1339999	-0.074	0.022
chr2L	1340000	1349999	-0.072	-0.006
chr2L	1350000	1359999	-0.063	-0.009
chr2L	1360000	1369999	-0.054	0.007
chr2L	1370000	1379999	-0.039	-0.014
chr2L	1380000	1389999	-0.004	0.056
chr2L	1390000	1399999	0.031	0.086
chr2L	1400000	1409999	0.061	0.089
chr2L	1410000	1419999	0.073	0.095
chr2L	1420000	1429999	0.086	0.109
chr2L	1430000	1439999	0.078	0.085
chr2L	1440000	1449999	0.085	0.104
chr2L	1450000	1459999	0.084	0.087
chr2L	1460000	1469999	0.078	0.103
chr2L	1470000	1479999	0.056	0.096
chr2L	1480000	1489999	0.021	0.077
chr2L	1490000	1499999	0.027	0.053
chr2L	1500000	1509999	0.059	0.081
chr2L	1510000	1519999	0.029	0.036
chr2L	1520000	1529999	-0.026	-0.02
chr2L	1530000	1539999	-0.07	-0.084
chr2L	1540000	1549999	-0.07	-0.083
chr2L	1550000	1559999	-0.075	-0.099
chr2L	1560000	1569999	-0.079	-0.089
chr2L	1570000	1579999	-0.07	-0.081
chr2L	1580000	1589999	-0.08	-0.088
chr2L	1590000	1599999	-0.078	-0.089
chr2L	1600000	1609999	-0.074	-0.08
chr2L	1610000	1619999	-0.047	-0.058
chr2L	1620000	1629999	-0.073	-0.09
chr2L	1630000	1639999	-0.081	-0.092
chr2L	1640000	1649999	-0.062	-0.066
chr2L	1650000	1659999	-0.027	-0.062
chr2L	1660000	1669999	-0.055	-0.043
chr2L	1670000	1679999	-0.056	-0.066
chr2L	1680000	1689999	-0.067	-0.061
chr2L	1690000	1699999	-0.067	-0.053
chr2L	1700000	1709999	0.067	0.03
chr2L	1710000	1719999	0.085	0.052
chr2L	1720000	1729999	0.075	0.003
chr2L	1730000	1739999	0.01	-0.044
chr2L	1740000	1749999	-0.014	-0.082
chr2L	1750000	1759999	-0.022	-0.074
chr2L	1760000	1769999	-0.062	-0.068
chr2L	1770000	1779999	-0.072	-0.086
chr2L	1780000	1789999	-0.08	-0.094
chr2L	1790000	1799999	-0.087	-0.107
chr2L	1800000	1809999	-0.054	-0.055
chr2L	1810000	1819999	-0.084	-0.079
chr2L	1820000	1829999	-0.092	-0.103
chr2L	1830000	1839999	-0.087	-0.095
chr2L	1840000	1849999	-0.091	-0.091
chr2L	1850000	1859999	-0.086	-0.081
chr2L	1860000	1869999	-0.084	-0.087
chr2L	1870000	1879999	-0.078	-0.088
chr2L	1880000	1889999	-0.064	-0.067
chr2L	1890000	1899999	-0.006	-0.053
chr2L	1900000	1909999	-0.033	-0.054
chr2L	1910000	1919999	-0.05	-0.078
chr2L	1920000	1929999	-0.046	-0.073
chr2L	1930000	1939999	-0.027	-0.071
chr2L	1940000	1949999	-0.021	-0.061
chr2L	1950000	1959999	0.01	-0.04
chr2L	1960000	1969999	0.028	0.025
chr2L	1970000	1979999	0.047	0.065
chr2L	1980000	1989999	0.025	0.016
chr2L	1990000	1999999	-0.035	-0.054
chr2L	2000000	2009999	-0.034	-0.013
chr2L	2010000	2019999	0.016	-0.007
chr2L	2020000	2029999	-0.008	-0.044
chr2L	2030000	2039999	-0.003	0.034
chr2L	2040000	2049999	0.001	0.021
chr2L	2050000	2059999	-0.068	-0.058
chr2L	2060000	2069999	-0.08	-0.075
chr2L	2070000	2079999	-0.08	-0.079
chr2L	2080000	2089999	-0.08	-0.08
chr2L	2090000	2099999	-0.06	-0.076
chr2L	2100000	2109999	0	0
chr2L	2110000	2119999	-0.068	-0.056
chr2L	2120000	2129999	-0.071	-0.075
chr2L	2130000	2139999	-0.028	-0.011
chr2L	2140000	2149999	0.037	0.06
chr2L	2150000	2159999	0.054	0.097
chr2L	2160000	2169999	0.057	0.105
chr2L	2170000	2179999	0.068	0.099
chr2L	2180000	2189999	0.069	0.096
chr2L	2190000	2199999	0.076	0.088
chr2L	2200000	2209999	0.07	0.072
chr2L	2210000	2219999	0.073	0.078
chr2L	2220000	2229999	0.059	0.061
chr2L	2230000	2239999	0.041	-0.002
chr2L	2240000	2249999	-0.036	-0.054
chr2L	2250000	2259999	-0.07	-0.053
chr2L	2260000	2269999	-0.081	-0.072
chr2L	2270000	2279999	-0.085	-0.046
chr2L	2280000	2289999	-0.084	-0.084
chr2L	2290000	2299999	-0.064	0.002
chr2L	2300000	2309999	-0.062	-0.061
chr2L	2310000	2319999	-0.072	-0.064
chr2L	2320000	2329999	-0.068	-0.065
chr2L	2330000	2339999	-0.068	-0.059
chr2L	2340000	2349999	-0.031	-0.014
chr2L	2350000	2359999	0.019	0.063
chr2L	2360000	2369999	0.047	0.076
chr2L	2370000	2379999	0.066	0.078
chr2L	2380000	2389999	0.055	0.011
chr2L	2390000	2399999	0.013	0.062
chr2L	2400000	2409999	-0.01	-0.01
chr2L	2410000	2419999	-0.011	-0.001
chr2L	2420000	2429999	0.018	0.019
chr2L	2430000	2439999	0.036	0.055
chr2L	2440000	2449999	0.052	0.096
chr2L	2450000	2459999	0	0
chr2L	2460000	2469999	0	0
chr2L	2470000	2479999	-0.001	0
chr2L	2480000	2489999	0.014	0
chr2L	2490000	2499999	0	0
chr2L	2500000	2509999	0	0
chr2L	2510000	2519999	0	0
chr2L	2520000	2529999	0	0
chr2L	2530000	2539999	0	0
chr2L	2540000	2549999	0	0
chr2L	2550000	2559999	0	0
chr2L	2560000	2569999	0	0
chr2L	2570000	2579999	0	0
chr2L	2580000	2589999	0	0
chr2L	2590000	2599999	0	0
chr2L	2600000	2609999	0	0
chr2L	2610000	2619999	-0.065	-0.057
chr2L	2620000	2629999	-0.059	0
chr2L	2630000	2639999	0	0
chr2L	2640000	2649999	-0.074	-0.064
chr2L	2650000	2659999	-0.089	-0.056
chr2L	2660000	2669999	-0.065	-0.054
chr2L	2670000	2679999	-0.062	-0.064
chr2L	2680000	2689999	0	-0.065
chr2L	2690000	2699999	-0.045	-0.083
chr2L	2700000	2709999	-0.026	-0.084
chr2L	2710000	2719999	-0.041	-0.076
chr2L	2720000	2729999	-0.022	0
chr2L	2730000	2739999	-0.05	-0.049
chr2L	2740000	2749999	0.044	0.04
chr2L	2750000	2759999	0	0
chr2L	2760000	2769999	0.07	0.087
chr2L	2770000	2779999	0.067	0.093
chr2L	2780000	2789999	0.055	0.081
chr2L	2790000	2799999	0.043	0.031
chr2L	2800000	2809999	0.024	0.063
chr2L	2810000	2819999	0.039	0.041
chr2L	2820000	2829999	0.006	0.053
chr2L	2830000	2839999	0.018	-0.006
chr2L	2840000	2849999	0.025	0.043
chr2L	2850000	2859999	0.034	0.066
chr2L	2860000	2869999	0.064	0.069
chr2L	2870000	2879999	0.058	0.081
chr2L	2880000	2889999	0.067	0.079
chr2L	2890000	2899999	0.056	0.028
chr2L	2900000	2909999	0.05	0.003
chr2L	2910000	2919999	0	0.022
chr2L	2920000	2929999	0.04	0.009
chr2L	2930000	2939999	0.044	0.026
chr2L	2940000	2949999	0.047	0.022
chr2L	2950000	2959999	0.063	0.049
chr2L	2960000	2969999	0.066	0.068
chr2L	2970000	2979999	0.062	0.069
chr2L	2980000	2989999	0.049	0.077
chr2L	2990000	2999999	0.059	0.076
chr2L	3000000	3009999	0.068	0.088
chr2L	3010000	3019999	0.064	0.092
chr2L	3020000	3029999	0.051	0.07
chr2L	3030000	3039999	0.058	0.07
chr2L	3040000	3049999	0.069	0.042
chr2L	3050000	3059999	0.069	0.074
chr2L	3060000	3069999	0.068	0.078
chr2L	3070000	3079999	0.069	0.086
chr2L	3080000	3089999	0.063	0.07
chr2L	3090000	3099999	0.032	0.024
chr2L	3100000	3109999	0.045	0.038
chr2L	3110000	3119999	0.022	-0.001
chr2L	3120000	3129999	0.007	-0.009
chr2L	3130000	3139999	0.041	0
chr2L	3140000	3149999	0.032	0.047
chr2L	3150000	3159999	0.045	0.036
chr2L	3160000	3169999	0.022	0.04
chr2L	3170000	3179999	-0.022	-0.009
chr2L	3180000	3189999	-0.043	-0.064
chr2L	3190000	3199999	-0.04	-0.034
chr2L	3200000	3209999	-0.063	-0.058
chr2L	3210000	3219999	-0.072	-0.044
chr2L	3220000	3229999	-0.036	-0.048
chr2L	3230000	3239999	-0.078	-0.073
chr2L	3240000	3249999	-0.08	-0.089
chr2L	3250000	3259999	-0.081	-0.07
chr2L	3260000	3269999	-0.076	-0.088
chr2L	3270000	3279999	-0.09	-0.093
chr2L	3280000	3289999	-0.081	-0.076
chr2L	3290000	3299999	-0.078	-0.089
chr2L	3300000	3309999	-0.079	-0.064
chr2L	3310000	3319999	-0.076	-0.078
chr2L	3320000	3329999	-0.089	-0.083
chr2L	3330000	3339999	-0.073	-0.085
chr2L	3340000	3349999	-0.086	-0.089
chr2L	3350000	3359999	-0.072	-0.087
chr2L	3360000	3369999	-0.064	-0.066
chr2L	3370000	3379999	-0.046	-0.06
chr2L	3380000	3389999	-0.08	-0.063
chr2L	3390000	3399999	-0.079	-0.084
chr2L	3400000	3409999	-0.081	-0.083
chr2L	3410000	3419999	-0.066	-0.082
chr2L	3420000	3429999	-0.055	-0.072
chr2L	3430000	3439999	-0.044	-0.05
chr2L	3440000	3449999	-0.031	-0.051
chr2L	3450000	3459999	0.012	0.029
chr2L	3460000	3469999	0.048	0.053
chr2L	3470000	3479999	0.085	0.09
chr2L	3480000	3489999	0.09	0.097
chr2L	3490000	3499999	0.082	0.056
chr2L	3500000	3509999	0.076	0.039
chr2L	3510000	3519999	0.093	0.074
chr2L	3520000	3529999	0.095	0.085
chr2L	3530000	3539999	0.095	0.086
chr2L	3540000	3549999	0.095	0.101
chr2L	3550000	3559999	0.096	0.095
chr2L	3560000	3569999	0.087	0.08
chr2L	3570000	3579999	0.092	0.087
chr2L	3580000	3589999	0.092	0.098
chr2L	3590000	3599999	0.085	0.096
chr2L	3600000	3609999	0.089	0.102
chr2L	3610000	3619999	0.095	0.109
chr2L	3620000	3629999	0.088	0.075
chr2L	3630000	3639999	0.074	0.064
chr2L	3640000	3649999	0.08	0.027
chr2L	3650000	3659999	0.052	0.014
chr2L	3660000	3669999	0.037	0.01
chr2L	3670000	3679999	0.023	-0.025
chr2L	3680000	3689999	0.015	-0.061
chr2L	3690000	3699999	-0.032	-0.046
chr2L	3700000	3709999	-0.024	-0.062
chr2L	3710000	3719999	-0.015	-0.062
chr2L	3720000	3729999	-0.01	-0.062
chr2L	3730000	3739999	-0.013	-0.041
chr2L	3740000	3749999	-0.013	-0.056
chr2L	3750000	3759999	0	-0.035
chr2L	3760000	3769999	0.018	-0.044
chr2L	3770000	3779999	0.075	0.078
chr2L	3780000	3789999	0.078	0.079
chr2L	3790000	3799999	0.084	0.07
chr2L	3800000	3809999	0.092	0.076
chr2L	3810000	3819999	0.091	0.099
chr2L	3820000	3829999	0.097	0.108
chr2L	3830000	3839999	0.094	0.09
chr2L	3840000	3849999	0.085	0.046
chr2L	3850000	3859999	0.091	0.071
chr2L	3860000	3869999	0.072	0.021
chr2L	3870000	3879999	0.001	0.019
chr2L	3880000	3889999	-0.026	-0.044
chr2L	3890000	3899999	-0.026	-0.05
chr2L	3900000	3909999	-0.054	-0.065
chr2L	3910000	3919999	-0.067	-0.074
chr2L	3920000	3929999	-0.069	-0.031
chr2L	3930000	3939999	-0.077	-0.079
chr2L	3940000	3949999	-0.073	-0.083
chr2L	3950000	3959999	-0.08	-0.091
chr2L	3960000	3969999	-0.061	-0.069
chr2L	3970000	3979999	-0.041	-0.075
chr2L	3980000	3989999	-0.026	-0.075
chr2L	3990000	3999999	-0.009	-0.039
chr2L	4000000	4009999	-0.024	-0.034
chr2L	4010000	4019999	-0.005	-0.028
chr2L	4020000	4029999	0.014	0.045
chr2L	4030000	4039999	0.061	0.064
chr2L	4040000	4049999	0.074	0.072
chr2L	4050000	4059999	0.06	0.037
chr2L	4060000	4069999	0.054	0.056
chr2L	4070000	4079999	0.067	0.048
chr2L	4080000	4089999	0.056	0.013
chr2L	4090000	4099999	-0.004	0.005
chr2L	4100000	4109999	-0.009	-0.06
chr2L	4110000	4119999	-0.02	0.007
chr2L	4120000	4129999	-0.02	0.014
chr2L	4130000	4139999	-0.028	-0.007
chr2L	4140000	4149999	-0.067	-0.017
chr2L	4150000	4159999	-0.054	-0.016
chr2L	4160000	4169999	-0.042	-0.074
chr2L	4170000	4179999	-0.013	-0.011
chr2L	4180000	4189999	0.049	0.013
chr2L	4190000	4199999	0.068	0.02
chr2L	4200000	4209999	0.064	0.043
chr2L	4210000	4219999	0.063	0.023
chr2L	4220000	4229999	0.081	0.044
chr2L	4230000	4239999	0.059	0.053
chr2L	4240000	4249999	0.051	0.036
chr2L	4250000	4259999	0.057	0.044
chr2L	4260000	4269999	0.043	0.041
chr2L	4270000	4279999	0.04	0.077
chr2L	4280000	4289999	0.077	0.088
chr2L	4290000	4299999	0.066	0.061
chr2L	4300000	4309999	0.064	0.039
chr2L	4310000	4319999	0.072	0.027
chr2L	4320000	4329999	0.078	0.064
chr2L	4330000	4339999	0.067	0.089
chr2L	4340000	4349999	0.088	0.087
chr2L	4350000	4359999	0.084	0.094
chr2L	4360000	4369999	0.079	0.102
chr2L	4370000	4379999	0.069	0.085
chr2L	4380000	4389999	0.042	0.075
chr2L	4390000	4399999	0.018	0.058
chr2L	4400000	4409999	-0.039	0.001
chr2L	4410000	4419999	-0.05	-0.029
chr2L	4420000	4429999	-0.067	-0.064
chr2L	4430000	4439999	-0.06	-0.065
chr2L	4440000	4449999	0.015	0.025
chr2L	4450000	4459999	0.001	0.079
chr2L	4460000	4469999	-0.048	-0.026
chr2L	4470000	4479999	-0.063	-0.047
chr2L	4480000	4489999	-0.066	-0.06
chr2L	4490000	4499999	-0.067	-0.069
chr2L	4500000	4509999	-0.066	-0.071
chr2L	4510000	4519999	-0.057	-0.067
chr2L	4520000	4529999	-0.06	-0.051
chr2L	4530000	4539999	-0.044	-0.032
chr2L	4540000	4549999	-0.054	-0.063
chr2L	4550000	4559999	-0.054	-0.043
chr2L	4560000	4569999	-0.036	-0.028
chr2L	4570000	4579999	-0.027	0.007
chr2L	4580000	4589999	-0.059	0.004
chr2L	4590000	4599999	-0.051	-0.035
chr2L	4600000	4609999	-0.065	-0.007
chr2L	4610000	4619999	-0.069	-0.032
chr2L	4620000	4629999	-0.082	-0.064
chr2L	4630000	4639999	-0.091	-0.081
chr2L	4640000	4649999	-0.089	-0.08
chr2L	4650000	4659999	-0.092	-0.072
chr2L	4660000	4669999	-0.08	-0.056
chr2L	4670000	4679999	-0.091	-0.065
chr2L	4680000	4689999	-0.076	-0.017
chr2L	4690000	4699999	-0.076	-0.075
chr2L	4700000	4709999	-0.084	-0.094
chr2L	4710000	4719999	-0.078	-0.082
chr2L	4720000	4729999	-0.072	-0.09
chr2L	4730000	4739999	-0.069	-0.082
chr2L	4740000	4749999	-0.069	-0.073
chr2L	4750000	4759999	-0.074	-0.088
chr2L	4760000	4769999	-0.064	-0.086
chr2L	4770000	4779999	-0.071	-0.091
chr2L	4780000	4789999	-0.074	-0.093
chr2L	4790000	4799999	-0.054	-0.069
chr2L	4800000	4809999	-0.051	-0.066
chr2L	4810000	4819999	0.013	0.016
chr2L	4820000	4829999	0.065	0.067
chr2L	4830000	4839999	0.074	0.1
chr2L	4840000	4849999	0.077	0.084
chr2L	4850000	4859999	0.075	0.042
chr2L	4860000	4869999	0.044	0.029
chr2L	4870000	4879999	0.071	0.075
chr2L	4880000	4889999	0.081	0.084
chr2L	4890000	4899999	0.079	0.073
chr2L	4900000	4909999	0.071	0.064
chr2L	4910000	4919999	0.063	0.049
chr2L	4920000	4929999	0.026	0.003
chr2L	4930000	4939999	0.057	0.016
chr2L	4940000	4949999	0.076	0.024
chr2L	4950000	4959999	0.085	0.056
chr2L	4960000	4969999	0.085	0.05
chr2L	4970000	4979999	0.086	0.061
chr2L	4980000	4989999	0.085	0.091
chr2L	4990000	4999999	0.088	0.083
chr2L	5000000	5009999	0.088	0.076
chr2L	5010000	5019999	0.089	0.084
chr2L	5020000	5029999	0.085	0.091
chr2L	5030000	5039999	0.09	0.045
chr2L	5040000	5049999	0.089	0.079
chr2L	5050000	5059999	0.077	0.081
chr2L	5060000	5069999	0.089	0.054
chr2L	5070000	5079999	0.084	0.083
chr2L	5080000	5089999	0	0
chr2L	5090000	5099999	0	0
chr2L	5100000	5109999	0	0
chr2L	5110000	5119999	0	0
chr2L	5120000	5129999	0	0
chr2L	5130000	5139999	0	0
chr2L	5140000	5149999	0	0.049
chr2L	5150000	5159999	0.094	0.045
chr2L	5160000	5169999	0.074	0.039
chr2L	5170000	5179999	0.074	-0.012
chr2L	5180000	5189999	0.085	0.02
chr2L	5190000	5199999	0.072	0.035
chr2L	5200000	5209999	0.1	0.074
chr2L	5210000	5219999	0.079	0.06
chr2L	5220000	5229999	0.084	0.041
chr2L	5230000	5239999	0.097	0.026
chr2L	5240000	5249999	0.093	0.052
chr2L	5250000	5259999	0.095	0.084
chr2L	5260000	5269999	0.099	0.053
chr2L	5270000	5279999	0.085	0.041
chr2L	5280000	5289999	0.079	0.045
chr2L	5290000	5299999	0.06	-0.001
chr2L	5300000	5309999	0.079	0.013
chr2L	5310000	5319999	0.038	0.002
chr2L	5320000	5329999	0.067	0.02
chr2L	5330000	5339999	-0.02	-0.013
chr2L	5340000	5349999	-0.021	-0.02
chr2L	5350000	5359999	-0.014	0.024
chr2L	5360000	5369999	0.036	0.01
chr2L	5370000	5379999	0.007	0.015
chr2L	5380000	5389999	0.015	-0.021
chr2L	5390000	5399999	0.029	-0.019
chr2L	5400000	5409999	0.018	-0.013
chr2L	5410000	5419999	0.036	0.01
chr2L	5420000	5429999	0.007	-0.017
chr2L	5430000	5439999	0.035	-0.008
chr2L	5440000	5449999	0.046	0.017
chr2L	5450000	5459999	0.045	0.03
chr2L	5460000	5469999	0.046	0.027
chr2L	5470000	5479999	0.053	-0.005
chr2L	5480000	5489999	0.05	-0.014
chr2L	5490000	5499999	0.025	0.05
chr2L	5500000	5509999	0.016	0.006
chr2L	5510000	5519999	0.074	0.034
chr2L	5520000	5529999	0.086	0.064
chr2L	5530000	5539999	0.073	0.084
chr2L	5540000	5549999	-0.006	0.022
chr2L	5550000	5559999	-0.078	-0.035
chr2L	5560000	5569999	-0.076	-0.028
chr2L	5570000	5579999	-0.067	-0.082
chr2L	5580000	5589999	-0.076	-0.074
chr2L	5590000	5599999	-0.077	-0.032
chr2L	5600000	5609999	-0.062	-0.077
chr2L	5610000	5619999	-0.07	-0.082
chr2L	5620000	5629999	-0.081	-0.088
chr2L	5630000	5639999	-0.086	-0.087
chr2L	5640000	5649999	-0.093	-0.085
chr2L	5650000	5659999	-0.093	-0.059
chr2L	5660000	5669999	-0.101	-0.099
chr2L	5670000	5679999	-0.099	-0.106
chr2L	5680000	5689999	-0.109	-0.086
chr2L	5690000	5699999	-0.111	-0.079
chr2L	5700000	5709999	-0.117	-0.092
chr2L	5710000	5719999	-0.104	-0.105
chr2L	5720000	5729999	-0.067	-0.049
chr2L	5730000	5739999	-0.076	-0.08
chr2L	5740000	5749999	-0.088	-0.058
chr2L	5750000	5759999	-0.097	-0.086
chr2L	5760000	5769999	-0.059	-0.049
chr2L	5770000	5779999	-0.063	-0.068
chr2L	5780000	5789999	-0.034	-0.041
chr2L	5790000	5799999	-0.03	-0.001
chr2L	5800000	5809999	-0.101	-0.103
chr2L	5810000	5819999	-0.106	-0.091
chr2L	5820000	5829999	-0.097	-0.071
chr2L	5830000	5839999	-0.102	-0.093
chr2L	5840000	5849999	-0.103	-0.098
chr2L	5850000	5859999	-0.105	-0.115
chr2L	5860000	5869999	-0.109	-0.116
chr2L	5870000	5879999	-0.092	-0.08
chr2L	5880000	5889999	-0.074	-0.088
chr2L	5890000	5899999	-0.088	-0.081
chr2L	5900000	5909999	-0.074	-0.085
chr2L	5910000	5919999	-0.055	-0.097
chr2L	5920000	5929999	-0.091	-0.069
chr2L	5930000	5939999	-0.093	-0.098
chr2L	5940000	5949999	-0.029	-0.054
chr2L	5950000	5959999	0.007	-0.068
chr2L	5960000	5969999	-0.017	-0.018
chr2L	5970000	5979999	0.012	-0.008
chr2L	5980000	5989999	0.062	0.068
chr2L	5990000	5999999	0.065	0.081
chr2L	6000000	6009999	0.074	0.044
chr2L	6010000	6019999	0.076	0.046
chr2L	6020000	6029999	0.067	0.023
chr2L	6030000	6039999	0.058	0.073
chr2L	6040000	6049999	0.072	0.061
chr2L	6050000	6059999	0.052	0.023
chr2L	6060000	6069999	0.061	0.042
chr2L	6070000	6079999	0.044	0.03
chr2L	6080000	6089999	0.01	-0.051
chr2L	6090000	6099999	0.025	-0.021
chr2L	6100000	6109999	-0.012	-0.062
chr2L	6110000	6119999	-0.036	-0.061
chr2L	6120000	6129999	0.011	-0.061
chr2L	6130000	6139999	-0.024	-0.054
chr2L	6140000	6149999	-0.049	-0.103
chr2L	6150000	6159999	-0.051	-0.096
chr2L	6160000	6169999	-0.044	-0.094
chr2L	6170000	6179999	-0.05	-0.11
chr2L	6180000	6189999	-0.054	-0.1
chr2L	6190000	6199999	-0.03	-0.112
chr2L	6200000	6209999	-0.065	-0.08
chr2L	6210000	6219999	-0.012	-0.097
chr2L	6220000	6229999	-0.05	-0.091
chr2L	6230000	6239999	-0.039	-0.087
chr2L	6240000	6249999	-0.061	-0.079
chr2L	6250000	6259999	-0.059	-0.087
chr2L	6260000	6269999	-0.041	-0.089
chr2L	6270000	6279999	-0.05	-0.088
chr2L	6280000	6289999	-0.047	-0.09
chr2L	6290000	6299999	-0.042	-0.098
chr2L	6300000	6309999	-0.035	-0.064
chr2L	6310000	6319999	-0.021	-0.042
chr2L	6320000	6329999	0.045	-0.055
chr2L	6330000	6339999	0.048	0.005
chr2L	6340000	6349999	0.06	0.029
chr2L	6350000	6359999	0.075	0.026
chr2L	6360000	6369999	0.044	0.025
chr2L	6370000	6379999	0.048	0.037
chr2L	6380000	6389999	0.057	0.129
chr2L	6390000	6399999	0.033	0.094
chr2L	6400000	6409999	0.027	0.094
chr2L	6410000	6419999	0.074	0.121
chr2L	6420000	6429999	0.096	0.119
chr2L	6430000	6439999	0	0
chr2L	6440000	6449999	0.086	0.094
chr2L	6450000	6459999	0.096	0.122
chr2L	6460000	6469999	0.104	0.121
chr2L	6470000	6479999	0.102	0.122
chr2L	6480000	6489999	0.104	0.112
chr2L	6490000	6499999	0.096	0.111
chr2L	6500000	6509999	0.081	0.102
chr2L	6510000	6519999	0.066	0.038
chr2L	6520000	6529999	0.091	0.093
chr2L	6530000	6539999	0.063	0.091
chr2L	6540000	6549999	0.08	0.07
chr2L	6550000	6559999	0.085	0.102
chr2L	6560000	6569999	-0.011	0.074
chr2L	6570000	6579999	-0.097	-0.033
chr2L	6580000	6589999	-0.069	-0.019
chr2L	6590000	6599999	-0.096	-0.024
chr2L	6600000	6609999	-0.091	-0.046
chr2L	6610000	6619999	-0.035	0.073
chr2L	6620000	6629999	0.087	0.076
chr2L	6630000	6639999	0.091	0.12
chr2L	6640000	6649999	0.102	0.116
chr2L	6650000	6659999	0.097	0.126
chr2L	6660000	6669999	0.101	0.127
chr2L	6670000	6679999	0.11	0.11
chr2L	6680000	6689999	0.104	0.107
chr2L	6690000	6699999	0.089	0.112
chr2L	6700000	6709999	0.096	0.102
chr2L	6710000	6719999	0.08	0.096
chr2L	6720000	6729999	0.068	0.082
chr2L	6730000	6739999	0.074	0.082
chr2L	6740000	6749999	0.036	0.054
chr2L	6750000	6759999	0.021	0.025
chr2L	6760000	6769999	0.026	0.047
chr2L	6770000	6779999	0.025	0.05
chr2L	6780000	6789999	0.015	-0.004
chr2L	6790000	6799999	0.02	0.042
chr2L	6800000	6809999	-0.013	0.052
chr2L	6810000	6819999	-0.025	0.02
chr2L	6820000	6829999	0.031	0.046
chr2L	6830000	6839999	0.051	0.004
chr2L	6840000	6849999	0.007	0.03
chr2L	6850000	6859999	0.037	0.084
chr2L	6860000	6869999	-0.058	0.007
chr2L	6870000	6879999	-0.055	-0.013
chr2L	6880000	6889999	-0.076	0.022
chr2L	6890000	6899999	-0.029	-0.015
chr2L	6900000	6909999	-0.028	0.045
chr2L	6910000	6919999	0.019	0.08
chr2L	6920000	6929999	0.052	0.059
chr2L	6930000	6939999	0.077	0.082
chr2L	6940000	6949999	0.095	0.068
chr2L	6950000	6959999	0.087	0.1
chr2L	6960000	6969999	0.079	0.086
chr2L	6970000	6979999	0.065	0.07
chr2L	6980000	6989999	0.07	0.028
chr2L	6990000	6999999	0.063	0.04
chr2L	7000000	7009999	0.057	0.047
chr2L	7010000	7019999	0.077	0.071
chr2L	7020000	7029999	0.079	0.04
chr2L	7030000	7039999	0.046	0.089
chr2L	7040000	7049999	0.054	-0.001
chr2L	7050000	7059999	0.038	0.032
chr2L	7060000	7069999	0.034	-0.003
chr2L	7070000	7079999	0.001	-0.046
chr2L	7080000	7089999	0.001	-0.04
chr2L	7090000	7099999	-0.029	-0.054
chr2L	7100000	7109999	-0.049	-0.028
chr2L	7110000	7119999	-0.006	-0.087
chr2L	7120000	7129999	0.011	-0.047
chr2L	7130000	7139999	0.039	0.025
chr2L	7140000	7149999	0.056	0.002
chr2L	7150000	7159999	0.028	0.003
chr2L	7160000	7169999	0.006	-0.038
chr2L	7170000	7179999	0.018	0
chr2L	7180000	7189999	0.053	-0.002
chr2L	7190000	7199999	0.015	0.035
chr2L	7200000	7209999	0.069	-0.037
chr2L	7210000	7219999	0.016	0.032
chr2L	7220000	7229999	0.071	0.013
chr2L	7230000	7239999	0.08	0.019
chr2L	7240000	7249999	0.029	0.032
chr2L	7250000	7259999	0.078	0.066
chr2L	7260000	7269999	-0.017	0.013
chr2L	7270000	7279999	0.037	0.01
chr2L	7280000	7289999	0.057	0.021
chr2L	7290000	7299999	0.064	0.003
chr2L	7300000	7309999	0.067	0.039
chr2L	7310000	7319999	0.035	0.015
chr2L	7320000	7329999	0.037	0.022
chr2L	7330000	7339999	0.054	0
chr2L	7340000	7349999	-0.043	0
chr2L	7350000	7359999	-0.021	-0.006
chr2L	7360000	7369999	0.036	-0.013
chr2L	7370000	7379999	-0.01	-0.004
chr2L	7380000	7389999	0.056	0.065
chr2L	7390000	7399999	0.04	0.053
chr2L	7400000	7409999	0.069	0.018
chr2L	7410000	7419999	0.074	0.042
chr2L	7420000	7429999	0.044	0.019
chr2L	7430000	7439999	-0.06	-0.06
chr2L	7440000	7449999	-0.055	0.01
chr2L	7450000	7459999	-0.059	0.048
chr2L	7460000	7469999	-0.025	-0.015
chr2L	7470000	7479999	0.004	0.007
chr2L	7480000	7489999	0.006	0.001
chr2L	7490000	7499999	0.021	0.028
chr2L	7500000	7509999	0.071	0.024
chr2L	7510000	7519999	0.015	0.016
chr2L	7520000	7529999	0.026	-0.01
chr2L	7530000	7539999	0	-0.045
chr2L	7540000	7549999	-0.017	0.012
chr2L	7550000	7559999	-0.036	0.041
chr2L	7560000	7569999	0.003	-0.002
chr2L	7570000	7579999	0.029	-0.019
chr2L	7580000	7589999	-0.04	0
chr2L	7590000	7599999	-0.086	0
chr2L	7600000	7609999	0	-0.024
chr2L	7610000	7619999	0	0
chr2L	7620000	7629999	0	0
chr2L	7630000	7639999	0	0
chr2L	7640000	7649999	0	0
chr2L	7650000	7659999	0	0
chr2L	7660000	7669999	0	0
chr2L	7670000	7679999	0	0
chr2L	7680000	7689999	0	0
chr2L	7690000	7699999	0	0
chr2L	7700000	7709999	0	0
chr2L	7710000	7719999	0	0
chr2L	7720000	7729999	0	0
chr2L	7730000	7739999	0	0
chr2L	7740000	7749999	0	0
chr2L	7750000	7759999	0	0
chr2L	7760000	7769999	0	0
chr2L	7770000	7779999	0	0
chr2L	7780000	7789999	0.034	0.025
chr2L	7790000	7799999	0.047	0.069
chr2L	7800000	7809999	0.081	0.07
chr2L	7810000	7819999	0.08	0.064
chr2L	7820000	7829999	0.08	0.062
chr2L	7830000	7839999	0.069	0.046
chr2L	7840000	7849999	0.061	0.042
chr2L	7850000	7859999	0.074	0.045
chr2L	7860000	7869999	0.069	0.029
chr2L	7870000	7879999	0.068	0.035
chr2L	7880000	7889999	0.077	0.063
chr2L	7890000	7899999	0.054	-0.019
chr2L	7900000	7909999	0.044	-0.013
chr2L	7910000	7919999	0.03	-0.043
chr2L	7920000	7929999	0.043	-0.024
chr2L	7930000	7939999	-0.024	-0.037
chr2L	7940000	7949999	-0.022	-0.039
chr2L	7950000	7959999	0.021	-0.034
chr2L	7960000	7969999	0.019	-0.041
chr2L	7970000	7979999	0.044	0.014
chr2L	7980000	7989999	0.071	0.065
chr2L	7990000	7999999	0.073	0.077
chr2L	8000000	8009999	0.085	0.074
chr2L	8010000	8019999	0.079	0.062
chr2L	8020000	8029999	0.079	0.077
chr2L	8030000	8039999	0.078	0.079
chr2L	8040000	8049999	0.083	0.091
chr2L	8050000	8059999	0.087	0.08
chr2L	8060000	8069999	0.09	0.087
chr2L	8070000	8079999	0.086	0.09
chr2L	8080000	8089999	0.077	0.077
chr2L	8090000	8099999	0.08	0.062
chr2L	8100000	8109999	0.08	0.079
chr2L	8110000	8119999	0.088	0.081
chr2L	8120000	8129999	0.086	0.074
chr2L	8130000	8139999	0.086	0.081
chr2L	8140000	8149999	0.079	0.092
chr2L	8150000	8159999	0.076	0.087
chr2L	8160000	8169999	0.075	0.066
chr2L	8170000	8179999	0.087	0.083
chr2L	8180000	8189999	0.086	0.081
chr2L	8190000	8199999	0.087	0.085
chr2L	8200000	8209999	0.087	0.09
chr2L	8210000	8219999	0.087	0.084
chr2L	8220000	8229999	0.088	0.086
chr2L	8230000	8239999	0.084	0.071
chr2L	8240000	8249999	0.09	0.089
chr2L	8250000	8259999	0.085	0.073
chr2L	8260000	8269999	0.078	0.066
chr2L	8270000	8279999	0.072	0.082
chr2L	8280000	8289999	0.078	0.078
chr2L	8290000	8299999	0.08	0.073
chr2L	8300000	8309999	0.075	0.086
chr2L	8310000	8319999	0.063	0.082
chr2L	8320000	8329999	0.024	0.037
chr2L	8330000	8339999	0.018	-0.003
chr2L	8340000	8349999	0.037	0.046
chr2L	8350000	8359999	0.06	0.049
chr2L	8360000	8369999	0.073	0.089
chr2L	8370000	8379999	0.075	0.084
chr2L	8380000	8389999	0.083	0.086
chr2L	8390000	8399999	0.078	0.084
chr2L	8400000	8409999	0.08	0.088
chr2L	8410000	8419999	0.069	0.085
chr2L	8420000	8429999	0.05	0.07
chr2L	8430000	8439999	0.052	0.053
chr2L	8440000	8449999	0.069	0.065
chr2L	8450000	8459999	0.058	0.049
chr2L	8460000	8469999	0.072	0.082
chr2L	8470000	8479999	0.073	0.075
chr2L	8480000	8489999	0.039	0.034
chr2L	8490000	8499999	0.017	0.036
chr2L	8500000	8509999	0.02	0.013
chr2L	8510000	8519999	0.043	0.064
chr2L	8520000	8529999	0.002	0.026
chr2L	8530000	8539999	-0.02	-0.007
chr2L	8540000	8549999	-0.068	-0.037
chr2L	8550000	8559999	-0.081	-0.086
chr2L	8560000	8569999	-0.08	-0.054
chr2L	8570000	8579999	-0.075	-0.073
chr2L	8580000	8589999	-0.076	-0.073
chr2L	8590000	8599999	-0.076	-0.059
chr2L	8600000	8609999	-0.08	-0.085
chr2L	8610000	8619999	-0.083	-0.082
chr2L	8620000	8629999	-0.081	-0.084
chr2L	8630000	8639999	-0.084	-0.082
chr2L	8640000	8649999	-0.083	-0.089
chr2L	8650000	8659999	-0.082	-0.082
chr2L	8660000	8669999	-0.086	-0.092
chr2L	8670000	8679999	-0.082	-0.087
chr2L	8680000	8689999	-0.069	-0.079
chr2L	8690000	8699999	-0.074	-0.074
chr2L	8700000	8709999	-0.074	-0.08
chr2L	8710000	8719999	-0.075	-0.092
chr2L	8720000	8729999	-0.064	-0.057
chr2L	8730000	8739999	-0.081	-0.076
chr2L	8740000	8749999	-0.05	-0.057
chr2L	8750000	8759999	-0.053	-0.085
chr2L	8760000	8769999	-0.041	-0.083
chr2L	8770000	8779999	-0.068	-0.089
chr2L	8780000	8789999	-0.073	-0.082
chr2L	8790000	8799999	-0.063	-0.045
chr2L	8800000	8809999	-0.02	-0.041
chr2L	8810000	8819999	0.003	-0.007
chr2L	8820000	8829999	0.032	0.044
chr2L	8830000	8839999	0.043	0.068
chr2L	8840000	8849999	0.039	0.073
chr2L	8850000	8859999	0.022	0.037
chr2L	8860000	8869999	0.028	0.024
chr2L	8870000	8879999	0.025	0.022
chr2L	8880000	8889999	-0.027	-0.024
chr2L	8890000	8899999	-0.068	-0.081
chr2L	8900000	8909999	-0.077	-0.079
chr2L	8910000	8919999	-0.084	-0.085
chr2L	8920000	8929999	-0.081	-0.086
chr2L	8930000	8939999	-0.06	-0.064
chr2L	8940000	8949999	-0.008	-0.041
chr2L	8950000	8959999	-0.012	-0.036
chr2L	8960000	8969999	-0.058	-0.05
chr2L	8970000	8979999	-0.051	-0.061
chr2L	8980000	8989999	-0.057	-0.043
chr2L	8990000	8999999	-0.062	-0.05
chr2L	9000000	9009999	-0.071	-0.061
chr2L	9010000	9019999	-0.08	-0.084
chr2L	9020000	9029999	-0.083	-0.071
chr2L	9030000	9039999	-0.08	-0.093
chr2L	9040000	9049999	-0.081	-0.086
chr2L	9050000	9059999	-0.083	-0.072
chr2L	9060000	9069999	-0.087	-0.088
chr2L	9070000	9079999	-0.088	-0.09
chr2L	9080000	9089999	-0.09	-0.094
chr2L	9090000	9099999	-0.087	-0.068
chr2L	9100000	9109999	-0.087	-0.092
chr2L	9110000	9119999	-0.087	-0.059
chr2L	9120000	9129999	-0.024	-0.04
chr2L	9130000	9139999	-0.011	-0.026
chr2L	9140000	9149999	0.026	-0.012
chr2L	9150000	9159999	-0.014	0.014
chr2L	9160000	9169999	-0.052	-0.058
chr2L	9170000	9179999	-0.046	-0.06
chr2L	9180000	9189999	-0.076	-0.076
chr2L	9190000	9199999	-0.073	-0.07
chr2L	9200000	9209999	-0.076	-0.077
chr2L	9210000	9219999	-0.077	-0.075
chr2L	9220000	9229999	-0.082	-0.082
chr2L	9230000	9239999	-0.086	-0.092
chr2L	9240000	9249999	-0.08	-0.077
chr2L	9250000	9259999	-0.076	-0.084
chr2L	9260000	9269999	-0.086	-0.084
chr2L	9270000	9279999	-0.09	-0.089
chr2L	9280000	9289999	-0.088	-0.082
chr2L	9290000	9299999	-0.081	-0.083
chr2L	9300000	9309999	-0.085	-0.081
chr2L	9310000	9319999	-0.074	-0.085
chr2L	9320000	9329999	-0.082	-0.083
chr2L	9330000	9339999	-0.083	-0.084
chr2L	9340000	9349999	-0.083	-0.09
chr2L	9350000	9359999	-0.08	-0.074
chr2L	9360000	9369999	-0.08	-0.086
chr2L	9370000	9379999	-0.079	-0.087
chr2L	9380000	9389999	-0.08	-0.089
chr2L	9390000	9399999	-0.081	-0.091
chr2L	9400000	9409999	-0.079	-0.086
chr2L	9410000	9419999	-0.08	-0.08
chr2L	9420000	9429999	-0.057	-0.03
chr2L	9430000	9439999	-0.026	0.021
chr2L	9440000	9449999	0.012	0.012
chr2L	9450000	9459999	0.018	0.068
chr2L	9460000	9469999	0.034	0.076
chr2L	9470000	9479999	0.045	0.06
chr2L	9480000	9489999	0.043	0.061
chr2L	9490000	9499999	0.06	0.073
chr2L	9500000	9509999	0.073	0.059
chr2L	9510000	9519999	0.065	0.07
chr2L	9520000	9529999	0.064	0.068
chr2L	9530000	9539999	0.068	0.053
chr2L	9540000	9549999	0.038	-0.003
chr2L	9550000	9559999	0.008	0.006
chr2L	9560000	9569999	0.049	0.019
chr2L	9570000	9579999	0.061	0.037
chr2L	9580000	9589999	0.074	0.033
chr2L	9590000	9599999	0.07	0.015
chr2L	9600000	9609999	0.069	0.017
chr2L	9610000	9619999	0.047	0.053
chr2L	9620000	9629999	-0.022	-0.046
chr2L	9630000	9639999	-0.051	-0.037
chr2L	9640000	9649999	-0.055	-0.062
chr2L	9650000	9659999	-0.057	-0.068
chr2L	9660000	9669999	-0.068	-0.04
chr2L	9670000	9679999	-0.044	-0.044
chr2L	9680000	9689999	-0.055	-0.003
chr2L	9690000	9699999	0.026	0.024
chr2L	9700000	9709999	0.061	0.039
chr2L	9710000	9719999	0.046	0.049
chr2L	9720000	9729999	0.06	0.028
chr2L	9730000	9739999	0.032	0.014
chr2L	9740000	9749999	0.006	-0.005
chr2L	9750000	9759999	0.036	0.013
chr2L	9760000	9769999	0.057	0.016
chr2L	9770000	9779999	0.052	0.001
chr2L	9780000	9789999	0.055	-0.004
chr2L	9790000	9799999	0.013	-0.05
chr2L	9800000	9809999	0.013	0.006
chr2L	9810000	9819999	-0.008	-0.015
chr2L	9820000	9829999	-0.044	0.019
chr2L	9830000	9839999	-0.035	0.008
chr2L	9840000	9849999	-0.024	0.023
chr2L	9850000	9859999	-0.032	-0.006
chr2L	9860000	9869999	-0.033	0.039
chr2L	9870000	9879999	0	-0.025
chr2L	9880000	9889999	0.037	0.006
chr2L	9890000	9899999	0.045	0.063
chr2L	9900000	9909999	0.065	0.036
chr2L	9910000	9919999	0.073	0.07
chr2L	9920000	9929999	0.077	0.088
chr2L	9930000	9939999	0.077	0.054
chr2L	9940000	9949999	0.073	0.081
chr2L	9950000	9959999	0.076	0.074
chr2L	9960000	9969999	0.075	0.08
chr2L	9970000	9979999	0.077	0.061
chr2L	9980000	9989999	0.06	0.079
chr2L	9990000	9999999	0.054	0.064
chr2L	10000000	10009999	0.057	0.087
chr2L	10010000	10019999	0.053	0.081
chr2L	10020000	10029999	0.051	0.063
chr2L	10030000	10039999	0.039	0.044
chr2L	10040000	10049999	0.059	0.059
chr2L	10050000	10059999	0.057	0.068
chr2L	10060000	10069999	0.046	0.045
chr2L	10070000	10079999	0.038	-0.019
chr2L	10080000	10089999	0.018	0.036
chr2L	10090000	10099999	0.029	-0.025
chr2L	10100000	10109999	0.028	0.021
chr2L	10110000	10119999	0.032	0.001
chr2L	10120000	10129999	0.014	0.058
chr2L	10130000	10139999	0.035	0.038
chr2L	10140000	10149999	0.046	0.048
chr2L	10150000	10159999	0.052	0.048
chr2L	10160000	10169999	0.035	0.051
chr2L	10170000	10179999	0.031	0.023
chr2L	10180000	10189999	0.053	0.074
chr2L	10190000	10199999	0.063	0.074
chr2L	10200000	10209999	0.085	0.093
chr2L	10210000	10219999	0	0
chr2L	10220000	10229999	0	0
chr2L	10230000	10239999	0	0
chr2L	10240000	10249999	0	0
chr2L	10250000	10259999	0	0
chr2L	10260000	10269999	0	0.077
chr2L	10270000	10279999	0.072	0.073
chr2L	10280000	10289999	0.074	0.078
chr2L	10290000	10299999	0.073	0.077
chr2L	10300000	10309999	0.074	0.074
chr2L	10310000	10319999	0.072	0.077
chr2L	10320000	10329999	0.074	0.074
chr2L	10330000	10339999	0.072	0.076
chr2L	10340000	10349999	0.073	0.079
chr2L	10350000	10359999	0.072	0.071
chr2L	10360000	10369999	0.071	0.074
chr2L	10370000	10379999	0.072	0.071
chr2L	10380000	10389999	0.069	0.074
chr2L	10390000	10399999	0.072	0.073
chr2L	10400000	10409999	0.07	0.073
chr2L	10410000	10419999	0.072	0.075
chr2L	10420000	10429999	0.07	0.071
chr2L	10430000	10439999	0.074	0.074
chr2L	10440000	10449999	0.072	0.069
chr2L	10450000	10459999	0.073	0.06
chr2L	10460000	10469999	0.074	0.054
chr2L	10470000	10479999	0.072	0.055
chr2L	10480000	10489999	0.072	0.066
chr2L	10490000	10499999	0.072	0.063
chr2L	10500000	10509999	0.071	0.045
chr2L	10510000	10519999	0.07	0.051
chr2L	10520000	10529999	0.064	0.029
chr2L	10530000	10539999	0.049	0.033
chr2L	10540000	10549999	0.061	0.037
chr2L	10550000	10559999	0.019	0.035
chr2L	10560000	10569999	-0.016	-0.045
chr2L	10570000	10579999	-0.012	-0.054
chr2L	10580000	10589999	0.005	-0.058
chr2L	10590000	10599999	-0.008	-0.026
chr2L	10600000	10609999	-0.007	-0.034
chr2L	10610000	10619999	-0.038	-0.039
chr2L	10620000	10629999	-0.027	-0.056
chr2L	10630000	10639999	-0.022	-0.051
chr2L	10640000	10649999	-0.026	-0.071
chr2L	10650000	10659999	0.02	-0.024
chr2L	10660000	10669999	0.002	-0.044
chr2L	10670000	10679999	-0.024	-0.054
chr2L	10680000	10689999	-0.044	-0.063
chr2L	10690000	10699999	-0.04	-0.056
chr2L	10700000	10709999	-0.013	-0.06
chr2L	10710000	10719999	-0.023	-0.044
chr2L	10720000	10729999	0.053	-0.016
chr2L	10730000	10739999	0.058	0.043
chr2L	10740000	10749999	0.066	0.02
chr2L	10750000	10759999	-0.016	-0.055
chr2L	10760000	10769999	0.024	-0.013
chr2L	10770000	10779999	-0.058	-0.062
chr2L	10780000	10789999	-0.067	-0.051
chr2L	10790000	10799999	-0.06	-0.061
chr2L	10800000	10809999	-0.055	-0.065
chr2L	10810000	10819999	-0.064	-0.052
chr2L	10820000	10829999	-0.056	-0.057
chr2L	10830000	10839999	0.036	0.044
chr2L	10840000	10849999	0.048	0.064
chr2L	10850000	10859999	0.015	0.049
chr2L	10860000	10869999	-0.058	-0.039
chr2L	10870000	10879999	-0.071	-0.061
chr2L	10880000	10889999	-0.07	-0.073
chr2L	10890000	10899999	-0.069	-0.071
chr2L	10900000	10909999	-0.072	-0.069
chr2L	10910000	10919999	-0.069	-0.076
chr2L	10920000	10929999	-0.069	-0.074
chr2L	10930000	10939999	-0.071	-0.07
chr2L	10940000	10949999	-0.065	-0.073
chr2L	10950000	10959999	-0.052	-0.053
chr2L	10960000	10969999	-0.022	-0.036
chr2L	10970000	10979999	0.058	0.061
chr2L	10980000	10989999	0.068	0.07
chr2L	10990000	10999999	0.07	0.071
chr2L	11000000	11009999	0.072	0.074
chr2L	11010000	11019999	0.073	0.072
chr2L	11020000	11029999	0.07	0.07
chr2L	11030000	11039999	0.072	0.071
chr2L	11040000	11049999	0.067	0.07
chr2L	11050000	11059999	0.072	0.069
chr2L	11060000	11069999	0.073	0.075
chr2L	11070000	11079999	0.073	0.079
chr2L	11080000	11089999	0.073	0.051
chr2L	11090000	11099999	0.074	0.06
chr2L	11100000	11109999	0.074	0.074
chr2L	11110000	11119999	0.073	0.073
chr2L	11120000	11129999	0.073	0.072
chr2L	11130000	11139999	0.074	0.076
chr2L	11140000	11149999	0.071	0.051
chr2L	11150000	11159999	0.071	0.064
chr2L	11160000	11169999	0.072	0.058
chr2L	11170000	11179999	0.074	0.053
chr2L	11180000	11189999	0.073	0.067
chr2L	11190000	11199999	0.073	0.056
chr2L	11200000	11209999	0.072	0.068
chr2L	11210000	11219999	0.069	0.06
chr2L	11220000	11229999	0.074	0.07
chr2L	11230000	11239999	0.075	0.068
chr2L	11240000	11249999	0.07	0.015
chr2L	11250000	11259999	0.074	0.074
chr2L	11260000	11269999	0.075	0.065
chr2L	11270000	11279999	0.075	0.077
chr2L	11280000	11289999	0.074	0.076
chr2L	11290000	11299999	0.072	0.067
chr2L	11300000	11309999	0.071	0.06
chr2L	11310000	11319999	0.071	0.067
chr2L	11320000	11329999	0.071	0.064
chr2L	11330000	11339999	0.072	0.06
chr2L	11340000	11349999	0.073	0.079
chr2L	11350000	11359999	0.073	0.062
chr2L	11360000	11369999	0.072	0.057
chr2L	11370000	11379999	0.072	0.049
chr2L	11380000	11389999	0.073	0.054
chr2L	11390000	11399999	0.073	0.071
chr2L	11400000	11409999	0.073	0.059
chr2L	11410000	11419999	0.072	0.071
chr2L	11420000	11429999	0.072	0.06
chr2L	11430000	11439999	0.073	0.076
chr2L	11440000	11449999	0.072	0.077
chr2L	11450000	11459999	0.073	0.075
chr2L	11460000	11469999	0.068	0.07
chr2L	11470000	11479999	0.067	0.07
chr2L	11480000	11489999	0.059	0.042
chr2L	11490000	11499999	0.045	0.006
chr2L	11500000	11509999	-0.011	-0.009
chr2L	11510000	11519999	-0.041	-0.048
chr2L	11520000	11529999	-0.062	-0.068
chr2L	11530000	11539999	-0.064	-0.07
chr2L	11540000	11549999	0	0
chr2L	11550000	11559999	-0.065	-0.069
chr2L	11560000	11569999	-0.065	-0.069
chr2L	11570000	11579999	-0.066	-0.071
chr2L	11580000	11589999	-0.064	-0.069
chr2L	11590000	11599999	-0.067	-0.066
chr2L	11600000	11609999	-0.066	-0.072
chr2L	11610000	11619999	-0.066	-0.073
chr2L	11620000	11629999	-0.069	-0.074
chr2L	11630000	11639999	-0.069	-0.075
chr2L	11640000	11649999	-0.071	-0.074
chr2L	11650000	11659999	-0.073	-0.078
chr2L	11660000	11669999	-0.071	-0.073
chr2L	11670000	11679999	-0.074	-0.076
chr2L	11680000	11689999	-0.075	-0.073
chr2L	11690000	11699999	-0.075	-0.079
chr2L	11700000	11709999	-0.074	-0.078
chr2L	11710000	11719999	-0.072	-0.06
chr2L	11720000	11729999	-0.073	-0.076
chr2L	11730000	11739999	-0.071	-0.073
chr2L	11740000	11749999	-0.07	-0.072
chr2L	11750000	11759999	-0.065	-0.071
chr2L	11760000	11769999	-0.066	-0.067
chr2L	11770000	11779999	-0.064	-0.063
chr2L	11780000	11789999	-0.062	-0.05
chr2L	11790000	11799999	-0.02	0.001
chr2L	11800000	11809999	0.024	0.047
chr2L	11810000	11819999	0.036	0.036
chr2L	11820000	11829999	-0.02	-0.015
chr2L	11830000	11839999	-0.067	-0.063
chr2L	11840000	11849999	-0.071	-0.075
chr2L	11850000	11859999	-0.071	-0.076
chr2L	11860000	11869999	-0.069	-0.076
chr2L	11870000	11879999	-0.07	-0.074
chr2L	11880000	11889999	-0.069	-0.075
chr2L	11890000	11899999	-0.067	-0.063
chr2L	11900000	11909999	-0.068	-0.074
chr2L	11910000	11919999	-0.067	-0.068
chr2L	11920000	11929999	-0.067	-0.071
chr2L	11930000	11939999	-0.068	-0.069
chr2L	11940000	11949999	-0.066	-0.072
chr2L	11950000	11959999	-0.047	-0.038
chr2L	11960000	11969999	-0.026	-0.006
chr2L	11970000	11979999	0.026	0.053
chr2L	11980000	11989999	0.041	0.058
chr2L	11990000	11999999	0.052	0.055
chr2L	12000000	12009999	0.064	0.067
chr2L	12010000	12019999	0.068	0.068
chr2L	12020000	12029999	0.07	0.074
chr2L	12030000	12039999	0.068	0.074
chr2L	12040000	12049999	0.071	0.072
chr2L	12050000	12059999	0.071	0.077
chr2L	12060000	12069999	0.071	0.077
chr2L	12070000	12079999	0.07	0.067
chr2L	12080000	12089999	0.069	0.075
chr2L	12090000	12099999	0.064	0.071
chr2L	12100000	12109999	0.051	0.063
chr2L	12110000	12119999	-0.021	-0.012
chr2L	12120000	12129999	-0.037	-0.036
chr2L	12130000	12139999	-0.054	-0.055
chr2L	12140000	12149999	-0.052	-0.045
chr2L	12150000	12159999	-0.045	-0.06
chr2L	12160000	12169999	-0.019	-0.041
chr2L	12170000	12179999	-0.015	-0.02
chr2L	12180000	12189999	-0.053	-0.063
chr2L	12190000	12199999	-0.049	-0.069
chr2L	12200000	12209999	-0.066	-0.07
chr2L	12210000	12219999	-0.066	-0.055
chr2L	12220000	12229999	-0.068	-0.064
chr2L	12230000	12239999	-0.064	-0.052
chr2L	12240000	12249999	-0.072	-0.071
chr2L	12250000	12259999	-0.069	-0.065
chr2L	12260000	12269999	-0.074	-0.063
chr2L	12270000	12279999	-0.074	-0.068
chr2L	12280000	12289999	-0.071	-0.069
chr2L	12290000	12299999	-0.069	-0.058
chr2L	12300000	12309999	-0.073	-0.076
chr2L	12310000	12319999	-0.072	-0.064
chr2L	12320000	12329999	-0.07	-0.072
chr2L	12330000	12339999	-0.071	-0.074
chr2L	12340000	12349999	-0.067	-0.062
chr2L	12350000	12359999	-0.067	-0.06
chr2L	12360000	12369999	-0.067	-0.067
chr2L	12370000	12379999	-0.068	-0.07
chr2L	12380000	12389999	-0.069	-0.073
chr2L	12390000	12399999	-0.069	-0.076
chr2L	12400000	12409999	-0.066	-0.068
chr2L	12410000	12419999	-0.063	-0.064
chr2L	12420000	12429999	-0.037	-0.009
chr2L	12430000	12439999	0.055	0.058
chr2L	12440000	12449999	0.067	0.066
chr2L	12450000	12459999	0.066	0.072
chr2L	12460000	12469999	0.071	0.077
chr2L	12470000	12479999	0.071	0.074
chr2L	12480000	12489999	0.07	0.075
chr2L	12490000	12499999	0.071	0.072
chr2L	12500000	12509999	0.068	0.067
chr2L	12510000	12519999	0.066	0.052
chr2L	12520000	12529999	0.063	0.06
chr2L	12530000	12539999	0.07	0.074
chr2L	12540000	12549999	0.073	0.073
chr2L	12550000	12559999	0.072	0.067
chr2L	12560000	12569999	0.066	0.064
chr2L	12570000	12579999	0.073	0.074
chr2L	12580000	12589999	0.07	0.075
chr2L	12590000	12599999	0.072	0.072
chr2L	12600000	12609999	0.072	0.072
chr2L	12610000	12619999	0.072	0.071
chr2L	12620000	12629999	0.073	0.065
chr2L	12630000	12639999	0.072	0.071
chr2L	12640000	12649999	0.074	0.07
chr2L	12650000	12659999	0.072	0.079
chr2L	12660000	12669999	0.073	0.073
chr2L	12670000	12679999	0.075	0.074
chr2L	12680000	12689999	0.072	0.069
chr2L	12690000	12699999	0.071	0.079
chr2L	12700000	12709999	0.065	0
chr2L	12710000	12719999	0	0
chr2L	12720000	12729999	0	0
chr2L	12730000	12739999	0	0
chr2L	12740000	12749999	0	0
chr2L	12750000	12759999	0	0
chr2L	12760000	12769999	0	0
chr2L	12770000	12779999	0	0
chr2L	12780000	12789999	0	0
chr2L	12790000	12799999	0	0
chr2L	12800000	12809999	0	0
chr2L	12810000	12819999	0	0
chr2L	12820000	12829999	0	0
chr2L	12830000	12839999	0	0
chr2L	12840000	12849999	0	0
chr2L	12850000	12859999	0	0
chr2L	12860000	12869999	0	0
chr2L	12870000	12879999	-0.076	0
chr2L	12880000	12889999	0	-0.063
chr2L	12890000	12899999	-0.082	-0.057
chr2L	12900000	12909999	-0.082	-0.063
chr2L	12910000	12919999	-0.083	-0.063
chr2L	12920000	12929999	-0.082	-0.074
chr2L	12930000	12939999	-0.068	-0.021
chr2L	12940000	12949999	-0.078	-0.068
chr2L	12950000	12959999	-0.071	0
chr2L	12960000	12969999	-0.065	0.019
chr2L	12970000	12979999	-0.041	0.009
chr2L	12980000	12989999	-0.034	0.011
chr2L	12990000	12999999	0.042	0.013
chr2L	13000000	13009999	0.073	0.085
chr2L	13010000	13019999	0.069	0.079
chr2L	13020000	13029999	-0.022	0.048
chr2L	13030000	13039999	-0.06	-0.007
chr2L	13040000	13049999	-0.081	-0.054
chr2L	13050000	13059999	-0.083	-0.055
chr2L	13060000	13069999	-0.084	-0.063
chr2L	13070000	13079999	-0.082	-0.065
chr2L	13080000	13089999	-0.084	-0.08
chr2L	13090000	13099999	-0.082	-0.076
chr2L	13100000	13109999	-0.08	-0.081
chr2L	13110000	13119999	-0.072	-0.071
chr2L	13120000	13129999	-0.079	-0.081
chr2L	13130000	13139999	-0.081	-0.08
chr2L	13140000	13149999	-0.077	-0.077
chr2L	13150000	13159999	-0.07	-0.031
chr2L	13160000	13169999	0	0.047
chr2L	13170000	13179999	0.069	0.07
chr2L	13180000	13189999	0.08	0.092
chr2L	13190000	13199999	0.082	0.094
chr2L	13200000	13209999	0.084	0.092
chr2L	13210000	13219999	0.083	0.096
chr2L	13220000	13229999	0.082	0.096
chr2L	13230000	13239999	0.083	0.096
chr2L	13240000	13249999	0.079	0.086
chr2L	13250000	13259999	0.063	0.07
chr2L	13260000	13269999	0.045	0.029
chr2L	13270000	13279999	0.043	0.037
chr2L	13280000	13289999	0.063	0.014
chr2L	13290000	13299999	-0.009	-0.024
chr2L	13300000	13309999	-0.054	-0.058
chr2L	13310000	13319999	-0.07	-0.068
chr2L	13320000	13329999	-0.076	-0.065
chr2L	13330000	13339999	-0.073	-0.05
chr2L	13340000	13349999	-0.071	-0.078
chr2L	13350000	13359999	-0.063	-0.068
chr2L	13360000	13369999	0.001	0.001
chr2L	13370000	13379999	0.064	0.051
chr2L	13380000	13389999	0.061	0.041
chr2L	13390000	13399999	0.016	0.03
chr2L	13400000	13409999	-0.053	-0.047
chr2L	13410000	13419999	-0.071	-0.046
chr2L	13420000	13429999	-0.077	-0.078
chr2L	13430000	13439999	-0.076	-0.085
chr2L	13440000	13449999	-0.076	-0.059
chr2L	13450000	13459999	-0.075	-0.076
chr2L	13460000	13469999	-0.078	-0.083
chr2L	13470000	13479999	-0.081	-0.083
chr2L	13480000	13489999	-0.082	-0.08
chr2L	13490000	13499999	-0.069	-0.067
chr2L	13500000	13509999	-0.025	-0.008
chr2L	13510000	13519999	0.049	0.051
chr2L	13520000	13529999	0.053	0.053
chr2L	13530000	13539999	0.059	0.064
chr2L	13540000	13549999	0.043	0.073
chr2L	13550000	13559999	0.054	0.035
chr2L	13560000	13569999	0.052	0.045
chr2L	13570000	13579999	0.032	0.042
chr2L	13580000	13589999	-0.001	0.025
chr2L	13590000	13599999	-0.05	-0.029
chr2L	13600000	13609999	-0.026	-0.045
chr2L	13610000	13619999	-0.059	-0.006
chr2L	13620000	13629999	-0.057	-0.064
chr2L	13630000	13639999	-0.071	-0.073
chr2L	13640000	13649999	-0.073	-0.062
chr2L	13650000	13659999	-0.065	-0.032
chr2L	13660000	13669999	-0.073	-0.081
chr2L	13670000	13679999	-0.081	-0.084
chr2L	13680000	13689999	-0.08	-0.07
chr2L	13690000	13699999	-0.08	-0.082
chr2L	13700000	13709999	-0.078	-0.08
chr2L	13710000	13719999	-0.078	-0.078
chr2L	13720000	13729999	-0.076	-0.084
chr2L	13730000	13739999	-0.074	-0.084
chr2L	13740000	13749999	-0.072	-0.069
chr2L	13750000	13759999	-0.071	-0.06
chr2L	13760000	13769999	-0.071	-0.048
chr2L	13770000	13779999	-0.015	0.012
chr2L	13780000	13789999	0.045	0.047
chr2L	13790000	13799999	0.053	0.068
chr2L	13800000	13809999	0.059	0.065
chr2L	13810000	13819999	0.071	0.08
chr2L	13820000	13829999	0.077	0.084
chr2L	13830000	13839999	0.081	0.091
chr2L	13840000	13849999	0.087	0.096
chr2L	13850000	13859999	0.085	0.091
chr2L	13860000	13869999	0.086	0.095
chr2L	13870000	13879999	0.085	0.094
chr2L	13880000	13889999	0.087	0.096
chr2L	13890000	13899999	0.086	0.095
chr2L	13900000	13909999	0.084	0.098
chr2L	13910000	13919999	0.078	0.085
chr2L	13920000	13929999	0.073	0.046
chr2L	13930000	13939999	0.037	-0.01
chr2L	13940000	13949999	0.018	-0.031
chr2L	13950000	13959999	-0.01	-0.043
chr2L	13960000	13969999	0	-0.056
chr2L	13970000	13979999	-0.024	-0.048
chr2L	13980000	13989999	-0.035	-0.064
chr2L	13990000	13999999	-0.036	-0.042
chr2L	14000000	14009999	0.007	-0.055
chr2L	14010000	14019999	0.001	0.009
chr2L	14020000	14029999	0.013	-0.035
chr2L	14030000	14039999	-0.01	-0.005
chr2L	14040000	14049999	-0.005	-0.007
chr2L	14050000	14059999	-0.031	-0.026
chr2L	14060000	14069999	-0.032	-0.063
chr2L	14070000	14079999	-0.041	-0.056
chr2L	14080000	14089999	-0.02	-0.032
chr2L	14090000	14099999	0.008	0.014
chr2L	14100000	14109999	-0.042	0.013
chr2L	14110000	14119999	-0.02	0.029
chr2L	14120000	14129999	-0.036	-0.029
chr2L	14130000	14139999	-0.057	-0.074
chr2L	14140000	14149999	-0.066	-0.068
chr2L	14150000	14159999	-0.044	-0.055
chr2L	14160000	14169999	-0.042	-0.063
chr2L	14170000	14179999	-0.051	-0.075
chr2L	14180000	14189999	-0.038	-0.067
chr2L	14190000	14199999	-0.024	-0.049
chr2L	14200000	14209999	-0.05	-0.058
chr2L	14210000	14219999	-0.018	-0.056
chr2L	14220000	14229999	-0.018	-0.026
chr2L	14230000	14239999	0.056	0.018
chr2L	14240000	14249999	0.052	0.002
chr2L	14250000	14259999	0.076	0.07
chr2L	14260000	14269999	0.083	0.086
chr2L	14270000	14279999	0.08	0.082
chr2L	14280000	14289999	0.084	0.062
chr2L	14290000	14299999	0.083	0.045
chr2L	14300000	14309999	0.082	0.054
chr2L	14310000	14319999	0.076	0.025
chr2L	14320000	14329999	0.082	0.031
chr2L	14330000	14339999	0.082	0.018
chr2L	14340000	14349999	0.082	0.065
chr2L	14350000	14359999	0.085	0.092
chr2L	14360000	14369999	0.087	0.096
chr2L	14370000	14379999	0.081	0.088
chr2L	14380000	14389999	0.083	0.076
chr2L	14390000	14399999	0.082	0.082
chr2L	14400000	14409999	0.081	0.069
chr2L	14410000	14419999	0.079	0.075
chr2L	14420000	14429999	0.085	0.096
chr2L	14430000	14439999	0.086	0.095
chr2L	14440000	14449999	0.084	0.092
chr2L	14450000	14459999	0.087	0.094
chr2L	14460000	14469999	0.086	0.094
chr2L	14470000	14479999	0.087	0.092
chr2L	14480000	14489999	0.084	0.096
chr2L	14490000	14499999	0.086	0.096
chr2L	14500000	14509999	0.085	0.093
chr2L	14510000	14519999	0.086	0.092
chr2L	14520000	14529999	0.085	0.071
chr2L	14530000	14539999	0.084	0.084
chr2L	14540000	14549999	0.083	0.087
chr2L	14550000	14559999	0.083	0.081
chr2L	14560000	14569999	0.079	0.079
chr2L	14570000	14579999	0.079	0.076
chr2L	14580000	14589999	0.085	0.086
chr2L	14590000	14599999	0.08	0.08
chr2L	14600000	14609999	0.072	0.033
chr2L	14610000	14619999	0.054	0.029
chr2L	14620000	14629999	0.057	0.034
chr2L	14630000	14639999	0.058	0.015
chr2L	14640000	14649999	0.038	-0.001
chr2L	14650000	14659999	0.061	0.059
chr2L	14660000	14669999	0.055	0.063
chr2L	14670000	14679999	0.065	0.03
chr2L	14680000	14689999	0.068	0.031
chr2L	14690000	14699999	0.063	-0.001
chr2L	14700000	14709999	0.004	-0.007
chr2L	14710000	14719999	-0.027	-0.053
chr2L	14720000	14729999	-0.041	-0.057
chr2L	14730000	14739999	-0.034	-0.058
chr2L	14740000	14749999	-0.032	-0.058
chr2L	14750000	14759999	-0.047	-0.054
chr2L	14760000	14769999	-0.042	-0.066
chr2L	14770000	14779999	-0.042	-0.041
chr2L	14780000	14789999	-0.03	-0.057
chr2L	14790000	14799999	-0.042	-0.057
chr2L	14800000	14809999	-0.036	-0.061
chr2L	14810000	14819999	-0.063	-0.049
chr2L	14820000	14829999	-0.068	-0.064
chr2L	14830000	14839999	-0.075	-0.077
chr2L	14840000	14849999	-0.073	-0.08
chr2L	14850000	14859999	-0.072	-0.072
chr2L	14860000	14869999	-0.073	-0.077
chr2L	14870000	14879999	-0.069	-0.076
chr2L	14880000	14889999	-0.07	-0.072
chr2L	14890000	14899999	-0.062	-0.058
chr2L	14900000	14909999	-0.061	-0.057
chr2L	14910000	14919999	-0.054	-0.039
chr2L	14920000	14929999	-0.064	-0.076
chr2L	14930000	14939999	-0.063	-0.061
chr2L	14940000	14949999	-0.063	-0.055
chr2L	14950000	14959999	-0.059	-0.067
chr2L	14960000	14969999	-0.047	-0.057
chr2L	14970000	14979999	-0.019	-0.001
chr2L	14980000	14989999	-0.033	-0.015
chr2L	14990000	14999999	-0.03	0.001
chr2L	15000000	15009999	0.015	0.062
chr2L	15010000	15019999	0.061	0.086
chr2L	15020000	15029999	0.063	0.086
chr2L	15030000	15039999	0.075	0.087
chr2L	15040000	15049999	0.078	0.09
chr2L	15050000	15059999	0.076	0.093
chr2L	15060000	15069999	0.069	0.08
chr2L	15070000	15079999	0.037	0.033
chr2L	15080000	15089999	0.004	-0.024
chr2L	15090000	15099999	0.006	-0.006
chr2L	15100000	15109999	0.029	-0.006
chr2L	15110000	15119999	0.04	-0.027
chr2L	15120000	15129999	0.023	-0.052
chr2L	15130000	15139999	-0.012	-0.062
chr2L	15140000	15149999	-0.029	-0.053
chr2L	15150000	15159999	-0.068	-0.065
chr2L	15160000	15169999	-0.072	-0.078
chr2L	15170000	15179999	-0.057	-0.081
chr2L	15180000	15189999	-0.064	-0.072
chr2L	15190000	15199999	-0.053	-0.071
chr2L	15200000	15209999	-0.042	-0.044
chr2L	15210000	15219999	-0.002	-0.042
chr2L	15220000	15229999	-0.022	-0.023
chr2L	15230000	15239999	-0.017	-0.045
chr2L	15240000	15249999	0.069	0.002
chr2L	15250000	15259999	0.079	0.034
chr2L	15260000	15269999	0.083	0.086
chr2L	15270000	15279999	0.084	0.09
chr2L	15280000	15289999	0.082	0.079
chr2L	15290000	15299999	0.084	0.085
chr2L	15300000	15309999	0.083	0.089
chr2L	15310000	15319999	0	0
chr2L	15320000	15329999	0	0
chr2L	15330000	15339999	0	0
chr2L	15340000	15349999	0	0
chr2L	15350000	15359999	0	0
chr2L	15360000	15369999	0	0
chr2L	15370000	15379999	0	0
chr2L	15380000	15389999	0	0
chr2L	15390000	15399999	0	0
chr2L	15400000	15409999	0	0
chr2L	15410000	15419999	0.077	0
chr2L	15420000	15429999	0.078	0.082
chr2L	15430000	15439999	0.078	0.074
chr2L	15440000	15449999	0.078	0.08
chr2L	15450000	15459999	0.078	0.076
chr2L	15460000	15469999	0.079	0.087
chr2L	15470000	15479999	0.079	0.086
chr2L	15480000	15489999	0.077	0.087
chr2L	15490000	15499999	0.076	0.079
chr2L	15500000	15509999	0.041	0.032
chr2L	15510000	15519999	-0.02	-0.022
chr2L	15520000	15529999	-0.036	-0.05
chr2L	15530000	15539999	-0.015	-0.007
chr2L	15540000	15549999	-0.062	-0.067
chr2L	15550000	15559999	-0.05	-0.069
chr2L	15560000	15569999	-0.062	-0.062
chr2L	15570000	15579999	-0.062	-0.076
chr2L	15580000	15589999	-0.054	-0.064
chr2L	15590000	15599999	-0.064	-0.045
chr2L	15600000	15609999	-0.051	-0.067
chr2L	15610000	15619999	-0.042	-0.079
chr2L	15620000	15629999	-0.034	-0.059
chr2L	15630000	15639999	-0.031	-0.055
chr2L	15640000	15649999	-0.025	-0.055
chr2L	15650000	15659999	-0.01	-0.06
chr2L	15660000	15669999	0	0
chr2L	15670000	15679999	0	0
chr2L	15680000	15689999	0	0
chr2L	15690000	15699999	0	0
chr2L	15700000	15709999	0	0
chr2L	15710000	15719999	0	0
chr2L	15720000	15729999	0.068	0.06
chr2L	15730000	15739999	0.075	0.079
chr2L	15740000	15749999	0.077	0.083
chr2L	15750000	15759999	0.075	0.086
chr2L	15760000	15769999	0.06	0.075
chr2L	15770000	15779999	-0.017	0.039
chr2L	15780000	15789999	-0.061	-0.065
chr2L	15790000	15799999	-0.053	-0.056
chr2L	15800000	15809999	-0.064	-0.056
chr2L	15810000	15819999	-0.067	-0.074
chr2L	15820000	15829999	-0.064	-0.064
chr2L	15830000	15839999	-0.066	-0.075
chr2L	15840000	15849999	-0.061	-0.074
chr2L	15850000	15859999	-0.066	-0.077
chr2L	15860000	15869999	-0.068	-0.067
chr2L	15870000	15879999	-0.067	-0.073
chr2L	15880000	15889999	-0.07	-0.076
chr2L	15890000	15899999	-0.064	-0.07
chr2L	15900000	15909999	-0.065	-0.066
chr2L	15910000	15919999	-0.07	-0.076
chr2L	15920000	15929999	-0.072	-0.068
chr2L	15930000	15939999	-0.065	-0.054
chr2L	15940000	15949999	-0.075	-0.015
chr2L	15950000	15959999	-0.073	-0.028
chr2L	15960000	15969999	-0.072	-0.03
chr2L	15970000	15979999	-0.072	-0.064
chr2L	15980000	15989999	-0.07	-0.063
chr2L	15990000	15999999	-0.069	-0.075
chr2L	16000000	16009999	-0.068	-0.073
chr2L	16010000	16019999	-0.073	-0.071
chr2L	16020000	16029999	-0.065	-0.07
chr2L	16030000	16039999	-0.072	-0.066
chr2L	16040000	16049999	-0.062	-0.062
chr2L	16050000	16059999	-0.07	-0.075
chr2L	16060000	16069999	-0.074	-0.051
chr2L	16070000	16079999	-0.068	-0.061
chr2L	16080000	16089999	-0.069	-0.073
chr2L	16090000	16099999	-0.075	-0.077
chr2L	16100000	16109999	-0.069	-0.067
chr2L	16110000	16119999	-0.067	-0.077
chr2L	16120000	16129999	-0.069	-0.076
chr2L	16130000	16139999	-0.067	-0.073
chr2L	16140000	16149999	-0.063	-0.07
chr2L	16150000	16159999	-0.046	-0.047
chr2L	16160000	16169999	-0.051	-0.071
chr2L	16170000	16179999	-0.06	-0.066
chr2L	16180000	16189999	-0.051	-0.072
chr2L	16190000	16199999	-0.062	-0.069
chr2L	16200000	16209999	-0.05	-0.058
chr2L	16210000	16219999	-0.055	-0.065
chr2L	16220000	16229999	-0.049	-0.055
chr2L	16230000	16239999	-0.002	-0.006
chr2L	16240000	16249999	0.016	0
chr2L	16250000	16259999	0.048	0.029
chr2L	16260000	16269999	0.062	0.061
chr2L	16270000	16279999	0.065	0.053
chr2L	16280000	16289999	0.074	0.075
chr2L	16290000	16299999	0.076	0.08
chr2L	16300000	16309999	0.078	0.081
chr2L	16310000	16319999	0.078	0.085
chr2L	16320000	16329999	0.078	0.088
chr2L	16330000	16339999	0.079	0.086
chr2L	16340000	16349999	0.079	0.087
chr2L	16350000	16359999	0.079	0.088
chr2L	16360000	16369999	0.078	0.085
chr2L	16370000	16379999	0.078	0.085
chr2L	16380000	16389999	0.078	0.084
chr2L	16390000	16399999	0.078	0.083
chr2L	16400000	16409999	0.079	0.086
chr2L	16410000	16419999	0.079	0.088
chr2L	16420000	16429999	0.078	0.084
chr2L	16430000	16439999	0.078	0.081
chr2L	16440000	16449999	0.079	0.083
chr2L	16450000	16459999	0.079	0.081
chr2L	16460000	16469999	0.079	0.086
chr2L	16470000	16479999	0.079	0.085
chr2L	16480000	16489999	0.078	0.088
chr2L	16490000	16499999	0.079	0.086
chr2L	16500000	16509999	0.079	0.086
chr2L	16510000	16519999	0.078	0.084
chr2L	16520000	16529999	0.079	0.082
chr2L	16530000	16539999	0.076	0.075
chr2L	16540000	16549999	0.074	0.054
chr2L	16550000	16559999	0.069	0.015
chr2L	16560000	16569999	0.066	-0.02
chr2L	16570000	16579999	0.063	0.003
chr2L	16580000	16589999	0.075	0.028
chr2L	16590000	16599999	0.076	0.027
chr2L	16600000	16609999	0.076	0.059
chr2L	16610000	16619999	0.074	0.028
chr2L	16620000	16629999	0.073	0.025
chr2L	16630000	16639999	0.074	0.041
chr2L	16640000	16649999	0.073	0.022
chr2L	16650000	16659999	0.077	0.065
chr2L	16660000	16669999	0.078	0.047
chr2L	16670000	16679999	0.078	0.077
chr2L	16680000	16689999	0.08	0.083
chr2L	16690000	16699999	0.079	0.075
chr2L	16700000	16709999	0.079	0.081
chr2L	16710000	16719999	0.079	0.082
chr2L	16720000	16729999	0.08	0.088
chr2L	16730000	16739999	0.079	0.087
chr2L	16740000	16749999	0.079	0.084
chr2L	16750000	16759999	0.078	0.081
chr2L	16760000	16769999	0.078	0.074
chr2L	16770000	16779999	0.078	0.077
chr2L	16780000	16789999	0.078	0.081
chr2L	16790000	16799999	0.078	0.073
chr2L	16800000	16809999	0.078	0.069
chr2L	16810000	16819999	0.078	0.082
chr2L	16820000	16829999	0.076	0.076
chr2L	16830000	16839999	0.071	0.078
chr2L	16840000	16849999	0.068	0.067
chr2L	16850000	16859999	0.05	0.032
chr2L	16860000	16869999	-0.014	-0.042
chr2L	16870000	16879999	0.007	-0.029
chr2L	16880000	16889999	0.02	0.035
chr2L	16890000	16899999	0.025	0.016
chr2L	16900000	16909999	-0.019	-0.003
chr2L	16910000	16919999	-0.054	-0.059
chr2L	16920000	16929999	-0.064	-0.068
chr2L	16930000	16939999	-0.067	-0.069
chr2L	16940000	16949999	-0.068	-0.065
chr2L	16950000	16959999	-0.068	-0.074
chr2L	16960000	16969999	-0.067	-0.075
chr2L	16970000	16979999	-0.067	-0.073
chr2L	16980000	16989999	-0.063	-0.074
chr2L	16990000	16999999	-0.061	-0.061
chr2L	17000000	17009999	-0.06	-0.046
chr2L	17010000	17019999	-0.058	-0.073
chr2L	17020000	17029999	-0.061	-0.06
chr2L	17030000	17039999	-0.062	-0.064
chr2L	17040000	17049999	-0.062	-0.059
chr2L	17050000	17059999	-0.062	-0.068
chr2L	17060000	17069999	-0.065	-0.071
chr2L	17070000	17079999	-0.07	-0.071
chr2L	17080000	17089999	-0.07	-0.078
chr2L	17090000	17099999	-0.066	-0.055
chr2L	17100000	17109999	-0.067	-0.063
chr2L	17110000	17119999	-0.07	-0.063
chr2L	17120000	17129999	-0.071	-0.075
chr2L	17130000	17139999	-0.073	-0.079
chr2L	17140000	17149999	-0.071	-0.067
chr2L	17150000	17159999	-0.075	-0.066
chr2L	17160000	17169999	-0.071	-0.057
chr2L	17170000	17179999	-0.071	-0.067
chr2L	17180000	17189999	-0.065	-0.046
chr2L	17190000	17199999	-0.063	-0.03
chr2L	17200000	17209999	-0.053	0.033
chr2L	17210000	17219999	0.004	0.052
chr2L	17220000	17229999	0.022	0.067
chr2L	17230000	17239999	-0.012	0.05
chr2L	17240000	17249999	0.017	0.062
chr2L	17250000	17259999	0.042	0.082
chr2L	17260000	17269999	0.07	0.084
chr2L	17270000	17279999	0.048	0.064
chr2L	17280000	17289999	0.028	0.077
chr2L	17290000	17299999	-0.023	0.015
chr2L	17300000	17309999	-0.03	-0.016
chr2L	17310000	17319999	-0.045	0.011
chr2L	17320000	17329999	-0.067	-0.015
chr2L	17330000	17339999	-0.047	-0.023
chr2L	17340000	17349999	-0.053	-0.044
chr2L	17350000	17359999	-0.037	-0.024
chr2L	17360000	17369999	-0.002	0.042
chr2L	17370000	17379999	0.053	0.072
chr2L	17380000	17389999	0.074	0.076
chr2L	17390000	17399999	0.072	0.075
chr2L	17400000	17409999	0.075	0.072
chr2L	17410000	17419999	0.074	0.066
chr2L	17420000	17429999	0.064	0.031
chr2L	17430000	17439999	0.066	0.028
chr2L	17440000	17449999	0.069	0.033
chr2L	17450000	17459999	0.073	0.069
chr2L	17460000	17469999	0.072	0.072
chr2L	17470000	17479999	0.074	0.078
chr2L	17480000	17489999	0.076	0.083
chr2L	17490000	17499999	0.074	0.076
chr2L	17500000	17509999	0.067	0.046
chr2L	17510000	17519999	0.055	0.025
chr2L	17520000	17529999	0.006	-0.046
chr2L	17530000	17539999	-0.061	-0.066
chr2L	17540000	17549999	-0.054	-0.062
chr2L	17550000	17559999	-0.06	-0.051
chr2L	17560000	17569999	-0.059	-0.069
chr2L	17570000	17579999	-0.064	-0.052
chr2L	17580000	17589999	-0.059	-0.052
chr2L	17590000	17599999	-0.061	-0.003
chr2L	17600000	17609999	-0.063	-0.044
chr2L	17610000	17619999	-0.068	-0.039
chr2L	17620000	17629999	-0.07	-0.073
chr2L	17630000	17639999	-0.067	-0.06
chr2L	17640000	17649999	-0.068	-0.072
chr2L	17650000	17659999	-0.068	-0.076
chr2L	17660000	17669999	-0.068	-0.08
chr2L	17670000	17679999	-0.072	-0.066
chr2L	17680000	17689999	-0.072	-0.068
chr2L	17690000	17699999	-0.071	-0.07
chr2L	17700000	17709999	-0.06	-0.043
chr2L	17710000	17719999	-0.041	0.007
chr2L	17720000	17729999	0.006	0.028
chr2L	17730000	17739999	0.056	0.069
chr2L	17740000	17749999	0.067	0.084
chr2L	17750000	17759999	0.057	0.037
chr2L	17760000	17769999	0.047	0.035
chr2L	17770000	17779999	0.016	-0.004
chr2L	17780000	17789999	-0.022	-0.012
chr2L	17790000	17799999	-0.067	-0.061
chr2L	17800000	17809999	-0.071	-0.055
chr2L	17810000	17819999	-0.073	-0.056
chr2L	17820000	17829999	-0.069	-0.06
chr2L	17830000	17839999	-0.07	-0.068
chr2L	17840000	17849999	0	-0.072
chr2L	17850000	17859999	0	0
chr2L	17860000	17869999	0	-0.065
chr2L	17870000	17879999	0	0
chr2L	17880000	17889999	0	0
chr2L	17890000	17899999	0	0
chr2L	17900000	17909999	0	0
chr2L	17910000	17919999	0	0
chr2L	17920000	17929999	0	0
chr2L	17930000	17939999	0	0
chr2L	17940000	17949999	0	0
chr2L	17950000	17959999	0	0
chr2L	17960000	17969999	-0.094	-0.094
chr2L	17970000	17979999	-0.095	-0.11
chr2L	17980000	17989999	0	-0.105
chr2L	17990000	17999999	0	0
chr2L	18000000	18009999	-0.095	0
chr2L	18010000	18019999	0	0
chr2L	18020000	18029999	-0.088	-0.068
chr2L	18030000	18039999	0	0
chr2L	18040000	18049999	-0.095	-0.093
chr2L	18050000	18059999	-0.089	-0.072
chr2L	18060000	18069999	-0.084	-0.081
chr2L	18070000	18079999	-0.095	-0.099
chr2L	18080000	18089999	-0.093	-0.061
chr2L	18090000	18099999	-0.09	-0.084
chr2L	18100000	18109999	-0.086	-0.061
chr2L	18110000	18119999	-0.089	-0.014
chr2L	18120000	18129999	-0.076	0.024
chr2L	18130000	18139999	-0.033	0.05
chr2L	18140000	18149999	0	0.063
chr2L	18150000	18159999	-0.06	0.002
chr2L	18160000	18169999	-0.086	-0.089
chr2L	18170000	18179999	-0.088	-0.082
chr2L	18180000	18189999	-0.09	-0.103
chr2L	18190000	18199999	-0.087	-0.084
chr2L	18200000	18209999	-0.091	-0.087
chr2L	18210000	18219999	-0.089	-0.096
chr2L	18220000	18229999	-0.092	-0.082
chr2L	18230000	18239999	-0.091	-0.083
chr2L	18240000	18249999	-0.093	-0.098
chr2L	18250000	18259999	-0.091	-0.095
chr2L	18260000	18269999	-0.094	-0.104
chr2L	18270000	18279999	-0.095	-0.103
chr2L	18280000	18289999	-0.094	-0.088
chr2L	18290000	18299999	-0.082	-0.085
chr2L	18300000	18309999	-0.074	-0.085
chr2L	18310000	18319999	-0.071	-0.059
chr2L	18320000	18329999	-0.048	-0.023
chr2L	18330000	18339999	-0.07	-0.068
chr2L	18340000	18349999	-0.086	-0.079
chr2L	18350000	18359999	-0.086	-0.097
chr2L	18360000	18369999	-0.084	-0.056
chr2L	18370000	18379999	-0.076	-0.092
chr2L	18380000	18389999	-0.092	-0.093
chr2L	18390000	18399999	-0.089	-0.057
chr2L	18400000	18409999	-0.083	-0.087
chr2L	18410000	18419999	-0.09	-0.072
chr2L	18420000	18429999	-0.087	-0.095
chr2L	18430000	18439999	-0.087	-0.086
chr2L	18440000	18449999	-0.073	-0.044
chr2L	18450000	18459999	-0.025	0.004
chr2L	18460000	18469999	-0.064	-0.06
chr2L	18470000	18479999	-0.047	-0.034
chr2L	18480000	18489999	-0.036	-0.026
chr2L	18490000	18499999	-0.034	-0.033
chr2L	18500000	18509999	-0.056	-0.055
chr2L	18510000	18519999	-0.077	-0.064
chr2L	18520000	18529999	-0.077	-0.1
chr2L	18530000	18539999	-0.074	-0.104
chr2L	18540000	18549999	-0.084	-0.096
chr2L	18550000	18559999	-0.086	-0.096
chr2L	18560000	18569999	-0.081	-0.104
chr2L	18570000	18579999	-0.088	-0.096
chr2L	18580000	18589999	-0.083	-0.057
chr2L	18590000	18599999	-0.003	0.033
chr2L	18600000	18609999	0.057	0.089
chr2L	18610000	18619999	0.067	0.081
chr2L	18620000	18629999	0.057	0.046
chr2L	18630000	18639999	0.06	0.03
chr2L	18640000	18649999	0.073	0.007
chr2L	18650000	18659999	0.035	0.033
chr2L	18660000	18669999	0.067	0.062
chr2L	18670000	18679999	0.076	0.069
chr2L	18680000	18689999	0.067	0.066
chr2L	18690000	18699999	0.073	0.064
chr2L	18700000	18709999	0.081	0.087
chr2L	18710000	18719999	0.082	0.062
chr2L	18720000	18729999	0.077	0.018
chr2L	18730000	18739999	0.066	-0.006
chr2L	18740000	18749999	0.043	0.008
chr2L	18750000	18759999	0.027	-0.01
chr2L	18760000	18769999	0.038	-0.034
chr2L	18770000	18779999	0.062	-0.002
chr2L	18780000	18789999	0.054	-0.015
chr2L	18790000	18799999	0.068	0.015
chr2L	18800000	18809999	0.07	-0.005
chr2L	18810000	18819999	0.051	-0.01
chr2L	18820000	18829999	0.079	-0.005
chr2L	18830000	18839999	0.065	0.03
chr2L	18840000	18849999	0.075	0.052
chr2L	18850000	18859999	0.074	0.043
chr2L	18860000	18869999	0.072	0.038
chr2L	18870000	18879999	0.07	0.021
chr2L	18880000	18889999	0.074	0.017
chr2L	18890000	18899999	0.079	0.053
chr2L	18900000	18909999	0.06	0.047
chr2L	18910000	18919999	0.055	0.069
chr2L	18920000	18929999	0.078	0.04
chr2L	18930000	18939999	0.079	0.04
chr2L	18940000	18949999	0.068	0.07
chr2L	18950000	18959999	0.074	0.066
chr2L	18960000	18969999	0.078	0.092
chr2L	18970000	18979999	0.07	0.095
chr2L	18980000	18989999	0.079	0.079
chr2L	18990000	18999999	0.068	0.074
chr2L	19000000	19009999	0.078	0.06
chr2L	19010000	19019999	0.061	0.068
chr2L	19020000	19029999	0.058	0.04
chr2L	19030000	19039999	0.075	0.085
chr2L	19040000	19049999	0.058	0.077
chr2L	19050000	19059999	0.073	0.085
chr2L	19060000	19069999	0.082	0.078
chr2L	19070000	19079999	0.077	0.081
chr2L	19080000	19089999	0.069	0.061
chr2L	19090000	19099999	0.079	0.045
chr2L	19100000	19109999	0.068	0.056
chr2L	19110000	19119999	0.077	0.059
chr2L	19120000	19129999	0.064	0.093
chr2L	19130000	19139999	0.059	0.081
chr2L	19140000	19149999	0.049	0.076
chr2L	19150000	19159999	0.044	0.026
chr2L	19160000	19169999	0.051	0.03
chr2L	19170000	19179999	0.032	0.049
chr2L	19180000	19189999	0.044	0.013
chr2L	19190000	19199999	0.029	0.004
chr2L	19200000	19209999	0.031	0.011
chr2L	19210000	19219999	0.02	-0.01
chr2L	19220000	19229999	0.015	-0.04
chr2L	19230000	19239999	0.009	-0.031
chr2L	19240000	19249999	0.009	-0.002
chr2L	19250000	19259999	-0.001	-0.067
chr2L	19260000	19269999	-0.012	-0.073
chr2L	19270000	19279999	-0.025	-0.075
chr2L	19280000	19289999	0.024	0.011
chr2L	19290000	19299999	-0.006	-0.026
chr2L	19300000	19309999	-0.001	-0.046
chr2L	19310000	19319999	0.011	-0.003
chr2L	19320000	19329999	0.023	-0.005
chr2L	19330000	19339999	0.025	0.048
chr2L	19340000	19349999	-0.012	0.067
chr2L	19350000	19359999	0.012	0.016
chr2L	19360000	19369999	0.018	-0.002
chr2L	19370000	19379999	0.025	0.02
chr2L	19380000	19389999	0.036	0.02
chr2L	19390000	19399999	0.042	0.035
chr2L	19400000	19409999	0.049	0.008
chr2L	19410000	19419999	0.038	0.031
chr2L	19420000	19429999	0.057	0.059
chr2L	19430000	19439999	0.06	0.042
chr2L	19440000	19449999	0.038	0.057
chr2L	19450000	19459999	0.052	0.073
chr2L	19460000	19469999	0.065	0.082
chr2L	19470000	19479999	0.051	0.027
chr2L	19480000	19489999	0.058	0.046
chr2L	19490000	19499999	0.056	0.033
chr2L	19500000	19509999	0.057	0.076
chr2L	19510000	19519999	0.05	0.056
chr2L	19520000	19529999	0.052	0.052
chr2L	19530000	19539999	0.052	0.05
chr2L	19540000	19549999	0.045	0.063
chr2L	19550000	19559999	0.041	0.038
chr2L	19560000	19569999	0.046	0.057
chr2L	19570000	19579999	0.051	0.073
chr2L	19580000	19589999	0.067	0.085
chr2L	19590000	19599999	0.067	0.072
chr2L	19600000	19609999	0.039	0.071
chr2L	19610000	19619999	0.051	0.063
chr2L	19620000	19629999	0.042	0.03
chr2L	19630000	19639999	0.049	0.063
chr2L	19640000	19649999	0.05	0.059
chr2L	19650000	19659999	0.013	0.021
chr2L	19660000	19669999	0	0
chr2L	19670000	19679999	0.065	0.053
chr2L	19680000	19689999	0.033	0.06
chr2L	19690000	19699999	0.047	0.067
chr2L	19700000	19709999	0.041	0.08
chr2L	19710000	19719999	0.044	0.077
chr2L	19720000	19729999	0.061	0.087
chr2L	19730000	19739999	0.079	0.1
chr2L	19740000	19749999	0.075	0.098
chr2L	19750000	19759999	0.061	0.066
chr2L	19760000	19769999	0.068	0.075
chr2L	19770000	19779999	0.066	0.062
chr2L	19780000	19789999	0.076	0.1
chr2L	19790000	19799999	0.061	0.085
chr2L	19800000	19809999	0.06	0.078
chr2L	19810000	19819999	0.064	0.079
chr2L	19820000	19829999	0.005	-0.033
chr2L	19830000	19839999	-0.024	-0.001
chr2L	19840000	19849999	0.009	-0.027
chr2L	19850000	19859999	0.025	-0.002
chr2L	19860000	19869999	0.024	0.015
chr2L	19870000	19879999	0.013	-0.042
chr2L	19880000	19889999	0.055	-0.037
chr2L	19890000	19899999	0.011	-0.029
chr2L	19900000	19909999	0.021	-0.033
chr2L	19910000	19919999	0.012	-0.039
chr2L	19920000	19929999	-0.02	-0.032
chr2L	19930000	19939999	0.014	-0.009
chr2L	19940000	19949999	-0.028	-0.023
chr2L	19950000	19959999	-0.022	-0.028
chr2L	19960000	19969999	-0.07	-0.079
chr2L	19970000	19979999	-0.082	-0.101
[truncated: 9,873 more rows]

## Sheet: ED_Figure3o
#Log2 ratio of saddle plots in HP1 KD vs control, excluding interactions below 500kb or below 3Mb
x-axis	y-axis	log2 ratio >500kb	log2 ratio >3Mb
1	1	-0.670335	-0.642823
2	1	-0.605722	-0.536676
3	1	-0.57606	-0.556514
4	1	-0.534253	-0.449808
5	1	-0.505428	-0.463874
6	1	-0.420552	-0.401032
7	1	-0.35237	-0.391546
8	1	-0.388884	-0.309456
9	1	-0.298475	-0.289983
10	1	-0.295735	-0.199163
11	1	-0.242854	-0.16734
12	1	-0.191199	-0.179846
13	1	-0.160886	-0.102568
14	1	-0.0984445	-0.0976389
15	1	-0.135736	-0.077322
16	1	-0.0783497	-0.0238298
17	1	-0.0887363	-0.0732978
18	1	-0.0236258	0.019824
19	1	0.0179668	0.0890551
20	1	0.0151863	0.0558207
21	1	0.00446336	0.0327432
22	1	0.098794	0.138898
23	1	0.0783349	0.161901
24	1	0.079562	0.211
25	1	0.121561	0.161669
26	1	0.150104	0.174553
27	1	0.136064	0.167819
28	1	0.150998	0.152175
29	1	0.133059	0.153603
30	1	0.217921	0.224275
31	1	0.141031	0.158951
32	1	0.187254	0.198954
33	1	0.205788	0.158561
34	1	0.199125	0.208808
35	1	0.264032	0.264861
36	1	0.187331	0.174364
37	1	0.21344	0.192855
38	1	0.256018	0.217157
39	1	0.200997	0.170526
40	1	0.234668	0.187919
41	1	0.407088	0.287367
42	1	0.19886	0.196157
43	1	0.30639	0.216497
44	1	0.201854	0.159247
45	1	0.266557	0.301816
46	1	0.405621	0.192406
47	1	0.255558	0.192051
48	1	0.346004	0.280141
49	1	0.392644	0.337824
50	1	0.424663	0.283414
1	2	-0.605722	-0.536676
2	2	-0.565627	-0.504143
3	2	-0.520725	-0.442531
4	2	-0.511819	-0.439751
5	2	-0.521677	-0.364391
6	2	-0.421295	-0.322597
7	2	-0.37613	-0.31574
8	2	-0.377196	-0.190919
9	2	-0.30858	-0.236095
10	2	-0.296028	-0.202872
11	2	-0.25441	-0.166903
12	2	-0.240457	-0.161704
13	2	-0.16994	-0.0256528
14	2	-0.182268	-0.052654
15	2	-0.160073	-0.102489
16	2	-0.0994905	-0.0769681
17	2	-0.0907599	-0.043079
18	2	-0.0306858	0.0314569
19	2	0.0672467	0.106708
20	2	0.051372	0.0343444
21	2	0.0641432	0.127721
22	2	0.0566019	0.0687942
23	2	0.0941679	0.113385
24	2	0.0635393	0.0763774
25	2	0.16384	0.226035
26	2	0.129048	0.112958
27	2	0.129871	0.201593
28	2	0.122621	0.0750152
29	2	0.15069	0.180499
30	2	0.170406	0.0902194
31	2	0.219395	0.243754
32	2	0.205149	0.220421
33	2	0.229314	0.0948119
34	2	0.219313	0.174121
35	2	0.199434	0.20992
36	2	0.225092	0.182241
37	2	0.225291	0.216869
38	2	0.164612	0.181051
39	2	0.239912	0.197188
40	2	0.2439	0.255783
41	2	0.350106	0.200374
42	2	0.292483	0.122091
43	2	0.253054	0.189035
44	2	0.253898	0.23146
45	2	0.287303	0.242489
46	2	0.368325	0.225425
47	2	0.23961	0.200621
48	2	0.271473	0.219753
49	2	0.36622	0.323938
50	2	0.39154	0.19587
1	3	-0.57606	-0.556514
2	3	-0.520725	-0.442531
3	3	-0.493681	-0.355522
4	3	-0.462611	-0.352234
5	3	-0.49558	-0.34531
6	3	-0.386183	-0.251046
7	3	-0.35788	-0.238868
8	3	-0.331603	-0.167065
9	3	-0.326148	-0.221903
10	3	-0.282369	-0.108525
11	3	-0.238811	-0.178307
12	3	-0.248028	-0.16051
13	3	-0.166145	-0.102215
14	3	-0.119576	-0.0544491
15	3	-0.156034	-0.114332
16	3	-0.0683535	-0.0891301
17	3	-0.0455046	-0.0232832
18	3	-0.0606847	0.0806182
19	3	-0.00363138	0.0596942
20	3	0.00643441	-0.0096238
21	3	-0.000514005	0.0835163
22	3	0.01237	0.138399
23	3	0.0992171	0.0736815
24	3	0.0805222	0.0758833
25	3	0.152501	0.156342
26	3	0.12413	0.108707
27	3	0.116516	0.0311064
28	3	0.152431	0.0993954
29	3	0.151603	0.130738
30	3	0.166918	0.133449
31	3	0.128613	0.0912338
32	3	0.175939	0.123704
33	3	0.213541	0.103891
34	3	0.168895	0.0750977
35	3	0.178508	0.0291546
36	3	0.21841	0.102803
37	3	0.153393	0.137546
38	3	0.0766619	0.097557
39	3	0.222086	0.212834
40	3	0.200009	0.171615
41	3	0.220179	0.23659
42	3	0.214451	0.0835803
43	3	0.185105	0.175029
44	3	0.226501	0.153678
45	3	0.229282	0.151069
46	3	0.327745	0.243916
47	3	0.221494	0.157507
48	3	0.237747	0.194728
49	3	0.237007	0.19518
50	3	0.316753	0.153093
1	4	-0.534253	-0.449808
2	4	-0.511819	-0.439751
3	4	-0.462611	-0.352234
4	4	-0.475452	-0.315897
5	4	-0.495825	-0.30715
6	4	-0.453259	-0.262647
7	4	-0.354595	-0.223969
8	4	-0.376058	-0.138937
9	4	-0.280991	-0.121537
10	4	-0.293845	-0.176039
11	4	-0.286602	-0.191974
12	4	-0.274452	-0.155017
13	4	-0.203898	-0.0291069
14	4	-0.180458	-0.139746
15	4	-0.15359	0.00665415
16	4	-0.0736327	-0.0322264
17	4	-0.101845	0.0508806
18	4	-0.0899407	-0.0387696
19	4	-0.0325004	0.0601653
20	4	-0.00431949	0.0424678
21	4	0.0167371	0.02268
22	4	0.0333026	-0.00473186
23	4	0.0503642	0.0685808
24	4	0.0752694	0.157108
25	4	0.109946	0.0959433
26	4	0.0975794	0.107564
27	4	0.102144	0.117513
28	4	0.131102	0.177998
29	4	0.118777	0.0930398
30	4	0.121867	0.0629634
31	4	0.148858	0.136713
32	4	0.198801	0.183193
33	4	0.135914	0.171536
34	4	0.233489	0.208908
35	4	0.233665	0.191517
36	4	0.173233	0.0666063
37	4	0.160998	0.264895
38	4	0.183086	0.220797
39	4	0.221734	0.17978
40	4	0.142776	0.13578
41	4	0.301972	0.22753
42	4	0.175757	0.177064
43	4	0.256102	0.14196
44	4	0.190385	0.140161
45	4	0.189746	0.269616
46	4	0.293642	0.276971
47	4	0.21475	0.164914
48	4	0.227978	0.227034
49	4	0.28388	0.310929
50	4	0.334474	0.244047
1	5	-0.505428	-0.463874
2	5	-0.521677	-0.364391
3	5	-0.49558	-0.34531
4	5	-0.495825	-0.30715
5	5	-0.469068	-0.290399
6	5	-0.394118	-0.224874
7	5	-0.384098	-0.221843
8	5	-0.394728	-0.219706
9	5	-0.296378	-0.159914
10	5	-0.311094	-0.12051
11	5	-0.267499	-0.104935
12	5	-0.233403	-0.0877369
13	5	-0.167589	-0.12127
14	5	-0.18038	-0.094865
15	5	-0.166627	-0.024393
16	5	-0.0925039	0.0147741
17	5	-0.0733494	0.0298961
18	5	-0.0742755	0.110505
19	5	-0.0227966	0.00629967
20	5	-0.00872517	0.0161633
21	5	0.0230408	0.0638562
22	5	0.0448451	0.101445
23	5	0.000536622	0.0456278
24	5	0.0637256	0.155101
25	5	0.115889	0.172958
26	5	0.122994	0.143819
27	5	0.0966092	0.106377
28	5	0.14953	0.137086
29	5	0.0879857	0.14135
30	5	0.109046	0.162633
31	5	0.149665	0.0799086
32	5	0.198718	0.128261
33	5	0.144448	0.0233635
34	5	0.192623	0.12322
35	5	0.1884	0.132567
36	5	0.207667	0.16056
37	5	0.155101	0.123825
38	5	0.112202	0.190542
39	5	0.25705	0.127329
40	5	0.185088	0.0663174
41	5	0.246542	0.24655
42	5	0.223533	0.134106
43	5	0.261458	0.112102
44	5	0.236179	0.170586
45	5	0.250357	0.231071
46	5	0.309761	0.165208
47	5	0.215623	0.0739856
48	5	0.223115	0.105546
49	5	0.248949	0.0808822
50	5	0.32813	0.213964
1	6	-0.420552	-0.401032
2	6	-0.421295	-0.322597
3	6	-0.386183	-0.251046
4	6	-0.453259	-0.262647
5	6	-0.394118	-0.224874
6	6	-0.417454	-0.217241
7	6	-0.338093	-0.167894
8	6	-0.345045	-0.124192
9	6	-0.26708	-0.147608
10	6	-0.258664	-0.104226
11	6	-0.281881	-0.149245
12	6	-0.223855	-0.126714
13	6	-0.163879	-0.0566348
14	6	-0.173942	-0.0875592
15	6	-0.128468	-0.0131404
16	6	-0.104405	-0.0730504
17	6	-0.0428635	0.0205349
18	6	-0.0525389	-0.00522777
19	6	0.00765873	0.0550288
20	6	-0.02764	0.0830631
21	6	0.0127061	0.0386086
22	6	0.00307604	-0.0152009
23	6	-0.00971747	-0.0317989
24	6	0.0866063	0.140329
25	6	0.164494	0.105593
26	6	0.135808	0.144851
27	6	0.158809	0.14326
28	6	0.102379	0.0973432
29	6	0.15287	0.115817
30	6	0.147308	0.0940675
31	6	0.098151	-0.0236078
32	6	0.178617	-0.00993682
33	6	0.175107	0.0784168
34	6	0.125674	0.0841286
35	6	0.20362	0.18755
36	6	0.203232	0.0367521
37	6	0.170771	0.107476
38	6	0.0876947	0.149565
39	6	0.178636	0.0856953
40	6	0.163627	0.119453
41	6	0.342193	0.10737
42	6	0.212287	0.120142
43	6	0.150229	0.028982
44	6	0.201955	0.116161
45	6	0.193646	0.173676
46	6	0.261517	0.184357
47	6	0.188969	0.031721
48	6	0.16657	0.0933948
49	6	0.195193	0.166618
50	6	0.282897	0.132125
1	7	-0.35237	-0.391546
2	7	-0.37613	-0.31574
3	7	-0.35788	-0.238868
4	7	-0.354595	-0.223969
5	7	-0.384098	-0.221843
6	7	-0.338093	-0.167894
7	7	-0.29824	-0.130454
8	7	-0.295491	-0.156088
9	7	-0.25357	-0.131819
10	7	-0.223961	-0.0230161
11	7	-0.254975	-0.145161
12	7	-0.203356	-0.16228
13	7	-0.193335	-0.0424172
14	7	-0.17782	0.0124376
15	7	-0.132084	-0.104184
16	7	-0.103772	-0.0888517
17	7	-0.0999581	-0.0433991
18	7	-0.119506	0.0525374
19	7	-0.047375	0.0581632
20	7	-0.0632557	0.0338444
21	7	0.0439587	0.0116031
22	7	0.0254038	0.0151414
23	7	0.0422479	0.0603727
24	7	0.0680247	0.0794062
25	7	0.0750895	0.0509775
26	7	0.0852777	0.109038
27	7	0.0993085	0.0380978
28	7	0.120656	0.00655213
29	7	0.132544	0.0277668
30	7	0.139575	0.0616132
31	7	0.0542618	0.0617853
32	7	0.155683	0.112162
33	7	0.106294	-0.00128031
34	7	0.151357	0.0471903
35	7	0.14088	0.0639778
36	7	0.140692	0.0146647
37	7	0.184802	0.0738143
38	7	0.137612	0.00621017
39	7	0.186829	0.146225
40	7	0.152361	0.164077
41	7	0.201218	0.0994894
42	7	0.167791	-0.0016993
43	7	0.204433	0.132433
44	7	0.184571	0.153293
45	7	0.198645	0.124203
46	7	0.230607	0.108111
47	7	0.176395	0.0490359
48	7	0.222539	0.146153
49	7	0.232993	0.16551
50	7	0.288055	0.158381
1	8	-0.388884	-0.309456
2	8	-0.377196	-0.190919
3	8	-0.331603	-0.167065
4	8	-0.376058	-0.138937
5	8	-0.394728	-0.219706
6	8	-0.345045	-0.124192
7	8	-0.295491	-0.156088
8	8	-0.310352	-0.106281
9	8	-0.286124	-0.0733885
10	8	-0.194179	-0.00645229
11	8	-0.243329	-0.0415655
12	8	-0.210797	-0.0986813
13	8	-0.141153	-0.0684801
14	8	-0.186134	-0.0302018
15	8	-0.168196	-0.0635593
16	8	-0.10655	-0.0504678
17	8	-0.0532834	0.0281137
18	8	-0.0540266	0.0944265
19	8	-0.0702512	-0.073544
20	8	5.13377e-05	0.0264588
21	8	-0.00688596	0.0573158
22	8	0.0375751	0.0850112
23	8	0.0198405	-0.0058721
24	8	0.0314269	0.0462168
25	8	0.0681733	0.090098
26	8	0.114941	0.0657175
27	8	0.0729497	0.0331478
28	8	0.0669151	0.0754854
29	8	0.0936148	0.170733
30	8	0.149614	0.125189
31	8	0.0845994	0.0590417
32	8	0.0990036	0.0729338
33	8	0.102032	0.00671894
34	8	0.114737	0.0690109
35	8	0.160224	0.0846545
36	8	0.166891	0.136493
37	8	0.133318	0.0966819
38	8	0.144871	0.135466
39	8	0.185034	0.0316917
40	8	0.132045	0.13519
41	8	0.267256	0.176093
42	8	0.14285	0.141873
43	8	0.237768	0.155723
44	8	0.167458	0.0973983
45	8	0.201544	0.154246
46	8	0.237856	0.155191
47	8	0.174669	0.130494
48	8	0.200912	0.146841
49	8	0.22174	0.230372
50	8	0.279399	0.199393
1	9	-0.298475	-0.289983
2	9	-0.30858	-0.236095
3	9	-0.326148	-0.221903
4	9	-0.280991	-0.121537
5	9	-0.296378	-0.159914
6	9	-0.26708	-0.147608
7	9	-0.25357	-0.131819
8	9	-0.286124	-0.0733885
9	9	-0.246662	-0.113442
10	9	-0.22221	-0.0306834
11	9	-0.167227	-0.0624793
12	9	-0.18126	-0.0329323
13	9	-0.125898	0.0426105
14	9	-0.141073	0.0731616
15	9	-0.0971277	-0.00343086
16	9	-0.113966	-0.0564925
17	9	-0.0584126	0.0242494
18	9	-0.057624	0.0752086
19	9	-0.0008317	-0.0423933
20	9	0.0182939	0.0165769
21	9	0.0142836	0.0223011
22	9	0.0101449	0.0586853
23	9	0.0171136	0.0412663
24	9	0.0174879	0.0558889
25	9	0.0447127	0.0565635
26	9	0.0768068	0.106579
27	9	0.00728045	0.0262822
28	9	0.0753319	0.0642024
29	9	0.0561319	0.101605
30	9	0.0328139	0.00541354
31	9	0.0888463	0.0508439
32	9	0.122153	0.0197252
33	9	0.0882255	0.0558836
34	9	0.0930658	0.135838
35	9	0.143634	0.180415
36	9	0.0843231	0.0488643
37	9	0.133763	0.138843
38	9	0.144137	0.0878026
39	9	0.214002	0.0763873
40	9	0.174466	0.0692233
41	9	0.217219	0.196016
42	9	0.178428	0.0677451
43	9	0.187214	0.0923743
44	9	0.164933	0.154034
45	9	0.182647	0.0984474
46	9	0.233095	0.140389
47	9	0.183127	0.100644
48	9	0.204437	0.156182
49	9	0.236101	0.130778
50	9	0.234732	0.149661
1	10	-0.295735	-0.199163
2	10	-0.296028	-0.202872
3	10	-0.282369	-0.108525
4	10	-0.293845	-0.176039
5	10	-0.311094	-0.12051
6	10	-0.258664	-0.104226
7	10	-0.223961	-0.0230161
8	10	-0.194179	-0.00645229
9	10	-0.22221	-0.0306834
10	10	-0.136573	0.0061022
11	10	-0.200421	-0.11673
12	10	-0.170121	-0.0440553
13	10	-0.147231	-0.0364294
14	10	-0.178002	-0.0236377
15	10	-0.132949	-0.136614
16	10	-0.155607	-0.0968147
17	10	-0.05919	0.0641855
18	10	-0.0932827	-0.0755388
19	10	-0.0383024	0.0197516
20	10	-0.0120845	-0.0649819
21	10	-0.0177176	0.0391709
22	10	-0.0447831	-0.0730356
23	10	-0.0285634	0.0170078
24	10	0.00836322	0.136664
25	10	0.0504654	0.0771017
26	10	0.0527965	0.0428893
27	10	2.26008e-05	-0.0209503
28	10	0.0275688	0.0776407
[truncated: 2,022 more rows]
