# Supplementary material for: HP1 drives de novo 3D genome reorganization in early Drosophila embryos
Source: Nature. 2021 Apr 14;593(7858):289–93. doi: 10.1038/s41586-021-03460-z (PMC8116211; doi:10.1038/s41586-021-03460-z)
Supplement: Supplementary file 17 — Source Data Extended Data Fig. 4 [file 41586_2021_3460_MOESM17_ESM.xlsx]

## Sheet: ED_Figure4e
Volcano plot of RNA-seq
Genes	baseMean	log2FoldChange	lfcSE	stat	pvalue	padj		Repeats	baseMean	log2FoldChange	lfcSE	stat	pvalue	padj
FBgn0000003	830278	0.014328	0.194604	0.0736263	0.941308	0.963182		DNAREP1_DM	4721.9	-0.487649	0.187823	-2.59632	0.00942282	0.0407639
FBgn0000008	555.385	-0.283198	0.302876	-0.935032	0.349772	0.492052		HETA	53207.8	10.4955	0.495424	21.185	1.31356e-99	2.61399e-97
FBgn0000014	19.1113	-0.762815	1.26786	-0.601655	0.547404	0.67474		QUASIMODO2-LTR_DM	63.7071	-0.720872	0.544318	-1.32436	0.185384	0.361681
FBgn0000015	16.0495	-2.01975	1.12937	-1.78838	0.0737143	0.162515		QUASIMODO2-I_DM	45.7633	0.224736	0.57547	0.390526	0.696148	0.865834
FBgn0000017	2348.51	0.589875	0.283997	2.07705	0.0377974	0.0999723		PROTOP_A	298.468	-0.667236	0.230996	-2.88852	0.0038706	0.0204531
FBgn0000018	530.42	0.75145	0.212578	3.53494	0.000407867	0.00316409		PROTOP	153.002	-0.699766	0.188121	-3.71977	0.000199406	0.00233422
FBgn0000022	88.483	0.0340632	0.540339	0.0630403	0.949734	0.968529		PROTOP_B	460.754	-0.580399	0.212949	-2.72554	0.00641972	0.0297099
FBgn0000032	1590.79	0.208613	0.233572	0.893143	0.371781	0.512935		DMCR1A	325.244	-0.586434	0.293285	-1.99954	0.0455501	0.129493
FBgn0000042	30135.4	-0.252192	0.107917	-2.3369	0.0194444	0.0609931		I_DM	69.3105	-1.39292	0.320033	-4.35241	1.34651e-05	0.000223297
FBgn0000043	3736.58	-0.378238	0.114267	-3.31012	0.000932574	0.00606561		FW_DM	172.135	-0.155607	0.437644	-0.355556	0.722173	0.876296
FBgn0000044	3.16485	3.4335	1.91597	1.79204	0.0731267	0.161648		G5_DM	92.423	0.262801	0.348285	0.754557	0.450515	0.631356
FBgn0000046	11.8702	-0.952966	0.980355	-0.972063	0.331019	0.474062		FB4_DM	405.701	-0.461218	0.200688	-2.29819	0.0215511	0.0752398
FBgn0000052	1437.56	0.725321	0.235686	3.07748	0.00208756	0.0113766		TC1_DM	167.698	0.709157	0.314305	2.25627	0.0240538	0.0797785
FBgn0000053	729.604	0.0526384	0.247501	0.21268	0.831577	0.891967		S2_DM	37.3399	-1.5553	0.42331	-3.67414	0.000238648	0.00263839
FBgn0000055	1940.12	1.34604	0.481829	2.79361	0.00521237	0.0225597		Gypsy8_I-int	138.774	-0.246899	0.282119	-0.875159	0.381488	0.579512
FBgn0000056	1934.58	1.34604	0.481626	2.79478	0.00519354	0.0224989		Gypsy8_LTR	56.3481	-0.37228	0.332782	-1.11869	0.263272	0.476283
FBgn0000057	589.89	0.577217	0.20916	2.75969	0.00578569	0.0243336		Transib-N1_DM	2.70797	-2.41238	1.17057	-2.06086	0.0393168	0.115059
FBgn0000063	484.346	0.443378	0.202204	2.19273	0.0283269	0.0802652		G4_DM	54.9059	-1.10875	0.374988	-2.95677	0.00310876	0.0187467
FBgn0000064	2148.24	0.0598375	0.196066	0.305191	0.760221	0.840716		DOC5_DM	51.7106	0.624722	0.584448	1.06891	0.285111	0.484932
FBgn0000071	662.196	-1.2112	0.791893	-1.5295	0.12614	0.238989		FW3_DM	19.2883	-0.124416	0.589506	-0.21105	0.832848	0.931162
FBgn0000075	4.32146	-0.665733	1.91634	-0.347398	0.728293	0.816283		Gypsy12A_LTR	359.149	1.46764	0.240683	6.09782	1.07522e-09	4.27937e-08
FBgn0000077	337.621	0.114464	0.170994	0.669402	0.503239	0.636103		TC1-2_DM	88.5346	-0.593818	0.255491	-2.32422	0.0201137	0.0741227
FBgn0000078	27.5322	21.3093	6.02724	3.5355	0.000406999	0.00315997		S_DM	200.015	-0.412079	0.231319	-1.78144	0.0748411	0.186167
FBgn0000079	59.8882	22.5926	5.2085	4.33763	1.44026e-05	0.000197365		ROOA_LTR	12.2935	-0.565156	0.38703	-1.46024	0.144224	0.295883
FBgn0000083	1011.46	-0.434576	0.0873261	-4.97647	6.47544e-07	1.45872e-05		ROOA_I-int	113.173	-0.708031	0.411755	-1.71954	0.0855157	0.197346
FBgn0000084	634.273	0.172574	0.302924	0.569693	0.568886	0.69265		BURDOCK_I-int	139.319	-0.695198	0.280905	-2.47485	0.0133293	0.0552609
FBgn0000092	3.30249	-2.1298	1.54871	-1.37521	0.169065	0.295502		TLD2	8.63791	1.17472	0.844412	1.39117	0.164173	0.330005
FBgn0000097	1407.36	0.0169403	0.431977	0.0392159	0.968718	0.980744		TRANSIB3	103.63	-0.224777	0.379266	-0.592664	0.553406	0.724525
FBgn0000100	18673.2	0.268985	0.147656	1.8217	0.0685003	0.154476		Stalker2_LTR	115.849	-0.881166	0.389096	-2.26465	0.0235343	0.0793783
FBgn0000108	101.185	0.46372	0.412495	1.12418	0.260935	0.401556		Stalker2_I-int	98.5083	-0.154893	0.459967	-0.336747	0.736307	0.882682
FBgn0000109	291.167	-0.459152	0.143336	-3.20332	0.00135851	0.0082309		BS3_DM	38.473	-0.0529969	0.55092	-0.0961971	0.923364	0.937497
FBgn0000114	9421.04	0.387075	0.409029	0.946327	0.343982	0.486607		P_DG	11.5959	-0.596091	0.666244	-0.894704	0.370945	0.576704
FBgn0000115	708.339	-0.19719	0.113949	-1.73051	0.0835394	0.177829		BS2	107.845	-0.630737	0.34767	-1.81418	0.0696497	0.177696
FBgn0000116	2619.82	1.36919	0.244194	5.60699	2.05876e-08	7.38763e-07		LINEJ1_DM	502.085	-0.273557	0.242355	-1.12874	0.259006	0.472864
FBgn0000117	8741.89	-0.328961	0.166639	-1.97409	0.0483712	0.119882		G6_DM	30.534	-1.11124	0.53034	-2.09533	0.0361413	0.108971
FBgn0000119	1866.58	-0.260702	0.168655	-1.54577	0.122161	0.23354		Galileo_DM	44.6688	-0.321609	0.377691	-0.851514	0.394484	0.590243
FBgn0000139	1000	-0.424477	0.131785	-3.221	0.00127746	0.00784117		FW2_DM	17.2783	-0.397603	0.509994	-0.779623	0.435613	0.623371
FBgn0000140	5493.72	-0.145371	0.200105	-0.726473	0.467549	0.601693		LSU-rRNA_Dme	2.05726e+07	2.43041	0.816521	2.97654	0.00291524	0.018714
FBgn0000146	1799.92	-0.15015	0.0942336	-1.59338	0.111074	0.218061		R1_DM	21381.3	5.52843	1.37982	4.00663	6.15925e-05	0.000875494
FBgn0000147	951.974	0.391561	0.193387	2.02475	0.0428926	0.109915		Jockey2	247.767	0.780852	0.333059	2.34448	0.0190534	0.0715401
FBgn0000150	11494.2	0.257795	0.127818	2.01689	0.0437073	0.111425		Gypsy9_LTR	95.7997	0.0590413	0.405966	0.145434	0.884368	0.935631
FBgn0000152	363.574	-0.0752621	0.130772	-0.575524	0.564937	0.689466		Mariner2_DM	23.1395	-0.0555753	0.547612	-0.101487	0.919164	0.937497
FBgn0000157	31.7606	-1.71739	1.37469	-1.24929	0.211557	0.346424		TIRANT_LTR	10.3599	-0.00395199	0.679035	-0.00582	0.995356	0.995356
FBgn0000158	909.104	1.23117	0.198936	6.18876	6.06402e-10	3.36535e-08		TIRANT_I-int	61.0652	-0.0834407	0.550736	-0.151508	0.879575	0.935631
FBgn0000163	2682.94	-0.277469	0.239387	-1.15908	0.246424	0.387073		Chimpo_I-int	90.2074	-0.333659	0.609917	-0.547056	0.58434	0.754602
FBgn0000166	2100.37	0.412612	0.28804	1.43248	0.152006	0.274403		Chimpo_LTR	7.94099	-0.112316	1.07287	-0.104688	0.916623	0.937497
FBgn0000173	2534.61	-0.227443	0.148721	-1.52933	0.126184	0.238989		BARI_DM	8.9922	-0.273147	0.943321	-0.289559	0.772154	0.899616
FBgn0000180	1558.29	-0.835288	0.454316	-1.83856	0.0659795	0.150492		BARI1	9.84741	0.452755	0.708189	0.639314	0.522619	0.697994
FBgn0000181	9750.76	-0.101846	0.0843462	-1.20747	0.22725	0.364899		Invader1_LTR	77.4381	-0.874516	0.316587	-2.76232	0.00573915	0.0278559
FBgn0000182	10570.9	0.497323	0.29451	1.68864	0.0912878	0.189171		Invader4_LTR	35.7333	-0.483784	0.581262	-0.832299	0.40524	0.601812
FBgn0000183	2748.47	-0.322223	0.245181	-1.31422	0.188771	0.319524		Invader4_I-int	308.693	0.229562	0.544369	0.421703	0.673242	0.847944
FBgn0000212	3067.52	0.253132	0.251716	1.00563	0.314596	0.457598		DMRT1C	67.088	-0.304883	0.318025	-0.958675	0.337722	0.533387
FBgn0000216	261.805	-0.511101	0.461212	-1.10817	0.267789	0.408854		DM297_LTR	12.4561	0.715882	0.415943	1.72111	0.0852313	0.197346
FBgn0000221	418.665	-0.325657	0.160181	-2.03306	0.0420468	0.108519		POGO	2436.79	-0.163062	0.438748	-0.371653	0.710151	0.867474
FBgn0000227	3175.54	-0.576031	0.174823	-3.29494	0.000984413	0.00631952		Gypsy2_LTR	17.5975	-0.71434	0.687303	-1.03934	0.298647	0.499418
FBgn0000228	9860.6	-0.666674	0.144719	-4.60668	4.09158e-06	6.87723e-05		DOC3_DM	138.014	-0.664734	0.365826	-1.81708	0.0692056	0.177696
FBgn0000229	154.168	-1.25357	0.353044	-3.55076	0.000384121	0.00300473		BURDOCK_LTR	30.262	0.0635984	0.433819	0.146601	0.883447	0.935631
FBgn0000233	162.092	-0.666528	0.295152	-2.25825	0.0239298	0.0709124		DM297_I-int	1327.95	1.47469	0.656777	2.24535	0.0247458	0.0807281
FBgn0000239	5043.39	-0.489461	0.124361	-3.9358	8.29195e-05	0.00085368		QUASIMODO_LTR	34.8541	-0.160121	0.586448	-0.273035	0.784826	0.908026
FBgn0000241	5.7026	-0.353972	0.787573	-0.449446	0.65311	0.76185		QUASIMODO_I-int	132.255	-0.35372	0.387674	-0.912417	0.361549	0.566522
FBgn0000244	61.4324	0.814945	0.268014	3.04068	0.00236041	0.0124163		Gypsy4_I-int	141.022	0.0377333	0.359395	0.104991	0.916383	0.937497
FBgn0000246	1086.09	1.94648	0.521432	3.73294	0.000189257	0.0016857		TART	6982.74	3.86988	0.398802	9.70376	2.90578e-22	1.9275e-20
FBgn0000247	1336.29	0.441005	0.244515	1.80359	0.0712959	0.158838		NINJA_LTR	20.4275	-0.714333	0.41643	-1.71537	0.0862769	0.197346
FBgn0000250	7439.23	-0.561833	0.094493	-5.94577	2.75164e-09	1.22894e-07		NINJA_I-int	204.043	-1.62392	0.3863	-4.20377	2.62502e-05	0.00040183
FBgn0000251	4104.16	0.767588	0.229822	3.33992	0.000838016	0.00559015		TAHRE	5576.78	4.69563	0.463359	10.1339	3.9079e-24	3.88837e-22
FBgn0000256	378.971	0.709661	0.344707	2.05874	0.0395193	0.103533		TART_B1	1469.46	2.32001	0.42439	5.46669	4.58529e-08	1.14059e-06
FBgn0000257	786.256	0.00278745	0.146553	0.01902	0.984825	0.990741		HOBO	710.707	-1.04155	0.335983	-3.10002	0.00193505	0.015403
FBgn0000259	1388.88	-0.10284	0.368944	-0.278741	0.780444	0.855714		Gypsy1-I_DM	83.7642	-0.106347	0.516071	-0.20607	0.836736	0.931162
FBgn0000261	605.006	-0.675097	0.211709	-3.1888	0.00142866	0.00856741		ROO_I-int	18102.4	0.506073	0.274146	1.846	0.0648924	0.172181
FBgn0000273	2267.86	-0.340688	0.272537	-1.25006	0.211276	0.346306		Gypsy2-I_DM	97.8084	-0.376813	0.37633	-1.00128	0.31669	0.517478
FBgn0000274	23.0854	0.379352	0.414044	0.916212	0.359556	0.501528		DMRT1B	217.955	-0.511386	0.304041	-1.68196	0.092576	0.209348
FBgn0000283	7480.94	-0.516078	0.153296	-3.36654	0.000761174	0.00517038		BATUMI_I-int	253.222	-0.229025	0.61711	-0.371125	0.710544	0.867474
FBgn0000286	522.634	0.195651	0.341832	0.57236	0.567078	0.691449		BLASTOPIA_LTR	90.6166	-1.80365	0.509696	-3.53868	0.000402135	0.00417233
FBgn0000289	4870.41	0.052068	0.0795018	0.654928	0.512514	0.644032		ROO_LTR	51.4232	0.628826	0.292518	2.1497	0.031579	0.0981909
FBgn0000299	4.3698	5.20966	1.84924	2.8172	0.00484447	0.0213416		M4DM	61.0094	0.912581	0.434888	2.09843	0.0358674	0.108971
FBgn0000307	4672.95	-0.168586	0.256833	-0.656401	0.511566	0.643247		G3_DM	18.0184	-0.812305	0.655684	-1.23887	0.215395	0.41215
FBgn0000308	4164.64	-0.592421	0.201585	-2.93882	0.00329463	0.0160772		DM412B_LTR	110.462	0.994566	0.336235	2.95795	0.00309695	0.0187467
FBgn0000316	2210.66	-0.24529	0.122899	-1.99587	0.0459476	0.115411		DM412	1281.72	1.04782	0.358265	2.92469	0.00344795	0.0201807
FBgn0000317	4166.08	-0.302908	0.145907	-2.07604	0.0378907	0.100127		BLASTOPIA_I-int	1277.17	-1.99797	0.514257	-3.88516	0.000102262	0.00127188
FBgn0000318	1030.78	-0.222807	0.107402	-2.07452	0.0380312	0.100393		BEL_LTR	15.2798	-0.199285	0.526633	-0.378414	0.705123	0.867474
FBgn0000319	7441.44	0.171168	0.174416	0.981379	0.326406	0.469102		BEL_I-int	123.536	-0.551977	0.461601	-1.19579	0.23178	0.431067
FBgn0000320	9.82063	-1.38251	1.20003	-1.15206	0.249296	0.390217		TRANSIB4	12.2941	-0.067859	0.641776	-0.105736	0.915792	0.937497
FBgn0000326	352.218	-0.555698	0.207039	-2.68402	0.00727422	0.0293314		Baggins1	121.999	-0.472453	0.463028	-1.02036	0.30756	0.510037
FBgn0000330	529.538	0.106986	0.104387	1.0249	0.30541	0.448427		IVK_DM	26.9076	0.114052	0.618387	0.184435	0.853672	0.93341
FBgn0000339	810.753	-0.69532	0.137923	-5.04135	4.62261e-07	1.09761e-05		DOC	128.676	-0.55825	0.319498	-1.74727	0.0805902	0.194499
FBgn0000346	230.786	1.65972	0.269916	6.14904	7.79524e-10	4.15407e-08		GTWIN_LTR	120.929	-1.86983	0.474331	-3.94204	8.07905e-05	0.00107182
FBgn0000351	491.226	-0.465786	0.360546	-1.29189	0.196394	0.328783		GTWIN_I-int	38.0338	-0.301821	0.37147	-0.812505	0.416502	0.604992
FBgn0000352	2587.43	-0.538132	0.13241	-4.06414	4.82095e-05	0.000546744		NOMAD_LTR	9.42924	-0.493531	0.504197	-0.978847	0.327655	0.525834
FBgn0000357	12.0255	-1.89618	2.25544	-0.840713	0.400509	0.541264		NOMAD_I-int	224.369	-0.901726	0.312245	-2.88788	0.00387848	0.0204531
FBgn0000359	2.26756	6.28462	5.46682	1.14959	0.250312	0.391132		Gypsy11_I-int	167.053	1.14333	0.362581	3.15331	0.00161429	0.0133851
FBgn0000360	2.7777	6.72122	6.02731	1.11513	0.264796	0.405937		G5A_DM	605.735	-0.054413	0.227335	-0.239352	0.810833	0.931109
FBgn0000370	2243.8	-0.757026	0.141605	-5.34603	8.99038e-08	2.56294e-06		DMLTR5	34.2991	-0.603821	0.551172	-1.09552	0.273288	0.479498
FBgn0000376	1900.66	0.676503	0.299718	2.25713	0.024	0.0710013		HMSBEAGLE_I-int	1613.93	-0.482801	0.458049	-1.05404	0.291865	0.492213
FBgn0000377	1056.46	-0.0120003	0.123304	-0.0973225	0.92247	0.952637		MDG1_LTR	26.1522	-0.738153	0.466905	-1.58095	0.11389	0.254652
FBgn0000382	1893.76	0.269517	0.212976	1.26548	0.205699	0.339836		MDG1_I-int	5412.49	0.615413	0.266308	2.31091	0.0208379	0.0746664
FBgn0000384	1939.47	-0.247161	0.195891	-1.26173	0.207046	0.341281		POGON1	60.4949	0.554007	0.376745	1.47051	0.141424	0.29316
FBgn0000392	6917.36	0.448119	0.245107	1.82826	0.0675107	0.15298		TRANSPAC_LTR	30.6202	-0.668299	0.424283	-1.57513	0.115227	0.25478
FBgn0000394	306.512	-0.313073	0.253933	-1.2329	0.217614	0.353481		TRANSPAC_I-int	75.1365	-0.940915	0.311447	-3.0211	0.00251854	0.0172824
FBgn0000395	235.423	-1.11202	0.457617	-2.43002	0.0150981	0.0505733		Gypsy_LTR	19.3299	0.223863	0.35733	0.626489	0.530994	0.704453
FBgn0000404	23808.2	-0.000740169	0.123374	-0.0059994	0.995213	0.997873		DM176_LTR	25.5249	-0.14223	0.493163	-0.288405	0.773037	0.899616
FBgn0000405	41317.9	0.268382	0.210968	1.27214	0.203322	0.33708		DM176_I-int	56.3304	0.541851	0.497283	1.08962	0.275879	0.479498
FBgn0000406	2.91198	5.01665	2.96022	1.69469	0.0901349	0.187486		BS	366.627	-0.487659	0.353487	-1.37957	0.16772	0.333764
FBgn0000411	1815.65	-0.755306	0.225422	-3.35062	0.000806298	0.00540548		Copia_LTR	93.781	-1.2775	0.582547	-2.19296	0.0283105	0.0908677
FBgn0000412	4561.36	-1.00313	0.15948	-6.29002	3.17421e-10	1.89623e-08		Copia_I-int	2848.72	-1.63645	0.59737	-2.73943	0.00615453	0.0291607
FBgn0000414	2436.75	0.348036	0.245808	1.41589	0.156809	0.280295		DOC6_DM	29.4638	-0.580294	0.678807	-0.854874	0.392621	0.590243
FBgn0000416	10338.1	-0.441788	0.139556	-3.16567	0.00154728	0.00907151		STALKER4_LTR	14.9273	0.167074	0.528621	0.316056	0.75196	0.896048
FBgn0000426	868.52	-0.353366	0.128469	-2.75058	0.00594895	0.0249532		MINOS	6.32887	-0.536828	1.09148	-0.491836	0.622835	0.790311
FBgn0000439	38.0766	-2.3066	1.27339	-1.81138	0.0700815	0.157011		STALKER4_I-int	126.93	-0.0067912	0.349561	-0.0194278	0.9845	0.989472
FBgn0000447	1434.57	-0.291023	0.104575	-2.78292	0.00538718	0.0231611		Gypsy6_LTR	34.3652	1.51893	0.526369	2.88569	0.00390562	0.0204531
FBgn0000448	4.74852	-1.3788	1.21593	-1.13395	0.256817	0.39721		MAX_I-int	545.827	-0.718107	0.304811	-2.35591	0.0184774	0.0707114
FBgn0000449	262.7	-1.57144	0.598464	-2.62578	0.00864507	0.033244		DMRT1A	102.935	-0.444805	0.255018	-1.74421	0.0811226	0.194499
FBgn0000454	1507.21	0.870758	0.218903	3.97783	6.95469e-05	0.000737874		TABOR_LTR	7.73578	-1.60706	0.915903	-1.75461	0.0793257	0.194499
FBgn0000455	791.97	0.0528315	0.0954765	0.553346	0.580027	0.702126		TABOR_I-int	44.9136	-0.0889599	0.460864	-0.193029	0.846937	0.931162
FBgn0000459	51.0883	-1.14347	1.00512	-1.13765	0.255268	0.396117		G_DM	132.12	0.119215	0.345118	0.345432	0.729769	0.880146
FBgn0000463	3059.34	-0.749686	0.386364	-1.94036	0.0523359	0.126935		MDG3_LTR	47.0264	-1.10405	0.329217	-3.35358	0.000797745	0.00721597
FBgn0000464	1464.69	-0.100325	0.203708	-0.492494	0.62237	0.737362		TRANSIB1	30.5103	-0.973853	0.691367	-1.40859	0.158957	0.322779
FBgn0000473	2.2172	0.146825	1.07729	0.136291	0.891591	0.931518		Gypsy5_LTR	5.44002	1.44686	0.942478	1.53517	0.124743	0.264084
FBgn0000477	83.8924	-1.23148	0.517681	-2.37884	0.0173672	0.0562066		Gypsy5_I-int	75.0005	-0.118482	0.567773	-0.208678	0.8347	0.931162
FBgn0000479	791.779	0.40011	0.416908	0.959708	0.337202	0.480023		DMTOM1_LTR	310.972	-1.23569	0.272096	-4.54138	5.58864e-06	0.000101104
FBgn0000482	660.438	0.136132	0.146739	0.92771	0.353558	0.495481		MDG3_I-int	499.28	-1.10307	0.363799	-3.03207	0.00242881	0.0172824
FBgn0000489	320.571	-1.5678	0.515175	-3.04324	0.00234042	0.0123389		DIVER_LTR	36.5693	-0.287992	0.374945	-0.76809	0.442434	0.624428
FBgn0000490	395.154	-0.859015	0.279329	-3.07528	0.00210306	0.0114213		DIVER_I-int	599.511	-0.767319	0.305125	-2.51477	0.0119111	0.0504323
FBgn0000492	10.248	-1.81167	0.771534	-2.34814	0.0188674	0.059569		ROVER-LTR_DM	11.9929	-0.346748	0.706382	-0.490879	0.623512	0.790311
FBgn0000499	1761.51	0.139754	0.111891	1.24901	0.211661	0.346512		ROVER-I_DM	67.2827	1.11469	0.471878	2.36224	0.0181648	0.0707114
FBgn0000504	3.89336	-1.08451	0.881026	-1.23096	0.218339	0.354168		TRANSIB2	51.3736	-1.16885	0.537225	-2.17573	0.0295756	0.0934215
FBgn0000520	624.17	0.223239	0.147423	1.51427	0.129956	0.24431		DM1731_LTR	61.7341	-1.75625	0.367496	-4.77896	1.76204e-06	3.50646e-05
FBgn0000524	1683.05	0.173084	0.218236	0.793104	0.427717	0.566134		HELENA_RT	22.5481	1.98518	0.70757	2.80563	0.00502181	0.0256241
FBgn0000533	1016.93	-0.402405	0.0974291	-4.13024	3.62392e-05	0.000428069		ACCORD_LTR	19.5573	-0.649744	0.981608	-0.661918	0.508024	0.683086
FBgn0000535	6.06679	-1.1898	1.19176	-0.998357	0.318106	0.461202		Invader3_I-int	428.522	-0.203072	0.230553	-0.880804	0.378424	0.57928
FBgn0000536	781.961	-0.0478779	0.12799	-0.374076	0.708348	0.801302		NOF_FB	5.49191	1.60724	1.24347	1.29255	0.196167	0.379003
FBgn0000541	10346.6	-0.231018	0.253839	-0.910096	0.362772	0.504513		IDEFIX_LTR	38.3597	-0.990645	0.631341	-1.56911	0.116622	0.25503
FBgn0000542	1089.81	-0.834695	0.525534	-1.58828	0.112224	0.219784		IDEFIX_I-int	92.2544	0.0888301	0.447484	0.19851	0.842646	0.931162
FBgn0000543	722.568	-0.250889	0.143122	-1.75298	0.0796062	0.171323		DIVER2_I-int	199.15	-0.383507	0.248044	-1.54613	0.122074	0.261213
FBgn0000546	1513.19	-0.33048	0.222515	-1.4852	0.13749	0.255223		BATUMI_LTR	9.89968	0.537307	0.537238	1.00013	0.317248	0.517478
FBgn0000547	3529.04	-0.154183	0.252292	-0.611127	0.541115	0.669933		Stalker3_LTR	3.87387	0.122338	0.716465	0.170752	0.864418	0.935631
FBgn0000557	45.5325	-0.718636	0.591186	-1.21558	0.224143	0.361148		Copia1-I_DM	470.278	-0.96644	0.477938	-2.0221	0.0431659	0.124493
FBgn0000559	72484.6	-0.194209	0.0839885	-2.31233	0.0207595	0.0640051		BLOOD_LTR	56.0262	-0.0771441	0.512349	-0.150569	0.880315	0.935631
FBgn0000562	1935.57	0.713918	0.313234	2.27918	0.0226563	0.0681943		BLOOD_I-int	2781.55	-0.67278	0.283251	-2.37521	0.0175391	0.0707114
FBgn0000565	437.582	-1.22025	0.251859	-4.84499	1.26615e-06	2.55382e-05		Copia1-LTR_DM	16.0401	-0.460497	0.521478	-0.883062	0.377203	0.57928
FBgn0000566	2066.43	-0.110557	0.0873538	-1.26562	0.205648	0.339812		MICROPIA_LTR	15.8922	-1.08215	0.551017	-1.96391	0.0495401	0.135048
FBgn0000567	2.26911	-0.201504	1.77842	-0.113305	0.909789	0.943697		MICROPIA_I-int	856.873	-0.111184	0.556121	-0.199928	0.841537	0.931162
FBgn0000568	264.157	-0.652799	0.468001	-1.39487	0.163056	0.28838		Gypsy3_I-int	8.77928	-0.188718	0.802731	-0.235095	0.814135	0.931109
FBgn0000575	902.638	-0.926073	0.391028	-2.3683	0.0178699	0.0572997		Gypsy1-LTR_DM	4.39712	0.800388	1.03324	0.77464	0.438553	0.623371
FBgn0000576	93.832	-1.12006	0.340689	-3.28764	0.0010103	0.00645358		Gypsy2_I-int	133.821	0.629133	0.319993	1.96608	0.0492891	0.135048
FBgn0000577	16.932	-1.36466	1.09521	-1.24602	0.212756	0.347637		ZAM_I-int	48.0605	-0.411521	0.502699	-0.818624	0.413001	0.604318
FBgn0000578	1650.15	-0.418497	0.216935	-1.92913	0.0537145	0.129442		Gypsy_DS	10.7989	0.473642	0.714821	0.662602	0.507585	0.683086
FBgn0000579	12124.5	0.418214	0.246669	1.69544	0.0899913	0.187312		Gypsy2-LTR_DM	8.17356	-0.664573	0.553738	-1.20016	0.230078	0.431067
FBgn0000581	6702.63	0.167496	0.236113	0.709389	0.478083	0.611808		Gypsy6_I-int	84.7915	-0.687581	0.301093	-2.28362	0.0223939	0.0768343
FBgn0000588	791.77	-0.102083	0.148297	-0.688369	0.49122	0.624614		Gypsy_I-int	169.432	0.0282358	0.462727	0.0610205	0.951343	0.961001
FBgn0000591	9.67789	-0.543867	1.43767	-0.378297	0.70521	0.799874		ZAM_LTR	42.0013	3.4226	0.427902	7.99855	1.25897e-15	6.26338e-14
FBgn0000606	141.225	-0.837584	0.370297	-2.26193	0.0237019	0.0705266		Gypsy4_LTR	3.28833	1.16328	1.00887	1.15305	0.248889	0.4586
FBgn0000611	3851.32	-0.540952	0.113758	-4.75529	1.98161e-06	3.73954e-05		Gypsy11_LTR	3.54388	-0.0816528	0.645962	-0.126405	0.899411	0.937083
FBgn0000615	8717.4	-1.1432	0.215571	-5.30311	1.13846e-07	3.16844e-06		Gypsy3_LTR	7.99648	-5.14523	1.45856	-3.52761	0.00041933	0.00417233
FBgn0000617	395.281	0.119577	0.160615	0.744493	0.456578	0.592043		Gypsy10_LTR	7.16675	0.290433	0.937064	0.30994	0.756607	0.896219
FBgn0000618	257.296	-0.332682	0.187851	-1.77099	0.0765624	0.166724		Gypsy10_I-int	39.1357	-0.0700367	0.522236	-0.134109	0.893316	0.935631
FBgn0000629	972.812	-1.11991	0.425046	-2.63479	0.00841895	0.0326152		Copia2_LTR_DM	16.2534	-2.17819	0.83323	-2.61416	0.00894479	0.0404548
FBgn0000633	20.1856	-1.3464	0.610707	-2.20466	0.0274782	0.0786205		Copia2_I-int	184.494	-0.832237	0.288071	-2.889	0.00386468	0.0204531
FBgn0000635	98.4586	-0.543311	0.379004	-1.43352	0.151708	0.274103		DIVER2_LTR	30.4189	-0.0448484	0.332351	-0.134943	0.892657	0.935631
FBgn0000636	71.791	1.52125	0.397798	3.82417	0.000131212	0.00123434		DOC2_DM	53.1515	-0.739377	0.320385	-2.30778	0.0210117	0.0746664
FBgn0000658	176.314	-2.12818	0.705388	-3.01704	0.00255258	0.0131832		TV1I	29.8277	-0.438184	0.404887	-1.08224	0.279146	0.479498
FBgn0000659	199.522	-0.733797	0.580464	-1.26416	0.206174	0.340501		G2_DM	61.5282	-0.32058	0.333296	-0.961847	0.336126	0.533387
FBgn0000662	2497.99	-0.242557	0.0793225	-3.05786	0.00222925	0.0119135		Invader3_LTR	13.3394	-1.6352	0.539999	-3.02815	0.00246056	0.0172824
FBgn0000667	1749.79	0.0221041	0.153937	0.143592	0.885823	0.928834		Gypsy6A_LTR	15.0493	-0.800829	0.587917	-1.36215	0.173152	0.34116
FBgn0000709	1271.05	0.608608	0.243826	2.49607	0.0125577	0.0440293		Invader2_LTR	20.0202	0.35087	0.647252	0.542092	0.587755	0.754602
FBgn0000711	1041.13	-0.292537	0.224156	-1.30506	0.191873	0.323142		Invader2_I-int	154.628	0.276499	0.390117	0.70876	0.478474	0.656664
FBgn0000719	1688.92	0.24892	0.225786	1.10246	0.270263	0.411917		Transib5	42.8369	0.746053	0.479979	1.55435	0.120102	0.259786
FBgn0000721	7761.5	-0.399123	0.105717	-3.7754	0.00015975	0.00146175		DM1731_I-int	552.912	-1.33592	0.393695	-3.39327	0.000690628	0.00654452
FBgn0000723	72.7571	-1.2747	0.690992	-1.84474	0.0650754	0.148937		Invader5_I-int	18.3216	-1.57517	1.03909	-1.51592	0.12954	0.271353
FBgn0000808	321.29	0.0389024	0.231119	0.168322	0.86633	0.916329		Gypsy7_LTR	1.65151	0.766685	1.23484	0.62088	0.534679	0.704643
FBgn0000810	2374.43	-0.131677	0.151281	-0.870413	0.384075	0.525261		DOC4_DM	30.1016	-0.37342	0.339996	-1.09831	0.272071	0.479498
FBgn0000826	608.386	0.60744	0.226933	2.67674	0.00743421	0.0297717		R2_DM	5496.93	2.80409	0.859555	3.26225	0.0011053	0.00956322
FBgn0000927	1988.73	1.1031	0.338592	3.2579	0.0011224	0.00705087		SSU-rRNA_Dme	5.1996e+06	3.72663	1.24288	2.9984	0.00271404	0.0180031
FBgn0000928	31.2319	-0.405559	0.436217	-0.929718	0.352517	0.494845		LSU-rRNA_Hsa	2.333	1.73678	1.578	1.10062	0.271061	0.479498
FBgn0000996	4227.73	-0.199806	0.160598	-1.24414	0.21345	0.348556		MAX_LTR	85.4199	0.39767	0.329487	1.20693	0.227457	0.431067
FBgn0001075	350.673	-1.59031	0.719833	-2.20927	0.0271558	0.0779198		CIRCE	242.118	-0.244902	0.330117	-0.741865	0.458169	0.633164
FBgn0001077	454.385	-0.890249	0.405653	-2.19461	0.0281919	0.0800035		Gypsy12_I-int	261.53	-0.741537	0.267094	-2.77631	0.00549796	0.0273524
FBgn0001078	3855.06	0.134828	0.359233	0.375322	0.707421	0.800833		Invader1_I-int	288.248	-0.370167	0.450136	-0.822345	0.410881	0.604318
FBgn0001079	1317.38	-0.272915	0.121975	-2.23747	0.0252555	0.0737917		ACCORD2_I-int	59.5672	0.106466	0.687018	0.154968	0.876846	0.935631
FBgn0001083	5.36704	-0.62055	1.14987	-0.539669	0.589425	0.710568		Bica_LTR	5.91716	-0.677045	0.865518	-0.782243	0.434072	0.623371
FBgn0001084	304.313	0.0687471	0.160237	0.429035	0.667898	0.773026		Bica_I-int	195.551	-1.22881	0.217069	-5.66092	1.50562e-08	4.28025e-07
FBgn0001085	1314.43	-1.41399	0.239471	-5.90463	3.53437e-09	1.55628e-07		ACCORD2_LTR	4.48048	2.13428	0.902213	2.3656	0.0180008	0.0707114
FBgn0001086	3747.74	-0.731054	0.163273	-4.47751	7.55199e-06	0.000114984		Invader6_LTR	14.5779	-0.516102	0.521431	-0.98978	0.322282	0.521415
FBgn0001087	2040.29	0.117808	0.225885	0.52154	0.601991	0.72053		Gypsy12_LTR	676.961	0.591393	0.227245	2.60245	0.00925614	0.0407639
FBgn0001090	1620.71	-0.365203	0.423722	-0.861893	0.388746	0.530631		TOM_I-int	24.7972	1.05315	0.509958	2.06516	0.0389074	0.115059
FBgn0001091	4367.02	0.286888	0.255219	1.12409	0.260977	0.401556		Chouto_I-int	24.6314	-0.273165	0.673496	-0.405592	0.685042	0.85738
FBgn0001092	9877.83	1.03483	0.228633	4.52619	6.00576e-06	9.45102e-05		Invader6_I-int	653.693	0.778412	0.427913	1.81909	0.0688976	0.177696
FBgn0001098	3370.82	-0.462786	0.147851	-3.13009	0.00174752	0.00995745		Gypsy7_I-int	21.2129	0.406926	0.545886	0.745441	0.456005	0.633164
FBgn0001099	719.702	-1.09114	0.190525	-5.72705	1.0219e-08	4.02704e-07		Gypsy9_I-int	12.6412	0.356448	0.652241	0.546498	0.584724	0.754602
FBgn0001104	3637.29	-0.654496	0.141188	-4.63563	3.55845e-06	6.07918e-05		OSVALDO_I-int	13.5067	-0.512915	0.74786	-0.685844	0.492811	0.671709
FBgn0001105	3611.23	-0.0424855	0.287366	-0.147844	0.882466	0.926732		R1-2_DM	7.35586	-1.72993	0.958631	-1.80458	0.0711401	0.179201
FBgn0001108	2044.41	0.284685	0.123225	2.31028	0.0208726	0.0642481		ACCORD_I-int	90.7746	-0.370266	1.22273	-0.302819	0.762028	0.897299
FBgn0001114	3.72563	4.90587	3.40192	1.44209	0.149278	0.270961		FROGGER_LTR	7.43504	1.04797	0.557286	1.88049	0.0600415	0.161463
FBgn0001120	1807.41	0.386654	0.363676	1.06318	0.287699	0.430218		FROGGER_I-int	113.094	1.84415	0.344001	5.36089	8.28119e-08	1.83106e-06
FBgn0001122	1172.19	-0.105331	0.494036	-0.213204	0.831168	0.891732		LOOPER1_DM	16.7625	0.450798	0.416854	1.08143	0.279506	0.479498
FBgn0001123	194.245	-1.71673	0.7024	-2.44409	0.0145217	0.0490277		Ulysses_I-int	10.9042	-1.22375	0.70387	-1.7386	0.0821058	0.194512
FBgn0001124	2551.42	-0.627319	0.0743356	-8.43902	3.20012e-17	7.32046e-15		Chouto_LTR	61.7779	-1.40424	0.456597	-3.07546	0.00210179	0.0160868
FBgn0001125	2009.92	1.23695	0.380868	3.2477	0.00116342	0.0072696		MARINA	4.32508	-1.25588	0.638562	-1.96673	0.0492142	0.135048
FBgn0001128	2599.17	0.146573	0.212096	0.69107	0.489522	0.622708		Mariner-3_Dro	3.74938	-0.22875	1.09827	-0.208283	0.835008	0.931162
FBgn0001133	694.493	-0.0574284	0.11276	-0.509298	0.610543	0.728072		5S_DM	104.679	4.08657	0.70853	5.76768	8.03724e-09	2.66568e-07
FBgn0001137	185.375	0.218693	0.269682	0.810927	0.417407	0.556674
FBgn0001138	32.1261	-1.39273	1.0956	-1.2712	0.203657	0.337354
FBgn0001139	4691.47	-0.195097	0.167957	-1.16159	0.245402	0.385791
FBgn0001142	3252.63	-0.57324	0.133113	-4.30643	1.65908e-05	0.00022166
FBgn0001145	2.36402	6.19706	5.43961	1.13925	0.2546	0.395477
FBgn0001148	12.6732	-2.32797	1.16791	-1.99329	0.0462301	0.115872
FBgn0001149	3583.51	0.408095	0.318717	1.28043	0.200393	0.333419
FBgn0001150	893.652	-0.5805	0.128183	-4.52869	5.93511e-06	9.36958e-05
FBgn0001168	608.029	-1.46732	0.503938	-2.91171	0.00359455	0.0171047
FBgn0001169	2639.13	0.2875	0.198784	1.44629	0.148095	0.269496
FBgn0001174	2964.62	-0.748325	0.281838	-2.65516	0.00792714	0.0311865
FBgn0001179	813.787	-0.52768	0.171402	-3.0786	0.00207974	0.0113454
FBgn0001180	5252.53	-0.106503	0.165385	-0.643974	0.519593	0.650462
FBgn0001185	382.989	0.0213971	0.132851	0.161061	0.872046	0.920324
FBgn0001186	833.786	0.661123	0.41772	1.5827	0.113491	0.221664
FBgn0001189	473.641	-0.397036	0.140946	-2.81693	0.00484848	0.021349
FBgn0001197	9279.61	-0.627556	0.114918	-5.46091	4.73699e-08	1.54265e-06
FBgn0001202	1147.34	-0.0025138	0.102735	-0.0244688	0.980479	0.987745
FBgn0001206	2542.52	-0.290005	0.156977	-1.84743	0.0646846	0.148441
FBgn0001215	4456	-0.232235	0.236131	-0.9835	0.325362	0.468247
FBgn0001216	6.59831	-2.6492	1.05332	-2.51509	0.0119001	0.0422054
FBgn0001217	52.3693	0.79555	0.739482	1.07582	0.282008	0.423938
FBgn0001218	11697.1	-0.0241714	0.143526	-0.168411	0.86626	0.916329
FBgn0001220	3211.98	0.61985	0.170248	3.64086	0.000271733	0.00225738
FBgn0001222	3180.47	-0.0924631	0.112427	-0.822426	0.410834	0.551641
FBgn0001223	382.773	-0.245458	0.231623	-1.05973	0.289267	0.431759
FBgn0001224	1163.65	-1.48367	0.17296	-8.57813	9.64282e-18	2.31898e-15
FBgn0001225	12116.7	-0.203878	0.270736	-0.753052	0.451419	0.58728
FBgn0001226	3244.67	0.662402	0.430777	1.53769	0.124124	0.235938
FBgn0001227	9.7389	-0.758852	0.62924	-1.20598	0.227824	0.365651
FBgn0001228	382.841	-0.245458	0.231638	-1.05966	0.289299	0.431759
FBgn0001230	86.6355	-0.680791	0.418524	-1.62665	0.103812	0.207942
FBgn0001233	41288.6	-0.0263567	0.273319	-0.0964318	0.923178	0.952938
FBgn0001234	1748.71	0.306793	0.517982	0.592286	0.553659	0.680532
FBgn0001235	831.5	-1.00232	0.694258	-1.44372	0.148817	0.270339
FBgn0001247	741.84	-0.470596	0.264738	-1.77759	0.0754709	0.165114
FBgn0001248	4834.32	0.348143	0.238165	1.46177	0.143803	0.26425
FBgn0001250	86.7565	-1.54326	1.43968	-1.07195	0.283743	0.425972
FBgn0001254	44.1189	-2.43551	0.665865	-3.65766	0.000254527	0.002141
FBgn0001255	15.3712	-0.794878	0.540017	-1.47195	0.141035	0.260387
FBgn0001256	17.8676	-0.159799	0.678084	-0.235663	0.813695	0.880134
FBgn0001257	45.5304	-2.24736	1.15883	-1.93933	0.0524614	0.127055
FBgn0001258	39.2465	-1.53286	0.456325	-3.35915	0.000781832	0.00526782
FBgn0001269	12.5609	-1.29678	0.644842	-2.01101	0.0443247	0.112418
FBgn0001276	323.507	-0.385792	0.129191	-2.98622	0.00282451	0.014212
FBgn0001280	873.646	-0.270089	0.166334	-1.62377	0.104424	0.208871
FBgn0001281	71.9671	-0.74947	0.251722	-2.97738	0.00290725	0.0145425
FBgn0001291	604.578	-0.135152	0.26264	-0.51459	0.606839	0.724853
FBgn0001296	23.3219	-1.37965	0.606862	-2.27341	0.0230015	0.0690118
FBgn0001297	68.9223	-0.465527	0.386136	-1.2056	0.227971	0.365806
FBgn0001301	2079.43	-0.556835	0.175806	-3.16732	0.0015385	0.00904113
FBgn0001308	3131.78	0.32405	0.216789	1.49477	0.134975	0.251696
FBgn0001311	22.2358	-2.11356	0.603148	-3.50422	0.000457946	0.00347163
FBgn0001316	3701.37	0.137444	0.204412	0.672386	0.501338	0.634383
FBgn0001319	4.7774	-2.6682	1.7154	-1.55544	0.119842	0.230367
FBgn0001320	530.123	-0.709733	0.272188	-2.60751	0.00912038	0.0345059
FBgn0001321	6.76704	-1.63536	1.0299	-1.58788	0.112314	0.219915
FBgn0001323	156.908	-1.47929	0.987682	-1.49773	0.134202	0.250484
FBgn0001324	664.37	-0.0244222	0.438184	-0.0557351	0.955553	0.971368
FBgn0001325	1304.46	-0.94307	0.230506	-4.0913	4.28962e-05	0.000495733
FBgn0001330	776.602	0.714167	0.146633	4.87045	1.11345e-06	2.29015e-05
FBgn0001341	2256.64	-0.0362681	0.133782	-0.271098	0.786315	0.85984
FBgn0001404	1985.61	0.0392166	0.300807	0.130371	0.896273	0.935201
FBgn0001491	1173.24	-0.718545	0.170313	-4.21897	2.45425e-05	0.000308558
FBgn0001565	3144.8	-0.0836391	0.0828897	-1.00904	0.312955	0.45567
FBgn0001612	1868.54	0.332453	0.249255	1.33378	0.182274	0.311507
FBgn0001624	2465.65	-0.180062	0.300562	-0.599087	0.549115	0.676421
FBgn0001941	2420.9	-0.00557454	0.161667	-0.0344815	0.972493	0.982868
FBgn0001942	22335.1	-0.443796	0.10448	-4.24765	2.16021e-05	0.000278338
FBgn0001961	824.178	0.255362	0.109236	2.3377	0.0194026	0.0608823
FBgn0001965	809.229	-0.0238194	0.411059	-0.0579463	0.953791	0.970977
FBgn0001970	699.401	-0.166956	0.121481	-1.37434	0.169336	0.295754
FBgn0001974	1094.47	-0.455911	0.12742	-3.57802	0.000346209	0.00275879
FBgn0001977	689.501	-0.13582	0.16587	-0.818835	0.412881	0.553201
FBgn0001978	4948.42	0.120979	0.104209	1.16093	0.24567	0.386083
FBgn0001981	220.651	0.0214418	0.239757	0.0894314	0.928739	0.955429
FBgn0001983	11.6944	0.392936	1.33761	0.293759	0.768942	0.847961
FBgn0001986	1928.84	-0.350092	0.140895	-2.48477	0.0129635	0.0451148
FBgn0001987	378.605	-0.232824	0.28874	-0.806342	0.420045	0.558651
FBgn0001989	738.1	-0.0865859	0.135065	-0.641068	0.521478	0.652039
FBgn0001990	984.437	-0.359516	0.113579	-3.16535	0.00154898	0.00907427
FBgn0001991	11.1272	-1.80304	1.4581	-1.23657	0.216248	0.351994
FBgn0001994	1989.62	-0.234343	0.220598	-1.06231	0.288095	0.430656
FBgn0001995	682.77	0.074326	0.123949	0.59965	0.54874	0.676121
FBgn0002021	663.134	0.533972	0.185897	2.8724	0.00407363	0.0187655
FBgn0002022	1450.46	-0.571016	0.105414	-5.41689	6.06433e-08	1.89591e-06
FBgn0002031	2202.3	0.936136	0.191934	4.87737	1.07509e-06	2.2308e-05
FBgn0002036	222.871	0.630961	0.34843	1.81087	0.0701613	0.157126
FBgn0002044	3558.19	0.321828	0.201399	1.59796	0.110052	0.216795
FBgn0002069	1878.42	0.511905	0.111626	4.5859	4.52044e-06	7.49068e-05
FBgn0002121	8582.75	-0.857533	0.174501	-4.91421	8.91422e-07	1.89971e-05
FBgn0002174	551.354	0.451948	0.21419	2.11004	0.0348551	0.0943581
FBgn0002183	3452.16	0.315861	0.158342	1.99481	0.0460639	0.115606
FBgn0002283	728.677	-0.431921	0.229692	-1.88044	0.0600484	0.140728
FBgn0002284	4258.86	-0.300485	0.114588	-2.62231	0.00873358	0.0334882
FBgn0002306	38.6882	-0.556977	1.00179	-0.555983	0.578223	0.700614
FBgn0002354	140.806	-0.0578988	0.331121	-0.174857	0.861192	0.91236
FBgn0002413	6350.68	0.343959	0.187539	1.83406	0.0666447	0.151572
FBgn0002431	12085.3	-0.0492355	0.190172	-0.2589	0.795712	0.86658
FBgn0002441	2987.69	-0.147677	0.150803	-0.979268	0.327448	0.470176
FBgn0002466	5827.32	-0.587822	0.146896	-4.00161	6.29119e-05	0.000681783
FBgn0002521	2498.45	-0.614583	0.232967	-2.63807	0.00833803	0.0323954
FBgn0002524	2440.18	0.3413	0.251523	1.35693	0.174803	0.302431
FBgn0002525	4907.28	-0.418782	0.136204	-3.07466	0.00210744	0.0114227
FBgn0002526	73.4405	-1.53943	0.699495	-2.20077	0.0277523	0.0791392
FBgn0002542	2570.93	-0.427965	0.252734	-1.69334	0.0903899	0.187867
FBgn0002543	928.586	-1.17099	0.823567	-1.42185	0.155071	0.278249
FBgn0002552	1085.02	-0.14684	0.193817	-0.75762	0.448679	0.585088
FBgn0002561	155.433	-0.0941746	0.381969	-0.24655	0.805256	0.874132
FBgn0002564	8.38278	-2.09778	0.819713	-2.55916	0.0104926	0.0383665
FBgn0002565	4.03619	5.8113	3.50688	1.65711	0.0974968	0.198313
FBgn0002566	1393.79	-0.378535	0.141855	-2.66847	0.00761987	0.0303082
FBgn0002567	3177.1	0.423409	0.269906	1.56873	0.116712	0.226118
FBgn0002570	5.89921	2.16369	5.38527	0.40178	0.687846	0.787706
FBgn0002573	9.80934	-0.633706	0.621019	-1.02043	0.307524	0.450545
FBgn0002577	8.40175	-5.69342	1.46839	-3.87732	0.000105614	0.00104049
FBgn0002579	11750.9	-0.200264	0.144753	-1.38349	0.166515	0.292415
FBgn0002590	6070.79	0.0588519	0.135985	0.432783	0.665172	0.77106
FBgn0002593	13667.5	0.0433258	0.126652	0.342086	0.732286	0.819095
FBgn0002622	15768.9	-0.288791	0.111199	-2.59707	0.00940239	0.0351615
FBgn0002626	11735.4	0.372146	0.156399	2.37947	0.0173377	0.05615
FBgn0002629	126.307	0.215828	0.238644	0.904395	0.365786	0.507201
FBgn0002631	28.3089	-0.76932	1.08236	-0.710784	0.477218	0.611035
FBgn0002633	46.5384	-0.517697	0.796779	-0.649737	0.515862	0.646827
FBgn0002638	10994.7	-0.607558	0.110158	-5.51535	3.48082e-08	1.18285e-06
FBgn0002641	1058.14	0.530843	0.279242	1.90101	0.0573002	0.135643
FBgn0002643	565.171	0.726193	0.336092	2.1607	0.0307188	0.0857706
FBgn0002645	4265.62	-0.243932	0.203105	-1.20101	0.229746	0.367907
FBgn0002673	2446.67	0.0753656	0.23759	0.317208	0.751086	0.833661
FBgn0002707	791.331	-0.392017	0.0910408	-4.30595	1.66274e-05	0.000221832
FBgn0002709	884.966	-0.100712	0.184277	-0.546525	0.584705	0.706239
FBgn0002715	712.97	-0.379645	0.135298	-2.80599	0.00501626	0.0219336
FBgn0002716	809.857	-0.232855	0.179716	-1.29568	0.195084	0.327043
FBgn0002719	1839.22	0.255483	0.226932	1.12581	0.260244	0.401047
FBgn0002723	408.767	0.124953	0.262301	0.476372	0.63381	0.745981
FBgn0002732	15.5851	-1.17945	0.821447	-1.43582	0.151055	0.273286
FBgn0002736	2103.75	-0.651989	0.129414	-5.03801	4.70398e-07	1.11411e-05
FBgn0002773	6.95257	-0.751827	0.974641	-0.771388	0.440477	0.578442
FBgn0002774	725.47	-0.207871	0.155693	-1.33514	0.181831	0.311138
FBgn0002775	1204.97	0.141832	0.111795	1.26867	0.204558	0.338368
FBgn0002778	1560.13	-0.380309	0.139083	-2.73441	0.00624921	0.0258998
FBgn0002780	13056.3	-0.330126	0.110285	-2.9934	0.00275892	0.0139794
FBgn0002781	8230.17	-0.295694	0.10383	-2.84786	0.00440145	0.0197893
FBgn0002783	6453.18	-0.423353	0.129155	-3.27786	0.00104597	0.00665549
FBgn0002787	1532.7	0.0755746	0.229407	0.329434	0.741828	0.826525
FBgn0002791	1319.11	-0.311825	0.0909656	-3.42795	0.000608159	0.00434089
FBgn0002838	2.68172	-0.0974834	1.53977	-0.0633103	0.949519	0.968422
FBgn0002868	29.5917	2.3367	0.570367	4.09683	4.1884e-05	0.000487382
FBgn0002872	3726.05	-0.392512	0.112212	-3.49794	0.000468861	0.00353081
FBgn0002873	9130.84	-0.227514	0.200456	-1.13498	0.256384	0.396803
FBgn0002878	1950.9	1.06089	0.251422	4.21955	2.44792e-05	0.000308351
FBgn0002887	679.108	-0.0277886	0.315911	-0.0879632	0.929906	0.955895
FBgn0002891	1105.07	0.0587625	0.193276	0.304035	0.761102	0.841293
FBgn0002899	788.508	0.518846	0.306728	1.69155	0.0907315	0.188393
FBgn0002901	905.541	0.231839	0.171838	1.34917	0.177283	0.305307
FBgn0002905	608.417	-1.15855	0.333953	-3.4692	0.000522014	0.00383096
FBgn0002906	1886.1	0.431562	0.177086	2.43702	0.0148088	0.049782
FBgn0002909	1198.83	-0.0646834	0.145816	-0.443596	0.657334	0.765286
FBgn0002914	2410.12	-0.576905	0.0888026	-6.49649	8.2217e-11	5.3924e-09
FBgn0002917	18.9566	0.45601	1.20696	0.377817	0.705567	0.800088
FBgn0002921	3300.88	0.568945	0.214828	2.64837	0.00808812	0.0316737
FBgn0002924	2167.91	-0.0696642	0.0918715	-0.758279	0.448284	0.584927
FBgn0002926	12.9929	-0.0289705	0.556376	-0.05207	0.958473	0.973418
FBgn0002931	180.252	-1.40247	1.05922	-1.32406	0.185484	0.315669
FBgn0002932	3290.82	-0.704625	0.274888	-2.56332	0.0103677	0.0380284
FBgn0002936	5.57532	0.105858	0.649312	0.163031	0.870494	0.919514
FBgn0002937	5.2261	0.0543531	1.00768	0.0539392	0.956984	0.972406
FBgn0002945	713.765	-1.2356	0.911745	-1.35521	0.175351	0.303044
FBgn0002948	1004.32	-0.533692	0.278518	-1.91618	0.0553418	0.132074
FBgn0002962	8378.14	-0.359905	0.235584	-1.52771	0.126584	0.239596
FBgn0002973	2440.31	-0.547898	0.126706	-4.32416	1.53112e-05	0.00020722
FBgn0002985	623.787	-1.43505	0.366834	-3.912	9.1534e-05	0.000925105
FBgn0002989	660.005	-0.155137	0.112742	-1.37603	0.168811	0.295223
FBgn0003002	878.842	-0.901651	0.94577	-0.953351	0.340412	0.483121
FBgn0003008	420.922	-0.541782	0.122021	-4.44009	8.99223e-06	0.00013387
FBgn0003009	93.0923	0.933291	0.846582	1.10242	0.270278	0.411917
FBgn0003015	10213.7	0.0900978	0.30885	0.29172	0.770501	0.848782
FBgn0003016	989.232	0.928209	0.437813	2.1201	0.0339974	0.0924506
FBgn0003023	2680.99	0.604309	0.292039	2.06927	0.0385207	0.101485
FBgn0003028	3208.57	1.29611	0.299501	4.32757	1.50762e-05	0.000204335
FBgn0003041	4499.37	-1.02744	0.356178	-2.88462	0.00391889	0.0182047
FBgn0003042	964.1	-0.956728	0.293083	-3.26436	0.00109713	0.00692048
FBgn0003044	2248.41	-0.437664	0.248402	-1.76192	0.0780831	0.16882
FBgn0003046	2.73699	-0.196775	1.0942	-0.179833	0.857283	0.910172
FBgn0003048	2457.55	0.580438	0.308756	1.87992	0.0601189	0.140858
FBgn0003053	59.8535	-0.625205	0.596624	-1.0479	0.294683	0.437796
FBgn0003062	909.727	0.53016	0.228728	2.31786	0.0204571	0.0633852
FBgn0003067	754.505	-1.47363	0.516832	-2.85128	0.00435439	0.0196419
FBgn0003068	2.31523	-1.55075	1.91532	-0.809657	0.418138	0.55722
FBgn0003071	1127.42	0.372944	0.216266	1.72447	0.0846228	0.179322
FBgn0003074	2470.02	-0.574353	0.332135	-1.72928	0.0837596	0.178096
FBgn0003076	1252.77	0.280557	0.176219	1.59209	0.111365	0.218376
FBgn0003079	1884.83	0.158919	0.117108	1.35703	0.174773	0.302431
FBgn0003082	488.719	-1.4558	0.431068	-3.37718	0.000732334	0.00502088
FBgn0003087	1865.23	-0.462155	0.216066	-2.13895	0.0324396	0.0891117
FBgn0003090	4.62251	0.497985	1.02242	0.487064	0.626213	0.739984
FBgn0003091	6.06696	-2.47773	1.38264	-1.79203	0.0731283	0.161648
FBgn0003093	212.424	-0.608286	0.36226	-1.67914	0.0931246	0.191959
FBgn0003114	522.898	0.66172	0.184922	3.57838	0.000345731	0.00275732
FBgn0003116	440.869	-0.0844134	0.134882	-0.625832	0.531425	0.660952
FBgn0003117	41.22	-1.97878	1.04908	-1.88621	0.0592665	0.139357
FBgn0003118	106.616	-1.45032	0.509065	-2.849	0.00438575	0.0197293
FBgn0003124	9102.68	-0.447573	0.0640742	-6.98523	2.84392e-12	2.40298e-10
FBgn0003132	2.88109	-4.92704	2.3656	-2.08279	0.0372703	0.0988583
FBgn0003134	2297.51	-0.253216	0.127238	-1.9901	0.0465802	0.116615
FBgn0003137	5.29265	1.96845	1.60421	1.22705	0.219803	0.356111
FBgn0003139	1349.27	0.0895958	0.119387	0.750466	0.452974	0.588346
FBgn0003141	858.329	-0.558787	0.163923	-3.40885	0.000652385	0.00458331
FBgn0003145	486.331	-1.29366	0.790203	-1.63712	0.101605	0.204776
FBgn0003149	3.0724	-1.05401	1.4425	-0.730683	0.464973	0.59953
FBgn0003159	1392.16	1.02581	0.363435	2.82255	0.00476432	0.0210776
FBgn0003162	9.40149	-1.14109	0.66946	-1.7045	0.088288	0.184998
FBgn0003165	5630.95	0.600772	0.375985	1.59786	0.110073	0.216795
FBgn0003169	3546.58	-0.415871	0.0826854	-5.02955	4.9162e-07	1.15852e-05
FBgn0003174	4.19125	-0.75919	1.51985	-0.499517	0.617415	0.733841
FBgn0003175	1007.89	0.647903	0.379668	1.7065	0.087915	0.184464
FBgn0003187	2032.27	0.16953	0.356246	0.475879	0.634161	0.746179
FBgn0003189	1394.25	0.710374	0.262884	2.70223	0.00688762	0.0280459
FBgn0003204	2341.24	0.210112	0.202746	1.03633	0.300046	0.442961
FBgn0003205	5590.25	-0.280904	0.133692	-2.10113	0.03563	0.0958066
FBgn0003206	689.37	0.585156	0.110809	5.28075	1.28653e-07	3.5594e-06
FBgn0003209	507.948	0.569475	0.210764	2.70195	0.00689334	0.0280489
FBgn0003210	3211.56	-0.252073	0.105221	-2.39566	0.0165907	0.0542363
FBgn0003218	1290.27	0.675665	0.211099	3.20071	0.0013709	0.00828589
FBgn0003227	350.874	-1.42969	0.499882	-2.86005	0.00423574	0.0192886
FBgn0003231	5267.48	-0.315708	0.0820582	-3.84737	0.00011939	0.00115558
FBgn0003250	12.8247	-2.22154	0.74203	-2.99387	0.00275462	0.0139652
FBgn0003254	529.021	-0.887841	0.320613	-2.76919	0.00561952	0.0238594
FBgn0003256	2154.94	-1.05691	0.150114	-7.0407	1.91276e-12	1.67662e-10
FBgn0003257	1656.65	-0.262339	0.120648	-2.17441	0.0296743	0.083328
FBgn0003261	9096.14	0.408641	0.190487	2.14524	0.0319337	0.0882465
FBgn0003268	2106.59	0.314711	0.164848	1.90909	0.05625	0.133799
FBgn0003270	308.872	0.107664	0.457157	0.235508	0.813815	0.880163
FBgn0003274	15495.9	-0.19192	0.145274	-1.32109	0.186472	0.316483
FBgn0003275	662.93	0.20466	0.16252	1.25929	0.207926	0.342309
FBgn0003277	8009.59	-0.273961	0.200761	-1.36462	0.172374	0.299283
FBgn0003278	710.53	0.160519	0.107829	1.48865	0.13658	0.253862
FBgn0003279	15907	0.304196	0.238929	1.27316	0.202961	0.336558
FBgn0003285	502.086	-1.70774	0.341826	-4.99593	5.85537e-07	1.33619e-05
FBgn0003292	389.366	0.39964	0.299323	1.33515	0.181828	0.311138
FBgn0003300	473.475	-0.520419	0.357004	-1.45774	0.144913	0.26556
FBgn0003301	357.971	1.54612	0.394457	3.91961	8.86931e-05	0.000904188
FBgn0003302	277.096	0.00509037	0.318709	0.0159719	0.987257	0.992365
FBgn0003308	188.476	-1.47081	0.605984	-2.42714	0.0152183	0.0509213
FBgn0003310	1904.39	0.023381	0.112674	0.20751	0.835612	0.894351
FBgn0003312	38.0558	-0.261944	0.590095	-0.443901	0.657114	0.765124
FBgn0003313	1328.24	-1.72821	0.495416	-3.4884	0.000485912	0.00362559
FBgn0003317	2006.17	-0.274616	0.15417	-1.78125	0.0748718	0.164198
FBgn0003321	1829.52	0.211973	0.0695718	3.04682	0.00231279	0.0122248
FBgn0003326	1062.84	-1.15639	0.432866	-2.67147	0.00755204	0.0301151
FBgn0003328	83.8233	-1.43718	0.961113	-1.49533	0.134828	0.251536
FBgn0003330	1059.89	0.37567	0.110995	3.38458	0.000712881	0.0049237
FBgn0003334	2054.77	0.0402864	0.163309	0.246689	0.805149	0.874117
FBgn0003339	5.96879	-1.87575	1.13811	-1.64813	0.0993253	0.20122
FBgn0003345	212.184	0.0939641	0.300719	0.312465	0.754688	0.836273
FBgn0003346	3009.57	-0.514856	0.117822	-4.3698	1.24362e-05	0.000175398
FBgn0003353	190.733	-0.801327	0.308246	-2.59963	0.00933243	0.0350115
FBgn0003358	6.55372	0.586392	4.81861	0.121693	0.903142	0.939192
FBgn0003360	20081.3	-0.384033	0.0916648	-4.18953	2.79528e-05	0.000342705
FBgn0003371	2172.76	-0.371367	0.31108	-1.1938	0.232557	0.37122
FBgn0003380	2.44588	-3.09689	1.37519	-2.25197	0.0243239	0.0716502
FBgn0003391	5800.21	-0.609917	0.210443	-2.89825	0.00375254	0.0176289
FBgn0003392	2503.16	-0.32222	0.0663702	-4.85489	1.20453e-06	2.45059e-05
FBgn0003396	1897.02	0.0297187	0.408553	0.0727414	0.942012	0.963626
FBgn0003401	534.822	1.75324	0.164873	10.6339	2.07212e-26	1.02286e-23
FBgn0003410	2863.59	-0.15595	0.165963	-0.939668	0.347388	0.490076
FBgn0003411	483.025	-0.259138	0.36745	-0.705233	0.480665	0.614107
FBgn0003415	6593.41	0.636957	0.338046	1.88423	0.0595337	0.139906
FBgn0003416	2625.78	-0.164302	0.090709	-1.81131	0.0700933	0.157011
FBgn0003423	1990.47	0.237182	0.237353	0.999279	0.31766	0.460949
FBgn0003430	204.951	-0.717769	0.293146	-2.4485	0.0143453	0.0485869
FBgn0003435	40.9083	-0.709546	0.536701	-1.32205	0.186151	0.316345
FBgn0003444	3411.2	-0.76351	0.182396	-4.186	2.8391e-05	0.00034717
FBgn0003447	2917.82	-0.527871	0.382503	-1.38004	0.167574	0.293716
FBgn0003448	406.379	-0.243826	0.291255	-0.837157	0.402504	0.543238
FBgn0003449	1223.06	-0.294938	0.113452	-2.59966	0.00933159	0.0350115
FBgn0003450	155.805	0.0765966	0.231569	0.330773	0.740816	0.825878
FBgn0003459	2309.3	-0.056139	0.109939	-0.510636	0.609606	0.727324
FBgn0003460	5.8922	-0.968329	1.60302	-0.604067	0.545799	0.673977
FBgn0003462	3270.77	-0.028114	0.106862	-0.263086	0.792484	0.864067
FBgn0003463	1265.81	-1.00438	0.489398	-2.05227	0.040143	0.104613
FBgn0003464	1303.54	0.732463	0.337989	2.16712	0.0302257	0.0846483
FBgn0003475	1696.54	0.334384	0.3001	1.11424	0.265175	0.406318
FBgn0003479	570.933	0.695511	0.0977465	7.11546	1.11543e-12	1.04616e-10
FBgn0003480	419.465	0.739696	0.176119	4.19998	2.66933e-05	0.000330285
FBgn0003482	146.222	0.3075	0.172676	1.78079	0.0749474	0.164236
FBgn0003483	3492.73	0.51237	0.124232	4.1243	3.71856e-05	0.0004376
FBgn0003486	986.364	-0.982457	0.409206	-2.40089	0.0163553	0.053654
FBgn0003495	878.431	0.170665	0.407064	0.419258	0.675027	0.778348
FBgn0003499	9.73366	0.795159	0.794349	1.00102	0.316817	0.460045
FBgn0003502	4551.19	-0.222374	0.101654	-2.18756	0.0287014	0.0811549
FBgn0003507	322.737	-0.907449	0.615613	-1.47406	0.140466	0.259925
FBgn0003510	7425.12	-0.673157	0.200939	-3.35006	0.000807944	0.00540878
FBgn0003511	7425.12	-0.673157	0.200939	-3.35006	0.000807944	0.00540878
FBgn0003512	1003.58	0.589855	0.140183	4.20775	2.57921e-05	0.000321446
FBgn0003513	3.29843	0.509639	0.907781	0.561412	0.574517	0.697617
FBgn0003514	1266.74	-0.384714	0.145053	-2.65222	0.00799634	0.0314061
FBgn0003517	22061	-0.195758	0.181793	-1.07682	0.28156	0.423401
FBgn0003520	3223.78	-0.0709912	0.21718	-0.326877	0.743761	0.82798
FBgn0003525	3932.33	-0.454849	0.387044	-1.17519	0.23992	0.379484
FBgn0003527	245.611	0.683313	0.302164	2.2614	0.0237346	0.0705894
FBgn0003545	1882.7	-0.186847	0.0661841	-2.82315	0.00475547	0.02105
FBgn0003557	3625.2	0.192154	0.161844	1.18728	0.235119	0.374013
FBgn0003559	641.307	-0.0832641	0.168764	-0.493376	0.621747	0.736902
FBgn0003567	3209.14	-0.640774	0.0862084	-7.43285	1.06285e-13	1.24606e-11
FBgn0003575	1960.83	-0.472848	0.141933	-3.33148	0.00086385	0.00569966
FBgn0003598	5149.6	-0.151611	0.137357	-1.10378	0.26969	0.411222
FBgn0003607	3602.09	-1.53034	0.146774	-10.4265	1.87698e-25	8.38296e-23
FBgn0003612	4611.72	-0.295286	0.161511	-1.82827	0.067509	0.15298
FBgn0003638	1024.63	0.709976	0.121282	5.85395	4.80038e-09	1.99216e-07
FBgn0003654	639.753	0.164993	0.129348	1.27558	0.202105	0.335672
FBgn0003655	4604.37	0.311793	0.28859	1.0804	0.279964	0.421791
FBgn0003656	3706.38	0.0411009	0.200113	0.205389	0.837269	0.895716
FBgn0003660	1155.71	-0.859463	0.143989	-5.96894	2.38796e-09	1.08722e-07
FBgn0003676	4673.53	0.449993	0.0933427	4.82086	1.42937e-06	2.85141e-05
FBgn0003683	5510.61	-0.593402	0.190286	-3.11847	0.00181791	0.0102465
FBgn0003687	840.311	-0.0121012	0.128542	-0.0941423	0.924996	0.953612
FBgn0003701	4118.05	-0.2866	0.124303	-2.30565	0.0211301	0.0647433
FBgn0003710	6.44013	-0.986369	1.16261	-0.848412	0.396209	0.537391
FBgn0003714	440.014	0.181368	0.109416	1.6576	0.0973974	0.198154
FBgn0003716	1085.21	0.451009	0.198851	2.26808	0.0233245	0.0697135
FBgn0003719	955.943	-0.279669	0.196479	-1.4234	0.15462	0.277638
FBgn0003720	791.999	-0.590008	0.141067	-4.18247	2.88364e-05	0.000352157
FBgn0003721	5747.24	-0.719922	0.0951699	-7.5646	3.8907e-14	5.06818e-12
FBgn0003731	1610.73	-0.773711	0.296222	-2.61193	0.00900324	0.034173
FBgn0003733	2461.25	0.0908927	0.188256	0.482814	0.629228	0.742144
FBgn0003741	78.6984	0.1837	0.282608	0.650015	0.515682	0.646749
FBgn0003742	1056.12	0.157045	0.213961	0.733988	0.462956	0.597669
FBgn0003744	1085.47	0.271162	0.232052	1.16854	0.242589	0.382651
FBgn0003748	684.271	-0.0924177	0.144218	-0.64082	0.52164	0.652154
FBgn0003751	37.3968	0.404991	0.424021	0.95512	0.339517	0.482328
FBgn0003862	4665.95	-0.573812	0.325549	-1.7626	0.0779687	0.168689
FBgn0003865	254.612	-0.710648	0.209178	-3.39733	0.000680465	0.00474504
FBgn0003866	183.463	-0.944609	0.666854	-1.41652	0.156625	0.280019
FBgn0003870	1527.07	0.271322	0.264445	1.02601	0.304889	0.448065
FBgn0003882	1293.36	0.320227	0.192777	1.66112	0.0966889	0.197055
FBgn0003884	27353.5	-0.642636	0.130992	-4.90592	9.29906e-07	1.96432e-05
FBgn0003885	2740.08	-0.259429	0.158187	-1.64001	0.101003	0.204029
FBgn0003888	6.96591	0.811366	0.861729	0.941557	0.34642	0.489318
FBgn0003891	4130.49	-0.170368	0.283385	-0.601189	0.547714	0.674946
FBgn0003892	863.683	-0.870275	0.567269	-1.53415	0.124993	0.237117
FBgn0003896	77.0449	-1.18163	0.740401	-1.59593	0.110504	0.217416
FBgn0003900	646.063	-0.856567	0.371153	-2.30785	0.0210073	0.0645351
FBgn0003916	14832.6	-1.7354	0.373924	-4.64106	3.46628e-06	5.97614e-05
FBgn0003920	19795.1	-2.83461	0.36038	-7.86561	3.67289e-15	5.83866e-13
FBgn0003922	206.544	-1.44589	0.364108	-3.97105	7.15563e-05	0.000757479
FBgn0003923	55.4613	-2.72701	0.390571	-6.98212	2.90766e-12	2.4349e-10
FBgn0003930	1870.7	-3.2597	0.430771	-7.56712	3.81593e-14	5.04079e-12
FBgn0003931	367.455	-3.30973	0.472395	-7.00628	2.4473e-12	2.1058e-10
FBgn0003933	141.697	-5.22399	0.513179	-10.1797	2.44391e-24	1.04188e-21
FBgn0003934	348.026	-5.33939	0.484318	-11.0246	2.90911e-28	1.70529e-25
FBgn0003935	133.213	-4.77477	0.572445	-8.341	7.36632e-17	1.50193e-14
FBgn0003936	3.4783	-1.7875	1.23324	-1.44943	0.147217	0.268463
FBgn0003938	94.1298	-2.89051	0.589277	-4.90519	9.33374e-07	1.96722e-05
FBgn0003941	10241.2	0.259178	0.12971	1.99813	0.0457021	0.115009
FBgn0003942	16253.6	-0.306465	0.109256	-2.80502	0.00503138	0.0219704
FBgn0003943	10908.8	-0.095321	0.157819	-0.60399	0.54585	0.673977
FBgn0003944	25.5413	-1.05978	1.19128	-0.889616	0.373672	0.51509
FBgn0003950	60.8046	-0.0034053	0.431522	-0.00789137	0.993704	0.997106
FBgn0003961	4.26897	-0.637012	2.48997	-0.255831	0.798081	0.868454
FBgn0003963	138.791	-0.534817	0.703357	-0.760378	0.447029	0.583809
FBgn0003964	1705.52	0.24775	0.153414	1.61491	0.10633	0.211397
FBgn0003965	4.86014	4.95594	1.47262	3.36539	0.000764346	0.0051832
FBgn0003969	2291.97	-0.0296836	0.0772705	-0.384152	0.700866	0.796654
FBgn0003975	6.04432	-1.66485	0.99021	-1.68131	0.0927021	0.191257
FBgn0003977	1160.38	0.309904	0.284616	1.08885	0.276219	0.417896
FBgn0003978	549.76	-0.43134	0.189944	-2.27088	0.0231541	0.0693145
FBgn0003984	124.19	-0.626442	0.387398	-1.61705	0.105867	0.210922
FBgn0003996	3183.67	1.27218	0.304764	4.1743	2.98901e-05	0.000363133
FBgn0003997	254.833	-0.430828	0.564382	-0.763363	0.445247	0.58226
FBgn0004034	202.454	1.84898	0.493995	3.74292	0.000181897	0.00163882
FBgn0004045	159.682	10.4247	2.65596	3.92502	8.6722e-05	0.000886986
FBgn0004049	2129.08	-0.0131309	0.117219	-0.11202	0.910807	0.944232
FBgn0004050	1594.84	-0.109534	0.105294	-1.04027	0.298214	0.44127
FBgn0004052	1895.03	-1.63032	0.311477	-5.23417	1.65728e-07	4.39085e-06
FBgn0004053	920.549	-0.508609	0.362462	-1.40321	0.160555	0.285036
FBgn0004054	183.345	-0.0723142	0.462931	-0.15621	0.875868	0.922603
FBgn0004055	553.936	0.10168	0.106878	0.951363	0.34142	0.484152
FBgn0004057	60.3213	1.0494	0.397239	2.64173	0.00824833	0.0321
FBgn0004066	4662.06	-0.264602	0.111826	-2.3662	0.0179719	0.0575481
FBgn0004087	155.166	-0.474193	0.590172	-0.803483	0.421696	0.560267
FBgn0004101	641.95	0.212668	0.247536	0.859142	0.390262	0.531784
FBgn0004102	322.772	-0.581701	0.517394	-1.12429	0.26089	0.401556
FBgn0004103	4018.25	-0.487329	0.13557	-3.59467	0.000324799	0.00261484
FBgn0004106	3194.32	-0.511932	0.0944629	-5.4194	5.98001e-08	1.8821e-06
FBgn0004107	1337.55	-0.306493	0.122464	-2.50271	0.0123246	0.043423
FBgn0004108	9393.8	-0.831467	0.255254	-3.25741	0.00112435	0.0070567
FBgn0004110	22.7012	-0.914989	0.888945	-1.0293	0.30334	0.446278
FBgn0004118	15.2571	-1.07566	0.843064	-1.27589	0.201994	0.335571
FBgn0004132	520.818	-0.504965	0.153596	-3.28761	0.00101042	0.00645358
FBgn0004133	2.46355	1.78324	1.75234	1.01764	0.30885	0.451827
FBgn0004143	382.68	0.215498	0.414084	0.520421	0.60277	0.721279
FBgn0004167	1239	0.562143	0.342244	1.64252	0.100483	0.203153
FBgn0004168	5.05073	-1.8174	1.34754	-1.34868	0.17744	0.305407
FBgn0004169	2.92934	-0.950911	1.78703	-0.532118	0.594644	0.714655
FBgn0004170	243.915	0.164868	0.478998	0.344194	0.7307	0.81859
FBgn0004177	5413.77	-0.316278	0.212134	-1.49094	0.135977	0.253193
FBgn0004179	3536.07	-0.119327	0.109582	-1.08893	0.276186	0.417896
FBgn0004183	3066.52	-6.23224	0.297013	-20.983	9.37341e-98	4.39566e-94
FBgn0004185	50.9786	-1.11983	0.375848	-2.97947	0.00288743	0.0144742
FBgn0004186	284.124	-1.34483	0.390844	-3.44083	0.000579939	0.00418082
FBgn0004187	1431.11	-2.61466	0.410492	-6.36957	1.89565e-10	1.16538e-08
FBgn0004189	24.0328	-2.47191	0.461897	-5.35165	8.71542e-08	2.49975e-06
FBgn0004190	2.58789	-1.38576	1.35518	-1.02256	0.306515	0.44954
FBgn0004191	2098.63	-6.54824	0.387041	-16.9187	3.27417e-64	6.14169e-61
FBgn0004192	143.044	-0.949546	0.363377	-2.61312	0.00897204	0.0340971
FBgn0004197	6.27809	-2.71027	1.03825	-2.61043	0.0090428	0.0342677
FBgn0004198	3.56185	-2.57286	1.57106	-1.63766	0.101493	0.204622
FBgn0004227	594.775	-0.132598	0.404551	-0.327767	0.743088	0.827423
FBgn0004228	3.62009	-0.46892	1.44071	-0.325478	0.74482	0.828667
FBgn0004237	2389.52	-0.111478	0.282457	-0.394672	0.693085	0.791856
FBgn0004359	535.426	-0.540441	0.309518	-1.74608	0.0807978	0.17345
FBgn0004360	4.99143	-1.57402	1.17908	-1.33495	0.181892	0.311138
FBgn0004362	10919.4	-0.650331	0.120484	-5.39767	6.75108e-08	2.05579e-06
FBgn0004363	10650.7	-0.347929	0.0701566	-4.95932	7.07412e-07	1.56851e-05
FBgn0004364	1301.21	-1.86041	0.473317	-3.93057	8.47443e-05	0.000869602
FBgn0004367	926.769	-0.428632	0.340271	-1.25968	0.207785	0.342174
FBgn0004368	2137.46	0.0426697	0.218076	0.195664	0.844873	0.901384
FBgn0004369	338.457	0.0975132	0.245459	0.397269	0.691169	0.790546
FBgn0004370	2676	0.0501213	0.180339	0.277928	0.781068	0.856098
FBgn0004372	5.37989	-2.51389	2.17019	-1.15838	0.24671	0.387262
FBgn0004373	5722.69	-0.227786	0.156287	-1.45749	0.144982	0.265583
FBgn0004374	707.857	-0.233593	0.229662	-1.01712	0.309098	0.451914
FBgn0004378	2958.79	-0.45259	0.0850276	-5.32286	1.02146e-07	2.86835e-06
FBgn0004379	3080.11	-0.301938	0.105909	-2.85092	0.00435933	0.0196419
FBgn0004380	770.474	-0.908834	0.244183	-3.72193	0.000197704	0.00174601
FBgn0004381	969.946	-0.208403	0.283547	-0.734985	0.462349	0.597049
FBgn0004387	1095.82	0.250464	0.170263	1.47104	0.141281	0.260738
FBgn0004389	1260.37	-0.2461	0.318988	-0.771504	0.440408	0.578433
FBgn0004390	3249.75	-0.215917	0.150249	-1.43706	0.1507	0.272755
FBgn0004391	5860.25	0.181195	0.247731	0.731419	0.464523	0.599032
FBgn0004394	105.857	-1.88892	1.23651	-1.52762	0.126606	0.239596
FBgn0004395	1730.92	-0.422768	0.138899	-3.04371	0.00233678	0.0123266
FBgn0004396	424.848	-0.099192	0.649193	-0.152793	0.878562	0.924392
FBgn0004397	795.87	1.32398	0.339577	3.8989	9.66322e-05	0.00096519
FBgn0004400	653.459	0.143562	0.119952	1.19683	0.231374	0.369875
FBgn0004401	7781.14	-0.45695	0.121875	-3.74934	0.000177297	0.00160354
FBgn0004403	8588.22	-0.0740999	0.151062	-0.490526	0.623761	0.738203
FBgn0004404	1862.23	-0.0587363	0.174925	-0.33578	0.737037	0.822839
FBgn0004406	1326.28	0.203669	0.166839	1.22075	0.22218	0.358847
FBgn0004407	435.959	0.307952	0.258194	1.19272	0.23298	0.37162
FBgn0004419	29304.8	-0.145388	0.123833	-1.17406	0.24037	0.38011
FBgn0004425	4.10981	0	6.13487	0	1	1
FBgn0004427	13.3597	-0.380093	6.1288	-0.0620175	0.950549	0.968998
FBgn0004432	12504	0.390071	0.12769	3.05483	0.00225187	0.0119662
FBgn0004435	2537.07	-0.265824	0.272793	-0.974453	0.329832	0.472794
FBgn0004436	1379.53	-0.0206944	0.106146	-0.194961	0.845423	0.901765
FBgn0004449	1585.94	-0.157394	0.320316	-0.491371	0.623164	0.737775
FBgn0004456	148.538	-1.91341	1.1062	-1.72971	0.0836829	0.177993
FBgn0004463	643.316	-0.245317	0.178179	-1.3768	0.168573	0.294917
FBgn0004465	900.71	0.271307	0.122867	2.20813	0.0272349	0.0780911
FBgn0004507	4188.72	0.00940992	0.160149	0.0587572	0.953146	0.970635
FBgn0004509	1222.96	-0.210949	0.219818	-0.959654	0.337229	0.480023
FBgn0004510	489.441	-0.222329	0.218642	-1.01686	0.30922	0.452022
FBgn0004512	1626.91	-1.37059	0.517076	-2.65066	0.00803344	0.031499
FBgn0004514	7.14598	-0.00974634	1.26654	-0.00769523	0.99386	0.997156
FBgn0004556	1020.74	0.0231432	0.145887	0.158638	0.873954	0.921094
FBgn0004567	63.2859	-1.48441	0.507433	-2.92534	0.00344081	0.0165834
FBgn0004569	135.829	-0.684313	0.575695	-1.18867	0.234568	0.373327
FBgn0004574	1119.21	-0.303357	0.096011	-3.15961	0.00157983	0.00921469
FBgn0004580	4.94944	-3.40019	2.41308	-1.40907	0.158816	0.282537
FBgn0004581	12.3384	-1.28009	0.83361	-1.5356	0.124636	0.236685
FBgn0004583	123.058	-0.147234	0.455058	-0.32355	0.746279	0.829897
FBgn0004584	1087.13	0.186124	0.144944	1.28411	0.199103	0.33198
FBgn0004587	4591.46	-0.307002	0.162757	-1.88626	0.0592601	0.139357
FBgn0004595	381.886	-0.501358	0.556849	-0.900348	0.367935	0.509428
FBgn0004597	698.255	-0.46342	0.133523	-3.47071	0.000519082	0.00381243
FBgn0004598	5745.84	0.624585	0.312573	1.99821	0.0456943	0.115009
FBgn0004606	504.781	0.773842	0.301174	2.56942	0.0101869	0.0375427
FBgn0004607	207.35	-1.46137	0.765917	-1.908	0.0563914	0.134003
FBgn0004611	1251.86	0.710878	0.320825	2.21578	0.0267067	0.0769766
FBgn0004620	175.788	0.573207	0.48101	1.19168	0.233388	0.372024
FBgn0004622	25.2359	6.77113	2.34536	2.88703	0.003889	0.0181107
FBgn0004629	733.915	-0.80801	0.32723	-2.46924	0.0135399	0.0466811
FBgn0004635	353.54	-1.36429	0.48204	-2.83024	0.00465131	0.0206487
FBgn0004636	2614.93	-0.294807	0.333238	-0.884674	0.376332	0.517919
FBgn0004638	1884.57	-0.375582	0.127633	-2.94267	0.00325393	0.0159449
FBgn0004643	1626.15	-0.291793	0.280793	-1.03918	0.298723	0.441564
FBgn0004644	16.9979	-1.9046	1.46739	-1.29796	0.194303	0.326179
FBgn0004646	288.789	-1.55333	0.52979	-2.93197	0.00336822	0.0163343
FBgn0004647	6232.55	0.0776857	0.250802	0.309748	0.756752	0.837868
FBgn0004648	3344.4	-0.0654876	0.125489	-0.521858	0.601769	0.720357
FBgn0004649	17041.6	0.603726	0.365758	1.65062	0.098817	0.20065
FBgn0004650	3998.35	0.558063	0.288278	1.93585	0.0528857	0.127872
FBgn0004652	2.38298	-0.191305	1.58811	-0.120461	0.904118	0.939802
FBgn0004654	1555.27	0.373047	0.230869	1.61584	0.106129	0.211109
FBgn0004655	6385.57	0.660597	0.25753	2.56513	0.0103138	0.037905
FBgn0004656	4267.97	0.665023	0.394643	1.68512	0.0919648	0.190112
FBgn0004657	1839.38	-0.138156	0.109385	-1.26302	0.206581	0.340955
FBgn0004666	13.0153	-1.63066	1.31856	-1.2367	0.216199	0.351975
FBgn0004687	1540.36	-0.437064	0.112401	-3.88844	0.000100891	0.00100028
FBgn0004698	5727.94	-0.495779	0.117607	-4.21557	2.49149e-05	0.000312397
FBgn0004795	7620.86	-0.39207	0.208649	-1.87909	0.0602327	0.141054
FBgn0004797	629.881	0.589769	0.267233	2.20695	0.0273178	0.078257
FBgn0004811	1279.47	-0.241139	0.115741	-2.08343	0.0372118	0.0987577
FBgn0004828	10001.9	-0.486023	0.127359	-3.81618	0.000135533	0.0012661
FBgn0004832	256.962	-1.25984	0.566869	-2.22245	0.026253	0.0759256
FBgn0004837	1320.55	-0.496491	0.168015	-2.95504	0.00312632	0.0154325
FBgn0004838	15770.6	-0.410235	0.171753	-2.38851	0.0169166	0.0551673
FBgn0004839	55.3278	-1.2262	0.501351	-2.4458	0.0144533	0.0488848
FBgn0004855	835.243	-0.141318	0.116737	-1.21057	0.226062	0.363552
FBgn0004856	4967.41	-0.411389	0.148127	-2.77727	0.00548174	0.0234153
FBgn0004859	1774.3	-2.05296	0.814848	-2.51944	0.011754	0.0419007
FBgn0004860	979.276	-0.701025	0.262346	-2.67214	0.0075369	0.0300688
FBgn0004861	754.996	-1.41959	0.383113	-3.70542	0.000211042	0.00184642
FBgn0004863	2.803	-2.56564	3.23584	-0.792884	0.427845	0.566134
FBgn0004864	2446.48	0.185933	0.182951	1.0163	0.309486	0.452169
FBgn0004867	17473.4	0.114598	0.262369	0.43678	0.662271	0.768825
FBgn0004868	4264.9	-0.300836	0.196913	-1.52776	0.126572	0.239596
FBgn0004870	2.51892	-1.77686	1.63384	-1.08754	0.2768	0.418457
FBgn0004872	2564.76	1.12697	0.183394	6.14509	7.99184e-10	4.23477e-08
FBgn0004875	3593.6	1.04197	0.312875	3.33031	0.000867488	0.0057136
FBgn0004876	2109.93	0.661875	0.247605	2.67311	0.00751517	0.0300447
FBgn0004878	33.7804	-1.07191	0.511801	-2.09438	0.0362258	0.0969363
FBgn0004880	13.024	-1.66848	0.838984	-1.98869	0.0467357	0.116935
FBgn0004882	3388.55	0.401952	0.319353	1.25864	0.208159	0.342555
FBgn0004885	231.028	-0.908403	0.506664	-1.79291	0.0729875	0.161485
FBgn0004888	3566.95	-0.00669937	0.0905538	-0.0739822	0.941025	0.9631
FBgn0004889	2745.6	-0.0109667	0.284808	-0.0385055	0.969285	0.980951
FBgn0004892	47.5553	-2.0089	0.807976	-2.48634	0.0129064	0.0449496
FBgn0004893	121.441	-1.95986	0.557673	-3.51435	0.000440836	0.00337045
FBgn0004895	9.18882	-1.8954	0.86375	-2.19439	0.0282077	0.0800241
FBgn0004898	4.65811	-0.0359608	1.23562	-0.0291035	0.976782	0.985503
FBgn0004901	1210.1	-0.588845	0.298298	-1.97402	0.0483798	0.119882
FBgn0004903	781.49	-0.421712	0.114575	-3.68065	0.000232637	0.00199443
FBgn0004907	6453.25	-0.217254	0.11621	-1.8695	0.0615536	0.143129
FBgn0004908	132.77	0.506389	0.223683	2.26387	0.023582	0.0703039
FBgn0004913	2146.34	0.116264	0.229589	0.506399	0.612577	0.729784
FBgn0004914	963.441	0.200616	0.337093	0.595137	0.551752	0.678688
FBgn0004915	1380.22	-0.364507	0.116388	-3.13182	0.00173724	0.00991135
FBgn0004919	5.24827	0.949079	0.884371	1.07317	0.283196	0.425247
FBgn0004921	989.108	-0.652483	0.167684	-3.89115	9.97688e-05	0.000991241
FBgn0004924	10184.9	-0.592826	0.114812	-5.16345	2.42445e-07	6.14565e-06
FBgn0004926	1955.12	-0.177319	0.278951	-0.635664	0.524996	0.655214
FBgn0004956	540.443	-0.577852	0.197983	-2.91869	0.00351505	0.0168288
FBgn0004957	623.847	0.000839275	0.169888	0.00494016	0.996058	0.998507
FBgn0004959	226.587	-1.85012	0.94334	-1.96124	0.049851	0.122522
FBgn0005198	1525.53	-0.01858	0.168439	-0.110307	0.912166	0.945222
FBgn0005278	6480.12	-0.579188	0.0950785	-6.09168	1.11728e-09	5.60375e-08
FBgn0005322	1663.79	0.00910791	0.126298	0.0721144	0.942511	0.963782
FBgn0005355	1453.65	-0.287563	0.114995	-2.50067	0.012396	0.0435766
FBgn0005386	3077.06	0.344355	0.19733	1.74507	0.0809723	0.173745
FBgn0005390	2317.18	1.08261	0.264173	4.09812	4.16515e-05	0.000485279
FBgn0005411	2792.34	-0.506111	0.125571	-4.03046	5.5667e-05	0.000612794
FBgn0005427	728.34	0.470708	0.188941	2.4913	0.0127278	0.0444928
FBgn0005533	9925.77	0.320035	0.132156	2.42164	0.0154505	0.0515512
FBgn0005536	1477.51	0.252141	0.249175	1.0119	0.311585	0.454368
FBgn0005558	19.7405	-0.643494	0.616393	-1.04397	0.296501	0.439665
FBgn0005561	19.5669	-0.861969	0.828648	-1.04021	0.298242	0.44127
FBgn0005564	24.2576	0.153792	0.577444	0.266333	0.789983	0.862042
FBgn0005585	6289.62	-0.303026	0.135017	-2.24436	0.0248095	0.0726925
FBgn0005586	12.1599	-0.927133	0.653174	-1.41943	0.155775	0.279021
FBgn0005590	744.208	0.242382	0.360411	0.672517	0.501255	0.634383
FBgn0005593	18364.8	-0.180278	0.130646	-1.3799	0.167619	0.29374
FBgn0005596	2137.46	0.665627	0.210213	3.16645	0.00154314	0.00906268
FBgn0005612	42.6832	-1.08761	0.942292	-1.15421	0.248412	0.389348
FBgn0005616	563.505	-0.762958	0.287204	-2.65651	0.0078955	0.0311012
FBgn0005617	4983.23	-0.213732	0.174081	-1.22777	0.219531	0.355856
FBgn0005619	2.79423	-2.36982	1.65847	-1.42892	0.153027	0.275975
FBgn0005624	1279.48	0.0698354	0.302712	0.230699	0.817549	0.882787
FBgn0005631	228.758	-0.975598	0.573039	-1.7025	0.0886622	0.185426
FBgn0005632	8687.81	0.20053	0.228002	0.879507	0.379127	0.520543
FBgn0005636	64.0093	1.19348	0.39818	2.99734	0.00272344	0.0138456
FBgn0005640	1585.47	-0.442365	0.140703	-3.14397	0.00166672	0.00961387
FBgn0005642	2748.38	0.209056	0.172731	1.2103	0.226164	0.363653
FBgn0005648	660.771	0.0459063	0.355781	0.12903	0.897334	0.935298
FBgn0005649	8388.23	-0.166006	0.113452	-1.46323	0.143405	0.263983
FBgn0005654	828.505	0.522664	0.115992	4.50605	6.60463e-06	0.00010292
FBgn0005655	3424.47	-0.0920601	0.136148	-0.676175	0.49893	0.632445
FBgn0005660	3.14695	1.3393	1.19332	1.12233	0.26172	0.402274
FBgn0005666	28.1324	-1.07473	0.607641	-1.76869	0.0769449	0.167323
FBgn0005671	4594.76	1.0759	0.289019	3.72259	0.000197193	0.00174314
FBgn0005672	496.112	-1.561	0.399522	-3.90717	9.33839e-05	0.000941772
FBgn0005674	1613.33	0.278938	0.298157	0.935541	0.34951	0.491831
FBgn0005677	21.4684	-1.0969	0.541788	-2.0246	0.0429089	0.109927
FBgn0005683	622.001	0.362992	0.165104	2.19857	0.0279085	0.0794156
FBgn0005694	2248.19	0.414829	0.340428	1.21855	0.223016	0.359639
FBgn0005695	3900.52	0.266476	0.253864	1.04968	0.293864	0.437206
FBgn0005696	1008.73	-0.558204	0.426865	-1.30768	0.190981	0.32216
FBgn0005771	717.974	-0.671308	0.250418	-2.68076	0.0073456	0.0294924
FBgn0005775	7.28853	-1.04822	0.88703	-1.18171	0.237319	0.376746
FBgn0005777	2698.18	0.319307	0.167032	1.91165	0.0559206	0.13315
FBgn0008635	1383.92	0.266189	0.184241	1.44479	0.148518	0.270056
FBgn0008636	89.9349	-0.908604	0.33809	-2.68746	0.00719983	0.029094
FBgn0008646	6.60514	-0.279862	0.562607	-0.497438	0.61888	0.734744
FBgn0010015	7.0276	-1.29231	1.13618	-1.13741	0.255366	0.396117
FBgn0010019	21.7846	4.59674	1.20258	3.82238	0.000132168	0.00124209
FBgn0010038	12.5473	1.44853	0.872364	1.66047	0.09682	0.197112
FBgn0010039	2311	0.274008	0.407903	0.671748	0.501744	0.634812
FBgn0010040	14.1987	-0.511115	0.507965	-1.0062	0.314319	0.457266
FBgn0010041	34.3062	-1.71991	0.672104	-2.559	0.0104973	0.0383688
FBgn0010042	13.4616	-1.58194	0.918414	-1.72247	0.0849849	0.179886
FBgn0010043	5.46496	0.439198	1.046	0.419884	0.67457	0.778026
FBgn0010044	5.42059	-1.45273	0.836525	-1.73662	0.0824546	0.1762
FBgn0010051	839.341	0.892364	0.287752	3.10115	0.00192768	0.0107234
FBgn0010052	36.249	-1.85548	0.483093	-3.84083	0.000122619	0.00117711
FBgn0010053	228.827	-0.797397	0.136468	-5.84311	5.1234e-09	2.11685e-07
FBgn0010078	13214.6	-0.167332	0.144262	-1.15992	0.246083	0.386601
FBgn0010097	965.414	1.31812	0.218117	6.04319	1.51097e-09	7.30484e-08
FBgn0010100	4933.24	-0.116241	0.0948886	-1.22502	0.220567	0.356901
FBgn0010105	132.955	-1.75578	0.757615	-2.31752	0.0204757	0.0634218
FBgn0010109	758.384	-0.890179	0.169001	-5.2673	1.38448e-07	3.74207e-06
FBgn0010113	2244.2	0.202197	0.463211	0.436512	0.662465	0.768825
FBgn0010114	4.07933	-1.5884	1.68088	-0.944976	0.344671	0.487215
FBgn0010173	2705.08	-0.503203	0.266032	-1.89151	0.0585557	0.13798
FBgn0010194	410.522	-0.331123	0.167443	-1.97753	0.047982	0.119293
FBgn0010198	13791.5	-0.223786	0.131532	-1.70138	0.0888709	0.185598
FBgn0010213	1118.38	-0.342792	0.102	-3.3607	0.00077746	0.00524967
FBgn0010215	4066.17	-0.901202	0.206258	-4.3693	1.24647e-05	0.000175536
FBgn0010217	12082.8	-0.337032	0.0998177	-3.37648	0.000734196	0.00502997
FBgn0010220	410.857	-0.156713	0.167274	-0.936867	0.348827	0.491188
FBgn0010222	60.1609	-0.378394	0.491731	-0.769515	0.441588	0.579252
FBgn0010223	14.4014	0.930403	0.739299	1.25849	0.208213	0.342555
FBgn0010225	202.77	-0.0310278	0.195274	-0.158894	0.873753	0.921021
FBgn0010226	2868.33	-0.188436	0.118512	-1.59001	0.111833	0.21911
FBgn0010228	166.139	-0.96337	0.748533	-1.28701	0.198091	0.330586
FBgn0010235	1184.1	0.937346	0.283746	3.30346	0.000954982	0.00618135
FBgn0010238	2159.89	-1.12792	0.329612	-3.42197	0.000621681	0.00441389
FBgn0010241	3.42817	-4.05403	1.69216	-2.39577	0.0165855	0.0542363
FBgn0010246	81.5133	0.669847	0.601727	1.11321	0.265619	0.406866
FBgn0010247	1498.69	-1.2225	0.437515	-2.79418	0.00520309	0.0225299
FBgn0010258	6.20522	0.567192	1.13728	0.498725	0.617973	0.734318
FBgn0010263	67.272	0.334531	0.433159	0.772305	0.439934	0.578133
FBgn0010265	9896.11	-0.0537564	0.117306	-0.458259	0.646766	0.756739
FBgn0010269	891.95	0.143674	0.211648	0.678835	0.497242	0.630818
FBgn0010278	1711.7	-0.572133	0.226466	-2.52635	0.0115255	0.0413061
FBgn0010280	4478.17	0.118986	0.0882919	1.34764	0.177773	0.305708
FBgn0010282	1855.07	-0.42744	0.168732	-2.53325	0.0113011	0.0406927
FBgn0010287	340.912	-0.107436	0.136693	-0.785965	0.431888	0.569701
FBgn0010288	1679.29	0.477314	0.172472	2.76749	0.005649	0.0239311
FBgn0010292	1010.6	0.107657	0.142692	0.754476	0.450564	0.586677
FBgn0010300	8566.42	0.144606	0.116007	1.24652	0.212573	0.3474
FBgn0010303	1508.73	0.78566	0.190906	4.11542	3.86468e-05	0.000452519
FBgn0010309	1075.91	0.424252	0.19136	2.21703	0.0266209	0.0767766
FBgn0010313	2411.02	-0.0418956	0.446162	-0.0939021	0.925187	0.953612
FBgn0010314	757.754	-0.30207	0.155258	-1.9456	0.0517031	0.125702
FBgn0010315	2681.07	0.220567	0.200955	1.09759	0.272382	0.413779
FBgn0010316	1943.81	0.274466	0.216847	1.26571	0.205616	0.339812
FBgn0010317	565.301	1.01659	0.219102	4.63977	3.48793e-06	5.99144e-05
FBgn0010323	12.58	-1.23987	1.04173	-1.1902	0.233968	0.372497
FBgn0010328	6078.78	0.224094	0.243562	0.920069	0.357537	0.499392
FBgn0010333	1410.46	-0.374069	0.186809	-2.00242	0.0452396	0.114183
FBgn0010339	1176.14	0.500284	0.161451	3.09867	0.00194389	0.010788
FBgn0010340	187.417	-0.520439	0.330559	-1.57442	0.11539	0.224509
FBgn0010341	2720.77	-0.421086	0.13796	-3.05224	0.00227139	0.0120426
FBgn0010342	3771.37	-0.60477	0.113722	-5.31796	1.04936e-07	2.9379e-06
FBgn0010348	5860.38	-0.544487	0.114307	-4.76339	1.90368e-06	3.61437e-05
FBgn0010350	1329.84	0.42566	0.298153	1.42766	0.15339	0.276133
FBgn0010352	1872.64	0.213677	0.164721	1.2972	0.194561	0.326438
FBgn0010355	3931.91	-0.0778753	0.215171	-0.361923	0.717409	0.807941
FBgn0010356	1114.27	-0.122168	0.0647111	-1.88789	0.0590404	0.138956
FBgn0010359	4.00446	0.657742	6.13159	0.107271	0.914574	0.947194
FBgn0010379	2024.22	-0.448	0.148003	-3.02695	0.00247031	0.0128574
FBgn0010380	2481.24	0.457555	0.104039	4.39792	1.09294e-05	0.000157461
FBgn0010382	7848.76	-0.310807	0.109094	-2.84898	0.00438593	0.0197293
FBgn0010383	17.3755	-1.53438	0.87015	-1.76335	0.0778411	0.168501
FBgn0010389	134.18	-1.43564	1.27426	-1.12665	0.259892	0.400992
FBgn0010391	849.014	0.161315	0.20068	0.803843	0.421487	0.560172
FBgn0010395	33.5671	-0.467871	0.538631	-0.86863	0.38505	0.52644
FBgn0010397	291.001	0.962963	0.23956	4.01971	5.82702e-05	0.0006392
FBgn0010398	237.139	-1.2069	0.360046	-3.35207	0.000802088	0.00538495
FBgn0010406	1044.88	-0.303959	0.108563	-2.79984	0.00511276	0.0222312
FBgn0010407	4.55936	-2.10525	1.15165	-1.82802	0.0675464	0.152987
FBgn0010408	12471.9	-0.389038	0.128087	-3.03729	0.00238714	0.0125358
FBgn0010409	13464.9	-0.177158	0.111823	-1.58428	0.113131	0.221098
FBgn0010411	14671.2	-0.366096	0.137795	-2.65682	0.00788825	0.0310918
FBgn0010412	9545.92	0.479171	0.130456	3.67305	0.000239676	0.00204171
FBgn0010414	4.99976	-0.267547	1.11989	-0.238904	0.81118	0.878198
FBgn0010415	1653.9	-0.721935	0.354763	-2.03498	0.0418531	0.108078
FBgn0010416	1465.84	-0.324028	0.117617	-2.75493	0.00587047	0.024661
FBgn0010417	1108.47	-0.377784	0.130491	-2.89508	0.00379058	0.0177493
FBgn0010421	1933.41	-0.507906	0.10209	-4.97507	6.52253e-07	1.46002e-05
FBgn0010422	1302.62	-0.273023	0.10975	-2.48767	0.0128583	0.0448321
FBgn0010431	2555.96	0.659748	0.336295	1.96181	0.0497844	0.122393
FBgn0010433	13.5249	0.15949	0.528645	0.301697	0.762883	0.842792
FBgn0010434	24.2942	-0.0474848	0.5003	-0.0949125	0.924384	0.953612
FBgn0010435	7.81665	0.818881	1.24597	0.657225	0.511036	0.642753
FBgn0010438	648.993	-0.0768373	0.241513	-0.318149	0.750372	0.833164
FBgn0010441	834.773	0.128683	0.154306	0.833952	0.404308	0.544637
FBgn0010452	466.045	-1.72866	1.04947	-1.64718	0.0995214	0.201514
FBgn0010453	5.7828	-1.02704	1.32826	-0.773221	0.439391	0.577583
FBgn0010470	162.391	-0.650873	0.233438	-2.78821	0.00530006	0.0228654
FBgn0010473	369.82	-0.752031	0.465797	-1.6145	0.106418	0.21143
FBgn0010488	7124.68	0.23538	0.303774	0.774854	0.438426	0.576608
FBgn0010497	1503.68	0.500955	0.312088	1.60517	0.108456	0.214601
FBgn0010501	1319.89	-0.389035	0.178344	-2.18137	0.0291561	0.082094
FBgn0010504	698.787	0.424265	0.133237	3.18428	0.00145116	0.00868569
FBgn0010516	2311.63	-0.129519	0.0834179	-1.55265	0.120507	0.231274
FBgn0010520	383.935	0.0591239	0.13873	0.42618	0.669976	0.774358
FBgn0010531	121.224	0.82264	0.309815	2.65526	0.00792462	0.0311865
FBgn0010548	1268.35	-0.162243	0.0977099	-1.66046	0.0968222	0.197112
FBgn0010549	132.395	-3.91344	0.664554	-5.88882	3.88956e-09	1.66576e-07
FBgn0010551	2468.18	1.81412	0.231969	7.82051	5.26091e-15	8.22368e-13
FBgn0010583	1617.78	-0.204512	0.138919	-1.47217	0.140976	0.26038
FBgn0010590	3013.43	-0.283528	0.113691	-2.49385	0.0126364	0.0442558
FBgn0010591	705.875	0.602008	0.259629	2.31872	0.02041	0.0633022
FBgn0010602	2660.76	-0.21659	0.113714	-1.90469	0.0568203	0.134779
FBgn0010607	706.743	-0.565961	0.133343	-4.24439	2.19191e-05	0.000281615
FBgn0010611	897.413	0.230999	0.144123	1.60278	0.108982	0.215279
FBgn0010612	2064.53	-0.125926	0.148786	-0.846357	0.397353	0.538619
FBgn0010620	558.656	-0.367702	0.165402	-2.22308	0.0262105	0.0758751
FBgn0010621	3414.27	1.06468	0.189209	5.62702	1.83351e-08	6.69123e-07
FBgn0010622	359.203	-0.298339	0.148899	-2.00364	0.0451089	0.114006
FBgn0010638	805.836	0.170362	0.290447	0.586551	0.557505	0.683419
FBgn0010651	143.955	-0.73966	0.624059	-1.18524	0.235922	0.374973
FBgn0010660	4607.21	-0.176839	0.120886	-1.46285	0.143508	0.264019
FBgn0010741	1366.87	-0.183311	0.116646	-1.57152	0.116063	0.225373
FBgn0010747	2316.61	-0.355508	0.114769	-3.09761	0.00195088	0.0108204
FBgn0010750	1669.98	-0.385949	0.098352	-3.92416	8.70329e-05	0.000889196
FBgn0010762	1862.78	-0.180699	0.164518	-1.09835	0.27205	0.413475
FBgn0010768	438.767	1.44081	0.432626	3.33037	0.000867302	0.0057136
FBgn0010770	882.488	-0.228315	0.124375	-1.8357	0.0664021	0.151147
FBgn0010772	734.567	-0.287323	0.158336	-1.81464	0.0695796	0.156271
FBgn0010774	5714.53	-0.452037	0.115606	-3.91014	9.22418e-05	0.000931255
FBgn0010786	2353.82	0.477631	0.230196	2.07489	0.037997	0.10033
FBgn0010803	813.987	0.319918	0.148507	2.15423	0.0312219	0.0868047
FBgn0010808	1016.28	-0.326896	0.121895	-2.68179	0.007323	0.0294348
FBgn0010812	411.191	-0.862459	0.46113	-1.87032	0.0614398	0.142953
FBgn0010825	5390.09	0.45993	0.32415	1.41888	0.155934	0.279052
FBgn0010830	968.155	-0.854457	0.296099	-2.88572	0.00390522	0.0181647
FBgn0010877	3145.1	0.099483	0.167569	0.593683	0.552724	0.679601
FBgn0010894	295.138	-0.393389	0.184262	-2.13494	0.0327657	0.0897254
FBgn0010905	4360.29	0.400434	0.282066	1.41965	0.15571	0.27897
FBgn0010909	4839.53	-0.166424	0.234023	-0.711144	0.476995	0.610832
FBgn0010926	2207.71	-0.349149	0.128115	-2.72528	0.00642477	0.0264986
FBgn0011016	1652.07	0.0969559	0.114646	0.845699	0.397721	0.538816
FBgn0011020	755.228	-0.884224	0.300559	-2.94193	0.00326172	0.0159588
FBgn0011202	2003.62	0.015423	0.14877	0.10367	0.917431	0.949001
FBgn0011204	5020.46	0.309219	0.206414	1.49805	0.134119	0.250429
FBgn0011205	1395.29	-0.157912	0.0812902	-1.94257	0.0520685	0.126319
FBgn0011206	85.772	0.929656	0.399692	2.32593	0.0200223	0.0624507
FBgn0011207	1117.69	-0.288478	0.20204	-1.42782	0.153343	0.276133
FBgn0011211	10579.4	0.488352	0.158557	3.07997	0.00207021	0.0113216
FBgn0011217	6525.79	-0.289452	0.29924	-0.967291	0.333399	0.476306
FBgn0011224	3073.48	-0.201814	0.15995	-1.26173	0.207045	0.341281
FBgn0011225	1458.13	-1.1281	0.439089	-2.56919	0.0101938	0.037552
FBgn0011227	507.092	-0.372902	0.179969	-2.07203	0.0382622	0.100945
FBgn0011230	12864	-0.045651	0.318443	-0.143357	0.886008	0.928892
FBgn0011232	1017.93	-0.26736	0.144161	-1.85459	0.063655	0.14676
FBgn0011236	535.184	-0.675167	0.343917	-1.96317	0.0496265	0.122068
FBgn0011259	620.312	0.669274	0.389267	1.71932	0.085556	0.18089
FBgn0011260	3116.73	-0.382485	0.152699	-2.50484	0.0122508	0.0432605
FBgn0011272	12182.6	0.278578	0.111044	2.50871	0.0121174	0.0428702
FBgn0011284	22735	0.0135342	0.112485	0.12032	0.90423	0.939802
FBgn0011286	24.7408	-1.11648	0.66188	-1.68683	0.0916364	0.189542
FBgn0011289	2161.45	-0.444707	0.0970596	-4.58179	4.61015e-06	7.61243e-05
FBgn0011290	473.53	-0.637989	0.140639	-4.53637	5.72318e-06	9.12886e-05
FBgn0011291	230.116	-0.233049	0.198559	-1.1737	0.240514	0.380274
FBgn0011297	428.541	-0.697331	0.157963	-4.41452	1.01237e-05	0.000147897
FBgn0011300	860.371	-0.298489	0.265883	-1.12263	0.261594	0.402145
FBgn0011305	683.98	-0.714507	0.188715	-3.78617	0.000152988	0.00140536
FBgn0011327	2337.86	-0.203739	0.119702	-1.70206	0.0887448	0.185458
FBgn0011335	448.532	-0.096524	0.197583	-0.488524	0.625179	0.739134
FBgn0011336	1566.43	0.133572	0.192077	0.69541	0.486798	0.619916
FBgn0011361	1185.07	0.279231	0.126124	2.21394	0.0268328	0.0771977
FBgn0011455	1200.92	-0.22352	0.108336	-2.0632	0.0390935	0.102648
FBgn0011474	2297.05	0.0846796	0.151954	0.557273	0.577341	0.700173
FBgn0011476	218.449	-0.00275351	0.133577	-0.0206137	0.983554	0.989886
FBgn0011481	4584.43	-0.489453	0.289429	-1.6911	0.0908186	0.188417
FBgn0011509	846.571	0.599455	0.15368	3.90067	9.59281e-05	0.000961228
FBgn0011559	2.62086	-4.66426	2.06091	-2.2632	0.0236231	0.0703901
FBgn0011566	317.084	-1.06646	0.384775	-2.77163	0.00557757	0.0237028
FBgn0011570	1339.68	-0.579042	0.11539	-5.01815	5.21718e-07	1.22025e-05
FBgn0011573	2288.08	-0.368304	0.172905	-2.13009	0.0331642	0.0905854
FBgn0011576	14.5734	-0.962452	1.02968	-0.934709	0.349938	0.492138
FBgn0011584	627.377	0.0313033	0.116438	0.268841	0.788052	0.861023
FBgn0011586	2986.79	-0.410285	0.106279	-3.86045	0.000113177	0.00110457
FBgn0011589	2.52548	-3.03187	1.53471	-1.97553	0.0482081	0.119552
FBgn0011591	2.86551	-1.82635	1.85818	-0.982871	0.325671	0.468395
FBgn0011592	1348.38	-0.561012	0.200987	-2.79129	0.00524989	0.0226802
FBgn0011604	3806.49	-0.614402	0.130735	-4.6996	2.60673e-06	4.73809e-05
FBgn0011606	2028.19	-0.602064	0.260867	-2.30794	0.0210025	0.0645351
FBgn0011638	2196.17	-0.581316	0.351103	-1.65569	0.0977854	0.198771
FBgn0011640	2510.43	-0.0876457	0.160455	-0.546233	0.584906	0.706272
FBgn0011642	686.955	-1.73083	0.289066	-5.98764	2.12907e-09	9.93459e-08
FBgn0011648	2389.43	0.115578	0.0973468	1.18728	0.235118	0.374013
FBgn0011653	86.0849	-0.741037	0.281864	-2.62906	0.00856216	0.0330174
FBgn0011655	972.806	0.660621	0.197413	3.3464	0.000818696	0.00547685
FBgn0011656	695.497	0.134706	0.2121	0.635107	0.525359	0.655456
FBgn0011659	378.297	-0.570632	0.360065	-1.5848	0.113011	0.220967
FBgn0011660	1239.85	0.182698	0.200937	0.909228	0.36323	0.505
FBgn0011661	2947.13	0.5464	0.475612	1.14883	0.250624	0.391311
FBgn0011666	1505.55	-0.607638	0.528997	-1.14866	0.250696	0.391329
FBgn0011672	1108.9	-0.0694939	0.18608	-0.373463	0.708804	0.801431
FBgn0011674	184.283	0.0428661	0.441719	0.097044	0.922691	0.952656
FBgn0011692	2712.27	-0.166428	0.122086	-1.36321	0.172818	0.299659
FBgn0011695	4.512	-0.512079	1.2431	-0.411938	0.680385	0.782601
FBgn0011703	5057.58	0.81372	0.174597	4.66056	3.15352e-06	5.58054e-05
FBgn0011704	4974.41	-0.571542	0.250694	-2.27984	0.0226173	0.0680988
FBgn0011705	948.625	0.852851	0.303412	2.81087	0.00494083	0.0216542
FBgn0011706	33.17	-2.26907	0.342586	-6.62336	3.51134e-11	2.45768e-09
FBgn0011708	988.569	-0.422514	0.143566	-2.94299	0.00325058	0.0159369
FBgn0011710	4479.67	-0.65415	0.15368	-4.25657	2.07587e-05	0.000269289
FBgn0011715	1596.32	-0.426696	0.135433	-3.1506	0.00162938	0.00944494
FBgn0011722	3.76549	0.646009	1.29683	0.498144	0.618382	0.734543
FBgn0011723	273.978	-0.895469	0.489976	-1.82758	0.0676129	0.153031
FBgn0011725	2965.63	0.108205	0.201636	0.536634	0.591521	0.711722
FBgn0011726	9247.17	-0.366858	0.12828	-2.85983	0.0042387	0.0192886
FBgn0011737	1558.57	-0.17972	0.159564	-1.12632	0.260031	0.400992
FBgn0011739	1225.72	0.354878	0.282381	1.25674	0.208849	0.343287
FBgn0011740	1271.68	0.516361	0.268173	1.92548	0.0541693	0.13007
FBgn0011741	684.18	-0.387627	0.121634	-3.18683	0.00143841	0.00862034
FBgn0011742	3147.97	0.212037	0.136563	1.55267	0.120503	0.231274
FBgn0011743	4.45856	-2.6985	1.40778	-1.91685	0.0552569	0.131939
FBgn0011745	1049.89	0.359814	0.154623	2.32704	0.0199631	0.0623281
FBgn0011747	6834.48	-0.980501	0.113188	-8.66259	4.61162e-18	1.13822e-15
FBgn0011754	987.753	-0.217638	0.229514	-0.948258	0.342998	0.485655
FBgn0011758	3.17807	-3.93062	2.44962	-1.60458	0.108585	0.214721
FBgn0011760	5829.35	-0.256191	0.303647	-0.843716	0.398828	0.540004
FBgn0011761	20831	-0.0783988	0.273434	-0.286719	0.774327	0.850699
FBgn0011762	610.756	0.116444	0.128243	0.907992	0.363882	0.505655
FBgn0011763	3929.47	-0.267509	0.112118	-2.38597	0.0170342	0.0554543
FBgn0011766	2756.76	0.0152564	0.427318	0.0357026	0.971519	0.982307
FBgn0011768	2048.09	0.230523	0.138063	1.6697	0.0949791	0.194797
FBgn0011769	96.4855	0.84902	0.271698	3.12487	0.00177886	0.010085
FBgn0011770	1281	-0.0406355	0.110082	-0.369139	0.712024	0.803523
FBgn0011771	1338.35	-1.10194	0.3518	-3.13229	0.00173449	0.00990728
FBgn0011774	884.58	0.72492	0.308537	2.34954	0.0187966	0.0593954
FBgn0011785	4702.77	0.260414	0.271181	0.960297	0.336906	0.479854
FBgn0011787	814.812	0.854464	0.117193	7.29111	3.07418e-13	3.23963e-11
FBgn0011802	1654.24	-0.283384	0.379396	-0.746933	0.455104	0.590785
FBgn0011817	2256.35	-0.371611	0.383641	-0.968643	0.332723	0.475558
FBgn0011818	1823.39	-0.160717	0.0865645	-1.85662	0.0633653	0.14638
FBgn0011824	300.947	-0.227578	0.327189	-0.695554	0.486708	0.619885
FBgn0011826	2025.9	0.76733	0.292864	2.62009	0.00879059	0.0336335
FBgn0011828	9.29563	-1.53051	1.21245	-1.26233	0.206831	0.341166
FBgn0011829	2.46691	-2.80594	1.56045	-1.79816	0.0721512	0.160433
FBgn0011836	1952.65	-0.281086	0.110507	-2.54359	0.0109719	0.0397166
FBgn0011837	2390.77	-0.160839	0.52453	-0.306635	0.759121	0.839697
FBgn0011849	2.91292	0.411643	1.11026	0.370762	0.710815	0.80293
FBgn0011878	4.18201	-4.92726	1.54198	-3.19541	0.00139632	0.00840032
FBgn0012034	554.904	1.63539	0.211906	7.7175	1.18631e-14	1.71175e-12
FBgn0012036	2529.93	1.82649	0.322299	5.66708	1.45252e-08	5.56048e-07
FBgn0012037	173.759	-1.1503	0.432933	-2.65699	0.0078842	0.0310918
FBgn0012051	875.938	-0.036957	0.182349	-0.202672	0.839391	0.897373
FBgn0012058	1321.66	0.045937	0.175431	0.261852	0.793436	0.864929
FBgn0013263	2431.39	-0.559995	0.16497	-3.39453	0.000687453	0.00478665
FBgn0013269	6422.01	-0.414643	0.127359	-3.2557	0.00113113	0.00708673
FBgn0013272	1154.11	-1.31565	0.727952	-1.80733	0.0707114	0.157981
FBgn0013275	386.789	-1.61992	0.517457	-3.13054	0.00174482	0.00994815
FBgn0013276	59.9983	-1.78667	0.562932	-3.17386	0.00150427	0.00890128
FBgn0013277	23.1123	-1.02555	0.579225	-1.77056	0.076634	0.166841
FBgn0013278	24.3043	1.82726	0.60461	3.0222	0.00250941	0.013032
FBgn0013279	38.0339	-2.57434	0.614742	-4.18767	2.81827e-05	0.000345073
FBgn0013303	763.907	-0.509452	0.146388	-3.48014	0.000501151	0.00370394
FBgn0013305	1124.71	-0.330441	0.0735009	-4.49574	6.93287e-06	0.000107122
FBgn0013325	12847.8	-0.00445406	0.138471	-0.032166	0.97434	0.984098
FBgn0013334	776.789	-0.383564	0.1181	-3.2478	0.00116299	0.0072696
FBgn0013343	827.472	-0.32641	0.5549	-0.588233	0.556376	0.68266
FBgn0013347	835.625	-0.458596	0.160708	-2.8536	0.00432274	0.01952
FBgn0013432	601.856	0.0967024	0.16861	0.573528	0.566287	0.690754
FBgn0013435	270.256	-0.053624	0.136316	-0.39338	0.694039	0.792282
FBgn0013469	17.6761	-1.59535	0.542374	-2.94143	0.00326704	0.0159758
FBgn0013531	290.433	-0.46973	0.137245	-3.42256	0.000620345	0.00441108
FBgn0013548	1816.16	0.912514	0.23469	3.88818	0.000101	0.0010003
FBgn0013563	656.766	-0.173196	0.154015	-1.12454	0.260785	0.401551
FBgn0013576	2827.77	-0.0549823	0.277437	-0.198179	0.842905	0.900205
FBgn0013717	1510.06	-0.278017	0.117711	-2.36187	0.0181831	0.0580657
FBgn0013718	2375.91	-0.230953	0.122205	-1.88989	0.058773	0.138431
FBgn0013720	644.678	-0.0110227	0.115189	-0.0956922	0.923765	0.953215
FBgn0013725	212.229	-0.43718	0.260875	-1.67583	0.0937725	0.192913
FBgn0013726	3896.13	-0.417968	0.142685	-2.92929	0.00339732	0.0164584
FBgn0013732	2410.09	-0.0282731	0.19771	-0.143003	0.886288	0.928978
FBgn0013733	3425.56	0.0279952	0.296784	0.0943284	0.924848	0.953612
FBgn0013746	1903.93	-0.605413	0.113165	-5.34985	8.80277e-08	2.51711e-06
FBgn0013749	2021.49	-0.266974	0.117857	-2.26524	0.0234982	0.0701345
FBgn0013750	1641.91	-0.171809	0.22263	-0.771725	0.440277	0.578423
FBgn0013753	932.22	-0.509187	0.0982489	-5.18263	2.18782e-07	5.63723e-06
FBgn0013755	771.776	-0.332683	0.294222	-1.13072	0.258172	0.398584
FBgn0013756	11003.9	-0.423567	0.210504	-2.01216	0.0442035	0.112262
FBgn0013759	1239.35	0.186606	0.157586	1.18415	0.236352	0.375528
FBgn0013762	357.278	-0.223566	0.243165	-0.919399	0.357887	0.499646
FBgn0013763	4168.62	-0.207961	0.115508	-1.8004	0.0717972	0.159759
FBgn0013764	3830.15	-0.288948	0.145347	-1.98799	0.0468128	0.117051
FBgn0013765	4109.83	-0.252441	0.0800005	-3.1555	0.00160224	0.00932222
FBgn0013767	3.9654	-1.76414	0.828849	-2.12842	0.0333024	0.0909033
FBgn0013770	5598.05	-0.123731	0.130503	-0.94811	0.343073	0.485688
FBgn0013771	28.1656	-0.977318	1.17864	-0.82919	0.406997	0.547586
FBgn0013772	3.28268	-3.91033	1.73765	-2.25036	0.0244261	0.0718833
FBgn0013773	1432.02	0.173927	0.188962	0.920433	0.357346	0.499263
FBgn0013799	861.047	0.178811	0.242133	0.738483	0.460221	0.595203
FBgn0013810	119.934	0.374297	0.268569	1.39367	0.163417	0.288492
FBgn0013811	27.2218	-0.334964	0.484908	-0.690779	0.489704	0.622856
FBgn0013813	44.8416	-2.65865	1.60964	-1.6517	0.0985961	0.200245
FBgn0013953	19.2019	-0.786831	0.752218	-1.04601	0.295554	0.438469
FBgn0013954	4670.4	-0.443125	0.113535	-3.90299	9.50115e-05	0.000954082
FBgn0013981	3560.33	-0.248975	0.137799	-1.8068	0.0707937	0.158014
FBgn0013983	323.519	-0.438483	0.357784	-1.22555	0.220366	0.356778
FBgn0013987	1704.84	-0.0516545	0.0920542	-0.561131	0.574708	0.697759
FBgn0013995	1470.59	0.286305	0.324326	0.882769	0.377361	0.518878
FBgn0013997	945.688	-0.111586	0.13334	-0.836853	0.402675	0.543299
FBgn0014002	10569.9	-0.487801	0.0974068	-5.00787	5.50363e-07	1.27453e-05
FBgn0014006	1347.58	-0.320402	0.176385	-1.81649	0.0692954	0.155744
FBgn0014007	3840.33	-0.352168	0.173513	-2.02963	0.0423937	0.109024
FBgn0014009	1608.5	-0.460641	0.137936	-3.33954	0.000839173	0.00559389
FBgn0014010	1554.05	-0.499461	0.165541	-3.01715	0.00255161	0.0131832
FBgn0014011	504.468	-0.903173	0.430884	-2.09609	0.0360739	0.0967065
FBgn0014018	664.294	0.476173	0.168863	2.81987	0.00480425	0.0212243
FBgn0014020	2793.88	-0.715627	0.186517	-3.83678	0.000124656	0.00118813
FBgn0014022	369.012	-0.330305	0.289772	-1.13988	0.254337	0.3952
FBgn0014023	354.212	-1.44606	0.481615	-3.00252	0.00267753	0.0136778
FBgn0014024	719.928	0.677246	0.181382	3.73381	0.000188605	0.00168309
FBgn0014026	17879.4	-0.0480129	0.142715	-0.336426	0.73655	0.822589
FBgn0014028	1744.21	0.326089	0.0934173	3.49067	0.00048181	0.00360359
FBgn0014029	1557.55	-0.336872	0.105082	-3.2058	0.00134687	0.00817622
FBgn0014031	11.6577	0.0352614	0.549284	0.0641953	0.948815	0.968222
FBgn0014032	705.634	-0.272486	0.0962291	-2.83163	0.00463108	0.0205755
FBgn0014033	6.14927	-0.969167	1.16718	-0.830347	0.406342	0.546784
FBgn0014037	3754.91	0.504301	0.396498	1.27189	0.203413	0.337129
FBgn0014075	4054.57	-0.125691	0.123836	-1.01498	0.310116	0.452767
FBgn0014092	433.603	-0.419092	0.114839	-3.64938	0.000262873	0.00220133
FBgn0014127	1609.22	0.0767176	0.113515	0.675834	0.499146	0.632634
FBgn0014133	5636.63	0.747688	0.22287	3.35481	0.000794191	0.00533958
FBgn0014135	13.6783	-2.18135	1.52891	-1.42674	0.153656	0.276344
FBgn0014141	1836.84	-0.0407675	0.323737	-0.125928	0.899789	0.936847
FBgn0014143	178.123	-0.951404	0.423179	-2.24823	0.0245615	0.0722071
FBgn0014163	4394.46	-0.485216	0.625026	-0.776313	0.437564	0.575988
FBgn0014179	23.1345	-1.14272	1.09126	-1.04716	0.295028	0.438035
FBgn0014184	5906.61	-1.00628	0.145561	-6.91312	4.74102e-12	3.86661e-10
FBgn0014189	7944.7	-0.320371	0.111342	-2.87735	0.00401025	0.0185647
FBgn0014269	2090.04	-0.583628	0.12954	-4.5054	6.62488e-06	0.000103043
FBgn0014340	4056.52	-0.226485	0.165764	-1.36631	0.171843	0.298692
FBgn0014342	79.9073	-1.18069	0.365504	-3.2303	0.00123661	0.00764547
FBgn0014343	15.6843	-1.48688	0.774674	-1.91936	0.0549384	0.131446
FBgn0014366	1579.35	-0.527481	0.150685	-3.50056	0.000464284	0.00350605
FBgn0014368	4.25013	-1.61214	1.325	-1.21671	0.223716	0.360582
FBgn0014380	10.0552	-1.51873	1.00647	-1.50896	0.131308	0.246065
FBgn0014388	58.58	-1.41453	0.818554	-1.72808	0.0839738	0.178268
FBgn0014391	1265.57	0.256422	0.138651	1.84941	0.0643985	0.147893
FBgn0014395	34.005	0.494718	0.399369	1.23875	0.215438	0.35098
FBgn0014411	1735.18	-0.0790222	0.120958	-0.653302	0.513562	0.644892
FBgn0014417	786.785	0.633977	0.204103	3.10616	0.00189533	0.0106047
FBgn0014427	674.696	0.549517	0.271441	2.02445	0.0429243	0.109936
FBgn0014455	2318.53	0.717834	0.171913	4.17557	2.97242e-05	0.000361587
FBgn0014466	6.95394	-1.68068	2.13533	-0.787083	0.431233	0.569172
FBgn0014469	674.582	-0.170257	0.201861	-0.843436	0.398984	0.54006
FBgn0014857	3283.06	-0.58815	0.145792	-4.03416	5.47972e-05	0.000604639
FBgn0014861	3009.12	0.224806	0.132213	1.70033	0.0890689	0.185887
FBgn0014863	64.2325	-0.758984	0.536203	-1.41548	0.156928	0.280401
FBgn0014868	1924.01	-0.070731	0.147595	-0.479223	0.63178	0.74437
FBgn0014869	1909.89	0.921264	0.227512	4.0493	5.13711e-05	0.0005729
FBgn0014870	911.208	0.0102775	0.271804	0.0378124	0.969837	0.981241
FBgn0014877	754.016	-0.375454	0.259428	-1.44724	0.147829	0.269117
FBgn0014879	2941.83	-0.813281	0.150169	-5.41576	6.10286e-08	1.90162e-06
FBgn0014903	5.27418	-1.94221	0.992955	-1.95599	0.0504658	0.123607
FBgn0014906	1572.42	0.126586	0.147722	0.856919	0.391489	0.532883
FBgn0014930	236.877	0.256269	0.159421	1.60751	0.107943	0.213812
FBgn0014931	391.014	-0.411817	0.171515	-2.40106	0.0163477	0.0536476
FBgn0015000	655.519	-0.764837	0.315879	-2.4213	0.0154653	0.0515821
FBgn0015019	3867.3	0.375277	0.122398	3.06604	0.00216913	0.0116902
FBgn0015024	4141.07	-0.339614	0.510472	-0.665295	0.505862	0.638213
FBgn0015025	163.128	-0.143214	0.290071	-0.493722	0.621503	0.736832
FBgn0015031	1361.71	-0.414846	0.130798	-3.17166	0.0015157	0.0089407
FBgn0015036	34.7588	-0.534724	0.452041	-1.18291	0.236844	0.376056
FBgn0015037	16.3987	-0.860657	1.69029	-0.509176	0.610629	0.728081
FBgn0015075	603.895	0.128888	0.246096	0.523731	0.600466	0.719439
FBgn0015218	5151.06	0.399839	0.130089	3.07359	0.00211503	0.0114466
FBgn0015221	3248.31	-0.318896	0.105128	-3.03341	0.00241805	0.0126627
FBgn0015222	4941.11	-0.501752	0.0944042	-5.31493	1.06699e-07	2.97836e-06
FBgn0015229	630.394	0.62546	0.463947	1.34813	0.177618	0.305497
FBgn0015239	1000.18	0.6874	0.325987	2.10867	0.0349731	0.0944737
FBgn0015240	706.7	-0.287838	0.33497	-0.859295	0.390178	0.531746
FBgn0015245	6653.45	1.05778	0.258311	4.09499	4.22183e-05	0.000490057
FBgn0015247	1390.85	0.181323	0.133759	1.3556	0.175226	0.302951
FBgn0015268	8195.92	0.00812024	0.0949472	0.0855237	0.931845	0.957364
FBgn0015269	1901.12	0.0986967	0.212141	0.465241	0.641759	0.75257
FBgn0015270	670.82	-0.433035	0.470922	-0.919548	0.357809	0.499612
FBgn0015271	650.028	0.114696	0.174732	0.656414	0.511558	0.643247
FBgn0015277	304.582	-1.48952	0.571488	-2.60639	0.00915011	0.0345595
FBgn0015278	2805.17	0.0174098	0.147043	0.1184	0.905751	0.94107
FBgn0015279	1383.06	0.326682	0.152391	2.14372	0.0320557	0.0884787
FBgn0015282	2943.72	0.136554	0.166277	0.82124	0.411509	0.552232
FBgn0015283	2104.7	0.23749	0.164583	1.44299	0.149025	0.27061
FBgn0015286	1598.75	-0.117413	0.345481	-0.339854	0.733967	0.820388
FBgn0015288	10278.4	0.217811	0.143467	1.5182	0.128964	0.242882
FBgn0015295	1117	0.19054	0.171232	1.11276	0.265812	0.407095
FBgn0015296	372.26	-0.0860897	0.259721	-0.331469	0.74029	0.825488
FBgn0015298	221.325	0.0202761	0.190927	0.106198	0.915425	0.947657
FBgn0015299	497.819	0.585192	0.232441	2.51759	0.011816	0.0420101
FBgn0015316	11.3166	-0.975967	0.645866	-1.5111	0.130763	0.245603
FBgn0015320	2505.76	-0.552154	0.0984834	-5.60657	2.06372e-08	7.38763e-07
FBgn0015321	2882.14	0.0967792	0.14088	0.686964	0.492105	0.625401
FBgn0015331	186.499	0.728955	0.296416	2.45923	0.0139237	0.0476955
FBgn0015338	775.974	0.136284	0.109056	1.24966	0.211422	0.346363
FBgn0015351	200.954	-0.7688	0.276208	-2.78341	0.00537909	0.0231424
FBgn0015359	591.944	0.432369	0.14034	3.08086	0.00206402	0.0112943
FBgn0015360	2705.38	0.132904	0.121863	1.0906	0.275448	0.417288
FBgn0015371	2945.86	-0.705992	0.200814	-3.51565	0.000438678	0.00336141
FBgn0015372	528.078	-0.304763	0.144655	-2.10682	0.0351332	0.0947151
FBgn0015376	481.518	-0.997322	0.43293	-2.30366	0.0212419	0.0650647
FBgn0015379	688.98	-0.0395263	0.120229	-0.328758	0.742339	0.826986
FBgn0015380	98.6953	-2.36089	1.19254	-1.97971	0.0477358	0.118863
FBgn0015391	4983.97	-0.570788	0.162248	-3.51799	0.000434829	0.0033401
FBgn0015393	2014.34	-0.950134	0.383151	-2.47979	0.0131459	0.045631
FBgn0015396	4290.47	-0.585031	0.283817	-2.0613	0.0392747	0.103066
FBgn0015399	101.29	-1.25114	0.605654	-2.06577	0.0388504	0.102095
FBgn0015402	1660.57	-0.0532343	0.125092	-0.42556	0.670429	0.77449
FBgn0015477	6216.18	-0.270982	0.162961	-1.66287	0.0963384	0.196632
FBgn0015509	10509.7	-0.483389	0.0697128	-6.934	4.09109e-12	3.36582e-10
FBgn0015513	2252.52	-1.16704	0.461197	-2.53045	0.0113917	0.0409204
FBgn0015520	1294.95	-0.0440102	0.106031	-0.415068	0.678092	0.780885
FBgn0015521	6001.47	-0.301324	0.154581	-1.9493	0.0512592	0.124905
FBgn0015522	818.648	0.690079	0.404017	1.70805	0.0876277	0.183902
FBgn0015527	2333.99	-0.0408489	0.129026	-0.316594	0.751552	0.833882
FBgn0015543	7.74316	-0.331348	0.541809	-0.61156	0.540829	0.669894
FBgn0015544	703.242	0.318498	0.236914	1.34436	0.178831	0.306965
FBgn0015546	1783.22	0.156604	0.0984529	1.59065	0.111689	0.218874
FBgn0015550	4.30836	1.23769	0.826178	1.49809	0.13411	0.250429
FBgn0015553	1775.03	0.0442125	0.202592	0.218234	0.827247	0.88956
FBgn0015558	278.262	-0.575416	0.439337	-1.30974	0.190285	0.321269
FBgn0015568	560.153	0.690012	0.217142	3.17771	0.00148446	0.00883365
FBgn0015569	93.2783	0.591697	0.538671	1.09844	0.272013	0.413475
FBgn0015570	11.9163	0.353726	0.437136	0.809189	0.418407	0.55742
FBgn0015571	241.44	0.405721	0.23634	1.71669	0.0860366	0.181457
FBgn0015572	2.4014	-0.639318	1.57666	-0.405489	0.685118	0.785721
FBgn0015574	12.98	0.253333	0.743654	0.34066	0.73336	0.819905
FBgn0015575	2.78398	0.880424	1.53942	0.57192	0.567376	0.691543
FBgn0015582	392.982	-0.102166	0.203305	-0.502525	0.615298	0.731881
FBgn0015589	2144.55	0.639101	0.28295	2.25871	0.0239016	0.0708736
FBgn0015600	2405.73	-0.499915	0.315632	-1.58385	0.113227	0.221195
FBgn0015602	1433.34	-0.183887	0.0992261	-1.85321	0.0638522	0.146926
FBgn0015609	263.466	-1.17738	1.0362	-1.13625	0.25585	0.39637
FBgn0015614	1354.11	0.56947	0.25788	2.20827	0.0272252	0.0780873
FBgn0015615	1732.49	-0.819676	0.286611	-2.85989	0.00423785	0.0192886
FBgn0015618	311.205	-1.15076	0.372122	-3.09242	0.0019853	0.0109724
FBgn0015621	704.273	0.0906982	0.196549	0.461453	0.644474	0.754811
FBgn0015622	2466.66	-0.250372	0.144366	-1.73428	0.0828683	0.176762
FBgn0015623	3924.27	0.156284	0.136485	1.14507	0.252181	0.392891
FBgn0015625	7031.05	-0.544119	0.126862	-4.28906	1.79428e-05	0.000236688
FBgn0015663	25.5955	-0.1907	0.547963	-0.348017	0.727827	0.815881
FBgn0015664	2592.5	-0.495345	0.112699	-4.39529	1.10626e-05	0.000158649
FBgn0015714	104.361	-0.847711	0.432588	-1.95963	0.0500393	0.122858
FBgn0015721	27.7916	-1.39998	0.860781	-1.62641	0.103863	0.207969
FBgn0015737	2349.57	-0.225616	0.125498	-1.79777	0.072214	0.160535
FBgn0015754	2967.11	-0.0850519	0.0857838	-0.991468	0.321457	0.464437
FBgn0015756	14783.7	-0.189454	0.143082	-1.32409	0.185472	0.315669
FBgn0015765	301.554	1.01123	0.279854	3.61344	0.000302166	0.00246222
FBgn0015772	1474.95	0.103864	0.193648	0.536356	0.591712	0.711804
FBgn0015773	258.012	-0.919999	0.62072	-1.48215	0.138301	0.2564
FBgn0015774	39.2479	-1.67156	1.0615	-1.57472	0.115322	0.224492
FBgn0015776	3438.48	0.594195	0.276977	2.14528	0.0319302	0.0882465
FBgn0015777	24.7904	-2.19871	0.796203	-2.7615	0.00575364	0.0242846
FBgn0015778	5674.71	0.456038	0.348872	1.30718	0.191153	0.322334
FBgn0015781	302.845	-0.485899	0.250473	-1.93993	0.0523887	0.12697
FBgn0015789	3684.74	-0.221587	0.109974	-2.0149	0.0439146	0.111801
FBgn0015790	3130.18	-0.279174	0.111143	-2.51183	0.0120107	0.0425089
FBgn0015791	555.286	0.127277	0.194113	0.655686	0.512026	0.643653
FBgn0015793	142.029	-0.0863651	0.404798	-0.213354	0.831051	0.891717
FBgn0015794	226.33	0.0316205	0.328301	0.0963156	0.92327	0.952938
FBgn0015795	847.897	0.00540284	0.170792	0.0316341	0.974764	0.98442
FBgn0015797	601.091	-0.50201	0.235423	-2.13238	0.0329757	0.0902405
FBgn0015799	2397.7	0.501231	0.197622	2.53631	0.0112026	0.0403803
FBgn0015801	17.2672	-1.18435	0.661684	-1.7899	0.0734695	0.162211
FBgn0015803	1492.34	-0.422903	0.135212	-3.1277	0.00176182	0.0100207
FBgn0015805	5669.43	-0.50201	0.116748	-4.29994	1.70846e-05	0.000226933
FBgn0015808	416.262	-0.741792	0.235612	-3.14837	0.00164185	0.0094938
FBgn0015818	512.231	0.156969	0.209379	0.749689	0.453442	0.588872
FBgn0015828	1125.73	0.123234	0.120921	1.01913	0.30814	0.451256
FBgn0015829	358.715	-0.502862	0.123392	-4.07533	4.59493e-05	0.000524281
FBgn0015831	21.7416	-0.818279	0.641123	-1.27632	0.201842	0.33547
FBgn0015834	5032.26	-0.136223	0.0972509	-1.40074	0.161292	0.28602
FBgn0015838	964.213	0.323795	0.126706	2.55549	0.0106039	0.0387062
FBgn0015903	2859.51	0.138682	0.135324	1.02482	0.305449	0.448427
FBgn0015905	592.661	0.0641659	0.16682	0.384642	0.700503	0.796654
FBgn0015924	2138.56	0.427641	0.271868	1.57297	0.115726	0.224951
FBgn0015925	2580.97	-0.0952341	0.0968744	-0.983068	0.325574	0.468337
FBgn0015926	2748.66	-0.400872	0.0900683	-4.45076	8.55688e-06	0.000128203
FBgn0015929	2966.08	0.261133	0.230006	1.13533	0.256237	0.396771
FBgn0015946	3.38402	-1.67242	1.19968	-1.39406	0.1633	0.288473
FBgn0015949	7119.07	-0.517697	0.138197	-3.74609	0.000179611	0.00162134
FBgn0016031	1278.23	0.0281947	0.2495	0.113005	0.910027	0.94384
FBgn0016034	3358.74	-0.116077	0.0964344	-1.20369	0.22871	0.366679
FBgn0016036	35.8079	1.47412	0.509089	2.8956	0.00378433	0.0177377
FBgn0016038	603.316	-0.0467933	0.19429	-0.240843	0.809677	0.877205
FBgn0016041	3476.83	0.309798	0.230197	1.3458	0.178368	0.30645
FBgn0016053	3019.32	0.0916837	0.238366	0.384635	0.700508	0.796654
FBgn0016054	820.041	-0.19366	0.170043	-1.13889	0.254751	0.39558
FBgn0016059	4453.15	-0.185797	0.127097	-1.46185	0.143781	0.26425
FBgn0016061	11.4747	-1.89985	0.646878	-2.93695	0.00331463	0.0161244
FBgn0016070	27039.9	0.442763	0.270098	1.63927	0.101158	0.204254
FBgn0016075	2.34843	5.74187	3.84245	1.49433	0.135091	0.251842
FBgn0016076	2.98917	0.124378	1.451	0.0857193	0.93169	0.957309
FBgn0016078	417.843	0.880465	0.100237	8.78382	1.58009e-18	4.23418e-16
FBgn0016080	135.548	-0.214545	0.252751	-0.84884	0.395971	0.537376
FBgn0016081	2083.83	-0.190852	0.295825	-0.645152	0.518829	0.649592
FBgn0016119	1564.63	-0.320032	0.17888	-1.78909	0.0736003	0.162308
FBgn0016120	1938.03	-0.101968	0.113847	-0.89566	0.370434	0.51228
FBgn0016122	1013.84	-0.335625	0.169725	-1.97746	0.0479893	0.119293
FBgn0016123	7.51874	-0.547733	0.830453	-0.65956	0.509536	0.64121
FBgn0016126	946.947	-0.893564	0.158846	-5.62535	1.85137e-08	6.73024e-07
FBgn0016131	572.706	-0.356259	0.161858	-2.20106	0.0277315	0.079104
FBgn0016641	1441.14	0.470026	0.226525	2.07494	0.0379918	0.10033
FBgn0016650	2.28644	0.134206	1.3869	0.0967672	0.922911	0.952778
FBgn0016672	550.055	0.128833	0.174773	0.737147	0.461033	0.595761
FBgn0016684	9.94047	-1.53209	0.817035	-1.87518	0.0607681	0.142024
FBgn0016685	6413.89	-0.186173	0.106715	-1.74458	0.0810585	0.17389
FBgn0016687	1985.55	0.206728	0.152323	1.35716	0.174729	0.302415
FBgn0016691	2812.63	-0.229675	0.143715	-1.59813	0.110013	0.216768
FBgn0016693	750.903	0.903129	0.309564	2.91743	0.00352933	0.0168714
FBgn0016694	62.6557	1.33923	0.424668	3.15359	0.00161275	0.00936595
FBgn0016696	3499.44	0.0074844	0.164279	0.0455592	0.963662	0.977031
FBgn0016697	3588.89	-0.290594	0.122006	-2.3818	0.0172281	0.0558529
FBgn0016698	481.511	0.0563312	0.115799	0.486458	0.626643	0.740212
FBgn0016701	800.418	-0.240322	0.153111	-1.5696	0.116509	0.225893
FBgn0016715	24.814	1.47347	0.400413	3.67987	0.000233353	0.00199691
FBgn0016726	6676.41	-0.541472	0.161088	-3.36134	0.000775663	0.00524131
FBgn0016754	413.63	-0.712218	0.355376	-2.00413	0.0450565	0.113935
FBgn0016756	6411.44	-0.366715	0.169739	-2.16047	0.0307362	0.0857706
FBgn0016762	134.872	-0.818081	0.40006	-2.0449	0.040865	0.106023
FBgn0016794	1783.85	0.288195	0.210745	1.36751	0.171466	0.29842
FBgn0016797	405.434	-1.16291	0.492481	-2.36134	0.0182092	0.0581094
FBgn0016917	6281.44	-0.127153	0.0913965	-1.39123	0.164157	0.289403
FBgn0016920	13.4014	-7.38817	1.38297	-5.34225	9.18001e-08	2.60119e-06
FBgn0016926	1234.43	-1.87927	0.416358	-4.5136	6.37372e-06	9.99651e-05
FBgn0016930	1200.19	-0.627445	0.201064	-3.12062	0.0018047	0.0101944
FBgn0016970	212.255	-0.116633	0.236433	-0.493303	0.621798	0.736902
FBgn0016974	43.525	0.13095	0.369324	0.354568	0.722913	0.812584
FBgn0016975	12.4629	-1.06421	0.606827	-1.75374	0.0794759	0.171161
FBgn0016976	12.4629	-1.06421	0.606827	-1.75374	0.0794759	0.171161
FBgn0016977	11433.8	-0.0179485	0.338122	-0.0530827	0.957666	0.972809
FBgn0016978	1290.36	-0.105501	0.183408	-0.575224	0.56514	0.689623
FBgn0016983	5555.98	-0.41527	0.0937148	-4.43121	9.37048e-06	0.000138621
FBgn0016984	1807.62	-0.782732	0.284417	-2.75205	0.00592227	0.0248635
FBgn0017414	267.08	0.388266	0.231421	1.67775	0.0933961	0.192435
FBgn0017418	1382.39	-0.482692	0.434438	-1.11107	0.266537	0.407672
FBgn0017429	403.387	-0.356197	0.359867	-0.989804	0.32227	0.465297
FBgn0017430	605.254	-0.0879126	0.11638	-0.755395	0.450012	0.586285
FBgn0017448	283.5	0.585057	0.267497	2.18716	0.0287309	0.0812139
FBgn0017457	2063.27	-0.379894	0.148842	-2.55233	0.0107004	0.0389591
FBgn0017482	11.9239	-1.12478	0.875745	-1.28437	0.199014	0.33189
FBgn0017545	31468.8	-0.38147	0.110188	-3.46201	0.000536164	0.00391642
FBgn0017550	1828.45	0.366872	0.118151	3.1051	0.00190217	0.0106256
FBgn0017551	889.655	0.0376021	0.293255	0.128223	0.897972	0.935683
FBgn0017558	1216.38	0.31547	0.163134	1.93381	0.053137	0.12838
FBgn0017561	1107.54	0.0622882	0.430274	0.144764	0.884897	0.928366
FBgn0017566	1904.99	0.389229	0.168077	2.31579	0.0205699	0.0635997
FBgn0017567	838.529	0.217595	0.0787982	2.76142	0.00575505	0.0242846
FBgn0017572	969.863	-0.312116	0.172826	-1.80595	0.0709255	0.158151
FBgn0017577	2980.99	0.375244	0.168564	2.22612	0.0260064	0.0755153
FBgn0017578	393.979	-0.928216	0.241388	-3.84533	0.000120392	0.00116288
FBgn0017579	14095	0.0585277	0.137783	0.424782	0.670996	0.774937
FBgn0017581	10034.5	-0.102401	0.316816	-0.323218	0.74653	0.830078
FBgn0017590	2.27224	-1.38253	2.29386	-0.602707	0.546703	0.67432
FBgn0019624	1757.27	-0.0737635	0.125859	-0.586081	0.557821	0.683538
FBgn0019637	1590.5	-0.270057	0.136061	-1.98482	0.0471641	0.117709
FBgn0019644	2294.3	-0.159605	0.15007	-1.06353	0.287539	0.430048
FBgn0019650	27.8362	-1.96303	0.559907	-3.506	0.000454903	0.00345749
FBgn0019660	14.8728	-1.39283	0.579835	-2.40212	0.0163004	0.0535534
FBgn0019661	5262.47	-1.13059	0.363997	-3.10603	0.00189616	0.0106047
FBgn0019662	520.593	-0.0646467	0.17323	-0.373185	0.709011	0.801568
FBgn0019686	5142.75	0.10956	0.166041	0.659839	0.509357	0.641146
FBgn0019830	1224.51	-0.199405	0.102956	-1.93681	0.0527691	0.127689
FBgn0019890	1650.08	-0.942265	0.215418	-4.37412	1.21921e-05	0.000172733
FBgn0019925	1628.41	0.19815	0.195313	1.01453	0.310332	0.453012
FBgn0019932	888.661	-0.411992	0.179052	-2.30097	0.0213934	0.0653367
FBgn0019936	13303.6	-0.208664	0.116968	-1.78394	0.0744332	0.163523
FBgn0019938	1630.63	0.027605	0.216534	0.127486	0.898556	0.935979
FBgn0019949	706.038	-0.311607	0.1317	-2.36603	0.01798	0.0575543
FBgn0019952	2.58347	1.53965	1.31986	1.16652	0.243404	0.383483
FBgn0019957	1688.19	-0.584477	0.161946	-3.60908	0.00030728	0.00248875
FBgn0019960	1604.42	-0.17017	0.0743603	-2.28845	0.0221113	0.0670271
FBgn0019968	2660.67	-0.77326	0.403186	-1.91788	0.0551267	0.131728
FBgn0019972	1515.9	-0.322464	0.123722	-2.60635	0.00915123	0.0345595
FBgn0019982	430.753	0.588702	0.172074	3.42122	0.000623403	0.00442277
FBgn0019985	56.1777	-1.1337	0.337877	-3.35537	0.000792595	0.00533267
FBgn0019990	1953.48	0.19486	0.147543	1.3207	0.1866	0.316535
FBgn0020018	614.89	0.192601	0.164847	1.16836	0.242661	0.3827
FBgn0020224	2180.97	-0.191254	0.178817	-1.06955	0.284821	0.42711
FBgn0020235	3010.11	0.904192	0.104061	8.68904	3.65524e-18	9.26554e-16
FBgn0020236	2193.29	0.139262	0.178749	0.779095	0.435924	0.574232
FBgn0020238	10843.3	-0.410239	0.155578	-2.63687	0.00836754	0.0324562
FBgn0020248	1299.7	0.194901	0.363542	0.536118	0.591877	0.711875
FBgn0020249	766.749	-0.081992	0.155823	-0.526188	0.598758	0.717759
FBgn0020251	1246.54	-0.691407	0.25445	-2.71726	0.0065824	0.0270376
FBgn0020255	14650.7	-0.465299	0.086877	-5.35583	8.51635e-08	2.46527e-06
FBgn0020257	2679.94	-0.874106	0.2816	-3.10407	0.0019088	0.01065
FBgn0020261	1770.23	0.537496	0.205362	2.61731	0.00886251	0.0338305
FBgn0020270	998.133	0.182125	0.110391	1.64982	0.0989798	0.200851
FBgn0020272	465.444	0.0675848	0.176713	0.382456	0.702123	0.79716
FBgn0020278	1255.59	-0.240175	0.186258	-1.28948	0.197233	0.329722
FBgn0020279	7978.33	0.30924	0.298805	1.03492	0.300705	0.443515
FBgn0020294	11.4886	-1.34592	0.865352	-1.55535	0.119864	0.230367
FBgn0020299	244.011	-1.26131	1.25007	-1.00899	0.312979	0.45567
FBgn0020300	628.379	-1.39941	0.228324	-6.12904	8.84097e-10	4.53112e-08
FBgn0020304	1742.35	-0.306498	0.171818	-1.78385	0.0744474	0.163523
FBgn0020305	598.062	-0.250753	0.0950704	-2.63755	0.00835067	0.0324045
FBgn0020306	17605.7	0.333127	0.233408	1.42723	0.153514	0.276142
FBgn0020307	4.99602	-1.39586	1.73295	-0.805479	0.420543	0.559076
FBgn0020309	1435.13	1.24574	0.252119	4.94106	7.76973e-07	1.69866e-05
FBgn0020312	822.753	-0.411383	0.283675	-1.45019	0.147006	0.268139
FBgn0020369	2736.53	0.782753	0.153514	5.0989	3.41625e-07	8.30078e-06
FBgn0020370	6872.02	-0.372587	0.110457	-3.37315	0.000743143	0.00507643
FBgn0020372	4.944	-0.452015	1.10174	-0.410273	0.681606	0.783237
FBgn0020377	733.086	-1.59527	0.53177	-2.99992	0.00270049	0.0137652
FBgn0020379	312.362	0.965788	0.345004	2.79935	0.0051205	0.0222339
FBgn0020381	186.663	0.099023	0.179024	0.553128	0.580176	0.702216
FBgn0020385	797.946	-0.356146	0.119992	-2.96809	0.00299659	0.0149178
FBgn0020386	4493.72	-0.228573	0.202121	-1.13088	0.258108	0.39855
FBgn0020388	1559.08	-0.297436	0.270582	-1.09924	0.271662	0.413153
FBgn0020389	372.015	-1.24174	0.464558	-2.67295	0.00751869	0.0300459
FBgn0020391	23.8863	-0.183593	0.495522	-0.370505	0.711006	0.802953
FBgn0020392	2791.91	-0.147492	0.0683066	-2.15927	0.0308296	0.0859289
FBgn0020407	616.074	-0.23934	0.0913061	-2.6213	0.0087596	0.0335606
FBgn0020412	2093.46	-0.0193127	0.321898	-0.0599962	0.952159	0.970148
FBgn0020414	8.34752	-2.82001	0.831045	-3.39333	0.000690474	0.00480412
FBgn0020415	161.108	-0.978648	0.333046	-2.93848	0.00329827	0.0160866
FBgn0020429	10.7474	-0.318209	0.951401	-0.334464	0.738029	0.823457
FBgn0020440	1607.45	0.0367798	0.138719	0.26514	0.790902	0.862844
FBgn0020443	5063.47	0.25493	0.142477	1.78927	0.0735706	0.162286
FBgn0020445	1602.02	0.278355	0.352869	0.788833	0.43021	0.568263
FBgn0020493	27.1907	1.53399	0.585506	2.61995	0.00879435	0.0336335
FBgn0020496	6093.08	-0.450893	0.252301	-1.78713	0.0739172	0.162816
FBgn0020497	7019.74	-0.399975	0.106199	-3.76628	0.000165698	0.00151028
FBgn0020503	1221.39	0.443903	0.50614	0.877036	0.380467	0.521579
FBgn0020510	1528.8	-0.218786	0.0827614	-2.64358	0.00820348	0.0319387
FBgn0020513	1112.28	1.92104	0.228872	8.39351	4.71837e-17	1.05366e-14
FBgn0020521	10.3285	-0.817748	1.29804	-0.629989	0.528702	0.658485
FBgn0020545	1127.24	-0.277519	0.127535	-2.17603	0.0295533	0.083038
FBgn0020546	152.605	-1.36389	0.632097	-2.15773	0.030949	0.0862361
FBgn0020556	109.171	-1.11722	0.721279	-1.54895	0.121395	0.23255
FBgn0020616	1157.17	-1.20554	0.342054	-3.52443	0.0004244	0.00327609
FBgn0020618	15989.5	0.130142	0.0966204	1.34694	0.178	0.305945
FBgn0020620	1506.12	-0.171665	0.103377	-1.66058	0.0967981	0.197112
FBgn0020621	3044.34	-0.217383	0.16701	-1.30162	0.193048	0.324654
FBgn0020622	2368.55	-0.418663	0.3072	-1.36284	0.172934	0.299806
FBgn0020626	1977.18	0.55272	0.230888	2.39389	0.016671	0.0544418
FBgn0020633	5061.49	-0.394551	0.127703	-3.0896	0.00200429	0.0110383
FBgn0020647	1027.97	0.416621	0.216717	1.92242	0.0545528	0.13079
FBgn0020653	4696.1	0.363075	0.184541	1.96745	0.0491311	0.121231
FBgn0020655	1557.32	-0.230664	0.121489	-1.89864	0.0576117	0.136175
FBgn0020660	4191.6	-0.686615	0.163522	-4.1989	2.6821e-05	0.000331428
FBgn0020762	11.9926	-2.10671	1.20436	-1.74923	0.0802504	0.172472
FBgn0020764	421.979	0.283023	0.310239	0.912277	0.361623	0.503363
FBgn0020767	836.592	-0.0499795	0.206638	-0.24187	0.808881	0.876747
FBgn0020887	1023.4	-0.468032	0.286661	-1.6327	0.102531	0.20583
FBgn0020908	20.2375	2.75684	0.398951	6.91023	4.83878e-12	3.91232e-10
FBgn0020909	886.371	0.213514	0.135238	1.5788	0.114382	0.22294
FBgn0020910	26812.5	0.393361	0.0973109	4.04231	5.29278e-05	0.000587467
FBgn0020912	44.2953	-2.00439	0.63871	-3.13818	0.00169998	0.00974602
FBgn0020930	481.271	-0.681421	0.10974	-6.20944	5.31751e-10	3.00439e-08
FBgn0021750	330.91	0.745389	0.241646	3.08463	0.00203805	0.0111914
FBgn0021760	4210.23	-0.092722	0.124676	-0.743702	0.457057	0.592418
FBgn0021761	2983.23	0.53202	0.210831	2.52344	0.0116212	0.0415855
FBgn0021764	4789.11	-0.337073	0.214992	-1.56784	0.116919	0.226332
FBgn0021765	2586.47	0.740147	0.148762	4.97536	6.51254e-07	1.46002e-05
FBgn0021768	819.931	0.12708	0.124455	1.02109	0.30721	0.450276
FBgn0021776	1972.62	-1.09824	0.513128	-2.14028	0.0323324	0.0889729
FBgn0021795	627.08	-0.768722	0.36005	-2.13504	0.0327575	0.0897254
FBgn0021796	2387.01	0.640348	0.238562	2.6842	0.00727042	0.0293314
FBgn0021800	540.508	0.622524	0.371316	1.67654	0.0936333	0.192754
FBgn0021814	332.426	0.07807	0.197875	0.394542	0.693181	0.791856
FBgn0021818	2320.27	-0.134258	0.157775	-0.850945	0.3948	0.536098
FBgn0021825	921.37	-0.34254	0.111848	-3.06254	0.00219465	0.0117909
FBgn0021847	1013.45	-0.684444	0.234815	-2.91482	0.00355894	0.0169696
FBgn0021856	525.65	-0.10484	0.119546	-0.876988	0.380493	0.521579
FBgn0021872	1433.44	-0.138036	0.157098	-0.878663	0.379584	0.520786
FBgn0021874	202.404	-0.708868	0.412508	-1.71843	0.0857174	0.18115
FBgn0021875	121.303	-1.22574	0.550726	-2.22569	0.0260351	0.075575
FBgn0021895	1897.26	-0.714545	0.208678	-3.42416	0.000616709	0.00439523
FBgn0021906	1473.89	-0.094227	0.128413	-0.733783	0.463081	0.597748
FBgn0021944	346.758	0.41296	0.264838	1.55929	0.118927	0.229038
FBgn0021967	1051.24	0.0837804	0.12199	0.686783	0.49222	0.625461
FBgn0021979	1635.87	-0.39685	0.12302	-3.22589	0.00125582	0.00773367
FBgn0021995	1629.27	-0.259743	0.144939	-1.79208	0.07312	0.161648
FBgn0022023	3612.61	-0.128582	0.118755	-1.08275	0.278921	0.420647
FBgn0022027	304.888	0.376199	0.143902	2.61427	0.00894171	0.0340497
FBgn0022029	1211.3	-0.195214	0.0865668	-2.25507	0.0241291	0.0712778
FBgn0022069	2493.26	-0.00901187	0.159752	-0.0564116	0.955014	0.97124
FBgn0022097	1279.05	0.696213	0.197238	3.52982	0.000415847	0.00322067
FBgn0022153	1384.46	-0.704395	0.348655	-2.02032	0.0433502	0.110755
FBgn0022160	51.0049	-0.501062	0.321097	-1.56047	0.11865	0.228645
FBgn0022213	4355.79	0.229048	0.212056	1.08013	0.280084	0.421791
FBgn0022224	299.918	-0.47524	0.18181	-2.61395	0.00895034	0.0340549
FBgn0022238	1751.82	-0.879841	0.37951	-2.31836	0.0204298	0.0633215
FBgn0022288	1425.15	0.0886272	0.0757214	1.17044	0.241824	0.381637
FBgn0022338	2905.12	-0.0389736	0.0881392	-0.442183	0.658357	0.765916
FBgn0022343	991.666	-0.164585	0.24968	-0.659185	0.509777	0.641341
FBgn0022344	334.628	0.476985	0.293376	1.62585	0.103982	0.208119
FBgn0022349	2623.11	-0.442047	0.181165	-2.44003	0.014686	0.0494578
FBgn0022355	34.167	6.03878	2.5942	2.3278	0.0199227	0.0622229
FBgn0022359	245.479	0.924172	0.271878	3.39921	0.000675801	0.00472305
FBgn0022361	494.457	-0.915771	0.139566	-6.56155	5.32509e-11	3.59309e-09
FBgn0022382	600.812	0.607694	0.371062	1.63772	0.101481	0.204622
FBgn0022699	852.055	-0.253956	0.128858	-1.97082	0.048744	0.12053
FBgn0022702	557.497	-0.241294	0.315679	-0.764364	0.44465	0.581723
FBgn0022709	116.695	-0.258631	0.212107	-1.21934	0.222715	0.359278
FBgn0022710	153.398	1.00971	0.406536	2.48369	0.0130028	0.0452182
FBgn0022724	467.966	0.663688	0.150147	4.42026	9.8583e-06	0.000144696
FBgn0022740	10.7205	-0.535581	1.06105	-0.504765	0.613724	0.730657
FBgn0022764	8982.57	0.148477	0.18703	0.793868	0.427273	0.566015
FBgn0022768	2467.91	0.631701	0.25959	2.43346	0.0149553	0.0501846
FBgn0022770	2.28178	-1.07381	1.66993	-0.643024	0.520208	0.651059
FBgn0022772	2741.91	0.161426	0.180404	0.894806	0.370891	0.512524
FBgn0022786	929.933	0.534542	0.236206	2.26304	0.0236335	0.0703901
FBgn0022787	1273.8	-0.363828	0.195609	-1.85997	0.0628892	0.145495
FBgn0022800	10.2215	-1.90957	1.3668	-1.39711	0.162381	0.28757
FBgn0022893	22036.8	-0.865439	0.196898	-4.39536	1.1059e-05	0.000158649
FBgn0022935	540.157	-0.657654	0.360191	-1.82585	0.067873	0.153424
FBgn0022936	564.373	0.531245	0.153999	3.44966	0.000561297	0.00406586
FBgn0022942	3162.32	-0.297408	0.101928	-2.91783	0.00352471	0.0168654
FBgn0022943	575.012	0.0928355	0.128829	0.720608	0.471151	0.605249
FBgn0022959	3248.17	0.026857	0.121024	0.221915	0.82438	0.887801
FBgn0022960	3743.96	0.229156	0.198373	1.15517	0.248019	0.388861
FBgn0022981	4160.14	-0.538505	0.0879051	-6.12598	9.01291e-10	4.59413e-08
FBgn0022984	740.298	-0.0748866	0.146742	-0.510326	0.609823	0.72749
FBgn0022985	2126.5	-0.272242	0.0896278	-3.03747	0.0023857	0.0125353
FBgn0022986	596.538	0.00621892	0.246285	0.0252509	0.979855	0.987435
FBgn0022987	895.253	-0.427415	0.134911	-3.16812	0.00153429	0.00902766
FBgn0023000	245.037	-1.66229	0.144442	-11.5083	1.19789e-30	9.3625e-28
FBgn0023001	94.0996	-1.30006	0.77835	-1.67028	0.0948639	0.194732
FBgn0023023	20.9891	0.23262	0.395431	0.588268	0.556352	0.68266
FBgn0023081	2486.84	-0.25379	0.143727	-1.76578	0.0774334	0.168051
FBgn0023083	1970.41	0.427	0.284835	1.49911	0.133844	0.250115
FBgn0023090	8.27193	-0.448855	0.835028	-0.537533	0.5909	0.711471
FBgn0023094	1177.31	0.0307861	0.298146	0.103258	0.917758	0.949234
FBgn0023095	20.3726	-0.567741	0.791968	-0.716873	0.473452	0.607291
FBgn0023097	3110.77	-0.0655096	0.197906	-0.331013	0.740635	0.825774
FBgn0023129	1334.45	-0.137966	0.128026	-1.07764	0.281194	0.423055
FBgn0023130	646.868	0.372568	0.158101	2.35652	0.0184472	0.0586097
FBgn0023143	6082.63	0.244885	0.153586	1.59445	0.110836	0.217657
FBgn0023167	430.717	0.379588	0.18937	2.00448	0.0450187	0.113901
FBgn0023169	1469.99	0.980599	0.199393	4.91791	8.74741e-07	1.87739e-05
FBgn0023170	7526.27	-0.842256	0.191103	-4.40734	1.04646e-05	0.000152404
FBgn0023171	470.426	-0.120836	0.091466	-1.32111	0.186466	0.316483
FBgn0023172	3443.52	0.621636	0.230034	2.70236	0.00688485	0.0280459
FBgn0023174	3127.23	-0.214877	0.0761072	-2.82335	0.00475251	0.02105
FBgn0023175	4124.64	-0.347362	0.0824539	-4.2128	2.52222e-05	0.000315412
FBgn0023177	2381.78	-0.191365	0.172672	-1.10826	0.26775	0.408854
FBgn0023180	305.296	-0.546241	0.200101	-2.72983	0.00633668	0.0262392
FBgn0023181	555.266	-0.130623	0.373122	-0.350082	0.726277	0.815095
FBgn0023197	11.5223	1.86015	1.54424	1.20457	0.22837	0.366385
FBgn0023212	1531.03	-0.28804	0.0852577	-3.37847	0.00072891	0.00500472
FBgn0023213	7942.72	-0.0851768	0.382041	-0.222952	0.823573	0.887286
FBgn0023214	24.5867	-1.13223	0.735614	-1.53916	0.123765	0.235455
FBgn0023215	1086.55	1.17651	0.55373	2.1247	0.0336118	0.0916144
FBgn0023216	1256.69	0.130863	0.184192	0.710472	0.477411	0.611199
FBgn0023388	1052.72	-0.727734	0.314887	-2.31109	0.0208277	0.064131
FBgn0023395	1259.27	-0.48667	0.270249	-1.80082	0.0717316	0.159689
FBgn0023407	3701.94	-0.0479834	0.149812	-0.320291	0.748747	0.831853
FBgn0023416	48.6638	-1.45196	0.560089	-2.59237	0.00953163	0.0355597
FBgn0023441	879.752	0.611838	0.222995	2.74373	0.00607446	0.0253549
FBgn0023458	2508.9	0.841359	0.334535	2.51501	0.0119029	0.0422054
FBgn0023477	1048.86	0.351377	0.270512	1.29893	0.193966	0.325848
FBgn0023479	17.9447	-0.216002	0.529416	-0.408001	0.683273	0.784576
FBgn0023506	930.568	0.0763098	0.167552	0.455439	0.648793	0.758339
FBgn0023507	66.3373	-0.00804113	0.299554	-0.0268437	0.978584	0.986908
FBgn0023508	1012.83	0.506371	0.270867	1.86944	0.0615611	0.143129
FBgn0023509	1061.14	-0.562001	0.150534	-3.73338	0.000188927	0.00168436
FBgn0023510	966.826	0.430831	0.252754	1.70455	0.0882789	0.184998
FBgn0023511	1206.2	-0.419659	0.099063	-4.23628	2.27252e-05	0.000290777
FBgn0023512	882.178	0.477052	0.149127	3.19896	0.00137922	0.00831518
FBgn0023513	3931.57	0.0251694	0.13525	0.186096	0.85237	0.906289
FBgn0023514	1521.92	-0.163392	0.0810617	-2.01565	0.0438368	0.111664
FBgn0023515	2916.9	1.2252	0.324997	3.76987	0.00016333	0.0014916
FBgn0023516	462.542	0.0510551	0.21638	0.235951	0.81347	0.880069
FBgn0023517	1378.44	-0.0843946	0.0925002	-0.912372	0.361573	0.503363
FBgn0023518	2187.67	0.576378	0.269245	2.14072	0.0322962	0.0889729
FBgn0023519	533.571	0.0352881	0.0975307	0.361815	0.71749	0.807941
FBgn0023520	165.139	0.514705	0.202875	2.53706	0.0111789	0.0403258
FBgn0023521	465.408	0.0287938	0.125658	0.229145	0.818756	0.883673
FBgn0023522	2710.65	-0.417316	0.0994493	-4.19627	2.7135e-05	0.000334335
FBgn0023523	16.5469	-0.315471	0.843163	-0.374152	0.708291	0.801302
FBgn0023524	3.0319	0.501148	1.39766	0.358562	0.719923	0.809805
FBgn0023525	3.96737	0.159926	0.988697	0.161755	0.871499	0.920002
FBgn0023527	1645.24	0.329398	0.0893408	3.68698	0.000226931	0.00195861
FBgn0023528	6206.93	-0.266481	0.190474	-1.39904	0.161802	0.286815
FBgn0023529	2520.72	0.0392692	0.141931	0.276678	0.782028	0.856591
FBgn0023530	286.371	1.28481	0.174081	7.38052	1.57677e-13	1.80348e-11
FBgn0023531	386.923	1.48412	0.310211	4.78424	1.71634e-06	3.34669e-05
FBgn0023535	17.9966	0.89427	0.706405	1.26594	0.205533	0.339802
FBgn0023536	476.305	0.370759	0.164199	2.25798	0.0239466	0.0709174
FBgn0023537	825.217	0.861265	0.318497	2.70416	0.00684781	0.0279242
FBgn0023540	255.81	-1.0784	0.370608	-2.9098	0.00361655	0.0171658
FBgn0023541	3.97506	-0.342225	0.967824	-0.353603	0.723637	0.812999
FBgn0023542	505.039	-0.212539	0.284791	-0.746298	0.455488	0.590956
FBgn0023545	566.475	-0.0403389	0.120475	-0.334832	0.737752	0.823343
FBgn0023549	50.5243	0.412156	0.423674	0.972816	0.330645	0.473815
FBgn0024150	1066.79	-0.599332	0.308949	-1.93991	0.0523908	0.12697
FBgn0024177	3072.09	0.211051	0.184943	1.14117	0.2538	0.394692
FBgn0024179	142.034	1.44866	0.377416	3.83835	0.000123863	0.00118421
FBgn0024182	1910.76	-0.19873	0.159389	-1.24682	0.212462	0.347278
FBgn0024183	630.735	-0.639776	0.341874	-1.87138	0.0612924	0.142764
FBgn0024184	3.9333	-4.00211	1.55849	-2.56795	0.0102303	0.037657
FBgn0024187	1351.09	0.209098	0.157723	1.32573	0.18493	0.315069
FBgn0024188	1517.18	-0.194114	0.0889802	-2.18154	0.0291436	0.082094
FBgn0024191	603.936	-0.0550902	0.128456	-0.428865	0.668022	0.773026
FBgn0024194	448.856	-1.06118	0.455683	-2.32878	0.0198707	0.0621223
FBgn0024196	538.805	-0.242843	0.138276	-1.75623	0.0790499	0.170485
FBgn0024222	898.752	0.229544	0.146009	1.57212	0.115923	0.225241
FBgn0024227	1153.75	-0.186864	0.118625	-1.57524	0.1152	0.224302
FBgn0024230	461.102	-0.950744	0.330596	-2.87585	0.00402944	0.0186168
FBgn0024234	171.023	-1.62515	0.754965	-2.15261	0.0313491	0.0869922
FBgn0024236	2098.26	-0.638451	0.278185	-2.29506	0.0217298	0.0661466
FBgn0024238	1266.35	-0.0260563	0.283708	-0.091842	0.926824	0.953981
FBgn0024244	46.2543	-1.99001	1.01574	-1.95917	0.050093	0.122894
FBgn0024245	1153.17	-0.723156	0.266339	-2.71518	0.00662404	0.0271652
FBgn0024248	836.011	-0.461895	0.200028	-2.30916	0.0209349	0.0643977
FBgn0024250	433.836	-1.12138	0.383286	-2.92571	0.00343674	0.0165723
FBgn0024251	1930.33	-0.201275	0.160916	-1.25081	0.211005	0.345922
FBgn0024273	431.635	0.378854	0.192879	1.96421	0.0495062	0.121836
FBgn0024277	3606.38	-0.0119907	0.224028	-0.0535232	0.957315	0.972558
FBgn0024285	2386.59	-0.130964	0.129216	-1.01353	0.310806	0.453564
FBgn0024289	3.68618	4.05774	3.24233	1.25149	0.210756	0.345574
FBgn0024291	2954.69	0.260148	0.11801	2.20446	0.0274919	0.0786358
FBgn0024314	1302.22	0.13634	0.12744	1.06984	0.284692	0.427075
FBgn0024315	170.036	0.940608	0.263487	3.56985	0.00035719	0.00282947
FBgn0024320	634.576	-0.330739	0.148737	-2.22365	0.0261723	0.0758324
FBgn0024321	17.6596	-1.76426	0.692987	-2.54587	0.0109005	0.0394733
FBgn0024326	1764.9	0.104175	0.1082	0.962797	0.335649	0.478573
FBgn0024329	3019.89	0.147889	0.173613	0.851832	0.394307	0.535817
FBgn0024330	554.767	-0.164286	0.11824	-1.38943	0.164701	0.290144
FBgn0024352	3895.46	-0.131141	0.179868	-0.729092	0.465945	0.600241
FBgn0024360	392.095	0.00976256	0.363859	0.0268306	0.978595	0.986908
FBgn0024361	3.61864	1.19546	2.33272	0.512474	0.608319	0.726251
FBgn0024362	1233.2	-0.077709	0.119994	-0.647605	0.51724	0.648296
FBgn0024364	1347.95	0.113554	0.147477	0.769976	0.441314	0.579055
FBgn0024365	2020.53	-0.0636479	0.0773479	-0.822878	0.410578	0.551423
FBgn0024366	50.5738	0.223195	0.394287	0.566074	0.571343	0.695113
FBgn0024371	2307.62	-0.666953	0.302869	-2.20211	0.0276572	0.0789881
FBgn0024432	1512.64	-0.250907	0.107185	-2.34088	0.0192384	0.0604479
FBgn0024491	911.613	-0.327565	0.142685	-2.29572	0.021692	0.066055
FBgn0024509	1272.48	0.906901	0.144052	6.29563	3.06152e-10	1.84064e-08
FBgn0024510	1288.7	0.0232248	0.107705	0.215633	0.829274	0.890923
FBgn0024542	869.718	-0.531592	0.116819	-4.55056	5.35028e-06	8.66671e-05
FBgn0024555	5315.69	-0.531563	0.167318	-3.17697	0.00148824	0.00883989
FBgn0024556	1862.71	0.159488	0.103199	1.54544	0.122241	0.233645
FBgn0024558	1917.57	0.436634	0.130955	3.33424	0.00085532	0.00566129
FBgn0024689	1811.17	-0.284854	0.118045	-2.4131	0.0158175	0.0524705
FBgn0024698	4095.42	-0.256552	0.0949443	-2.70213	0.00688962	0.0280459
FBgn0024728	1883.62	-1.17346	0.256306	-4.57835	4.68653e-06	7.71139e-05
FBgn0024732	1969.03	-0.716123	0.217747	-3.28878	0.00100622	0.0064375
FBgn0024733	23640.9	-0.32673	0.138358	-2.36148	0.018202	0.0581063
FBgn0024734	3517.9	-0.310594	0.328104	-0.946634	0.343826	0.48649
FBgn0024754	303.775	0.190694	0.199009	0.958219	0.337952	0.480761
FBgn0024804	1144.62	-1.08961	0.151981	-7.16937	7.53435e-13	7.59835e-11
FBgn0024806	2499.93	-0.0228397	0.140709	-0.162318	0.871055	0.919796
FBgn0024807	991.027	-0.77496	0.217424	-3.56428	0.000364852	0.00287801
FBgn0024811	1212.23	-0.679983	0.138913	-4.89502	9.82959e-07	2.05327e-05
FBgn0024814	2311.26	-0.483646	0.128602	-3.76079	0.000169375	0.00153931
FBgn0024833	1719.55	-0.28451	0.0814157	-3.49453	0.000474893	0.00355753
FBgn0024841	448.23	0.288689	0.200184	1.44212	0.14927	0.270961
FBgn0024846	743.558	0.260808	0.227422	1.1468	0.251464	0.392035
FBgn0024887	700.398	-0.591345	0.137624	-4.29681	1.73272e-05	0.000229536
FBgn0024889	3067.91	0.0921008	0.189796	0.485261	0.627491	0.740748
FBgn0024909	890.903	-0.569083	0.11575	-4.9165	8.81032e-07	1.88657e-05
FBgn0024912	186.199	-0.192778	0.167199	-1.15299	0.248915	0.389876
FBgn0024913	2.46357	-2.20669	1.76936	-1.24716	0.212337	0.347195
FBgn0024920	783.306	0.903397	0.161752	5.58508	2.3359e-08	8.23623e-07
FBgn0024921	8401.51	-0.424121	0.219072	-1.93599	0.0528693	0.127865
FBgn0024941	6.43104	-2.16257	0.954894	-2.26472	0.0235298	0.0701731
FBgn0024944	2.91263	-1.64443	1.861	-0.883624	0.376899	0.518471
FBgn0024945	700.72	-0.192497	0.107959	-1.78306	0.0745772	0.163731
FBgn0024947	2374.66	-0.440756	0.13453	-3.27626	0.0010519	0.00668413
FBgn0024956	416.541	-0.313911	0.296833	-1.05753	0.290268	0.432887
FBgn0024957	2352.72	0.523543	0.268977	1.94642	0.0516044	0.125551
FBgn0024958	822.723	0.158268	0.15424	1.02612	0.304837	0.448065
FBgn0024973	1004.43	-0.0342712	0.131607	-0.260405	0.794551	0.865456
FBgn0024975	223.888	-0.949762	0.372538	-2.54944	0.0107897	0.0391626
FBgn0024983	666.066	0.00605234	0.095587	0.0633177	0.949514	0.968422
FBgn0024984	774.751	0.127728	0.125728	1.01591	0.309673	0.452262
FBgn0024985	508.426	0.0413929	0.291247	0.142123	0.886983	0.929291
FBgn0024986	470.335	0.0514347	0.118781	0.433021	0.665	0.771011
FBgn0024987	2493.5	-0.350378	0.163669	-2.14077	0.0322924	0.0889729
FBgn0024989	4.8336	-1.45995	1.02258	-1.42772	0.153374	0.276133
FBgn0024991	949.322	0.368436	0.23507	1.56735	0.117033	0.226489
FBgn0024992	1209.08	0.0842627	0.171881	0.490239	0.623965	0.738234
FBgn0024993	408.401	-0.14349	0.27231	-0.526939	0.598236	0.717501
FBgn0024994	746.599	0.356245	0.265671	1.34093	0.179945	0.308425
FBgn0024996	522.198	-0.0369896	0.122618	-0.301665	0.762907	0.842792
FBgn0024997	3.79754	0.163079	1.38955	0.117361	0.906574	0.941508
FBgn0024998	757.735	-0.0857169	0.085693	-1.00028	0.317176	0.460484
FBgn0025109	465.624	-0.410639	0.165112	-2.48703	0.0128816	0.0448964
FBgn0025111	1209.28	0.159747	0.128911	1.23921	0.215269	0.350767
FBgn0025185	427.464	-0.166762	0.247604	-0.673503	0.500627	0.633826
FBgn0025186	1476.09	0.193497	0.188819	1.02477	0.30547	0.448427
FBgn0025335	1341.77	0.444802	0.202425	2.19736	0.0279945	0.0795772
FBgn0025336	710.087	0.237021	0.158944	1.49122	0.135903	0.253104
FBgn0025352	1882.55	0.649287	0.226301	2.86913	0.00411607	0.0189053
FBgn0025355	2018.61	0.121771	0.148948	0.817539	0.413621	0.553718
FBgn0025360	10.2446	-1.53432	1.38938	-1.10432	0.269456	0.411044
FBgn0025366	4644.72	0.119565	0.134793	0.887027	0.375064	0.516705
FBgn0025373	1098.89	-0.16101	0.128934	-1.24877	0.211748	0.346537
FBgn0025381	1048.96	0.361922	0.140308	2.57949	0.00989457	0.0366658
FBgn0025382	89.8371	0.93195	0.317953	2.93109	0.0033777	0.0163718
FBgn0025387	165.17	-0.323086	0.178563	-1.80937	0.0703942	0.157497
FBgn0025388	1602.05	-0.175011	0.187805	-0.931875	0.351401	0.493899
FBgn0025390	117.107	0.418678	0.206728	2.02526	0.0428409	0.109843
FBgn0025394	1306.66	-0.0875718	0.0878144	-0.997238	0.318649	0.461383
FBgn0025454	6.94366	2.18426	0.929274	2.3505	0.0187482	0.059265
FBgn0025455	2184.03	-0.213974	0.259554	-0.824394	0.409716	0.550612
FBgn0025456	427.269	-0.554405	0.157573	-3.5184	0.000434152	0.0033401
FBgn0025457	2097.66	-0.354504	0.119041	-2.97801	0.00290124	0.0145279
FBgn0025463	3752.89	-0.231379	0.11036	-2.09659	0.0360301	0.0966607
FBgn0025469	238.236	0.565246	0.130152	4.34297	1.40566e-05	0.000193594
FBgn0025519	597.436	-0.520612	0.0922184	-5.64543	1.64773e-08	6.15698e-07
FBgn0025525	62.3278	-2.0255	0.827256	-2.44845	0.014347	0.0485869
FBgn0025549	1897.45	-0.487028	0.334446	-1.45622	0.145331	0.266109
FBgn0025558	134.7	-0.463389	0.20644	-2.24467	0.0247893	0.0726786
FBgn0025571	2279.14	0.0634793	0.232235	0.273341	0.784591	0.858556
FBgn0025574	1591.5	-0.514929	0.124163	-4.14722	3.36542e-05	0.000401582
FBgn0025582	4874.95	-0.124705	0.10915	-1.14251	0.253241	0.394346
FBgn0025592	443.457	-0.324125	0.126685	-2.5585	0.0105124	0.0384088
FBgn0025608	2151.27	-0.296031	0.0978074	-3.02668	0.00247259	0.0128621
FBgn0025615	1291.64	-0.584813	0.0992388	-5.89298	3.79286e-09	1.6318e-07
FBgn0025616	2.50641	-1.93731	1.72495	-1.12311	0.261391	0.402062
FBgn0025621	841.558	-0.16118	0.176147	-0.915031	0.360176	0.502168
FBgn0025624	170.505	0.238364	0.165822	1.43747	0.150585	0.272652
FBgn0025626	2811.01	-0.298775	0.089685	-3.33138	0.000864156	0.00569966
FBgn0025627	6.36279	-1.2967	0.832031	-1.55847	0.119121	0.229319
FBgn0025628	1103.77	0.51852	0.22703	2.28392	0.0223761	0.0676113
FBgn0025629	136.062	-0.131356	0.188827	-0.695643	0.486652	0.619885
FBgn0025630	818.172	0.00369186	0.299726	0.0123174	0.990172	0.994413
FBgn0025631	100.363	1.39665	0.330379	4.22743	2.36378e-05	0.000299594
FBgn0025632	94.406	-0.87979	0.213797	-4.11508	3.87048e-05	0.000452634
FBgn0025633	3675.91	0.594605	0.256783	2.31559	0.0205806	0.0635997
FBgn0025634	234.661	-0.577819	0.438915	-1.31647	0.188016	0.318419
FBgn0025635	1401.39	-0.0374211	0.131823	-0.283875	0.776506	0.852394
FBgn0025637	3410.84	-0.678693	0.145052	-4.67897	2.88316e-06	5.1507e-05
FBgn0025638	1996.22	-0.139432	0.101171	-1.37818	0.168148	0.294283
FBgn0025639	3814.56	0.313191	0.196334	1.59519	0.11067	0.217468
FBgn0025640	403.409	0.0875334	0.172438	0.507621	0.611719	0.72914
FBgn0025641	2631.53	0.43116	0.261387	1.64951	0.0990441	0.200894
FBgn0025674	1705.18	-0.00936061	0.0755093	-0.123966	0.901342	0.938048
FBgn0025676	319.92	0.629087	0.185449	3.39224	0.000693248	0.00481984
FBgn0025678	3046.99	-0.366252	0.151898	-2.41117	0.0159014	0.0526249
FBgn0025681	1641.25	-0.31155	0.200081	-1.55712	0.119442	0.229794
FBgn0025682	216.146	-0.457325	0.215527	-2.12189	0.0338467	0.0921475
FBgn0025683	273.651	-1.34614	0.456927	-2.94607	0.00321839	0.0158204
FBgn0025684	1234.38	0.336675	0.18848	1.78626	0.0740566	0.162953
FBgn0025687	24.7484	-0.835806	0.585564	-1.42735	0.153478	0.276142
FBgn0025692	2.49638	-1.49758	1.317	-1.13712	0.255489	0.396126
FBgn0025693	110.815	0.609712	0.35592	1.71306	0.0867019	0.182449
FBgn0025700	768.58	-0.776017	0.256256	-3.02829	0.00245941	0.012822
FBgn0025702	25.447	1.78227	0.539139	3.30578	0.000947129	0.00614749
FBgn0025712	6.68974	0.733152	0.477483	1.53545	0.124672	0.236701
FBgn0025716	1485.6	-0.49907	0.124596	-4.0055	6.18859e-05	0.00067257
FBgn0025720	1180.25	0.0252825	0.118471	0.213407	0.831009	0.891717
FBgn0025724	1756.34	0.214404	0.127005	1.68816	0.0913801	0.189321
FBgn0025725	1994.94	0.61317	0.151158	4.05648	4.98177e-05	0.00056024
FBgn0025726	2630.55	-1.5802	0.352651	-4.48093	7.43202e-06	0.000113341
FBgn0025739	471.78	-1.44382	0.474128	-3.04521	0.0023252	0.0122724
FBgn0025740	2059.13	-2.20664	0.23912	-9.22814	2.75363e-20	8.33105e-18
FBgn0025741	10696.8	-0.710436	0.190759	-3.72427	0.000195884	0.00173484
FBgn0025742	428.333	1.12435	0.19572	5.74468	9.20945e-09	3.65998e-07
FBgn0025743	3717.41	-0.258402	0.105365	-2.45245	0.0141888	0.0482513
FBgn0025776	19.8281	-1.21287	1.14276	-1.06135	0.288531	0.43105
FBgn0025777	2438.56	-0.113136	0.0847795	-1.33448	0.182048	0.311235
FBgn0025781	1380.95	-0.398949	0.115675	-3.44887	0.000562934	0.00407388
FBgn0025790	687.772	-0.805333	0.262673	-3.06592	0.00217003	0.0116902
FBgn0025800	1582	0.044021	0.199938	0.220173	0.825736	0.888956
FBgn0025802	1066.63	-0.876827	0.314548	-2.78757	0.00531046	0.0228786
FBgn0025807	175.214	0.0109941	0.336083	0.0327123	0.973904	0.983893
FBgn0025808	604.559	0.140133	0.154376	0.907736	0.364018	0.505663
FBgn0025809	982.694	-0.350409	0.196369	-1.78444	0.0743523	0.16339
FBgn0025814	716.269	0.902958	0.126083	7.16161	7.97368e-13	7.87212e-11
FBgn0025815	3289.95	0.235262	0.0958771	2.45378	0.0141362	0.048142
FBgn0025820	334.567	0.415542	0.231525	1.79481	0.0726845	0.161078
FBgn0025825	824.586	-0.376812	0.0967457	-3.89487	9.82503e-05	0.000979266
FBgn0025830	528.287	0.00231405	0.311669	0.0074247	0.994076	0.997266
FBgn0025832	445.819	-0.0987547	0.499211	-0.197822	0.843185	0.900343
FBgn0025836	3984.21	-0.265938	0.146945	-1.80978	0.0703294	0.15739
FBgn0025837	3.82067	0.347278	1.20266	0.288758	0.772766	0.849679
FBgn0025839	315.08	0.0201544	0.171721	0.117367	0.906569	0.941508
FBgn0025864	3927.61	0.110696	0.183714	0.602545	0.546811	0.674365
FBgn0025865	1136.93	-0.434631	0.102232	-4.25141	2.12431e-05	0.000274434
FBgn0025866	2039.4	-0.190368	0.134637	-1.41394	0.15738	0.280942
FBgn0025874	535.397	-0.112927	0.185903	-0.607451	0.543552	0.672024
FBgn0025878	2.59401	-1.22567	1.93417	-0.633691	0.526282	0.656209
FBgn0025881	10.517	-2.70746	0.890081	-3.04182	0.00235155	0.0123766
FBgn0025885	1462.27	0.493436	0.158413	3.11488	0.00184021	0.0103473
FBgn0025936	3895.76	-0.625422	0.189238	-3.30494	0.000949964	0.00615737
FBgn0026015	1333.54	0.301074	0.131083	2.29683	0.0216286	0.065908
FBgn0026056	617.715	-0.237978	0.165869	-1.43474	0.151362	0.273741
FBgn0026059	1258.63	0.178411	0.248623	0.717595	0.473007	0.606969
FBgn0026060	2096.57	0.383695	0.17076	2.24699	0.024641	0.0723568
FBgn0026061	97.8614	-1.37275	0.77845	-1.76345	0.0778252	0.168501
FBgn0026063	2367.01	-1.13803	0.446	-2.55164	0.0107218	0.0389919
FBgn0026064	2367.01	-1.13803	0.446	-2.55164	0.0107218	0.0389919
FBgn0026076	788.537	-0.309524	0.359482	-0.861027	0.389223	0.530967
FBgn0026077	2.67	-3.35117	1.77338	-1.88971	0.0587965	0.138452
FBgn0026079	824.93	0.0913406	0.146551	0.62327	0.533107	0.662692
FBgn0026080	771.504	-0.352066	0.0806204	-4.36695	1.25992e-05	0.000176633
FBgn0026083	4920.3	0.726565	0.243743	2.98087	0.00287429	0.014416
FBgn0026084	2736.43	0.644273	0.2213	2.91131	0.00359913	0.0171091
FBgn0026085	207.405	-0.48861	0.193062	-2.53084	0.0113789	0.0408897
FBgn0026086	893.109	-0.0589801	0.156406	-0.377096	0.706102	0.800232
FBgn0026088	159.606	0.165892	0.220972	0.750741	0.452809	0.588212
FBgn0026089	338.056	0.436252	0.1564	2.78934	0.00528161	0.0228067
FBgn0026090	331.216	-0.1605	0.159069	-1.00899	0.312978	0.45567
FBgn0026143	1676.9	-0.252907	0.298849	-0.846269	0.397403	0.538619
FBgn0026144	1332.06	-0.559637	0.332658	-1.68232	0.0925072	0.191055
FBgn0026147	1739.14	0.328475	0.0974842	3.36952	0.000753001	0.00512511
FBgn0026148	433.96	-0.0701669	0.112979	-0.62106	0.53456	0.664059
FBgn0026149	1324.11	0.130119	0.108057	1.20417	0.228525	0.366571
FBgn0026150	1813.83	-0.437778	0.103197	-4.24216	2.21376e-05	0.000283645
FBgn0026160	451.294	-0.612273	0.813013	-0.753091	0.451395	0.58728
FBgn0026169	823.142	-1.43881	0.345223	-4.16776	3.07604e-05	0.000371302
FBgn0026175	26.7419	0.591846	0.938229	0.630812	0.528164	0.65803
FBgn0026176	4.72552	0.536571	1.23719	0.433701	0.664505	0.770669
FBgn0026179	1849.6	-0.223934	0.174459	-1.28359	0.199285	0.332225
FBgn0026181	2636.62	0.0247081	0.181488	0.136142	0.891709	0.931537
FBgn0026189	2097.37	-0.300099	0.131316	-2.28532	0.0222939	0.067428
FBgn0026192	2163.43	-0.277221	0.0745538	-3.71841	0.000200484	0.00176723
FBgn0026196	5545.17	-0.225027	0.118935	-1.89202	0.0584889	0.137866
FBgn0026197	35.2746	-1.84881	0.542127	-3.41029	0.000648928	0.00456929
FBgn0026199	1227.24	-1.36873	0.386357	-3.54266	0.000396118	0.00308571
FBgn0026206	3761.78	1.24088	0.368166	3.37045	0.00075046	0.00511896
FBgn0026207	1613.72	-0.391519	0.109252	-3.58362	0.000338867	0.00271644
FBgn0026238	6708.16	-0.36988	0.17715	-2.08795	0.0368026	0.0979317
FBgn0026239	886.382	-0.0962452	0.390777	-0.246292	0.805456	0.874248
FBgn0026250	2744.25	-0.150769	0.119393	-1.2628	0.206662	0.341007
FBgn0026252	10943.4	0.0778846	0.211519	0.368216	0.712712	0.804009
FBgn0026257	1019.63	-0.160508	0.121758	-1.31826	0.187418	0.317635
FBgn0026259	2089.95	0.17331	0.186344	0.930049	0.352346	0.494845
FBgn0026261	682.372	0.308613	0.196067	1.57402	0.115483	0.22462
FBgn0026262	2531.96	-0.563733	0.500817	-1.12563	0.260323	0.401047
FBgn0026263	623.255	-0.0295158	0.332961	-0.0886463	0.929363	0.955861
FBgn0026309	467.074	0.690831	0.217657	3.17395	0.00150382	0.00890128
FBgn0026313	2241.52	0.255277	0.176182	1.44894	0.147353	0.268511
FBgn0026315	113.295	-0.382772	0.407605	-0.939076	0.347692	0.490081
FBgn0026316	1281.77	-0.323429	0.1108	-2.91903	0.00351121	0.016819
FBgn0026317	1297.68	0.398562	0.243018	1.64005	0.100994	0.204029
FBgn0026319	488.445	-1.0563	0.897831	-1.1765	0.239397	0.379018
FBgn0026320	1183.76	-1.61537	0.91918	-1.75741	0.0788485	0.170233
FBgn0026323	1668.42	-0.17152	0.1172	-1.46349	0.143334	0.263905
FBgn0026324	445.302	-0.476769	0.165889	-2.87403	0.00405268	0.0187035
FBgn0026326	1611.83	-0.44376	0.104571	-4.24363	2.19936e-05	0.000282186
FBgn0026361	1680.45	-0.747959	0.25536	-2.92903	0.00340016	0.0164637
FBgn0026369	1769.86	0.344533	0.136026	2.53284	0.0113141	0.0407187
FBgn0026370	2561.63	0.204325	0.14313	1.42755	0.15342	0.276133
FBgn0026371	823.32	-0.674254	0.170633	-3.95149	7.76662e-05	0.00081117
FBgn0026372	7215.01	0.474697	0.182658	2.59883	0.0093542	0.0350512
FBgn0026373	678.748	-0.25281	0.131751	-1.91885	0.0550037	0.131532
FBgn0026374	38.7089	-1.17172	0.396768	-2.95316	0.00314538	0.0155103
FBgn0026375	4575.32	-0.0227968	0.203124	-0.112231	0.91064	0.944163
FBgn0026376	1900.22	-0.418221	0.13385	-3.12455	0.00178076	0.0100856
FBgn0026378	555.299	-0.0820342	0.083772	-0.979255	0.327454	0.470176
FBgn0026379	1913.88	-0.114842	0.395446	-0.29041	0.771502	0.849187
FBgn0026380	3342.05	-0.164499	0.11571	-1.42165	0.155128	0.278299
FBgn0026393	303.404	-0.753807	0.234126	-3.21967	0.00128339	0.00786725
FBgn0026397	2.33998	0.196203	1.37828	0.142353	0.886801	0.929204
FBgn0026398	10.3596	-1.05925	0.640223	-1.6545	0.0980251	0.199215
FBgn0026400	1027.64	0.417882	0.108393	3.85525	0.00011561	0.00112714
FBgn0026401	8297.17	-0.535048	0.442495	-1.20916	0.226601	0.363925
FBgn0026402	360.548	-0.880994	0.364636	-2.41609	0.0156883	0.0521959
FBgn0026403	5.7902	2.12229	1.15012	1.84528	0.0649966	0.148865
FBgn0026404	2413.3	-0.499191	0.0910102	-5.485	4.13472e-08	1.3703e-06
FBgn0026409	9336.53	0.0787476	0.0981344	0.802447	0.422295	0.560847
FBgn0026411	14.0279	-1.07167	1.15563	-0.927349	0.353745	0.49556
FBgn0026415	2360.87	-0.110903	0.162207	-0.683714	0.494156	0.627241
FBgn0026417	241.96	-0.0404444	0.138221	-0.292607	0.769823	0.848334
FBgn0026418	5286.94	0.269466	0.175837	1.53248	0.125404	0.237753
FBgn0026427	5089.31	-0.171477	0.281061	-0.610107	0.541791	0.670554
FBgn0026428	1546.54	0.710887	0.268872	2.64396	0.00819419	0.0319158
FBgn0026430	3156.13	-0.0096362	0.167968	-0.0573692	0.954251	0.971083
FBgn0026431	1268.56	-0.554709	0.121238	-4.57538	4.75366e-06	7.80816e-05
FBgn0026432	847.526	0.381707	0.181207	2.10647	0.0351632	0.0947689
FBgn0026433	1470.68	0.211489	0.240721	0.878566	0.379637	0.520786
FBgn0026439	3.749	-1.94496	1.58779	-1.22495	0.220595	0.356901
FBgn0026441	1999.35	-0.257862	0.151181	-1.70565	0.0880737	0.184715
FBgn0026479	1432.62	-0.0358573	0.142801	-0.2511	0.801737	0.87142
FBgn0026533	5699.64	-0.391538	0.278252	-1.40713	0.159388	0.283339
FBgn0026562	5.30483	-0.049137	0.897109	-0.0547726	0.95632	0.971968
FBgn0026566	1821.47	-0.240399	0.107421	-2.23792	0.025226	0.0737286
FBgn0026570	271.884	0.338355	0.183545	1.84345	0.0652641	0.149259
FBgn0026573	2649.55	-0.0172481	0.248627	-0.0693736	0.944692	0.965486
FBgn0026575	9332.44	-0.204307	0.234236	-0.872226	0.383085	0.524366
FBgn0026576	1744.49	0.103977	0.136937	0.759303	0.447671	0.58429
FBgn0026577	4022.37	0.328945	0.407044	0.808131	0.419015	0.557882
FBgn0026582	433.331	-0.174842	0.119506	-1.46304	0.143457	0.264019
FBgn0026593	175.698	0.892132	0.311093	2.86774	0.0041342	0.0189597
FBgn0026597	2839.27	0.10982	0.16425	0.668617	0.50374	0.636649
FBgn0026598	2250.44	-0.626126	0.0855122	-7.32207	2.44177e-13	2.60243e-11
FBgn0026602	799.527	-1.5406	0.307921	-5.00323	5.63768e-07	1.29916e-05
FBgn0026616	5163.48	-0.284741	0.117418	-2.42502	0.0153077	0.0511291
FBgn0026619	327.758	0.120082	0.185641	0.646851	0.517728	0.648717
FBgn0026620	2925.87	0.0962952	0.233392	0.412589	0.679907	0.782164
FBgn0026630	1662.25	0.078065	0.16437	0.474936	0.634833	0.746782
FBgn0026634	676.24	-0.768326	0.193801	-3.96451	7.35458e-05	0.000776786
FBgn0026666	154.405	-1.2587	0.401046	-3.13854	0.00169793	0.00974595
FBgn0026679	1006.88	0.382575	0.168182	2.27476	0.0229201	0.0688118
FBgn0026702	563.182	-0.0512899	0.259342	-0.197769	0.843225	0.900343
FBgn0026713	1253.31	-0.0687359	0.188329	-0.364978	0.715128	0.806296
FBgn0026718	675.022	0.452084	0.302453	1.49473	0.134986	0.251696
FBgn0026721	7.53264	0.408719	0.896934	0.455685	0.648617	0.758337
FBgn0026722	1539.03	-0.0381741	0.141888	-0.269044	0.787896	0.860966
FBgn0026737	586.583	0.0391503	0.199512	0.19623	0.84443	0.901384
FBgn0026738	286.696	0.0388347	0.331428	0.117174	0.906722	0.941516
FBgn0026741	339.886	0.659913	0.147097	4.48625	7.24889e-06	0.000111042
FBgn0026749	446.064	-0.200846	0.108365	-1.85343	0.0638206	0.146926
FBgn0026751	866.935	-0.0722921	0.145852	-0.495655	0.620138	0.735678
FBgn0026761	943.861	0.230391	0.183549	1.2552	0.209406	0.3439
FBgn0026777	5439.2	-0.340746	0.0935098	-3.64396	0.00026848	0.00223828
FBgn0026778	280.802	-0.669601	0.176256	-3.79902	0.000145269	0.00134234
FBgn0026787	534.411	0.371397	0.251481	1.47684	0.139719	0.25862
FBgn0026869	2011.79	-0.212528	0.26904	-0.78995	0.429557	0.567759
FBgn0026872	13.4461	-0.853673	0.804516	-1.0611	0.288644	0.43115
FBgn0026873	183.945	0.592056	0.157533	3.7583	0.000171069	0.0015517
FBgn0026874	9.81943	-0.793101	0.757251	-1.04734	0.294941	0.437976
FBgn0026876	791.362	-0.146961	0.246655	-0.595818	0.551297	0.678469
FBgn0026878	7.56675	1.95325	0.789411	2.47432	0.0133491	0.0461147
FBgn0026879	966.437	-0.5682	0.147716	-3.84657	0.000119785	0.00115821
FBgn0027052	1244.97	-0.429558	0.111788	-3.84263	0.000121723	0.00117016
FBgn0027053	1409.14	-0.373263	0.114109	-3.27112	0.00107123	0.00677023
FBgn0027054	1387.75	-0.230081	0.0921054	-2.49802	0.0124891	0.0438543
FBgn0027055	1833.73	-0.349862	0.108359	-3.22873	0.00124343	0.00767463
FBgn0027057	1586.26	-0.318913	0.0839375	-3.79941	0.000145042	0.00134234
FBgn0027066	3830.23	-0.549137	0.094172	-5.83121	5.5026e-09	2.26355e-07
FBgn0027070	613.94	1.1559	0.167835	6.88711	5.69354e-12	4.48737e-10
FBgn0027073	3.11535	0.686973	1.46523	0.468849	0.639178	0.750294
FBgn0027079	1687.52	0.468502	0.20854	2.24658	0.0246666	0.0724094
FBgn0027080	1561.52	0.0105562	0.113521	0.0929885	0.925913	0.953776
FBgn0027081	3745.52	-0.0709264	0.0898349	-0.78952	0.429808	0.567931
FBgn0027082	264.523	0.262103	0.144133	1.81848	0.0689901	0.155282
FBgn0027083	583.411	-0.15745	0.118171	-1.3324	0.182729	0.312228
FBgn0027084	3618.03	0.103964	0.0865234	1.20157	0.22953	0.367742
FBgn0027085	777.915	0.00462527	0.180081	0.0256843	0.979509	0.987294
FBgn0027086	5916.49	-0.32876	0.0667741	-4.92347	8.50243e-07	1.829e-05
FBgn0027087	2058.79	0.31006	0.103925	2.9835	0.00284968	0.0143082
FBgn0027088	1489.21	0.153316	0.150216	1.02064	0.307424	0.45052
FBgn0027090	1892.26	0.132768	0.0824501	1.61028	0.107337	0.212926
FBgn0027091	912.926	-0.507404	0.193796	-2.61825	0.00883831	0.0337656
FBgn0027093	995.805	-0.157056	0.177703	-0.883814	0.376797	0.518406
FBgn0027094	2060.65	-0.736124	0.328254	-2.24254	0.0249264	0.0729892
FBgn0027095	970.261	-0.0939185	0.106644	-0.880675	0.378494	0.519979
FBgn0027101	1564.02	-0.73304	0.30817	-2.37869	0.0173744	0.0562107
FBgn0027106	37.0311	-1.29014	0.4446	-2.90179	0.00371037	0.0174872
FBgn0027108	3175.52	-1.01549	0.297715	-3.41096	0.000647358	0.00456166
FBgn0027111	4.99904	-2.41841	1.2644	-1.91268	0.0557886	0.132904
FBgn0027259	230.871	-0.704068	0.161546	-4.35831	1.31073e-05	0.000182393
FBgn0027279	1947.63	-0.203612	0.111991	-1.8181	0.0690481	0.155367
FBgn0027280	1496.57	-0.388947	0.130022	-2.99138	0.00277715	0.0140448
FBgn0027287	708.73	-0.383272	0.275634	-1.39051	0.164374	0.289732
FBgn0027291	3368.58	0.023163	0.130038	0.178124	0.858625	0.911012
FBgn0027296	845.516	-0.375454	0.12204	-3.07648	0.00209464	0.011402
FBgn0027329	3861.36	0.466516	0.166131	2.80813	0.00498307	0.021809
FBgn0027330	716.759	-0.654857	0.464029	-1.41124	0.158174	0.281876
FBgn0027334	304.472	0.991925	0.151681	6.53955	6.17026e-11	4.10431e-09
FBgn0027335	1271.35	0.349115	0.212994	1.63909	0.101195	0.204285
FBgn0027338	8979.19	-0.452539	0.087738	-5.15784	2.49816e-07	6.31542e-06
FBgn0027339	2.70835	-0.576976	1.44722	-0.398679	0.690129	0.789879
FBgn0027341	32.7411	0.0554147	0.728027	0.0761163	0.939327	0.962243
FBgn0027342	1371.12	0.627444	0.195793	3.20463	0.00135235	0.00819889
FBgn0027343	268.362	0.0442316	0.345449	0.128041	0.898117	0.935729
FBgn0027348	1731.41	0.290054	0.333684	0.869248	0.384712	0.526055
FBgn0027356	679.223	0.590538	0.218874	2.69807	0.00697418	0.0283041
FBgn0027358	324.146	-0.689739	0.226358	-3.04711	0.00231053	0.0122225
FBgn0027359	530.706	0.190811	0.204196	0.93445	0.350072	0.492252
FBgn0027360	1065.26	0.146989	0.117658	1.24928	0.211562	0.346424
FBgn0027363	1002.54	-0.422106	0.151871	-2.77938	0.00544632	0.0233034
FBgn0027364	12.1706	-0.259534	0.716146	-0.362403	0.717051	0.807834
FBgn0027375	1352.84	0.146051	0.443355	0.329422	0.741837	0.826525
FBgn0027376	3.14555	-1.8946	1.33937	-1.41454	0.157203	0.280745
FBgn0027378	1084.95	-0.71932	0.12712	-5.6586	1.52615e-08	5.79505e-07
FBgn0027453	929.923	0.208631	0.0789808	2.64154	0.00825302	0.032105
FBgn0027490	728.438	-0.746981	0.185353	-4.03004	5.57678e-05	0.000613185
FBgn0027491	3.82824	-0.343215	1.34141	-0.25586	0.798059	0.868454
FBgn0027492	2019.72	0.417525	0.258835	1.61309	0.106725	0.211933
FBgn0027493	4488.67	-0.047167	0.0962286	-0.490155	0.624024	0.738234
FBgn0027494	4.99351	0	1.9346	0	1	1
FBgn0027495	1881.43	-0.08169	0.115961	-0.704459	0.481147	0.614638
FBgn0027496	744.485	0.0915169	0.156792	0.583685	0.559432	0.684887
FBgn0027497	1272.99	0.214444	0.117452	1.8258	0.0678806	0.153424
FBgn0027498	1034.51	0.890789	0.286473	3.10951	0.00187398	0.0104994
FBgn0027499	2459.9	-0.0800431	0.484695	-0.165141	0.868833	0.91838
FBgn0027500	3325.98	0.613481	0.160139	3.83092	0.000127663	0.00121067
FBgn0027503	1904.27	-0.339811	0.118906	-2.85781	0.00426579	0.0193654
FBgn0027504	2590.03	0.0914495	0.103463	0.883884	0.376759	0.518406
FBgn0027505	1054.71	-0.538702	0.140965	-3.82153	0.000132628	0.00124516
FBgn0027506	2065.03	0.889228	0.257675	3.45097	0.000558576	0.00405801
FBgn0027507	1955.43	-0.53828	0.112974	-4.76464	1.89192e-06	3.61392e-05
FBgn0027508	1473.88	0.278674	0.135335	2.05914	0.0394804	0.10349
FBgn0027509	1046.2	-0.144549	0.265084	-0.545296	0.58555	0.706758
FBgn0027512	7909.15	0.408678	0.242164	1.68761	0.0914867	0.189371
FBgn0027513	416.092	0.36536	0.230019	1.58839	0.112198	0.21978
FBgn0027514	1093.32	-0.537682	0.0828246	-6.49181	8.48104e-11	5.52387e-09
FBgn0027515	1705.36	0.173782	0.202521	0.858094	0.39084	0.53234
FBgn0027518	555.801	-0.449106	0.230955	-1.94456	0.051828	0.125931
FBgn0027521	2822.36	-0.0205445	0.207723	-0.0989031	0.921215	0.95218
FBgn0027524	810.12	0.212903	0.105764	2.013	0.0441148	0.112143
FBgn0027525	1491.29	-0.0861729	0.149481	-0.576479	0.564291	0.689353
FBgn0027526	1369.2	-0.348338	0.100824	-3.4549	0.000550504	0.00400867
FBgn0027528	689.304	-0.271077	0.252931	-1.07174	0.283836	0.425972
FBgn0027529	1824.31	0.270893	0.204758	1.32299	0.185838	0.316043
FBgn0027532	2394.34	-0.344068	0.0919747	-3.74089	0.000183367	0.0016489
FBgn0027535	1360.8	-0.00623988	0.142293	-0.0438524	0.965022	0.977635
FBgn0027537	3358.6	-0.203057	0.0854587	-2.37608	0.0174976	0.0564207
FBgn0027538	308.344	-0.316102	0.303632	-1.04107	0.297843	0.441015
FBgn0027539	1601.33	0.326364	0.228473	1.42846	0.15316	0.276089
FBgn0027544	8.06409	-1.78528	0.713588	-2.50184	0.0123549	0.0434809
FBgn0027547	992.603	-0.299411	0.184443	-1.62333	0.104519	0.208931
FBgn0027548	4347.37	-0.131073	0.0967109	-1.35531	0.17532	0.303044
FBgn0027549	1887.34	-0.230634	0.109091	-2.11414	0.0345033	0.0936091
FBgn0027550	21.2984	4.7342	0.624369	7.58237	3.39292e-14	4.67974e-12
FBgn0027552	793.385	0.776517	0.269975	2.87625	0.00402431	0.0186023
FBgn0027553	1113.06	-0.11336	0.105488	-1.07463	0.282542	0.424605
FBgn0027554	600.139	-0.176071	0.121085	-1.45411	0.145917	0.26667
FBgn0027556	4.08703	-0.419348	2.16456	-0.193733	0.846385	0.902277
FBgn0027558	782.013	-0.0786647	0.15648	-0.502714	0.615166	0.731881
[truncated: 7,381 more rows]

## Sheet: ED_Figure4f
X	SYMBOL	baseMean	log2FoldChange	lfcSE	stat	pvalue	padj	type
FBgn0000003	7SLRNA:CR32864	830278	0.014328	0.194604	0.0736263	0.941308	0.963182	A
FBgn0000008	a	555.385	-0.283198	0.302876	-0.935032	0.349772	0.492052	A
FBgn0000014	abd-A	19.1113	-0.762815	1.26786	-0.601655	0.547404	0.67474	A
FBgn0000015	Abd-B	16.0495	-2.01975	1.12937	-1.78838	0.0737143	0.162515	A
FBgn0000017	Abl	2348.51	0.589875	0.283997	2.07705	0.0377974	0.0999723	A
FBgn0000018	abo	530.42	0.75145	0.212578	3.53494	0.000407867	0.00316409	A
FBgn0000022	ac	88.483	0.0340632	0.540339	0.0630403	0.949734	0.968529	A
FBgn0000032	Acph-1	1590.79	0.208613	0.233572	0.893143	0.371781	0.512935	A
FBgn0000042	Act5C	30135.4	-0.252192	0.107917	-2.3369	0.0194444	0.0609931	A
FBgn0000043	Act42A	3736.58	-0.378238	0.114267	-3.31012	0.000932574	0.00606561	A
FBgn0000044	Act57B	3.16485	3.4335	1.91597	1.79204	0.0731267	0.161648	A
FBgn0000046	Act87E	11.8702	-0.952966	0.980355	-0.972063	0.331019	0.474062	A
FBgn0000052	Pfas	1437.56	0.725321	0.235686	3.07748	0.00208756	0.0113766	A
FBgn0000053	Gart	729.604	0.0526384	0.247501	0.21268	0.831577	0.891967	A
FBgn0000055	Adh	1940.12	1.34604	0.481829	2.79361	0.00521237	0.0225597	A
FBgn0000056	Adhr	1934.58	1.34604	0.481626	2.79478	0.00519354	0.0224989	A
FBgn0000057	adp	589.89	0.577217	0.20916	2.75969	0.00578569	0.0243336	A
FBgn0000063	Mps1	484.346	0.443378	0.202204	2.19273	0.0283269	0.0802652	A
FBgn0000071	Ama	662.196	-1.2112	0.791893	-1.5295	0.12614	0.238989	A
FBgn0000075	amd	4.32146	-0.665733	1.91634	-0.347398	0.728293	0.816283	A
FBgn0000077	amx	337.621	0.114464	0.170994	0.669402	0.503239	0.636103	A
FBgn0000083	AnxB9	1011.46	-0.434576	0.0873261	-4.97647	6.47544e-07	1.45872e-05	A
FBgn0000084	AnxB10	634.273	0.172574	0.302924	0.569693	0.568886	0.69265	A
FBgn0000092	CG2650	3.30249	-2.1298	1.54871	-1.37521	0.169065	0.295502	A
FBgn0000097	aop	1407.36	0.0169403	0.431977	0.0392159	0.968718	0.980744	A
FBgn0000100	RpLP0	18673.2	0.268985	0.147656	1.8217	0.0685003	0.154476	A
FBgn0000115	Arl1	708.339	-0.19719	0.113949	-1.73051	0.0835394	0.177829	A
FBgn0000116	Argk	2619.82	1.36919	0.244194	5.60699	2.05876e-08	7.38763e-07	A
FBgn0000117	arm	8741.89	-0.328961	0.166639	-1.97409	0.0483712	0.119882	A
FBgn0000119	arr	1866.58	-0.260702	0.168655	-1.54577	0.122161	0.23354	A
FBgn0000139	ash2	1000	-0.424477	0.131785	-3.221	0.00127746	0.00784117	A
FBgn0000140	asp	5493.72	-0.145371	0.200105	-0.726473	0.467549	0.601693	A
FBgn0000146	aub	1799.92	-0.15015	0.0942336	-1.59338	0.111074	0.218061	A
FBgn0000147	aurA	951.974	0.391561	0.193387	2.02475	0.0428926	0.109915	A
FBgn0000150	awd	11494.2	0.257795	0.127818	2.01689	0.0437073	0.111425	A
FBgn0000152	Axs	363.574	-0.0752621	0.130772	-0.575524	0.564937	0.689466	A
FBgn0000157	Dll	31.7606	-1.71739	1.37469	-1.24929	0.211557	0.346424	A
FBgn0000158	bam	909.104	1.23117	0.198936	6.18876	6.06402e-10	3.36535e-08	A
FBgn0000166	bcd	2100.37	0.412612	0.28804	1.43248	0.152006	0.274403	A
FBgn0000173	ben	2534.61	-0.227443	0.148721	-1.52933	0.126184	0.238989	A
FBgn0000180	bib	1558.29	-0.835288	0.454316	-1.83856	0.0659795	0.150492	A
FBgn0000183	BicD	2748.47	-0.322223	0.245181	-1.31422	0.188771	0.319524	A
FBgn0000212	brm	3067.52	0.253132	0.251716	1.00563	0.314596	0.457598	A
FBgn0000216	Brd	261.805	-0.511101	0.461212	-1.10817	0.267789	0.408854	A
FBgn0000221	brn	418.665	-0.325657	0.160181	-2.03306	0.0420468	0.108519	A
FBgn0000228	Bsg25D	9860.6	-0.666674	0.144719	-4.60668	4.09158e-06	6.87723e-05	A
FBgn0000239	bur	5043.39	-0.489461	0.124361	-3.9358	8.29195e-05	0.00085368	A
FBgn0000244	by	61.4324	0.814945	0.268014	3.04068	0.00236041	0.0124163	A
FBgn0000247	ca	1336.29	0.441005	0.244515	1.80359	0.0712959	0.158838	A
FBgn0000250	cact	7439.23	-0.561833	0.094493	-5.94577	2.75164e-09	1.22894e-07	A
FBgn0000251	cad	4104.16	0.767588	0.229822	3.33992	0.000838016	0.00559015	A
FBgn0000257	car	786.256	0.00278745	0.146553	0.01902	0.984825	0.990741	A
FBgn0000259	CkIIbeta	1388.88	-0.10284	0.368944	-0.278741	0.780444	0.855714	A
FBgn0000261	Cat	605.006	-0.675097	0.211709	-3.1888	0.00142866	0.00856741	A
FBgn0000273	Pka-C1	2267.86	-0.340688	0.272537	-1.25006	0.211276	0.346306	A
FBgn0000274	Pka-C2	23.0854	0.379352	0.414044	0.916212	0.359556	0.501528	A
FBgn0000283	Cp190	7480.94	-0.516078	0.153296	-3.36654	0.000761174	0.00517038	A
FBgn0000286	Cf2	522.634	0.195651	0.341832	0.57236	0.567078	0.691449	A
FBgn0000289	cg	4870.41	0.052068	0.0795018	0.654928	0.512514	0.644032	A
FBgn0000299	Col4a1	4.3698	5.20966	1.84924	2.8172	0.00484447	0.0213416	A
FBgn0000307	chif	4672.95	-0.168586	0.256833	-0.656401	0.511566	0.643247	A
FBgn0000308	chic	4164.64	-0.592421	0.201585	-2.93882	0.00329463	0.0160772	A
FBgn0000316	cin	2210.66	-0.24529	0.122899	-1.99587	0.0459476	0.115411	A
FBgn0000317	ck	4166.08	-0.302908	0.145907	-2.07604	0.0378907	0.100127	A
FBgn0000318	cl	1030.78	-0.222807	0.107402	-2.07452	0.0380312	0.100393	A
FBgn0000320	eya	9.82063	-1.38251	1.20003	-1.15206	0.249296	0.390217	A
FBgn0000326	clt	352.218	-0.555698	0.207039	-2.68402	0.00727422	0.0293314	A
FBgn0000330	cm	529.538	0.106986	0.104387	1.0249	0.30541	0.448427	A
FBgn0000339	cni	810.753	-0.69532	0.137923	-5.04135	4.62261e-07	1.09761e-05	A
FBgn0000346	comt	230.786	1.65972	0.269916	6.14904	7.79524e-10	4.15407e-08	A
FBgn0000351	cort	491.226	-0.465786	0.360546	-1.29189	0.196394	0.328783	A
FBgn0000357	Cp18	12.0255	-1.89618	2.25544	-0.840713	0.400509	0.541264	A
FBgn0000359	Cp36	2.26756	6.28462	5.46682	1.14959	0.250312	0.391132	A
FBgn0000360	Cp38	2.7777	6.72122	6.02731	1.11513	0.264796	0.405937	A
FBgn0000370	crc	2243.8	-0.757026	0.141605	-5.34603	8.99038e-08	2.56294e-06	A
FBgn0000376	crm	1900.66	0.676503	0.299718	2.25713	0.024	0.0710013	A
FBgn0000377	crn	1056.46	-0.0120003	0.123304	-0.0973225	0.92247	0.952637	A
FBgn0000382	csw	1893.76	0.269517	0.212976	1.26548	0.205699	0.339836	A
FBgn0000384	cta	1939.47	-0.247161	0.195891	-1.26173	0.207046	0.341281	A
FBgn0000392	cup	6917.36	0.448119	0.245107	1.82826	0.0675107	0.15298	A
FBgn0000394	cv	306.512	-0.313073	0.253933	-1.2329	0.217614	0.353481	A
FBgn0000395	cv-2	235.423	-1.11202	0.457617	-2.43002	0.0150981	0.0505733	A
FBgn0000405	CycB	41317.9	0.268382	0.210968	1.27214	0.203322	0.33708	A
FBgn0000406	Cyt-b5-r	2.91198	5.01665	2.96022	1.69469	0.0901349	0.187486	A
FBgn0000411	D	1815.65	-0.755306	0.225422	-3.35062	0.000806298	0.00540548	A
FBgn0000412	D1	4561.36	-1.00313	0.15948	-6.29002	3.17421e-10	1.89623e-08	A
FBgn0000414	Dab	2436.75	0.348036	0.245808	1.41589	0.156809	0.280295	A
FBgn0000416	Sap-r	10338.1	-0.441788	0.139556	-3.16567	0.00154728	0.00907151	A
FBgn0000426	SmF	868.52	-0.353366	0.128469	-2.75058	0.00594895	0.0249532	A
FBgn0000439	Dfd	38.0766	-2.3066	1.27339	-1.81138	0.0700815	0.157011	A
FBgn0000449	dib	262.7	-1.57144	0.598464	-2.62578	0.00864507	0.033244	A
FBgn0000454	Dip-B	1507.21	0.870758	0.218903	3.97783	6.95469e-05	0.000737874	A
FBgn0000455	Dip-C	791.97	0.0528315	0.0954765	0.553346	0.580027	0.702126	A
FBgn0000459	disco	51.0883	-1.14347	1.00512	-1.13765	0.255268	0.396117	A
FBgn0000463	Dl	3059.34	-0.749686	0.386364	-1.94036	0.0523359	0.126935	A
FBgn0000464	Lar	1464.69	-0.100325	0.203708	-0.492494	0.62237	0.737362	A
FBgn0000477	DNaseII	83.8924	-1.23148	0.517681	-2.37884	0.0173672	0.0562066	A
FBgn0000489	Pka-C3	320.571	-1.5678	0.515175	-3.04324	0.00234042	0.0123389	A
FBgn0000490	dpp	395.154	-0.859015	0.279329	-3.07528	0.00210306	0.0114213	A
FBgn0000492	Dr	10.248	-1.81167	0.771534	-2.34814	0.0188674	0.059569	A
FBgn0000499	dsh	1761.51	0.139754	0.111891	1.24901	0.211661	0.346512	A
FBgn0000504	dsx	3.89336	-1.08451	0.881026	-1.23096	0.218339	0.354168	A
FBgn0000520	dwg	624.17	0.223239	0.147423	1.51427	0.129956	0.24431	A
FBgn0000533	ea	1016.93	-0.402405	0.0974291	-4.13024	3.62392e-05	0.000428069	A
FBgn0000535	eag	6.06679	-1.1898	1.19176	-0.998357	0.318106	0.461202	A
FBgn0000541	E(bx)	10346.6	-0.231018	0.253839	-0.910096	0.362772	0.504513	A
FBgn0000542	ec	1089.81	-0.834695	0.525534	-1.58828	0.112224	0.219784	A
FBgn0000547	ed	3529.04	-0.154183	0.252292	-0.611127	0.541115	0.669933	A
FBgn0000557	eEF1alpha2	45.5325	-0.718636	0.591186	-1.21558	0.224143	0.361148	A
FBgn0000559	eEF2	72484.6	-0.194209	0.0839885	-2.31233	0.0207595	0.0640051	A
FBgn0000565	Eip71CD	437.582	-1.22025	0.251859	-4.84499	1.26615e-06	2.55382e-05	A
FBgn0000566	Eip55E	2066.43	-0.110557	0.0873538	-1.26562	0.205648	0.339812	A
FBgn0000575	emc	902.638	-0.926073	0.391028	-2.3683	0.0178699	0.0572997	A
FBgn0000576	ems	93.832	-1.12006	0.340689	-3.28764	0.0010103	0.00645358	A
FBgn0000577	en	16.932	-1.36466	1.09521	-1.24602	0.212756	0.347637	A
FBgn0000579	Eno	12124.5	0.418214	0.246669	1.69544	0.0899913	0.187312	A
FBgn0000581	E(Pc)	6702.63	0.167496	0.236113	0.709389	0.478083	0.611808	A
FBgn0000591	E(spl)m8-HLH	9.67789	-0.543867	1.43767	-0.378297	0.70521	0.799874	A
FBgn0000606	eve	141.225	-0.837584	0.370297	-2.26193	0.0237019	0.0705266	A
FBgn0000618	e(y)2	257.296	-0.332682	0.187851	-1.77099	0.0765624	0.166724	A
FBgn0000635	Fas2	98.4586	-0.543311	0.379004	-1.43352	0.151708	0.274103	A
FBgn0000658	fj	176.314	-2.12818	0.705388	-3.01704	0.00255258	0.0131832	A
FBgn0000659	fkh	199.522	-0.733797	0.580464	-1.26416	0.206174	0.340501	A
FBgn0000667	Actn	1749.79	0.0221041	0.153937	0.143592	0.885823	0.928834	A
FBgn0000709	fliI	1271.05	0.608608	0.243826	2.49607	0.0125577	0.0440293	A
FBgn0000719	fog	1688.92	0.24892	0.225786	1.10246	0.270263	0.411917	A
FBgn0000721	for	7761.5	-0.399123	0.105717	-3.7754	0.00015975	0.00146175	A
FBgn0000723	FER	72.7571	-1.2747	0.690992	-1.84474	0.0650754	0.148937	A
FBgn0000808	gd	321.29	0.0389024	0.231119	0.168322	0.86633	0.916329	A
FBgn0000810	fs(1)K10	2374.43	-0.131677	0.151281	-0.870413	0.384075	0.525261	A
FBgn0000927	fs(1)Ya	1988.73	1.1031	0.338592	3.2579	0.0011224	0.00705087	A
FBgn0000928	fs(1)Yb	31.2319	-0.405559	0.436217	-0.929718	0.352517	0.494845	A
FBgn0001075	ft	350.673	-1.59031	0.719833	-2.20927	0.0271558	0.0779198	A
FBgn0001077	ftz	454.385	-0.890249	0.405653	-2.19461	0.0281919	0.0800035	A
FBgn0001079	fu	1317.38	-0.272915	0.121975	-2.23747	0.0252555	0.0737917	A
FBgn0001083	fw	5.36704	-0.62055	1.14987	-0.539669	0.589425	0.710568	A
FBgn0001084	fy	304.313	0.0687471	0.160237	0.429035	0.667898	0.773026	A
FBgn0001085	fz	1314.43	-1.41399	0.239471	-5.90463	3.53437e-09	1.55628e-07	A
FBgn0001086	fzy	3747.74	-0.731054	0.163273	-4.47751	7.55199e-06	0.000114984	A
FBgn0001087	g	2040.29	0.117808	0.225885	0.52154	0.601991	0.72053	A
FBgn0001091	Gapdh1	4367.02	0.286888	0.255219	1.12409	0.260977	0.401556	A
FBgn0001092	Gapdh2	9877.83	1.03483	0.228633	4.52619	6.00576e-06	9.45102e-05	A
FBgn0001098	Gdh	3370.82	-0.462786	0.147851	-3.13009	0.00174752	0.00995745	A
FBgn0001099	gdl	719.702	-1.09114	0.190525	-5.72705	1.0219e-08	4.02704e-07	A
FBgn0001105	Gbeta13F	3611.23	-0.0424855	0.287366	-0.147844	0.882466	0.926732	A
FBgn0001122	Galphao	1172.19	-0.105331	0.494036	-0.213204	0.831168	0.891732	A
FBgn0001123	Galphas	194.245	-1.71673	0.7024	-2.44409	0.0145217	0.0490277	A
FBgn0001124	Got1	2551.42	-0.627319	0.0743356	-8.43902	3.20012e-17	7.32046e-15	A
FBgn0001125	Got2	2009.92	1.23695	0.380868	3.2477	0.00116342	0.0072696	A
FBgn0001133	grau	694.493	-0.0574284	0.11276	-0.509298	0.610543	0.728072	A
FBgn0001137	grk	185.375	0.218693	0.269682	0.810927	0.417407	0.556674	A
FBgn0001138	grn	32.1261	-1.39273	1.0956	-1.2712	0.203657	0.337354	A
FBgn0001139	gro	4691.47	-0.195097	0.167957	-1.16159	0.245402	0.385791	A
FBgn0001142	Gs1	3252.63	-0.57324	0.133113	-4.30643	1.65908e-05	0.00022166	A
FBgn0001145	Gs2	2.36402	6.19706	5.43961	1.13925	0.2546	0.395477	A
FBgn0001148	gsb	12.6732	-2.32797	1.16791	-1.99329	0.0462301	0.115872	A
FBgn0001149	GstD1	3583.51	0.408095	0.318717	1.28043	0.200393	0.333419	A
FBgn0001150	gt	893.652	-0.5805	0.128183	-4.52869	5.93511e-06	9.36958e-05	A
FBgn0001168	h	608.029	-1.46732	0.503938	-2.91171	0.00359455	0.0171047	A
FBgn0001169	H	2639.13	0.2875	0.198784	1.44629	0.148095	0.269496	A
FBgn0001174	halo	2964.62	-0.748325	0.281838	-2.65516	0.00792714	0.0311865	A
FBgn0001180	hb	5252.53	-0.106503	0.165385	-0.643974	0.519593	0.650462	A
FBgn0001185	her	382.989	0.0213971	0.132851	0.161061	0.872046	0.920324	A
FBgn0001186	Hex-A	833.786	0.661123	0.41772	1.5827	0.113491	0.221664	A
FBgn0001197	His2Av	9279.61	-0.627556	0.114918	-5.46091	4.73699e-08	1.54265e-06	A
FBgn0001202	hook	1147.34	-0.0025138	0.102735	-0.0244688	0.980479	0.987745	A
FBgn0001206	Hmr	2542.52	-0.290005	0.156977	-1.84743	0.0646846	0.148441	A
FBgn0001215	Hrb98DE	4456	-0.232235	0.236131	-0.9835	0.325362	0.468247	A
FBgn0001217	Hsc70-2	52.3693	0.79555	0.739482	1.07582	0.282008	0.423938	A
FBgn0001218	Hsc70-3	11697.1	-0.0241714	0.143526	-0.168411	0.86626	0.916329	A
FBgn0001220	Hsc70-5	3211.98	0.61985	0.170248	3.64086	0.000271733	0.00225738	A
FBgn0001222	Hsf	3180.47	-0.0924631	0.112427	-0.822426	0.410834	0.551641	A
FBgn0001223	Hsp22	382.773	-0.245458	0.231623	-1.05973	0.289267	0.431759	A
FBgn0001224	Hsp23	1163.65	-1.48367	0.17296	-8.57813	9.64282e-18	2.31898e-15	A
FBgn0001225	Hsp26	12116.7	-0.203878	0.270736	-0.753052	0.451419	0.58728	A
FBgn0001226	Hsp27	3244.67	0.662402	0.430777	1.53769	0.124124	0.235938	A
FBgn0001227	Hsp67Ba	9.7389	-0.758852	0.62924	-1.20598	0.227824	0.365651	A
FBgn0001228	CG4456	382.841	-0.245458	0.231638	-1.05966	0.289299	0.431759	A
FBgn0001230	Hsp68	86.6355	-0.680791	0.418524	-1.62665	0.103812	0.207942	A
FBgn0001233	Hsp83	41288.6	-0.0263567	0.273319	-0.0964318	0.923178	0.952938	A
FBgn0001234	lncRNA:Hsromega	1748.71	0.306793	0.517982	0.592286	0.553659	0.680532	A
FBgn0001235	hth	831.5	-1.00232	0.694258	-1.44372	0.148817	0.270339	A
FBgn0001247	Ide	741.84	-0.470596	0.264738	-1.77759	0.0754709	0.165114	A
FBgn0001248	Idh	4834.32	0.348143	0.238165	1.46177	0.143803	0.26425	A
FBgn0001250	if	86.7565	-1.54326	1.43968	-1.07195	0.283743	0.425972	A
FBgn0001254	ImpE2	44.1189	-2.43551	0.665865	-3.65766	0.000254527	0.002141	A
FBgn0001255	ImpE3	15.3712	-0.794878	0.540017	-1.47195	0.141035	0.260387	A
FBgn0001256	ImpL1	17.8676	-0.159799	0.678084	-0.235663	0.813695	0.880134	A
FBgn0001257	ImpL2	45.5304	-2.24736	1.15883	-1.93933	0.0524614	0.127055	A
FBgn0001258	Ldh	39.2465	-1.53286	0.456325	-3.35915	0.000781832	0.00526782	A
FBgn0001269	inv	12.5609	-1.29678	0.644842	-2.01101	0.0443247	0.112418	A
FBgn0001276	ix	323.507	-0.385792	0.129191	-2.98622	0.00282451	0.014212	A
FBgn0001280	janA	873.646	-0.270089	0.166334	-1.62377	0.104424	0.208871	A
FBgn0001281	janB	71.9671	-0.74947	0.251722	-2.97738	0.00290725	0.0145425	A
FBgn0001291	Jra	604.578	-0.135152	0.26264	-0.51459	0.606839	0.724853	A
FBgn0001296	kar	23.3219	-1.37965	0.606862	-2.27341	0.0230015	0.0690118	A
FBgn0001297	kay	68.9223	-0.465527	0.386136	-1.2056	0.227971	0.365806	A
FBgn0001308	Khc	3131.78	0.32405	0.216789	1.49477	0.134975	0.251696	A
FBgn0001311	kkv	22.2358	-2.11356	0.603148	-3.50422	0.000457946	0.00347163	A
FBgn0001316	klar	3701.37	0.137444	0.204412	0.672386	0.501338	0.634383	A
FBgn0001319	kn	4.7774	-2.6682	1.7154	-1.55544	0.119842	0.230367	A
FBgn0001320	kni	530.123	-0.709733	0.272188	-2.60751	0.00912038	0.0345059	A
FBgn0001321	knk	6.76704	-1.63536	1.0299	-1.58788	0.112314	0.219915	A
FBgn0001323	knrl	156.908	-1.47929	0.987682	-1.49773	0.134202	0.250484	A
FBgn0001324	kto	664.37	-0.0244222	0.438184	-0.0557351	0.955553	0.971368	A
FBgn0001325	Kr	1304.46	-0.94307	0.230506	-4.0913	4.28962e-05	0.000495733	A
FBgn0001330	kz	776.602	0.714167	0.146633	4.87045	1.11345e-06	2.29015e-05	A
FBgn0001341	Mybbp1A	2256.64	-0.0362681	0.133782	-0.271098	0.786315	0.85984	A
FBgn0001491	l(1)10Bb	1173.24	-0.718545	0.170313	-4.21897	2.45425e-05	0.000308558	A
FBgn0001565	Hlc	3144.8	-0.0836391	0.0828897	-1.00904	0.312955	0.45567	A
FBgn0001612	Grip91	1868.54	0.332453	0.249255	1.33378	0.182274	0.311507	A
FBgn0001624	dlg1	2465.65	-0.180062	0.300562	-0.599087	0.549115	0.676421	A
FBgn0001941	ifc	2420.9	-0.00557454	0.161667	-0.0344815	0.972493	0.982868	A
FBgn0001942	eIF4A	22335.1	-0.443796	0.10448	-4.24765	2.16021e-05	0.000278338	A
FBgn0001961	Arpc1	824.178	0.255362	0.109236	2.3377	0.0194026	0.0608823	A
FBgn0001965	Sos	809.229	-0.0238194	0.411059	-0.0579463	0.953791	0.970977	A
FBgn0001970	Pgant35A	699.401	-0.166956	0.121481	-1.37434	0.169336	0.295754	A
FBgn0001974	NA	1094.47	-0.455911	0.12742	-3.57802	0.000346209	0.00275879	A
FBgn0001977	CIAPIN1	689.501	-0.13582	0.16587	-0.818835	0.412881	0.553201	A
FBgn0001978	stc	4948.42	0.120979	0.104209	1.16093	0.24567	0.386083	A
FBgn0001983	wor	11.6944	0.392936	1.33761	0.293759	0.768942	0.847961	A
FBgn0001986	Mtr4	1928.84	-0.350092	0.140895	-2.48477	0.0129635	0.0451148	A
FBgn0001987	Gli	378.605	-0.232824	0.28874	-0.806342	0.420045	0.558651	A
FBgn0001989	ND-B17	738.1	-0.0865859	0.135065	-0.641068	0.521478	0.652039	A
FBgn0001990	wek	984.437	-0.359516	0.113579	-3.16535	0.00154898	0.00907427	A
FBgn0001994	crp	1989.62	-0.234343	0.220598	-1.06231	0.288095	0.430656	A
FBgn0001995	mRpL4	682.77	0.074326	0.123949	0.59965	0.54874	0.676121	A
FBgn0002021	l(2)37Bb	663.134	0.533972	0.185897	2.8724	0.00407363	0.0187655	A
FBgn0002022	Catsup	1450.46	-0.571016	0.105414	-5.41689	6.06433e-08	1.89591e-06	A
FBgn0002031	l(2)37Cc	2202.3	0.936136	0.191934	4.87737	1.07509e-06	2.2308e-05	A
FBgn0002036	CG10561	222.871	0.630961	0.34843	1.81087	0.0701613	0.157126	A
FBgn0002044	swm	3558.19	0.321828	0.201399	1.59796	0.110052	0.216795	A
FBgn0002174	CG5504	551.354	0.451948	0.21419	2.11004	0.0348551	0.0943581	A
FBgn0002283	l(3)73Ah	728.677	-0.431921	0.229692	-1.88044	0.0600484	0.140728	A
FBgn0002284	Prosbeta6	4258.86	-0.300485	0.114588	-2.62231	0.00873358	0.0334882	A
FBgn0002306	sas	38.6882	-0.556977	1.00179	-0.555983	0.578223	0.700614	A
FBgn0002354	l(3)87Df	140.806	-0.0578988	0.331121	-0.174857	0.861192	0.91236	A
FBgn0002431	hyd	12085.3	-0.0492355	0.190172	-0.2589	0.795712	0.86658	A
FBgn0002441	l(3)mbt	2987.69	-0.147677	0.150803	-0.979268	0.327448	0.470176	A
FBgn0002466	sti	5827.32	-0.587822	0.146896	-4.00161	6.29119e-05	0.000681783	A
FBgn0002524	lace	2440.18	0.3413	0.251523	1.35693	0.174803	0.302431	A
FBgn0002526	LanA	73.4405	-1.53943	0.699495	-2.20077	0.0277523	0.0791392	A
FBgn0002542	lds	2570.93	-0.427965	0.252734	-1.69334	0.0903899	0.187867	A
FBgn0002543	robo2	928.586	-1.17099	0.823567	-1.42185	0.155071	0.278249	A
FBgn0002552	lin	1085.02	-0.14684	0.193817	-0.75762	0.448679	0.585088	A
FBgn0002561	l(1)sc	155.433	-0.0941746	0.381969	-0.24655	0.805256	0.874132	A
FBgn0002565	Lsp2	4.03619	5.8113	3.50688	1.65711	0.0974968	0.198313	A
FBgn0002566	lt	1393.79	-0.378535	0.141855	-2.66847	0.00761987	0.0303082	A
FBgn0002567	Rab32	3177.1	0.423409	0.269906	1.56873	0.116712	0.226118	A
FBgn0002573	sens	9.80934	-0.633706	0.621019	-1.02043	0.307524	0.450545	A
FBgn0002577	m	8.40175	-5.69342	1.46839	-3.87732	0.000105614	0.00104049	A
FBgn0002579	RpL36	11750.9	-0.200264	0.144753	-1.38349	0.166515	0.292415	A
FBgn0002590	RpS5a	6070.79	0.0588519	0.135985	0.432783	0.665172	0.77106	A
FBgn0002593	RpLP1	13667.5	0.0433258	0.126652	0.342086	0.732286	0.819095	A
FBgn0002626	RpL32	11735.4	0.372146	0.156399	2.37947	0.0173377	0.05615	A
FBgn0002629	E(spl)m4-BFM	126.307	0.215828	0.238644	0.904395	0.365786	0.507201	A
FBgn0002631	E(spl)m5-HLH	28.3089	-0.76932	1.08236	-0.710784	0.477218	0.611035	A
FBgn0002633	E(spl)m7-HLH	46.5384	-0.517697	0.796779	-0.649737	0.515862	0.646827	A
FBgn0002638	Rcc1	10994.7	-0.607558	0.110158	-5.51535	3.48082e-08	1.18285e-06	A
FBgn0002643	mam	565.171	0.726193	0.336092	2.1607	0.0307188	0.0857706	A
FBgn0002645	Map205	4265.62	-0.243932	0.203105	-1.20101	0.229746	0.367907	A
FBgn0002673	twe	2446.67	0.0753656	0.23759	0.317208	0.751086	0.833661	A
FBgn0002707	mei-9	791.331	-0.392017	0.0910408	-4.30595	1.66274e-05	0.000221832	A
FBgn0002709	mei-218	884.966	-0.100712	0.184277	-0.546525	0.584705	0.706239	A
FBgn0002715	mei-S332	712.97	-0.379645	0.135298	-2.80599	0.00501626	0.0219336	A
FBgn0002716	mei-W68	809.857	-0.232855	0.179716	-1.29568	0.195084	0.327043	A
FBgn0002723	Met	408.767	0.124953	0.262301	0.476372	0.63381	0.745981	A
FBgn0002732	E(spl)malpha-BFM	15.5851	-1.17945	0.821447	-1.43582	0.151055	0.273286	A
FBgn0002736	mago	2103.75	-0.651989	0.129414	-5.03801	4.70398e-07	1.11411e-05	A
FBgn0002773	Mlc2	6.95257	-0.751827	0.974641	-0.771388	0.440477	0.578442	A
FBgn0002774	mle	725.47	-0.207871	0.155693	-1.33514	0.181831	0.311138	A
FBgn0002778	mnd	1560.13	-0.380309	0.139083	-2.73441	0.00624921	0.0258998	A
FBgn0002780	mod	13056.3	-0.330126	0.110285	-2.9934	0.00275892	0.0139794	A
FBgn0002781	mod(mdg4)	8230.17	-0.295694	0.10383	-2.84786	0.00440145	0.0197893	A
FBgn0002783	mor	6453.18	-0.423353	0.129155	-3.27786	0.00104597	0.00665549	A
FBgn0002791	mr	1319.11	-0.311825	0.0909656	-3.42795	0.000608159	0.00434089	A
FBgn0002838	ms(3)K81	2.68172	-0.0974834	1.53977	-0.0633103	0.949519	0.968422	A
FBgn0002868	MtnA	29.5917	2.3367	0.570367	4.09683	4.1884e-05	0.000487382	A
FBgn0002873	mud	9130.84	-0.227514	0.200456	-1.13498	0.256384	0.396803	A
FBgn0002878	mus101	1950.9	1.06089	0.251422	4.21955	2.44792e-05	0.000308351	A
FBgn0002887	mus201	679.108	-0.0277886	0.315911	-0.0879632	0.929906	0.955895	A
FBgn0002891	mus205	1105.07	0.0587625	0.193276	0.304035	0.761102	0.841293	A
FBgn0002899	mus301	788.508	0.518846	0.306728	1.69155	0.0907315	0.188393	A
FBgn0002901	mus304	905.541	0.231839	0.171838	1.34917	0.177283	0.305307	A
FBgn0002906	Blm	1886.1	0.431562	0.177086	2.43702	0.0148088	0.049782	A
FBgn0002924	ncd	2167.91	-0.0696642	0.0918715	-0.758279	0.448284	0.584927	A
FBgn0002931	net	180.252	-1.40247	1.05922	-1.32406	0.185484	0.315669	A
FBgn0002932	neur	3290.82	-0.704625	0.274888	-2.56332	0.0103677	0.0380284	A
FBgn0002936	ninaA	5.57532	0.105858	0.649312	0.163031	0.870494	0.919514	A
FBgn0002937	ninaB	5.2261	0.0543531	1.00768	0.0539392	0.956984	0.972406	A
FBgn0002945	nkd	713.765	-1.2356	0.911745	-1.35521	0.175351	0.303044	A
FBgn0002948	nod	1004.32	-0.533692	0.278518	-1.91618	0.0553418	0.132074	A
FBgn0002962	nos	8378.14	-0.359905	0.235584	-1.52771	0.126584	0.239596	A
FBgn0002985	odd	623.787	-1.43505	0.366834	-3.912	9.1534e-05	0.000925105	A
FBgn0002989	okr	660.005	-0.155137	0.112742	-1.37603	0.168811	0.295223	A
FBgn0003002	opa	878.842	-0.901651	0.94577	-0.953351	0.340412	0.483121	A
FBgn0003008	or	420.922	-0.541782	0.122021	-4.44009	8.99223e-06	0.00013387	A
FBgn0003015	osk	10213.7	0.0900978	0.30885	0.29172	0.770501	0.848782	A
FBgn0003016	osp	989.232	0.928209	0.437813	2.1201	0.0339974	0.0924506	A
FBgn0003023	otu	2680.99	0.604309	0.292039	2.06927	0.0385207	0.101485	A
FBgn0003028	ovo	3208.57	1.29611	0.299501	4.32757	1.50762e-05	0.000204335	A
FBgn0003041	pbl	4499.37	-1.02744	0.356178	-2.88462	0.00391889	0.0182047	A
FBgn0003042	Pc	964.1	-0.956728	0.293083	-3.26436	0.00109713	0.00692048	A
FBgn0003044	Pcl	2248.41	-0.437664	0.248402	-1.76192	0.0780831	0.16882	A
FBgn0003046	Pcp	2.73699	-0.196775	1.0942	-0.179833	0.857283	0.910172	A
FBgn0003048	pcx	2457.55	0.580438	0.308756	1.87992	0.0601189	0.140858	A
FBgn0003053	peb	59.8535	-0.625205	0.596624	-1.0479	0.294683	0.437796	A
FBgn0003068	per	2.31523	-1.55075	1.91532	-0.809657	0.418138	0.55722	A
FBgn0003071	Pfk	1127.42	0.372944	0.216266	1.72447	0.0846228	0.179322	A
FBgn0003074	Pgi	2470.02	-0.574353	0.332135	-1.72928	0.0837596	0.178096	A
FBgn0003076	Pgm1	1252.77	0.280557	0.176219	1.59209	0.111365	0.218376	A
FBgn0003079	Raf	1884.83	0.158919	0.117108	1.35703	0.174773	0.302431	A
FBgn0003082	phr	488.719	-1.4558	0.431068	-3.37718	0.000732334	0.00502088	A
FBgn0003087	pim	1865.23	-0.462155	0.216066	-2.13895	0.0324396	0.0891117	A
FBgn0003093	Pkc98E	212.424	-0.608286	0.36226	-1.67914	0.0931246	0.191959	A
FBgn0003114	plu	522.898	0.66172	0.184922	3.57838	0.000345731	0.00275732	A
FBgn0003116	pn	440.869	-0.0844134	0.134882	-0.625832	0.531425	0.660952	A
FBgn0003117	pnr	41.22	-1.97878	1.04908	-1.88621	0.0592665	0.139357	A
FBgn0003118	pnt	106.616	-1.45032	0.509065	-2.849	0.00438575	0.0197293	A
FBgn0003124	polo	9102.68	-0.447573	0.0640742	-6.98523	2.84392e-12	2.40298e-10	A
FBgn0003141	pr	858.329	-0.558787	0.163923	-3.40885	0.000652385	0.00458331	A
FBgn0003145	prd	486.331	-1.29366	0.790203	-1.63712	0.101605	0.204776	A
FBgn0003149	Prm	3.0724	-1.05401	1.4425	-0.730683	0.464973	0.59953	A
FBgn0003159	CG2841	1392.16	1.02581	0.363435	2.82255	0.00476432	0.0210776	A
FBgn0003162	Pu	9.40149	-1.14109	0.66946	-1.7045	0.088288	0.184998	A
FBgn0003169	put	3546.58	-0.415871	0.0826854	-5.02955	4.9162e-07	1.15852e-05	A
FBgn0003175	px	1007.89	0.647903	0.379668	1.7065	0.087915	0.184464	A
FBgn0003187	qua	2032.27	0.16953	0.356246	0.475879	0.634161	0.746179	A
FBgn0003204	ras	2341.24	0.210112	0.202746	1.03633	0.300046	0.442961	A
FBgn0003205	Ras85D	5590.25	-0.280904	0.133692	-2.10113	0.03563	0.0958066	A
FBgn0003206	Ras64B	689.37	0.585156	0.110809	5.28075	1.28653e-07	3.5594e-06	A
FBgn0003210	rb	3211.56	-0.252073	0.105221	-2.39566	0.0165907	0.0542363	A
FBgn0003218	rdgB	1290.27	0.675665	0.211099	3.20071	0.0013709	0.00828589	A
FBgn0003227	rec	350.874	-1.42969	0.499882	-2.86005	0.00423574	0.0192886	A
FBgn0003231	ref(2)P	5267.48	-0.315708	0.0820582	-3.84737	0.00011939	0.00115558	A
FBgn0003250	Rh4	12.8247	-2.22154	0.74203	-2.99387	0.00275462	0.0139652	A
FBgn0003254	rib	529.021	-0.887841	0.320613	-2.76919	0.00561952	0.0238594	A
FBgn0003256	rl	2154.94	-1.05691	0.150114	-7.0407	1.91276e-12	1.67662e-10	A
FBgn0003257	r-l	1656.65	-0.262339	0.120648	-2.17441	0.0296743	0.083328	A
FBgn0003268	rod	2106.59	0.314711	0.164848	1.90909	0.05625	0.133799	A
FBgn0003274	RpLP2	15495.9	-0.19192	0.145274	-1.32109	0.186472	0.316483	A
FBgn0003275	RpII18	662.93	0.20466	0.16252	1.25929	0.207926	0.342309	A
FBgn0003277	RpII215	8009.59	-0.273961	0.200761	-1.36462	0.172374	0.299283	A
FBgn0003278	RpI135	710.53	0.160519	0.107829	1.48865	0.13658	0.253862	A
FBgn0003279	RpL4	15907	0.304196	0.238929	1.27316	0.202961	0.336558	A
FBgn0003285	rst	502.086	-1.70774	0.341826	-4.99593	5.85537e-07	1.33619e-05	A
FBgn0003292	rt	389.366	0.39964	0.299323	1.33515	0.181828	0.311138	A
FBgn0003300	run	473.475	-0.520419	0.357004	-1.45774	0.144913	0.26556	A
FBgn0003301	rut	357.971	1.54612	0.394457	3.91961	8.86931e-05	0.000904188	A
FBgn0003302	rux	277.096	0.00509037	0.318709	0.0159719	0.987257	0.992365	A
FBgn0003308	ry	188.476	-1.47081	0.605984	-2.42714	0.0152183	0.0509213	A
FBgn0003310	S	1904.39	0.023381	0.112674	0.20751	0.835612	0.894351	A
FBgn0003312	sad	38.0558	-0.261944	0.590095	-0.443901	0.657114	0.765124	A
FBgn0003313	sala	1328.24	-1.72821	0.495416	-3.4884	0.000485912	0.00362559	A
FBgn0003317	sax	2006.17	-0.274616	0.15417	-1.78125	0.0748718	0.164198	A
FBgn0003321	sbr	1829.52	0.211973	0.0695718	3.04682	0.00231279	0.0122248	A
FBgn0003328	NA	83.8233	-1.43718	0.961113	-1.49533	0.134828	0.251536	A
FBgn0003330	Sce	1059.89	0.37567	0.110995	3.38458	0.000712881	0.0049237	A
FBgn0003334	Scm	2054.77	0.0402864	0.163309	0.246689	0.805149	0.874117	A
FBgn0003339	Scr	5.96879	-1.87575	1.13811	-1.64813	0.0993253	0.20122	A
FBgn0003345	sd	212.184	0.0939641	0.300719	0.312465	0.754688	0.836273	A
FBgn0003346	RanGAP	3009.57	-0.514856	0.117822	-4.3698	1.24362e-05	0.000175398	A
FBgn0003353	sei	190.733	-0.801327	0.308246	-2.59963	0.00933243	0.0350115	A
FBgn0003358	Jon99Ci	6.55372	0.586392	4.81861	0.121693	0.903142	0.939192	A
FBgn0003360	sesB	20081.3	-0.384033	0.0916648	-4.18953	2.79528e-05	0.000342705	A
FBgn0003371	sgg	2172.76	-0.371367	0.31108	-1.1938	0.232557	0.37122	A
FBgn0003391	shg	5800.21	-0.609917	0.210443	-2.89825	0.00375254	0.0176289	A
FBgn0003392	shi	2503.16	-0.32222	0.0663702	-4.85489	1.20453e-06	2.45059e-05	A
FBgn0003410	sina	2863.59	-0.15595	0.165963	-0.939668	0.347388	0.490076	A
FBgn0003411	sisA	483.025	-0.259138	0.36745	-0.705233	0.480665	0.614107	A
FBgn0003415	skd	6593.41	0.636957	0.338046	1.88423	0.0595337	0.139906	A
FBgn0003423	slgA	1990.47	0.237182	0.237353	0.999279	0.31766	0.460949	A
FBgn0003430	slp1	204.951	-0.717769	0.293146	-2.4485	0.0143453	0.0485869	A
FBgn0003435	sm	40.9083	-0.709546	0.536701	-1.32205	0.186151	0.316345	A
FBgn0003444	smo	3411.2	-0.76351	0.182396	-4.186	2.8391e-05	0.00034717	A
FBgn0003447	sn	2917.82	-0.527871	0.382503	-1.38004	0.167574	0.293716	A
FBgn0003448	sna	406.379	-0.243826	0.291255	-0.837157	0.402504	0.543238	A
FBgn0003450	snk	155.805	0.0765966	0.231569	0.330773	0.740816	0.825878	A
FBgn0003459	stwl	2309.3	-0.056139	0.109939	-0.510636	0.609606	0.727324	A
FBgn0003460	so	5.8922	-0.968329	1.60302	-0.604067	0.545799	0.673977	A
FBgn0003463	sog	1265.81	-1.00438	0.489398	-2.05227	0.040143	0.104613	A
FBgn0003475	spir	1696.54	0.334384	0.3001	1.11424	0.265175	0.406318	A
FBgn0003479	spn-A	570.933	0.695511	0.0977465	7.11546	1.11543e-12	1.04616e-10	A
FBgn0003480	spn-B	419.465	0.739696	0.176119	4.19998	2.66933e-05	0.000330285	A
FBgn0003482	spn-D	146.222	0.3075	0.172676	1.78079	0.0749474	0.164236	A
FBgn0003483	spn-E	3492.73	0.51237	0.124232	4.1243	3.71856e-05	0.0004376	A
FBgn0003486	spo	986.364	-0.982457	0.409206	-2.40089	0.0163553	0.053654	A
FBgn0003495	spz	878.431	0.170665	0.407064	0.419258	0.675027	0.778348	A
FBgn0003499	sr	9.73366	0.795159	0.794349	1.00102	0.316817	0.460045	A
FBgn0003502	Btk29A	4551.19	-0.222374	0.101654	-2.18756	0.0287014	0.0811549	A
FBgn0003507	srp	322.737	-0.907449	0.615613	-1.47406	0.140466	0.259925	A
FBgn0003510	Sry-alpha	7425.12	-0.673157	0.200939	-3.35006	0.000807944	0.00540878	A
FBgn0003511	Sry-beta	7425.12	-0.673157	0.200939	-3.35006	0.000807944	0.00540878	A
FBgn0003512	Sry-delta	1003.58	0.589855	0.140183	4.20775	2.57921e-05	0.000321446	A
FBgn0003513	ss	3.29843	0.509639	0.907781	0.561412	0.574517	0.697617	A
FBgn0003525	stg	3932.33	-0.454849	0.387044	-1.17519	0.23992	0.379484	A
FBgn0003527	stil	245.611	0.683313	0.302164	2.2614	0.0237346	0.0705894	A
FBgn0003545	sub	1882.7	-0.186847	0.0661841	-2.82315	0.00475547	0.02105	A
FBgn0003559	su(f)	641.307	-0.0832641	0.168764	-0.493376	0.621747	0.736902	A
FBgn0003567	su(Hw)	3209.14	-0.640774	0.0862084	-7.43285	1.06285e-13	1.24606e-11	A
FBgn0003575	su(sable)	1960.83	-0.472848	0.141933	-3.33148	0.00086385	0.00569966	A
FBgn0003607	Su(var)205	3602.09	-1.53034	0.146774	-10.4265	1.87698e-25	8.38296e-23	A
FBgn0003612	Su(var)2-10	4611.72	-0.295286	0.161511	-1.82827	0.067509	0.15298	A
FBgn0003654	sw	639.753	0.164993	0.129348	1.27558	0.202105	0.335672	A
FBgn0003655	swa	4604.37	0.311793	0.28859	1.0804	0.279964	0.421791	A
FBgn0003656	sws	3706.38	0.0411009	0.200113	0.205389	0.837269	0.895716	A
FBgn0003676	CCT1	4673.53	0.449993	0.0933427	4.82086	1.42937e-06	2.85141e-05	A
FBgn0003683	term	5510.61	-0.593402	0.190286	-3.11847	0.00181791	0.0102465	A
FBgn0003687	Tbp	840.311	-0.0121012	0.128542	-0.0941423	0.924996	0.953612	A
FBgn0003710	tipE	6.44013	-0.986369	1.16261	-0.848412	0.396209	0.537391	A
FBgn0003714	tko	440.014	0.181368	0.109416	1.6576	0.0973974	0.198154	A
FBgn0003716	tkv	1085.21	0.451009	0.198851	2.26808	0.0233245	0.0697135	A
FBgn0003719	tld	955.943	-0.279669	0.196479	-1.4234	0.15462	0.277638	A
FBgn0003720	tll	791.999	-0.590008	0.141067	-4.18247	2.88364e-05	0.000352157	A
FBgn0003721	Tm1	5747.24	-0.719922	0.0951699	-7.5646	3.8907e-14	5.06818e-12	A
FBgn0003731	Egfr	1610.73	-0.773711	0.296222	-2.61193	0.00900324	0.034173	A
FBgn0003733	tor	2461.25	0.0908927	0.188256	0.482814	0.629228	0.742144	A
FBgn0003741	tra	78.6984	0.1837	0.282608	0.650015	0.515682	0.646749	A
FBgn0003742	tra2	1056.12	0.157045	0.213961	0.733988	0.462956	0.597669	A
FBgn0003744	trc	1085.47	0.271162	0.232052	1.16854	0.242589	0.382651	A
FBgn0003748	Treh	684.271	-0.0924177	0.144218	-0.64082	0.52164	0.652154	A
FBgn0003751	trk	37.3968	0.404991	0.424021	0.95512	0.339517	0.482328	A
FBgn0003862	trx	4665.95	-0.573812	0.325549	-1.7626	0.0779687	0.168689	A
FBgn0003865	tsg	254.612	-0.710648	0.209178	-3.39733	0.000680465	0.00474504	A
FBgn0003866	tsh	183.463	-0.944609	0.666854	-1.41652	0.156625	0.280019	A
FBgn0003870	ttk	1527.07	0.271322	0.264445	1.02601	0.304889	0.448065	A
FBgn0003882	tub	1293.36	0.320227	0.192777	1.66112	0.0966889	0.197055	A
FBgn0003884	alphaTub84B	27353.5	-0.642636	0.130992	-4.90592	9.29906e-07	1.96432e-05	A
FBgn0003885	alphaTub84D	2740.08	-0.259429	0.158187	-1.64001	0.101003	0.204029	A
FBgn0003891	tud	4130.49	-0.170368	0.283385	-0.601189	0.547714	0.674946	A
FBgn0003892	ptc	863.683	-0.870275	0.567269	-1.53415	0.124993	0.237117	A
FBgn0003896	tup	77.0449	-1.18163	0.740401	-1.59593	0.110504	0.217416	A
FBgn0003920	snRNA:U2:14B	19795.1	-2.83461	0.36038	-7.86561	3.67289e-15	5.83866e-13	A
FBgn0003922	snRNA:U2:38ABa	206.544	-1.44589	0.364108	-3.97105	7.15563e-05	0.000757479	A
FBgn0003923	snRNA:U2:38ABb	55.4613	-2.72701	0.390571	-6.98212	2.90766e-12	2.4349e-10	A
FBgn0003930	snRNA:U4:39B	1870.7	-3.2597	0.430771	-7.56712	3.81593e-14	5.04079e-12	A
FBgn0003931	snRNA:U4:38AB	367.455	-3.30973	0.472395	-7.00628	2.4473e-12	2.1058e-10	A
FBgn0003933	snRNA:U5:14B	141.697	-5.22399	0.513179	-10.1797	2.44391e-24	1.04188e-21	A
FBgn0003934	snRNA:U5:23D	348.026	-5.33939	0.484318	-11.0246	2.90911e-28	1.70529e-25	A
FBgn0003935	snRNA:U5:34A	133.213	-4.77477	0.572445	-8.341	7.36632e-17	1.50193e-14	A
FBgn0003936	snRNA:U5:35D	3.4783	-1.7875	1.23324	-1.44943	0.147217	0.268463	A
FBgn0003938	snRNA:U5:63BC	94.1298	-2.89051	0.589277	-4.90519	9.33374e-07	1.96722e-05	A
FBgn0003941	RpL40	10241.2	0.259178	0.12971	1.99813	0.0457021	0.115009	A
FBgn0003942	RpS27A	16253.6	-0.306465	0.109256	-2.80502	0.00503138	0.0219704	A
FBgn0003943	Ubi-p63E	10908.8	-0.095321	0.157819	-0.60399	0.54585	0.673977	A
FBgn0003944	Ubx	25.5413	-1.05978	1.19128	-0.889616	0.373672	0.51509	A
FBgn0003950	unc	60.8046	-0.0034053	0.431522	-0.00789137	0.993704	0.997106	A
FBgn0003961	Uro	4.26897	-0.637012	2.48997	-0.255831	0.798081	0.868454	A
FBgn0003963	ush	138.791	-0.534817	0.703357	-0.760378	0.447029	0.583809	A
FBgn0003964	usp	1705.52	0.24775	0.153414	1.61491	0.10633	0.211397	A
FBgn0003965	v	4.86014	4.95594	1.47262	3.36539	0.000764346	0.0051832	A
FBgn0003975	vg	6.04432	-1.66485	0.99021	-1.68131	0.0927021	0.191257	A
FBgn0003977	vir	1160.38	0.309904	0.284616	1.08885	0.276219	0.417896	A
FBgn0003978	vls	549.76	-0.43134	0.189944	-2.27088	0.0231541	0.0693145	A
FBgn0003984	vn	124.19	-0.626442	0.387398	-1.61705	0.105867	0.210922	A
FBgn0003997	hid	254.833	-0.430828	0.564382	-0.763363	0.445247	0.58226	A
FBgn0004034	y	202.454	1.84898	0.493995	3.74292	0.000181897	0.00163882	A
FBgn0004049	yrt	2129.08	-0.0131309	0.117219	-0.11202	0.910807	0.944232	A
FBgn0004050	z	1594.84	-0.109534	0.105294	-1.04027	0.298214	0.44127	A
FBgn0004052	Z600	1895.03	-1.63032	0.311477	-5.23417	1.65728e-07	4.39085e-06	A
FBgn0004053	zen	920.549	-0.508609	0.362462	-1.40321	0.160555	0.285036	A
FBgn0004054	zen2	183.345	-0.0723142	0.462931	-0.15621	0.875868	0.922603	A
FBgn0004055	uzip	553.936	0.10168	0.106878	0.951363	0.34142	0.484152	A
FBgn0004057	Zw	60.3213	1.0494	0.397239	2.64173	0.00824833	0.0321	A
FBgn0004087	Dhfr	155.166	-0.474193	0.590172	-0.803483	0.421696	0.560267	A
FBgn0004102	oc	322.772	-0.581701	0.517394	-1.12429	0.26089	0.401556	A
FBgn0004103	Pp1-87B	4018.25	-0.487329	0.13557	-3.59467	0.000324799	0.00261484	A
FBgn0004106	Cdk1	3194.32	-0.511932	0.0944629	-5.4194	5.98001e-08	1.8821e-06	A
FBgn0004108	Nrt	9393.8	-0.831467	0.255254	-3.25741	0.00112435	0.0070567	A
FBgn0004110	tin	22.7012	-0.914989	0.888945	-1.0293	0.30334	0.446278	A
FBgn0004143	nullo	382.68	0.215498	0.414084	0.520421	0.60277	0.721279	A
FBgn0004167	kst	1239	0.562143	0.342244	1.64252	0.100483	0.203153	A
FBgn0004169	up	2.92934	-0.950911	1.78703	-0.532118	0.594644	0.714655	A
FBgn0004170	sc	243.915	0.164868	0.478998	0.344194	0.7307	0.81859	A
FBgn0004177	mts	5413.77	-0.316278	0.212134	-1.49094	0.135977	0.253193	A
FBgn0004179	Csp	3536.07	-0.119327	0.109582	-1.08893	0.276186	0.417896	A
FBgn0004183	snRNA:U1:82Eb	3066.52	-6.23224	0.297013	-20.983	9.37341e-98	4.39566e-94	A
FBgn0004185	snRNA:U1:95Ca	50.9786	-1.11983	0.375848	-2.97947	0.00288743	0.0144742	A
FBgn0004186	snRNA:U1:95Cb	284.124	-1.34483	0.390844	-3.44083	0.000579939	0.00418082	A
FBgn0004187	snRNA:U1:95Cc	1431.11	-2.61466	0.410492	-6.36957	1.89565e-10	1.16538e-08	A
FBgn0004189	snRNA:U6:96Ab	24.0328	-2.47191	0.461897	-5.35165	8.71542e-08	2.49975e-06	A
FBgn0004190	snRNA:U6:96Ac	2.58789	-1.38576	1.35518	-1.02256	0.306515	0.44954	A
FBgn0004191	snRNA:U2:34ABa	2098.63	-6.54824	0.387041	-16.9187	3.27417e-64	6.14169e-61	A
FBgn0004192	snRNA:U2:34ABb	143.044	-0.949546	0.363377	-2.61312	0.00897204	0.0340971	A
FBgn0004197	Ser	6.27809	-2.71027	1.03825	-2.61043	0.0090428	0.0342677	A
FBgn0004198	ct	3.56185	-2.57286	1.57106	-1.63766	0.101493	0.204622	A
FBgn0004227	nonA	594.775	-0.132598	0.404551	-0.327767	0.743088	0.827423	A
FBgn0004228	mex1	3.62009	-0.46892	1.44071	-0.325478	0.74482	0.828667	A
FBgn0004237	Hrb87F	2389.52	-0.111478	0.282457	-0.394672	0.693085	0.791856	A
FBgn0004359	T48	535.426	-0.540441	0.309518	-1.74608	0.0807978	0.17345	A
FBgn0004362	HmgD	10919.4	-0.650331	0.120484	-5.39767	6.75108e-08	2.05579e-06	A
FBgn0004363	porin	10650.7	-0.347929	0.0701566	-4.95932	7.07412e-07	1.56851e-05	A
FBgn0004364	18w	1301.21	-1.86041	0.473317	-3.93057	8.47443e-05	0.000869602	A
FBgn0004370	Ptp10D	2676	0.0501213	0.180339	0.277928	0.781068	0.856098	A
FBgn0004373	fwd	5722.69	-0.227786	0.156287	-1.45749	0.144982	0.265583	A
FBgn0004374	neb	707.857	-0.233593	0.229662	-1.01712	0.309098	0.451914	A
FBgn0004379	Klp67A	3080.11	-0.301938	0.105909	-2.85092	0.00435933	0.0196419	A
FBgn0004381	Klp68D	969.946	-0.208403	0.283547	-0.734985	0.462349	0.597049	A
FBgn0004387	Klp98A	1095.82	0.250464	0.170263	1.47104	0.141281	0.260738	A
FBgn0004390	RasGAP1	3249.75	-0.215917	0.150249	-1.43706	0.1507	0.272755	A
FBgn0004391	shtd	5860.25	0.181195	0.247731	0.731419	0.464523	0.599032	A
FBgn0004394	pdm2	105.857	-1.88892	1.23651	-1.52762	0.126606	0.239596	A
FBgn0004395	unk	1730.92	-0.422768	0.138899	-3.04371	0.00233678	0.0123266	A
FBgn0004396	CrebA	424.848	-0.099192	0.649193	-0.152793	0.878562	0.924392	A
FBgn0004397	Vinc	795.87	1.32398	0.339577	3.8989	9.66322e-05	0.00096519	A
FBgn0004400	rhi	653.459	0.143562	0.119952	1.19683	0.231374	0.369875	A
FBgn0004401	Pep	7781.14	-0.45695	0.121875	-3.74934	0.000177297	0.00160354	A
FBgn0004403	RpS14a	8588.22	-0.0740999	0.151062	-0.490526	0.623761	0.738203	A
FBgn0004404	RpS14b	1862.23	-0.0587363	0.174925	-0.33578	0.737037	0.822839	A
FBgn0004406	tam	1326.28	0.203669	0.166839	1.22075	0.22218	0.358847	A
FBgn0004407	DNApol-gamma35	435.959	0.307952	0.258194	1.19272	0.23298	0.37162	A
FBgn0004432	Cyp1	12504	0.390071	0.12769	3.05483	0.00225187	0.0119662	A
FBgn0004435	Galphaq	2537.07	-0.265824	0.272793	-0.974453	0.329832	0.472794	A
FBgn0004436	Ubc6	1379.53	-0.0206944	0.106146	-0.194961	0.845423	0.901765	A
FBgn0004456	mew	148.538	-1.91341	1.1062	-1.72971	0.0836829	0.177993	A
FBgn0004463	RpIII128	643.316	-0.245317	0.178179	-1.3768	0.168573	0.294917	A
FBgn0004465	Su(P)	900.71	0.271307	0.122867	2.20813	0.0272349	0.0780911	A
FBgn0004509	Fur1	1222.96	-0.210949	0.219818	-0.959654	0.337229	0.480023	A
FBgn0004510	Ets97D	489.441	-0.222329	0.218642	-1.01686	0.30922	0.452022	A
FBgn0004512	Mdr49	1626.91	-1.37059	0.517076	-2.65066	0.00803344	0.031499	A
FBgn0004556	Dbp73D	1020.74	0.0231432	0.145887	0.158638	0.873954	0.921094	A
FBgn0004567	slp2	63.2859	-1.48441	0.507433	-2.92534	0.00344081	0.0165834	A
FBgn0004569	aos	135.829	-0.684313	0.575695	-1.18867	0.234568	0.373327	A
FBgn0004574	Rop	1119.21	-0.303357	0.096011	-3.15961	0.00157983	0.00921469	A
FBgn0004581	bgcn	12.3384	-1.28009	0.83361	-1.5356	0.124636	0.236685	A
FBgn0004583	ex	123.058	-0.147234	0.455058	-0.32355	0.746279	0.829897	A
FBgn0004584	Rrp1	1087.13	0.186124	0.144944	1.28411	0.199103	0.33198	A
FBgn0004587	B52	4591.46	-0.307002	0.162757	-1.88626	0.0592601	0.139357	A
FBgn0004595	pros	381.886	-0.501358	0.556849	-0.900348	0.367935	0.509428	A
FBgn0004597	CycC	698.255	-0.46342	0.133523	-3.47071	0.000519082	0.00381243	A
FBgn0004598	Fur2	5745.84	0.624585	0.312573	1.99821	0.0456943	0.115009	A
FBgn0004607	zfh2	207.35	-1.46137	0.765917	-1.908	0.0563914	0.134003	A
FBgn0004611	Plc21C	1251.86	0.710878	0.320825	2.21578	0.0267067	0.0769766	A
FBgn0004629	Cys	733.915	-0.80801	0.32723	-2.46924	0.0135399	0.0466811	A
FBgn0004635	rho	353.54	-1.36429	0.48204	-2.83024	0.00465131	0.0206487	A
FBgn0004638	drk	1884.57	-0.375582	0.127633	-2.94267	0.00325393	0.0159449	A
FBgn0004643	Zw10	1626.15	-0.291793	0.280793	-1.03918	0.298723	0.441564	A
FBgn0004644	hh	16.9979	-1.9046	1.46739	-1.29796	0.194303	0.326179	A
FBgn0004646	ogre	288.789	-1.55333	0.52979	-2.93197	0.00336822	0.0163343	A
FBgn0004647	N	6232.55	0.0776857	0.250802	0.309748	0.756752	0.837868	A
FBgn0004648	svr	3344.4	-0.0654876	0.125489	-0.521858	0.601769	0.720357	A
FBgn0004649	yl	17041.6	0.603726	0.365758	1.65062	0.098817	0.20065	A
FBgn0004654	Pgd	1555.27	0.373047	0.230869	1.61584	0.106129	0.211109	A
FBgn0004655	wapl	6385.57	0.660597	0.25753	2.56513	0.0103138	0.037905	A
FBgn0004656	fs(1)h	4267.97	0.665023	0.394643	1.68512	0.0919648	0.190112	A
FBgn0004657	mys	1839.38	-0.138156	0.109385	-1.26302	0.206581	0.340955	A
FBgn0004666	sim	13.0153	-1.63066	1.31856	-1.2367	0.216199	0.351975	A
FBgn0004687	Mlc-c	1540.36	-0.437064	0.112401	-3.88844	0.000100891	0.00100028	A
FBgn0004698	Xpc	5727.94	-0.495779	0.117607	-4.21557	2.49149e-05	0.000312397	A
FBgn0004795	retn	7620.86	-0.39207	0.208649	-1.87909	0.0602327	0.141054	A
FBgn0004797	mdy	629.881	0.589769	0.267233	2.20695	0.0273178	0.078257	A
FBgn0004811	fs(2)ltoPP43	1279.47	-0.241139	0.115741	-2.08343	0.0372118	0.0987577	A
FBgn0004828	His3.3B	10001.9	-0.486023	0.127359	-3.81618	0.000135533	0.0012661	A
FBgn0004832	Xpac	256.962	-1.25984	0.566869	-2.22245	0.026253	0.0759256	A
FBgn0004837	Su(H)	1320.55	-0.496491	0.168015	-2.95504	0.00312632	0.0154325	A
FBgn0004838	Hrb27C	15770.6	-0.410235	0.171753	-2.38851	0.0169166	0.0551673	A
FBgn0004855	RpII15	835.243	-0.141318	0.116737	-1.21057	0.226062	0.363552	A
FBgn0004856	Bx42	4967.41	-0.411389	0.148127	-2.77727	0.00548174	0.0234153	A
FBgn0004860	ph-d	979.276	-0.701025	0.262346	-2.67214	0.0075369	0.0300688	A
FBgn0004861	ph-p	754.996	-1.41959	0.383113	-3.70542	0.000211042	0.00184642	A
FBgn0004863	C15	2.803	-2.56564	3.23584	-0.792884	0.427845	0.566134	A
FBgn0004864	hop	2446.48	0.185933	0.182951	1.0163	0.309486	0.452169	A
FBgn0004867	RpS2	17473.4	0.114598	0.262369	0.43678	0.662271	0.768825	A
FBgn0004868	Gdi	4264.9	-0.300836	0.196913	-1.52776	0.126572	0.239596	A
FBgn0004872	piwi	2564.76	1.12697	0.183394	6.14509	7.99184e-10	4.23477e-08	A
FBgn0004875	enc	3593.6	1.04197	0.312875	3.33031	0.000867488	0.0057136	A
FBgn0004876	cdi	2109.93	0.661875	0.247605	2.67311	0.00751517	0.0300447	A
FBgn0004878	cas	33.7804	-1.07191	0.511801	-2.09438	0.0362258	0.0969363	A
FBgn0004880	scrt	13.024	-1.66848	0.838984	-1.98869	0.0467357	0.116935	A
FBgn0004882	orb	3388.55	0.401952	0.319353	1.25864	0.208159	0.342555	A
FBgn0004885	tok	231.028	-0.908403	0.506664	-1.79291	0.0729875	0.161485	A
FBgn0004888	Scsalpha1	3566.95	-0.00669937	0.0905538	-0.0739822	0.941025	0.9631	A
FBgn0004889	tws	2745.6	-0.0109667	0.284808	-0.0385055	0.969285	0.980951	A
FBgn0004892	sob	47.5553	-2.0089	0.807976	-2.48634	0.0129064	0.0449496	A
FBgn0004893	bowl	121.441	-1.95986	0.557673	-3.51435	0.000440836	0.00337045	A
FBgn0004895	FoxL1	9.18882	-1.8954	0.86375	-2.19439	0.0282077	0.0800241	A
FBgn0004898	fd96Cb	4.65811	-0.0359608	1.23562	-0.0291035	0.976782	0.985503	A
FBgn0004901	Prat	1210.1	-0.588845	0.298298	-1.97402	0.0483798	0.119882	A
FBgn0004903	Rb97D	781.49	-0.421712	0.114575	-3.68065	0.000232637	0.00199443	A
FBgn0004907	14-3-3zeta	6453.25	-0.217254	0.11621	-1.8695	0.0615536	0.143129	A
FBgn0004908	Arl2	132.77	0.506389	0.223683	2.26387	0.023582	0.0703039	A
FBgn0004913	Gnf1	2146.34	0.116264	0.229589	0.506399	0.612577	0.729784	A
FBgn0004915	TfIIB	1380.22	-0.364507	0.116388	-3.13182	0.00173724	0.00991135	A
FBgn0004919	gol	5.24827	0.949079	0.884371	1.07317	0.283196	0.425247	A
FBgn0004921	Ggamma1	989.108	-0.652483	0.167684	-3.89115	9.97688e-05	0.000991241	A
FBgn0004924	Top1	10184.9	-0.592826	0.114812	-5.16345	2.42445e-07	6.14565e-06	A
FBgn0004926	eIF2beta	1955.12	-0.177319	0.278951	-0.635664	0.524996	0.655214	A
FBgn0004956	upd1	540.443	-0.577852	0.197983	-2.91869	0.00351505	0.0168288	A
FBgn0004959	phm	226.587	-1.85012	0.94334	-1.96124	0.049851	0.122522	A
FBgn0005278	Sam-S	6480.12	-0.579188	0.0950785	-6.09168	1.11728e-09	5.60375e-08	A
FBgn0005322	nmd	1663.79	0.00910791	0.126298	0.0721144	0.942511	0.963782	A
FBgn0005355	Su(fu)	1453.65	-0.287563	0.114995	-2.50067	0.012396	0.0435766	A
FBgn0005386	ash1	3077.06	0.344355	0.19733	1.74507	0.0809723	0.173745	A
FBgn0005390	fs(1)M3	2317.18	1.08261	0.264173	4.09812	4.16515e-05	0.000485279	A
FBgn0005427	ewg	728.34	0.470708	0.188941	2.4913	0.0127278	0.0444928	A
FBgn0005533	RpS17	9925.77	0.320035	0.132156	2.42164	0.0154505	0.0515512	A
FBgn0005536	Mbs	1477.51	0.252141	0.249175	1.0119	0.311585	0.454368	A
FBgn0005561	sv	19.5669	-0.861969	0.828648	-1.04021	0.298242	0.44127	A
FBgn0005564	Shal	24.2576	0.153792	0.577444	0.266333	0.789983	0.862042	A
FBgn0005585	Calr	6289.62	-0.303026	0.135017	-2.24436	0.0248095	0.0726925	A
FBgn0005590	scw	744.208	0.242382	0.360411	0.672517	0.501255	0.634383	A
FBgn0005593	RpL7	18364.8	-0.180278	0.130646	-1.3799	0.167619	0.29374	A
FBgn0005596	yem	2137.46	0.665627	0.210213	3.16645	0.00154314	0.00906268	A
FBgn0005612	Sox14	42.6832	-1.08761	0.942292	-1.15421	0.248412	0.389348	A
FBgn0005616	msl-2	563.505	-0.762958	0.287204	-2.65651	0.0078955	0.0311012	A
FBgn0005617	msl-1	4983.23	-0.213732	0.174081	-1.22777	0.219531	0.355856	A
FBgn0005624	Psc	1279.48	0.0698354	0.302712	0.230699	0.817549	0.882787	A
FBgn0005631	robo1	228.758	-0.975598	0.573039	-1.7025	0.0886622	0.185426	A
FBgn0005632	faf	8687.81	0.20053	0.228002	0.879507	0.379127	0.520543	A
FBgn0005640	Eip63E	1585.47	-0.442365	0.140703	-3.14397	0.00166672	0.00961387	A
FBgn0005642	wdn	2748.38	0.209056	0.172731	1.2103	0.226164	0.363653	A
FBgn0005648	Pabp2	660.771	0.0459063	0.355781	0.12903	0.897334	0.935298	A
FBgn0005649	Rox8	8388.23	-0.166006	0.113452	-1.46323	0.143405	0.263983	A
FBgn0005654	Orc3	828.505	0.522664	0.115992	4.50605	6.60463e-06	0.00010292	A
FBgn0005655	PCNA	3424.47	-0.0920601	0.136148	-0.676175	0.49893	0.632445	A
FBgn0005660	Ets21C	3.14695	1.3393	1.19332	1.12233	0.26172	0.402274	A
FBgn0005672	spi	496.112	-1.561	0.399522	-3.90717	9.33839e-05	0.000941772	A
FBgn0005674	GluProRS	1613.33	0.278938	0.298157	0.935541	0.34951	0.491831	A
FBgn0005677	dac	21.4684	-1.0969	0.541788	-2.0246	0.0429089	0.109927	A
FBgn0005683	pie	622.001	0.362992	0.165104	2.19857	0.0279085	0.0794156	A
FBgn0005695	gcl	3900.52	0.266476	0.253864	1.04968	0.293864	0.437206	A
FBgn0005696	DNApol-alpha73	1008.73	-0.558204	0.426865	-1.30768	0.190981	0.32216	A
FBgn0005771	noc	717.974	-0.671308	0.250418	-2.68076	0.0073456	0.0294924	A
FBgn0005777	PpD3	2698.18	0.319307	0.167032	1.91165	0.0559206	0.13315	A
FBgn0008636	hbn	89.9349	-0.908604	0.33809	-2.68746	0.00719983	0.029094	A
FBgn0008646	E5	6.60514	-0.279862	0.562607	-0.497438	0.61888	0.734744	A
FBgn0010019	Cyp4g1	21.7846	4.59674	1.20258	3.82238	0.000132168	0.00124209	A
FBgn0010038	GstD2	12.5473	1.44853	0.872364	1.66047	0.09682	0.197112	A
FBgn0010039	GstD3	2311	0.274008	0.407903	0.671748	0.501744	0.634812	A
FBgn0010040	GstD4	14.1987	-0.511115	0.507965	-1.0062	0.314319	0.457266	A
FBgn0010041	GstD5	34.3062	-1.71991	0.672104	-2.559	0.0104973	0.0383688	A
FBgn0010042	GstD6	13.4616	-1.58194	0.918414	-1.72247	0.0849849	0.179886	A
FBgn0010043	GstD7	5.46496	0.439198	1.046	0.419884	0.67457	0.778026	A
FBgn0010044	GstD8	5.42059	-1.45273	0.836525	-1.73662	0.0824546	0.1762	A
FBgn0010051	Itp-r83A	839.341	0.892364	0.287752	3.10115	0.00192768	0.0107234	A
FBgn0010052	Jhe	36.249	-1.85548	0.483093	-3.84083	0.000122619	0.00117711	A
FBgn0010078	RpL23	13214.6	-0.167332	0.144262	-1.15992	0.246083	0.386601	A
FBgn0010097	gammaTub37C	965.414	1.31812	0.218117	6.04319	1.51097e-09	7.30484e-08	A
FBgn0010100	mAcon1	4933.24	-0.116241	0.0948886	-1.22502	0.220567	0.356901	A
FBgn0010105	comm	132.955	-1.75578	0.757615	-2.31752	0.0204757	0.0634218	A
FBgn0010109	dpn	758.384	-0.890179	0.169001	-5.2673	1.38448e-07	3.74207e-06	A
FBgn0010113	hdc	2244.2	0.202197	0.463211	0.436512	0.662465	0.768825	A
FBgn0010114	hig	4.07933	-1.5884	1.68088	-0.944976	0.344671	0.487215	A
FBgn0010173	RpA-70	2705.08	-0.503203	0.266032	-1.89151	0.0585557	0.13798	A
FBgn0010198	RpS15Aa	13791.5	-0.223786	0.131532	-1.70138	0.0888709	0.185598	A
FBgn0010213	Sod2	1118.38	-0.342792	0.102	-3.3607	0.00077746	0.00524967	A
FBgn0010215	alpha-Cat	4066.17	-0.901202	0.206258	-4.3693	1.24647e-05	0.000175536	A
FBgn0010217	ATPsynbeta	12082.8	-0.337032	0.0998177	-3.37648	0.000734196	0.00502997	A
FBgn0010220	Dbp45A	410.857	-0.156713	0.167274	-0.936867	0.348827	0.491188	A
FBgn0010222	Nmdmc	60.1609	-0.378394	0.491731	-0.769515	0.441588	0.579252	A
FBgn0010223	Galphaf	14.4014	0.930403	0.739299	1.25849	0.208213	0.342555	A
FBgn0010225	Gel	202.77	-0.0310278	0.195274	-0.158894	0.873753	0.921021	A
FBgn0010228	HmgZ	166.139	-0.96337	0.748533	-1.28701	0.198091	0.330586	A
FBgn0010235	Klc	1184.1	0.937346	0.283746	3.30346	0.000954982	0.00618135	A
FBgn0010238	Lac	2159.89	-1.12792	0.329612	-3.42197	0.000621681	0.00441389	A
FBgn0010241	Mdr50	3.42817	-4.05403	1.69216	-2.39577	0.0165855	0.0542363	A
FBgn0010246	Myo61F	81.5133	0.669847	0.601727	1.11321	0.265619	0.406866	A
FBgn0010258	Rbp4	6.20522	0.567192	1.13728	0.498725	0.617973	0.734318	A
FBgn0010263	Rbp9	67.272	0.334531	0.433159	0.772305	0.439934	0.578133	A
FBgn0010265	RpS13	9896.11	-0.0537564	0.117306	-0.458259	0.646766	0.756739	A
FBgn0010269	Dsor1	891.95	0.143674	0.211648	0.678835	0.497242	0.630818	A
FBgn0010280	Taf4	4478.17	0.118986	0.0882919	1.34764	0.177773	0.305708	A
FBgn0010282	TfIIFalpha	1855.07	-0.42744	0.168732	-2.53325	0.0113011	0.0406927	A
FBgn0010287	Trf	340.912	-0.107436	0.136693	-0.785965	0.431888	0.569701	A
FBgn0010288	Uch	1679.29	0.477314	0.172472	2.76749	0.005649	0.0239311	A
FBgn0010292	bys	1010.6	0.107657	0.142692	0.754476	0.450564	0.586677	A
FBgn0010300	brat	8566.42	0.144606	0.116007	1.24652	0.212573	0.3474	A
FBgn0010303	hep	1508.73	0.78566	0.190906	4.11542	3.86468e-05	0.000452519	A
FBgn0010309	pigeon	1075.91	0.424252	0.19136	2.21703	0.0266209	0.0767766	A
FBgn0010313	corto	2411.02	-0.0418956	0.446162	-0.0939021	0.925187	0.953612	A
FBgn0010315	CycD	2681.07	0.220567	0.200955	1.09759	0.272382	0.413779	A
FBgn0010317	CycJ	565.301	1.01659	0.219102	4.63977	3.48793e-06	5.99144e-05	A
FBgn0010323	Gsc	12.58	-1.23987	1.04173	-1.1902	0.233968	0.372497	A
FBgn0010328	woc	6078.78	0.224094	0.243562	0.920069	0.357537	0.499392	A
FBgn0010333	Rac1	1410.46	-0.374069	0.186809	-2.00242	0.0452396	0.114183	A
FBgn0010339	128up	1176.14	0.500284	0.161451	3.09867	0.00194389	0.010788	A
FBgn0010340	140up	187.417	-0.520439	0.330559	-1.57442	0.11539	0.224509	A
FBgn0010341	Cdc42	2720.77	-0.421086	0.13796	-3.05224	0.00227139	0.0120426	A
FBgn0010342	Map60	3771.37	-0.60477	0.113722	-5.31796	1.04936e-07	2.9379e-06	A
FBgn0010348	Arf79F	5860.38	-0.544487	0.114307	-4.76339	1.90368e-06	3.61437e-05	A
FBgn0010350	Cds	1329.84	0.42566	0.298153	1.42766	0.15339	0.276133	A
FBgn0010352	Nc73EF	1872.64	0.213677	0.164721	1.2972	0.194561	0.326438	A
FBgn0010356	Taf5	1114.27	-0.122168	0.0647111	-1.88789	0.0590404	0.138956	A
FBgn0010359	gammaTry	4.00446	0.657742	6.13159	0.107271	0.914574	0.947194	A
FBgn0010379	Akt1	2024.22	-0.448	0.148003	-3.02695	0.00247031	0.0128574	A
FBgn0010380	AP-1-2beta	2481.24	0.457555	0.104039	4.39792	1.09294e-05	0.000157461	A
FBgn0010382	CycE	7848.76	-0.310807	0.109094	-2.84898	0.00438593	0.0197293	A
FBgn0010383	Cyp18a1	17.3755	-1.53438	0.87015	-1.76335	0.0778411	0.168501	A
FBgn0010389	htl	134.18	-1.43564	1.27426	-1.12665	0.259892	0.400992	A
FBgn0010391	Gtp-bp	849.014	0.161315	0.20068	0.803843	0.421487	0.560172	A
FBgn0010395	Itgbn	33.5671	-0.467871	0.538631	-0.86863	0.38505	0.52644	A
FBgn0010398	Lrr47	237.139	-1.2069	0.360046	-3.35207	0.000802088	0.00538495	A
FBgn0010406	RNaseX25	1044.88	-0.303959	0.108563	-2.79984	0.00511276	0.0222312	A
FBgn0010409	RpL18A	13464.9	-0.177158	0.111823	-1.58428	0.113131	0.221098	A
FBgn0010411	RpS18	14671.2	-0.366096	0.137795	-2.65682	0.00788825	0.0310918	A
FBgn0010412	RpS19a	9545.92	0.479171	0.130456	3.67305	0.000239676	0.00204171	A
FBgn0010415	Sdc	1653.9	-0.721935	0.354763	-2.03498	0.0418531	0.108078	A
FBgn0010417	Taf6	1108.47	-0.377784	0.130491	-2.89508	0.00379058	0.0177493	A
FBgn0010421	TfIIFbeta	1933.41	-0.507906	0.10209	-4.97507	6.52253e-07	1.46002e-05	A
FBgn0010422	TfIIS	1302.62	-0.273023	0.10975	-2.48767	0.0128583	0.0448321	A
FBgn0010431	mtrm	2555.96	0.659748	0.336295	1.96181	0.0497844	0.122393	A
FBgn0010433	ato	13.5249	0.15949	0.528645	0.301697	0.762883	0.842792	A
FBgn0010435	emp	7.81665	0.818881	1.24597	0.657225	0.511036	0.642753	A
FBgn0010438	mtSSB	648.993	-0.0768373	0.241513	-0.318149	0.750372	0.833164	A
FBgn0010441	pll	834.773	0.128683	0.154306	0.833952	0.404308	0.544637	A
FBgn0010452	trn	466.045	-1.72866	1.04947	-1.64718	0.0995214	0.201514	A
FBgn0010453	Wnt4	5.7828	-1.02704	1.32826	-0.773221	0.439391	0.577583	A
FBgn0010470	Fkbp14	162.391	-0.650873	0.233438	-2.78821	0.00530006	0.0228654	A
FBgn0010473	tutl	369.82	-0.752031	0.465797	-1.6145	0.106418	0.21143	A
FBgn0010488	NAT1	7124.68	0.23538	0.303774	0.774854	0.438426	0.576608	A
FBgn0010497	dmGlut	1503.68	0.500955	0.312088	1.60517	0.108456	0.214601	A
FBgn0010501	Dcp-1	1319.89	-0.389035	0.178344	-2.18137	0.0291561	0.082094	A
FBgn0010504	kermit	698.787	0.424265	0.133237	3.18428	0.00145116	0.00868569	A
FBgn0010516	wal	2311.63	-0.129519	0.0834179	-1.55265	0.120507	0.231274	A
FBgn0010520	Bka	383.935	0.0591239	0.13873	0.42618	0.669976	0.774358	A
FBgn0010548	Aldh-III	1268.35	-0.162243	0.0977099	-1.66046	0.0968222	0.197112	A
FBgn0010583	dock	1617.78	-0.204512	0.138919	-1.47217	0.140976	0.26038	A
FBgn0010590	Prosbeta1	3013.43	-0.283528	0.113691	-2.49385	0.0126364	0.0442558	A
FBgn0010602	lwr	2660.76	-0.21659	0.113714	-1.90469	0.0568203	0.134779	A
FBgn0010607	l(2)05714	706.743	-0.565961	0.133343	-4.24439	2.19191e-05	0.000281615	A
FBgn0010611	Hmgs	897.413	0.230999	0.144123	1.60278	0.108982	0.215279	A
FBgn0010612	ATPsynG	2064.53	-0.125926	0.148786	-0.846357	0.397353	0.538619	A
FBgn0010620	CG10939	558.656	-0.367702	0.165402	-2.22308	0.0262105	0.0758751	A
FBgn0010621	CCT5	3414.27	1.06468	0.189209	5.62702	1.83351e-08	6.69123e-07	A
FBgn0010638	Sec61beta	805.836	0.170362	0.290447	0.586551	0.557505	0.683419	A
FBgn0010660	Nup214	4607.21	-0.176839	0.120886	-1.46285	0.143508	0.264019	A
FBgn0010750	atms	1669.98	-0.385949	0.098352	-3.92416	8.70329e-05	0.000889196	A
FBgn0010762	simj	1862.78	-0.180699	0.164518	-1.09835	0.27205	0.413475	A
FBgn0010768	sqz	438.767	1.44081	0.432626	3.33037	0.000867302	0.0057136	A
FBgn0010770	ppan	882.488	-0.228315	0.124375	-1.8357	0.0664021	0.151147	A
FBgn0010772	Xe7	734.567	-0.287323	0.158336	-1.81464	0.0695796	0.156271	A
FBgn0010774	Ref1	5714.53	-0.452037	0.115606	-3.91014	9.22418e-05	0.000931255	A
FBgn0010786	l(3)02640	2353.82	0.477631	0.230196	2.07489	0.037997	0.10033	A
FBgn0010803	TrpRS	813.987	0.319918	0.148507	2.15423	0.0312219	0.0868047	A
FBgn0010808	Chchd3	1016.28	-0.326896	0.121895	-2.68179	0.007323	0.0294348	A
FBgn0010825	Gug	5390.09	0.45993	0.32415	1.41888	0.155934	0.279052	A
FBgn0010830	l(3)04053	968.155	-0.854457	0.296099	-2.88572	0.00390522	0.0181647	A
FBgn0010877	l(3)05822	3145.1	0.099483	0.167569	0.593683	0.552724	0.679601	A
FBgn0011016	SsRbeta	1652.07	0.0969559	0.114646	0.845699	0.397721	0.538816	A
FBgn0011020	Sas-4	755.228	-0.884224	0.300559	-2.94193	0.00326172	0.0159588	A
FBgn0011202	dia	2003.62	0.015423	0.14877	0.10367	0.917431	0.949001	A
FBgn0011204	cue	5020.46	0.309219	0.206414	1.49805	0.134119	0.250429	A
FBgn0011205	fbl	1395.29	-0.157912	0.0812902	-1.94257	0.0520685	0.126319	A
FBgn0011207	pelo	1117.69	-0.288478	0.20204	-1.42782	0.153343	0.276133	A
FBgn0011211	blw	10579.4	0.488352	0.158557	3.07997	0.00207021	0.0113216	A
FBgn0011217	eff	6525.79	-0.289452	0.29924	-0.967291	0.333399	0.476306	A
FBgn0011224	heph	3073.48	-0.201814	0.15995	-1.26173	0.207045	0.341281	A
FBgn0011225	jar	1458.13	-1.1281	0.439089	-2.56919	0.0101938	0.037552	A
FBgn0011227	ox	507.092	-0.372902	0.179969	-2.07203	0.0382622	0.100945	A
FBgn0011230	poe	12864	-0.045651	0.318443	-0.143357	0.886008	0.928892	A
FBgn0011236	ken	535.184	-0.675167	0.343917	-1.96317	0.0496265	0.122068	A
FBgn0011272	RpL13	12182.6	0.278578	0.111044	2.50871	0.0121174	0.0428702	A
FBgn0011284	RpS4	22735	0.0135342	0.112485	0.12032	0.90423	0.939802	A
FBgn0011289	TfIIA-L	2161.45	-0.444707	0.0970596	-4.58179	4.61015e-06	7.61243e-05	A
FBgn0011290	Taf12	473.53	-0.637989	0.140639	-4.53637	5.72318e-06	9.12886e-05	A
FBgn0011291	Taf11	230.116	-0.233049	0.198559	-1.1737	0.240514	0.380274	A
FBgn0011297	Alg3	428.541	-0.697331	0.157963	-4.41452	1.01237e-05	0.000147897	A
FBgn0011300	babo	860.371	-0.298489	0.265883	-1.12263	0.261594	0.402145	A
FBgn0011327	Uch-L5	2337.86	-0.203739	0.119702	-1.70206	0.0887448	0.185458	A
FBgn0011335	vers	448.532	-0.096524	0.197583	-0.488524	0.625179	0.739134	A
FBgn0011336	Stt3B	1566.43	0.133572	0.192077	0.69541	0.486798	0.619916	A
FBgn0011361	ND-ACP	1185.07	0.279231	0.126124	2.21394	0.0268328	0.0771977	A
FBgn0011455	ND-SGDH	1200.92	-0.22352	0.108336	-2.0632	0.0390935	0.102648	A
FBgn0011474	PR-Set7	2297.05	0.0846796	0.151954	0.557273	0.577341	0.700173	A
FBgn0011476	l(3)neo43	218.449	-0.00275351	0.133577	-0.0206137	0.983554	0.989886	A
FBgn0011481	Ssdp	4584.43	-0.489453	0.289429	-1.6911	0.0908186	0.188417	A
FBgn0011509	SrpRbeta	846.571	0.599455	0.15368	3.90067	9.59281e-05	0.000961228	A
FBgn0011566	Smyd3	317.084	-1.06646	0.384775	-2.77163	0.00557757	0.0237028	A
FBgn0011570	cpb	1339.68	-0.579042	0.11539	-5.01815	5.21718e-07	1.22025e-05	A
FBgn0011573	Cdc37	2288.08	-0.368304	0.172905	-2.13009	0.0331642	0.0905854	A
FBgn0011576	Cyp4d2	14.5734	-0.962452	1.02968	-0.934709	0.349938	0.492138	A
FBgn0011584	Trp1	627.377	0.0313033	0.116438	0.268841	0.788052	0.861023	A
FBgn0011586	e(r)	2986.79	-0.410285	0.106279	-3.86045	0.000113177	0.00110457	A
FBgn0011592	fra	1348.38	-0.561012	0.200987	-2.79129	0.00524989	0.0226802	A
FBgn0011604	Iswi	3806.49	-0.614402	0.130735	-4.6996	2.60673e-06	4.73809e-05	A
FBgn0011606	Klp3A	2028.19	-0.602064	0.260867	-2.30794	0.0210025	0.0645351	A
FBgn0011638	La	2196.17	-0.581316	0.351103	-1.65569	0.0977854	0.198771	A
FBgn0011640	lark	2510.43	-0.0876457	0.160455	-0.546233	0.584906	0.706272	A
FBgn0011642	Zyx	686.955	-1.73083	0.289066	-5.98764	2.12907e-09	9.93459e-08	A
FBgn0011648	Mad	2389.43	0.115578	0.0973468	1.18728	0.235118	0.374013	A
FBgn0011653	mas	86.0849	-0.741037	0.281864	-2.62906	0.00856216	0.0330174	A
FBgn0011655	Med	972.806	0.660621	0.197413	3.3464	0.000818696	0.00547685	A
FBgn0011659	Mlh1	378.297	-0.570632	0.360065	-1.5848	0.113011	0.220967	A
FBgn0011661	Moe	2947.13	0.5464	0.475612	1.14883	0.250624	0.391311	A
FBgn0011672	Mvl	1108.9	-0.0694939	0.18608	-0.373463	0.708804	0.801431	A
FBgn0011674	insc	184.283	0.0428661	0.441719	0.097044	0.922691	0.952656	A
FBgn0011692	pav	2712.27	-0.166428	0.122086	-1.36321	0.172818	0.299659	A
FBgn0011695	EbpIII	4.512	-0.512079	1.2431	-0.411938	0.680385	0.782601	A
FBgn0011703	RnrL	5057.58	0.81372	0.174597	4.66056	3.15352e-06	5.58054e-05	A
FBgn0011704	RnrS	4974.41	-0.571542	0.250694	-2.27984	0.0226173	0.0680988	A
FBgn0011706	rpr	33.17	-2.26907	0.342586	-6.62336	3.51134e-11	2.45768e-09	A
FBgn0011708	Syx5	988.569	-0.422514	0.143566	-2.94299	0.00325058	0.0159369	A
FBgn0011715	Snr1	1596.32	-0.426696	0.135433	-3.1506	0.00162938	0.00944494	A
FBgn0011722	Tig	3.76549	0.646009	1.29683	0.498144	0.618382	0.734543	A
FBgn0011723	byn	273.978	-0.895469	0.489976	-1.82758	0.0676129	0.153031	A
FBgn0011725	twin	2965.63	0.108205	0.201636	0.536634	0.591521	0.711722	A
FBgn0011726	tsr	9247.17	-0.366858	0.12828	-2.85983	0.0042387	0.0192886	A
FBgn0011737	Wee1	1558.57	-0.17972	0.159564	-1.12632	0.260031	0.400992	A
FBgn0011739	wts	1225.72	0.354878	0.282381	1.25674	0.208849	0.343287	A
FBgn0011740	alpha-Man-IIa	1271.68	0.516361	0.268173	1.92548	0.0541693	0.13007	A
FBgn0011741	Arp6	684.18	-0.387627	0.121634	-3.18683	0.00143841	0.00862034	A
FBgn0011743	Arp53D	4.45856	-2.6985	1.40778	-1.91685	0.0552569	0.131939	A
FBgn0011745	Arp1	1049.89	0.359814	0.154623	2.32704	0.0199631	0.0623281	A
FBgn0011747	Ank	6834.48	-0.980501	0.113188	-8.66259	4.61162e-18	1.13822e-15	A
FBgn0011754	PhKgamma	987.753	-0.217638	0.229514	-0.948258	0.342998	0.485655	A
FBgn0011758	B-H1	3.17807	-3.93062	2.44962	-1.60458	0.108585	0.214721	A
FBgn0011760	ctp	5829.35	-0.256191	0.303647	-0.843716	0.398828	0.540004	A
FBgn0011761	dhd	20831	-0.0783988	0.273434	-0.286719	0.774327	0.850699	A
FBgn0011762	DNApol-alpha50	610.756	0.116444	0.128243	0.907992	0.363882	0.505655	A
FBgn0011763	Dp	3929.47	-0.267509	0.112118	-2.38597	0.0170342	0.0554543	A
FBgn0011766	E2f1	2756.76	0.0152564	0.427318	0.0357026	0.971519	0.982307	A
FBgn0011768	Fdh	2048.09	0.230523	0.138063	1.6697	0.0949791	0.194797	A
FBgn0011769	Fdx1	96.4855	0.84902	0.271698	3.12487	0.00177886	0.010085	A
FBgn0011770	Gip	1281	-0.0406355	0.110082	-0.369139	0.712024	0.803523	A
FBgn0011771	Hem	1338.35	-1.10194	0.3518	-3.13229	0.00173449	0.00990728	A
FBgn0011774	Irbp	884.58	0.72492	0.308537	2.34954	0.0187966	0.0593954	A
FBgn0011785	BRWD3	4702.77	0.260414	0.271181	0.960297	0.336906	0.479854	A
FBgn0011787	mRpL12	814.812	0.854464	0.117193	7.29111	3.07418e-13	3.23963e-11	A
FBgn0011817	nmo	2256.35	-0.371611	0.383641	-0.968643	0.332723	0.475558	A
FBgn0011824	CG4038	300.947	-0.227578	0.327189	-0.695554	0.486708	0.619885	A
FBgn0011828	Pxn	9.29563	-1.53051	1.21245	-1.26233	0.206831	0.341166	A
FBgn0011829	Ret	2.46691	-2.80594	1.56045	-1.79816	0.0721512	0.160433	A
FBgn0011836	Taf2	1952.65	-0.281086	0.110507	-2.54359	0.0109719	0.0397166	A
FBgn0011837	Tis11	2390.77	-0.160839	0.52453	-0.306635	0.759121	0.839697	A
FBgn0011849	tRNA:Glu-TTC-1-5	2.91292	0.411643	1.11026	0.370762	0.710815	0.80293	A
FBgn0011878	tRNA:His-GTG-1-4	4.18201	-4.92726	1.54198	-3.19541	0.00139632	0.00840032	A
FBgn0012034	AcCoAS	554.904	1.63539	0.211906	7.7175	1.18631e-14	1.71175e-12	A
FBgn0012037	Ance	173.759	-1.1503	0.432933	-2.65699	0.0078842	0.0310918	A
FBgn0012051	CalpA	875.938	-0.036957	0.182349	-0.202672	0.839391	0.897373	A
FBgn0012058	Cdc27	1321.66	0.045937	0.175431	0.261852	0.793436	0.864929	A
FBgn0013263	Trl	2431.39	-0.559995	0.16497	-3.39453	0.000687453	0.00478665	A
FBgn0013269	Fkbp39	6422.01	-0.414643	0.127359	-3.2557	0.00113113	0.00708673	A
FBgn0013272	Gp150	1154.11	-1.31565	0.727952	-1.80733	0.0707114	0.157981	A
FBgn0013275	Hsp70Aa	386.789	-1.61992	0.517457	-3.13054	0.00174482	0.00994815	A
FBgn0013276	Hsp70Ab	59.9983	-1.78667	0.562932	-3.17386	0.00150427	0.00890128	A
FBgn0013277	Hsp70Ba	23.1123	-1.02555	0.579225	-1.77056	0.076634	0.166841	A
FBgn0013325	RpL11	12847.8	-0.00445406	0.138471	-0.032166	0.97434	0.984098	A
FBgn0013343	Syx1A	827.472	-0.32641	0.5549	-0.588233	0.556376	0.68266	A
FBgn0013347	TfIIA-S	835.625	-0.458596	0.160708	-2.8536	0.00432274	0.01952	A
FBgn0013432	bcn92	601.856	0.0967024	0.16861	0.573528	0.566287	0.690754	A
FBgn0013435	Cdc2rk	270.256	-0.053624	0.136316	-0.39338	0.694039	0.792282	A
FBgn0013531	MED20	290.433	-0.46973	0.137245	-3.42256	0.000620345	0.00441108	A
FBgn0013548	l(2)dtl	1816.16	0.912514	0.23469	3.88818	0.000101	0.0010003	A
FBgn0013563	Pex1	656.766	-0.173196	0.154015	-1.12454	0.260785	0.401551	A
FBgn0013576	mtd	2827.77	-0.0549823	0.277437	-0.198179	0.842905	0.900205	A
FBgn0013717	not	1510.06	-0.278017	0.117711	-2.36187	0.0181831	0.0580657	A
FBgn0013718	nuf	2375.91	-0.230953	0.122205	-1.88989	0.058773	0.138431	A
FBgn0013720	pck	644.678	-0.0110227	0.115189	-0.0956922	0.923765	0.953215	A
FBgn0013726	pnut	3896.13	-0.417968	0.142685	-2.92929	0.00339732	0.0164584	A
FBgn0013733	shot	3425.56	0.0279952	0.296784	0.0943284	0.924848	0.953612	A
FBgn0013749	Arf102F	2021.49	-0.266974	0.117857	-2.26524	0.0234982	0.0701345	A
FBgn0013753	Bgb	932.22	-0.509187	0.0982489	-5.18263	2.18782e-07	5.63723e-06	A
FBgn0013755	Bro	771.776	-0.332683	0.294222	-1.13072	0.258172	0.398584	A
FBgn0013756	Mtor	11003.9	-0.423567	0.210504	-2.01216	0.0442035	0.112262	A
FBgn0013759	CASK	1239.35	0.186606	0.157586	1.18415	0.236352	0.375528	A
FBgn0013764	Chi	3830.15	-0.288948	0.145347	-1.98799	0.0468128	0.117051	A
FBgn0013765	cnn	4109.83	-0.252441	0.0800005	-3.1555	0.00160224	0.00932222	A
FBgn0013767	Crz	3.9654	-1.76414	0.828849	-2.12842	0.0333024	0.0909033	A
FBgn0013770	Cp1	5598.05	-0.123731	0.130503	-0.94811	0.343073	0.485688	A
FBgn0013771	Cyp6a9	28.1656	-0.977318	1.17864	-0.82919	0.406997	0.547586	A
FBgn0013772	Cyp6a8	3.28268	-3.91033	1.73765	-2.25036	0.0244261	0.0718833	A
FBgn0013773	Cyp6a22	1432.02	0.173927	0.188962	0.920433	0.357346	0.499263	A
FBgn0013799	Deaf1	861.047	0.178811	0.242133	0.738483	0.460221	0.595203	A
FBgn0013810	Dhc36C	119.934	0.374297	0.268569	1.39367	0.163417	0.288492	A
FBgn0013811	Dhc62B	27.2218	-0.334964	0.484908	-0.690779	0.489704	0.622856	A
FBgn0013953	Esp	19.2019	-0.786831	0.752218	-1.04601	0.295554	0.438469	A
FBgn0013954	Fkbp12	4670.4	-0.443125	0.113535	-3.90299	9.50115e-05	0.000954082	A
FBgn0013981	His4r	3560.33	-0.248975	0.137799	-1.8068	0.0707937	0.158014	A
FBgn0013983	imd	323.519	-0.438483	0.357784	-1.22555	0.220366	0.356778	A
FBgn0013987	MAPk-Ak2	1704.84	-0.0516545	0.0920542	-0.561131	0.574708	0.697759	A
FBgn0014002	NA	10569.9	-0.487801	0.0974068	-5.00787	5.50363e-07	1.27453e-05	A
FBgn0014006	Ask1	1347.58	-0.320402	0.176385	-1.81649	0.0692954	0.155744	A
FBgn0014010	Rab5	1554.05	-0.499461	0.165541	-3.01715	0.00255161	0.0131832	A
FBgn0014018	Rel	664.294	0.476173	0.168863	2.81987	0.00480425	0.0212243	A
FBgn0014020	Rho1	2793.88	-0.715627	0.186517	-3.83678	0.000124656	0.00118813	A
FBgn0014022	Rlb1	369.012	-0.330305	0.289772	-1.13988	0.254337	0.3952	A
FBgn0014023	mRpL47	354.212	-1.44606	0.481615	-3.00252	0.00267753	0.0136778	A
FBgn0014024	Rnp4F	719.928	0.677246	0.181382	3.73381	0.000188605	0.00168309	A
FBgn0014029	2002-09-01	1557.55	-0.336872	0.105082	-3.2058	0.00134687	0.00817622	A
FBgn0014032	Sptr	705.634	-0.272486	0.0962291	-2.83163	0.00463108	0.0205755	A
FBgn0014037	Su(Tpl)	3754.91	0.504301	0.396498	1.27189	0.203413	0.337129	A
FBgn0014075	Uggt	4054.57	-0.125691	0.123836	-1.01498	0.310116	0.452767	A
FBgn0014092	CG4278	433.603	-0.419092	0.114839	-3.64938	0.000262873	0.00220133	A
FBgn0014127	barr	1609.22	0.0767176	0.113515	0.675834	0.499146	0.632634	A
FBgn0014133	bif	5636.63	0.747688	0.22287	3.35481	0.000794191	0.00533958	A
FBgn0014135	bnl	13.6783	-2.18135	1.52891	-1.42674	0.153656	0.276344	A
FBgn0014143	croc	178.123	-0.951404	0.423179	-2.24823	0.0245615	0.0722071	A
FBgn0014163	fax	4394.46	-0.485216	0.625026	-0.776313	0.437564	0.575988	A
FBgn0014179	gcm	23.1345	-1.14272	1.09126	-1.04716	0.295028	0.438035	A
FBgn0014184	Oda	5906.61	-1.00628	0.145561	-6.91312	4.74102e-12	3.86661e-10	A
FBgn0014340	mof	4056.52	-0.226485	0.165764	-1.36631	0.171843	0.298692	A
FBgn0014342	mia	79.9073	-1.18069	0.365504	-3.2303	0.00123661	0.00764547	A
FBgn0014343	mirr	15.6843	-1.48688	0.774674	-1.91936	0.0549384	0.131446	A
FBgn0014366	noi	1579.35	-0.527481	0.150685	-3.50056	0.000464284	0.00350605	A
FBgn0014388	sty	58.58	-1.41453	0.818554	-1.72808	0.0839738	0.178268	A
FBgn0014391	sun	1265.57	0.256422	0.138651	1.84941	0.0643985	0.147893	A
FBgn0014411	Vps26	1735.18	-0.0790222	0.120958	-0.653302	0.513562	0.644892	A
FBgn0014417	CG13397	786.785	0.633977	0.204103	3.10616	0.00189533	0.0106047	A
FBgn0014427	CG11899	674.696	0.549517	0.271441	2.02445	0.0429243	0.109936	A
FBgn0014455	Ahcy	2318.53	0.717834	0.171913	4.17557	2.97242e-05	0.000361587	A
FBgn0014466	Cp7Fc	6.95394	-1.68068	2.13533	-0.787083	0.431233	0.569172	A
FBgn0014857	His3.3A	3283.06	-0.58815	0.145792	-4.03416	5.47972e-05	0.000604639	A
FBgn0014861	Mcm2	3009.12	0.224806	0.132213	1.70033	0.0890689	0.185887	A
FBgn0014863	Mlp84B	64.2325	-0.758984	0.536203	-1.41548	0.156928	0.280401	A
FBgn0014868	Ost48	1924.01	-0.070731	0.147595	-0.479223	0.63178	0.74437	A
FBgn0014869	Pglym78	1909.89	0.921264	0.227512	4.0493	5.13711e-05	0.0005729	A
FBgn0014870	Psi	911.208	0.0102775	0.271804	0.0378124	0.969837	0.981241	A
FBgn0014877	Roe1	754.016	-0.375454	0.259428	-1.44724	0.147829	0.269117	A
FBgn0014879	Set	2941.83	-0.813281	0.150169	-5.41576	6.10286e-08	1.90162e-06	A
FBgn0014906	Hydr2	1572.42	0.126586	0.147722	0.856919	0.391489	0.532883	A
FBgn0014930	CG2846	236.877	0.256269	0.159421	1.60751	0.107943	0.213812	A
FBgn0014931	CG2678	391.014	-0.411817	0.171515	-2.40106	0.0163477	0.0536476	A
FBgn0015000	betaggt-I	655.519	-0.764837	0.315879	-2.4213	0.0154653	0.0515821	A
FBgn0015019	CCT3	3867.3	0.375277	0.122398	3.06604	0.00216913	0.0116902	A
FBgn0015024	CkIalpha	4141.07	-0.339614	0.510472	-0.665295	0.505862	0.638213	A
FBgn0015025	CkIIalpha-i1	163.128	-0.143214	0.290071	-0.493722	0.621503	0.736832	A
FBgn0015031	cype	1361.71	-0.414846	0.130798	-3.17166	0.0015157	0.0089407	A
FBgn0015036	Cyp4ae1	34.7588	-0.534724	0.452041	-1.18291	0.236844	0.376056	A
FBgn0015037	Cyp4p1	16.3987	-0.860657	1.69029	-0.509176	0.610629	0.728081	A
FBgn0015075	Ddx1	603.895	0.128888	0.246096	0.523731	0.600466	0.719439	A
FBgn0015218	eIF4E1	5151.06	0.399839	0.130089	3.07359	0.00211503	0.0114466	A
FBgn0015221	Fer2LCH	3248.31	-0.318896	0.105128	-3.03341	0.00241805	0.0126627	A
FBgn0015222	Fer1HCH	4941.11	-0.501752	0.0944042	-5.31493	1.06699e-07	2.97836e-06	A
FBgn0015229	glec	630.394	0.62546	0.463947	1.34813	0.177618	0.305497	A
FBgn0015239	Hr78	1000.18	0.6874	0.325987	2.10867	0.0349731	0.0944737	A
FBgn0015240	Hr96	706.7	-0.287838	0.33497	-0.859295	0.390178	0.531746	A
FBgn0015245	Hsp60A	6653.45	1.05778	0.258311	4.09499	4.22183e-05	0.000490057	A
FBgn0015247	Diap2	1390.85	0.181323	0.133759	1.3556	0.175226	0.302951	A
FBgn0015268	Nap1	8195.92	0.00812024	0.0949472	0.0855237	0.931845	0.957364	A
FBgn0015269	Nf1	1901.12	0.0986967	0.212141	0.465241	0.641759	0.75257	A
FBgn0015270	Orc2	670.82	-0.433035	0.470922	-0.919548	0.357809	0.499612	A
FBgn0015271	Orc5	650.028	0.114696	0.174732	0.656414	0.511558	0.643247	A
FBgn0015277	Pi3K59F	304.582	-1.48952	0.571488	-2.60639	0.00915011	0.0345595	A
FBgn0015278	Pi3K68D	2805.17	0.0174098	0.147043	0.1184	0.905751	0.94107	A
FBgn0015279	Pi3K92E	1383.06	0.326682	0.152391	2.14372	0.0320557	0.0884787	A
FBgn0015282	Rpt2	2943.72	0.136554	0.166277	0.82124	0.411509	0.552232	A
FBgn0015283	Rpn10	2104.7	0.23749	0.164583	1.44299	0.149025	0.27061	A
FBgn0015286	Rala	1598.75	-0.117413	0.345481	-0.339854	0.733967	0.820388	A
FBgn0015295	Shark	1117	0.19054	0.171232	1.11276	0.265812	0.407095	A
FBgn0015296	Shc	372.26	-0.0860897	0.259721	-0.331469	0.74029	0.825488	A
FBgn0015298	Srp19	221.325	0.0202761	0.190927	0.106198	0.915425	0.947657	A
FBgn0015299	Ssb-c31a	497.819	0.585192	0.232441	2.51759	0.011816	0.0420101	A
FBgn0015320	Ubc2	2505.76	-0.552154	0.0984834	-5.60657	2.06372e-08	7.38763e-07	A
FBgn0015321	Ubc4	2882.14	0.0967792	0.14088	0.686964	0.492105	0.625401	A
FBgn0015331	abs	186.499	0.728955	0.296416	2.45923	0.0139237	0.0476955	A
FBgn0015338	CG5861	775.974	0.136284	0.109056	1.24966	0.211422	0.346363	A
FBgn0015351	CG14906	200.954	-0.7688	0.276208	-2.78341	0.00537909	0.0231424	A
FBgn0015379	dod	688.98	-0.0395263	0.120229	-0.328758	0.742339	0.826986	A
FBgn0015380	drl	98.6953	-2.36089	1.19254	-1.97971	0.0477358	0.118863	A
FBgn0015391	glu	4983.97	-0.570788	0.162248	-3.51799	0.000434829	0.0033401	A
FBgn0015393	NA	2014.34	-0.950134	0.383151	-2.47979	0.0131459	0.045631	A
FBgn0015396	jumu	4290.47	-0.585031	0.283817	-2.0613	0.0392747	0.103066	A
FBgn0015402	ksr	1660.57	-0.0532343	0.125092	-0.42556	0.670429	0.77449	A
FBgn0015477	Rme-8	6216.18	-0.270982	0.162961	-1.66287	0.0963384	0.196632	A
FBgn0015509	Cul1	10509.7	-0.483389	0.0697128	-6.934	4.09109e-12	3.36582e-10	A
FBgn0015513	mbc	2252.52	-1.16704	0.461197	-2.53045	0.0113917	0.0409204	A
FBgn0015520	nonA-l	1294.95	-0.0440102	0.106031	-0.415068	0.678092	0.780885	A
FBgn0015521	RpS21	6001.47	-0.301324	0.154581	-1.9493	0.0512592	0.124905	A
FBgn0015527	peng	2333.99	-0.0408489	0.129026	-0.316594	0.751552	0.833882	A
FBgn0015543	snoRNA:Me28S-A1322	7.74316	-0.331348	0.541809	-0.61156	0.540829	0.669894	A
FBgn0015546	spel1	1783.22	0.156604	0.0984529	1.59065	0.111689	0.218874	A
FBgn0015553	tos	1775.03	0.0442125	0.202592	0.218234	0.827247	0.88956	A
FBgn0015558	tty	278.262	-0.575416	0.439337	-1.30974	0.190285	0.321269	A
FBgn0015572	alpha-Est4	2.4014	-0.639318	1.57666	-0.405489	0.685118	0.785721	A
FBgn0015582	dare	392.982	-0.102166	0.203305	-0.502525	0.615298	0.731881	A
FBgn0015589	Apc	2144.55	0.639101	0.28295	2.25871	0.0239016	0.0708736	A
FBgn0015600	toc	2405.73	-0.499915	0.315632	-1.58385	0.113227	0.221195	A
FBgn0015602	BEAF-32	1433.34	-0.183887	0.0992261	-1.85321	0.0638522	0.146926	A
FBgn0015609	CadN	263.466	-1.17738	1.0362	-1.13625	0.25585	0.39637	A
FBgn0015614	CanB2	1354.11	0.56947	0.25788	2.20827	0.0272252	0.0780873	A
FBgn0015618	Cdk8	311.205	-1.15076	0.372122	-3.09242	0.0019853	0.0109724	A
FBgn0015621	Clp	704.273	0.0906982	0.196549	0.461453	0.644474	0.754811	A
FBgn0015622	Cnx99A	2466.66	-0.250372	0.144366	-1.73428	0.0828683	0.176762	A
FBgn0015623	Cpr	3924.27	0.156284	0.136485	1.14507	0.252181	0.392891	A
FBgn0015625	CycB3	7031.05	-0.544119	0.126862	-4.28906	1.79428e-05	0.000236688	A
FBgn0015663	Ugt36A1	25.5955	-0.1907	0.547963	-0.348017	0.727827	0.815881	A
FBgn0015664	Dref	2592.5	-0.495345	0.112699	-4.39529	1.10626e-05	0.000158649	A
FBgn0015714	Cyp6a17	104.361	-0.847711	0.432588	-1.95963	0.0500393	0.122858	A
FBgn0015721	ktub	27.7916	-1.39998	0.860781	-1.62641	0.103863	0.207969	A
FBgn0015737	Hmu	2349.57	-0.225616	0.125498	-1.79777	0.072214	0.160535	A
FBgn0015754	Lis-1	2967.11	-0.0850519	0.0857838	-0.991468	0.321457	0.464437	A
FBgn0015756	RpL9	14783.7	-0.189454	0.143082	-1.32409	0.185472	0.315669	A
FBgn0015765	p38a	301.554	1.01123	0.279854	3.61344	0.000302166	0.00246222	A
FBgn0015772	Nak	1474.95	0.103864	0.193648	0.536356	0.591712	0.711804	A
FBgn0015773	NetA	258.012	-0.919999	0.62072	-1.48215	0.138301	0.2564	A
FBgn0015774	NetB	39.2479	-1.67156	1.0615	-1.57472	0.115322	0.224492	A
FBgn0015776	nrv1	3438.48	0.594195	0.276977	2.14528	0.0319302	0.0882465	A
FBgn0015777	nrv2	24.7904	-2.19871	0.796203	-2.7615	0.00575364	0.0242846	A
FBgn0015781	P5cr	302.845	-0.485899	0.250473	-1.93993	0.0523887	0.12697	A
FBgn0015789	Rab10	3684.74	-0.221587	0.109974	-2.0149	0.0439146	0.111801	A
FBgn0015790	Rab11	3130.18	-0.279174	0.111143	-2.51183	0.0120107	0.0425089	A
FBgn0015791	Rab14	555.286	0.127277	0.194113	0.655686	0.512026	0.643653	A
FBgn0015793	Rab19	142.029	-0.0863651	0.404798	-0.213354	0.831051	0.891717	A
FBgn0015794	Rab18	226.33	0.0316205	0.328301	0.0963156	0.92327	0.952938	A
FBgn0015795	Rab7	847.897	0.00540284	0.170792	0.0316341	0.974764	0.98442	A
FBgn0015797	Rab6	601.091	-0.50201	0.235423	-2.13238	0.0329757	0.0902405	A
FBgn0015801	Reg-5	17.2672	-1.18435	0.661684	-1.7899	0.0734695	0.162211	A
FBgn0015803	RtGEF	1492.34	-0.422903	0.135212	-3.1277	0.00176182	0.0100207	A
FBgn0015808	ScpX	416.262	-0.741792	0.235612	-3.14837	0.00164185	0.0094938	A
FBgn0015818	Spx	512.231	0.156969	0.209379	0.749689	0.453442	0.588872	A
FBgn0015828	TfIIEalpha	1125.73	0.123234	0.120921	1.01913	0.30814	0.451256	A
FBgn0015829	TfIIEbeta	358.715	-0.502862	0.123392	-4.07533	4.59493e-05	0.000524281	A
FBgn0015834	eIF3i	5032.26	-0.136223	0.0972509	-1.40074	0.161292	0.28602	A
FBgn0015838	Vang	964.213	0.323795	0.126706	2.55549	0.0106039	0.0387062	A
FBgn0015903	apt	2859.51	0.138682	0.135324	1.02482	0.305449	0.448427	A
FBgn0015905	ast	592.661	0.0641659	0.16682	0.384642	0.700503	0.796654	A
FBgn0015924	crq	2138.56	0.427641	0.271868	1.57297	0.115726	0.224951	A
FBgn0015925	csul	2580.97	-0.0952341	0.0968744	-0.983068	0.325574	0.468337	A
FBgn0015926	dah	2748.66	-0.400872	0.0900683	-4.45076	8.55688e-06	0.000128203	A
FBgn0015929	dpa	2966.08	0.261133	0.230006	1.13533	0.256237	0.396771	A
FBgn0015946	grim	3.38402	-1.67242	1.19968	-1.39406	0.1633	0.288473	A
FBgn0015949	hrg	7119.07	-0.517697	0.138197	-3.74609	0.000179611	0.00162134	A
FBgn0016034	mael	3358.74	-0.116077	0.0964344	-1.20369	0.22871	0.366679	A
FBgn0016036	mei-P22	35.8079	1.47412	0.509089	2.8956	0.00378433	0.0177377	A
FBgn0016038	Vsp37A	603.316	-0.0467933	0.19429	-0.240843	0.809677	0.877205	A
FBgn0016041	Tom40	3476.83	0.309798	0.230197	1.3458	0.178368	0.30645	A
FBgn0016053	pgc	3019.32	0.0916837	0.238366	0.384635	0.700508	0.796654	A
FBgn0016054	phr6-4	820.041	-0.19366	0.170043	-1.13889	0.254751	0.39558	A
FBgn0016059	Sema1b	4453.15	-0.185797	0.127097	-1.46185	0.143781	0.26425	A
FBgn0016070	smg	27039.9	0.442763	0.270098	1.63927	0.101158	0.204254	A
FBgn0016075	vkg	2.34843	5.74187	3.84245	1.49433	0.135091	0.251842	A
FBgn0016076	vri	2.98917	0.124378	1.451	0.0857193	0.93169	0.957309	A
FBgn0016078	wun	417.843	0.880465	0.100237	8.78382	1.58009e-18	4.23418e-16	A
FBgn0016080	NA	135.548	-0.214545	0.252751	-0.84884	0.395971	0.537376	A
FBgn0016081	fry	2083.83	-0.190852	0.295825	-0.645152	0.518829	0.649592	A
FBgn0016120	ATPsynD	1938.03	-0.101968	0.113847	-0.89566	0.370434	0.51228	A
FBgn0016122	Acer	1013.84	-0.335625	0.169725	-1.97746	0.0479893	0.119293	A
FBgn0016126	CaMKI	946.947	-0.893564	0.158846	-5.62535	1.85137e-08	6.73024e-07	A
FBgn0016131	Cdk4	572.706	-0.356259	0.161858	-2.20106	0.0277315	0.079104	A
FBgn0016641	PTP-ER	1441.14	0.470026	0.226525	2.07494	0.0379918	0.10033	A
FBgn0016650	Lgr1	2.28644	0.134206	1.3869	0.0967672	0.922911	0.952778	A
FBgn0016672	Ipp	550.055	0.128833	0.174773	0.737147	0.461033	0.595761	A
FBgn0016684	NaPi-T	9.94047	-1.53209	0.817035	-1.87518	0.0607681	0.142024	A
FBgn0016685	Nlp	6413.89	-0.186173	0.106715	-1.74458	0.0810585	0.17389	A
FBgn0016687	Nurf-38	1985.55	0.206728	0.152323	1.35716	0.174729	0.302415	A
FBgn0016691	ATPsynO	2812.63	-0.229675	0.143715	-1.59813	0.110013	0.216768	A
FBgn0016693	Past1	750.903	0.903129	0.309564	2.91743	0.00352933	0.0168714	A
FBgn0016696	Pitslre	3499.44	0.0074844	0.164279	0.0455592	0.963662	0.977031	A
FBgn0016697	Prosalpha5	3588.89	-0.290594	0.122006	-2.3818	0.0172281	0.0558529	A
FBgn0016701	Rab4	800.418	-0.240322	0.153111	-1.5696	0.116509	0.225893	A
FBgn0016715	Reg-2	24.814	1.47347	0.400413	3.67987	0.000233353	0.00199691	A
FBgn0016726	RpL29	6676.41	-0.541472	0.161088	-3.36134	0.000775663	0.00524131	A
FBgn0016754	sba	413.63	-0.712218	0.355376	-2.00413	0.0450565	0.113935	A
FBgn0016756	Usp47	6411.44	-0.366715	0.169739	-2.16047	0.0307362	0.0857706	A
FBgn0016762	angel	134.872	-0.818081	0.40006	-2.0449	0.040865	0.106023	A
FBgn0016917	Stat92E	6281.44	-0.127153	0.0913965	-1.39123	0.164157	0.289403	A
FBgn0016926	Pino	1234.43	-1.87927	0.416358	-4.5136	6.37372e-06	9.99651e-05	A
FBgn0016930	Dyrk2	1200.19	-0.627445	0.201064	-3.12062	0.0018047	0.0101944	A
FBgn0016974	swaPsi	43.525	0.13095	0.369324	0.354568	0.722913	0.812584	A
FBgn0016977	spen	11433.8	-0.0179485	0.338122	-0.0530827	0.957666	0.972809	A
FBgn0016978	snRNP-U1-70K	1290.36	-0.105501	0.183408	-0.575224	0.56514	0.689623	A
FBgn0016983	smid	5555.98	-0.41527	0.0937148	-4.43121	9.37048e-06	0.000138621	A
FBgn0016984	sktl	1807.62	-0.782732	0.284417	-2.75205	0.00592227	0.0248635	A
FBgn0017429	CG5989	403.387	-0.356197	0.359867	-0.989804	0.32227	0.465297	A
FBgn0017430	Nelf-E	605.254	-0.0879126	0.11638	-0.755395	0.450012	0.586285	A
FBgn0017448	CG2187	283.5	0.585057	0.267497	2.18716	0.0287309	0.0812139	A
FBgn0017457	U2af38	2063.27	-0.379894	0.148842	-2.55233	0.0107004	0.0389591	A
FBgn0017482	T3dh	11.9239	-1.12478	0.875745	-1.28437	0.199014	0.33189	A
FBgn0017550	Rga	1828.45	0.366872	0.118151	3.1051	0.00190217	0.0106256	A
FBgn0017551	Rca1	889.655	0.0376021	0.293255	0.128223	0.897972	0.935683	A
FBgn0017558	Pdk	1216.38	0.31547	0.163134	1.93381	0.053137	0.12838	A
FBgn0017561	Ork1	1107.54	0.0622882	0.430274	0.144764	0.884897	0.928366	A
FBgn0017566	ND-75	1904.99	0.389229	0.168077	2.31579	0.0205699	0.0635997	A
FBgn0017567	ND-23	838.529	0.217595	0.0787982	2.76142	0.00575505	0.0242846	A
FBgn0017572	Mo25	969.863	-0.312116	0.172826	-1.80595	0.0709255	0.158151	A
FBgn0017577	Mcm5	2980.99	0.375244	0.168564	2.22612	0.0260064	0.0755153	A
FBgn0017579	RpL14	14095	0.0585277	0.137783	0.424782	0.670996	0.774937	A
FBgn0017581	Lk6	10034.5	-0.102401	0.316816	-0.323218	0.74653	0.830078	A
FBgn0019624	COX5A	1757.27	-0.0737635	0.125859	-0.586081	0.557821	0.683538	A
FBgn0019637	Atu	1590.5	-0.270057	0.136061	-1.98482	0.0471641	0.117709	A
FBgn0019644	ATPsynB	2294.3	-0.159605	0.15007	-1.06353	0.287539	0.430048	A
FBgn0019660	lncRNA:roX2	14.8728	-1.39283	0.579835	-2.40212	0.0163004	0.0535534	A
FBgn0019661	lncRNA:roX1	5262.47	-1.13059	0.363997	-3.10603	0.00189616	0.0106047	A
FBgn0019662	qm	520.593	-0.0646467	0.17323	-0.373185	0.709011	0.801568	A
FBgn0019686	lok	5142.75	0.10956	0.166041	0.659839	0.509357	0.641146	A
FBgn0019830	colt	1224.51	-0.199405	0.102956	-1.93681	0.0527691	0.127689	A
FBgn0019890	Smg5	1650.08	-0.942265	0.215418	-4.37412	1.21921e-05	0.000172733	A
FBgn0019932	SamDC	888.661	-0.411992	0.179052	-2.30097	0.0213934	0.0653367	A
FBgn0019936	RpS20	13303.6	-0.208664	0.116968	-1.78394	0.0744332	0.163523	A
FBgn0019938	RpI1	1630.63	0.027605	0.216534	0.127486	0.898556	0.935979	A
FBgn0019949	Cdk9	706.038	-0.311607	0.1317	-2.36603	0.01798	0.0575543	A
FBgn0019952	Orct	2.58347	1.53965	1.31986	1.16652	0.243404	0.383483	A
FBgn0019957	ND-42	1688.19	-0.584477	0.161946	-3.60908	0.00030728	0.00248875	A
FBgn0019960	Mitofilin	1604.42	-0.17017	0.0743603	-2.28845	0.0221113	0.0670271	A
FBgn0019968	Khc-73	2660.67	-0.77326	0.403186	-1.91788	0.0551267	0.131728	A
FBgn0019972	Drice	1515.9	-0.322464	0.123722	-2.60635	0.00915123	0.0345595	A
FBgn0019982	Gs1l	430.753	0.588702	0.172074	3.42122	0.000623403	0.00442277	A
FBgn0019985	mGluR	56.1777	-1.1337	0.337877	-3.35537	0.000792595	0.00533267	A
FBgn0020018	Ppox	614.89	0.192601	0.164847	1.16836	0.242661	0.3827	A
FBgn0020224	Cbl	2180.97	-0.191254	0.178817	-1.06955	0.284821	0.42711	A
FBgn0020235	ATPsyngamma	3010.11	0.904192	0.104061	8.68904	3.65524e-18	9.26554e-16	A
FBgn0020236	ATPCL	2193.29	0.139262	0.178749	0.779095	0.435924	0.574232	A
FBgn0020238	14-3-3epsilon	10843.3	-0.410239	0.155578	-2.63687	0.00836754	0.0324562	A
FBgn0020248	stet	1299.7	0.194901	0.363542	0.536118	0.591877	0.711875	A
FBgn0020251	sfl	1246.54	-0.691407	0.25445	-2.71726	0.0065824	0.0270376	A
FBgn0020255	Ran	14650.7	-0.465299	0.086877	-5.35583	8.51635e-08	2.46527e-06	A
FBgn0020257	Ppa	2679.94	-0.874106	0.2816	-3.10407	0.0019088	0.01065	A
FBgn0020261	pcm	1770.23	0.537496	0.205362	2.61731	0.00886251	0.0338305	A
FBgn0020270	mre11	998.133	0.182125	0.110391	1.64982	0.0989798	0.200851	A
FBgn0020272	mst	465.444	0.0675848	0.176713	0.382456	0.702123	0.79716	A
FBgn0020278	loco	1255.59	-0.240175	0.186258	-1.28948	0.197233	0.329722	A
FBgn0020279	lig	7978.33	0.30924	0.298805	1.03492	0.300705	0.443515	A
FBgn0020294	ko	11.4886	-1.34592	0.865352	-1.55535	0.119864	0.230367	A
FBgn0020299	stumps	244.011	-1.26131	1.25007	-1.00899	0.312979	0.45567	A
FBgn0020300	geko	628.379	-1.39941	0.228324	-6.12904	8.84097e-10	4.53112e-08	A
FBgn0020304	drongo	1742.35	-0.306498	0.171818	-1.78385	0.0744474	0.163523	A
FBgn0020305	dbe	598.062	-0.250753	0.0950704	-2.63755	0.00835067	0.0324045	A
FBgn0020306	dom	17605.7	0.333127	0.233408	1.42723	0.153514	0.276142	A
FBgn0020307	dve	4.99602	-1.39586	1.73295	-0.805479	0.420543	0.559076	A
FBgn0020309	crol	1435.13	1.24574	0.252119	4.94106	7.76973e-07	1.69866e-05	A
FBgn0020312	Tmtc3	822.753	-0.411383	0.283675	-1.45019	0.147006	0.268139	A
FBgn0020369	Rpt6	2736.53	0.782753	0.153514	5.0989	3.41625e-07	8.30078e-06	A
FBgn0020370	TppII	6872.02	-0.372587	0.110457	-3.37315	0.000743143	0.00507643	A
FBgn0020372	TM4SF	4.944	-0.452015	1.10174	-0.410273	0.681606	0.783237	A
FBgn0020379	Rfx	312.362	0.965788	0.345004	2.79935	0.0051205	0.0222339	A
FBgn0020381	Dredd	186.663	0.099023	0.179024	0.553128	0.580176	0.702216	A
FBgn0020385	pug	797.946	-0.356146	0.119992	-2.96809	0.00299659	0.0149178	A
FBgn0020386	Pdk1	4493.72	-0.228573	0.202121	-1.13088	0.258108	0.39855	A
FBgn0020388	Gcn5	1559.08	-0.297436	0.270582	-1.09924	0.271662	0.413153	A
FBgn0020389	Papss	372.015	-1.24174	0.464558	-2.67295	0.00751869	0.0300459	A
FBgn0020391	Nrk	23.8863	-0.183593	0.495522	-0.370505	0.711006	0.802953	A
FBgn0020392	Nmt	2791.91	-0.147492	0.0683066	-2.15927	0.0308296	0.0859289	A
FBgn0020407	asun	616.074	-0.23934	0.0913061	-2.6213	0.0087596	0.0335606	A
FBgn0020414	Idgf3	8.34752	-2.82001	0.831045	-3.39333	0.000690474	0.00480412	A
FBgn0020415	Idgf2	161.108	-0.978648	0.333046	-2.93848	0.00329827	0.0160866	A
FBgn0020440	Fak	1607.45	0.0367798	0.138719	0.26514	0.790902	0.862844	A
FBgn0020443	eRF3	5063.47	0.25493	0.142477	1.78927	0.0735706	0.162286	A
FBgn0020493	Dad	27.1907	1.53399	0.585506	2.61995	0.00879435	0.0336335	A
FBgn0020496	CtBP	6093.08	-0.450893	0.252301	-1.78713	0.0739172	0.162816	A
FBgn0020497	emb	7019.74	-0.399975	0.106199	-3.76628	0.000165698	0.00151028	A
FBgn0020503	CLIP-190	1221.39	0.443903	0.50614	0.877036	0.380467	0.521579	A
FBgn0020510	Abi	1528.8	-0.218786	0.0827614	-2.64358	0.00820348	0.0319387	A
FBgn0020521	pio	10.3285	-0.817748	1.29804	-0.629989	0.528702	0.658485	A
FBgn0020545	kraken	1127.24	-0.277519	0.127535	-2.17603	0.0295533	0.083038	A
FBgn0020546	lncRNA:iab4	152.605	-1.36389	0.632097	-2.15773	0.030949	0.0862361	A
FBgn0020556	lncRNA:bxd	109.171	-1.11722	0.721279	-1.54895	0.121395	0.23255	A
FBgn0020616	SA	1157.17	-1.20554	0.342054	-3.52443	0.0004244	0.00327609	A
FBgn0020618	Rack1	15989.5	0.130142	0.0966204	1.34694	0.178	0.305945	A
FBgn0020620	RN-tre	1506.12	-0.171665	0.103377	-1.66058	0.0967981	0.197112	A
FBgn0020621	Pkn	3044.34	-0.217383	0.16701	-1.30162	0.193048	0.324654	A
FBgn0020622	Pi3K21B	2368.55	-0.418663	0.3072	-1.36284	0.172934	0.299806	A
FBgn0020626	Osbp	1977.18	0.55272	0.230888	2.39389	0.016671	0.0544418	A
FBgn0020633	Mcm7	5061.49	-0.394551	0.127703	-3.0896	0.00200429	0.0110383	A
FBgn0020647	KrT95D	1027.97	0.416621	0.216717	1.92242	0.0545528	0.13079	A
FBgn0020653	Trxr-1	4696.1	0.363075	0.184541	1.96745	0.0491311	0.121231	A
FBgn0020762	Atet	11.9926	-2.10671	1.20436	-1.74923	0.0802504	0.172472	A
FBgn0020764	Alas	421.979	0.283023	0.310239	0.912277	0.361623	0.503363	A
FBgn0020767	Spred	836.592	-0.0499795	0.206638	-0.24187	0.808881	0.876747	A
FBgn0020887	Su(z)12	1023.4	-0.468032	0.286661	-1.6327	0.102531	0.20583	A
FBgn0020908	Scp1	20.2375	2.75684	0.398951	6.91023	4.83878e-12	3.91232e-10	A
FBgn0020909	Rtc1	886.371	0.213514	0.135238	1.5788	0.114382	0.22294	A
FBgn0020910	RpL3	26812.5	0.393361	0.0973109	4.04231	5.29278e-05	0.000587467	A
FBgn0020912	Ptx1	44.2953	-2.00439	0.63871	-3.13818	0.00169998	0.00974602	A
FBgn0020930	Dgkepsilon	481.271	-0.681421	0.10974	-6.20944	5.31751e-10	3.00439e-08	A
FBgn0021760	chb	4210.23	-0.092722	0.124676	-0.743702	0.457057	0.592418	A
FBgn0021761	Nup154	2983.23	0.53202	0.210831	2.52344	0.0116212	0.0415855	A
FBgn0021765	scu	2586.47	0.740147	0.148762	4.97536	6.51254e-07	1.46002e-05	A
FBgn0021768	nudC	819.931	0.12708	0.124455	1.02109	0.30721	0.450276	A
FBgn0021776	mira	1972.62	-1.09824	0.513128	-2.14028	0.0323324	0.0889729	A
FBgn0021795	Tapdelta	627.08	-0.768722	0.36005	-2.13504	0.0327575	0.0897254	A
FBgn0021796	Tor	2387.01	0.640348	0.238562	2.6842	0.00727042	0.0293314	A
FBgn0021800	Reph	540.508	0.622524	0.371316	1.67654	0.0936333	0.192754	A
FBgn0021814	Vps28	332.426	0.07807	0.197875	0.394542	0.693181	0.791856	A
FBgn0021818	NA	2320.27	-0.134258	0.157775	-0.850945	0.3948	0.536098	A
FBgn0021825	DCTN2-p50	921.37	-0.34254	0.111848	-3.06254	0.00219465	0.0117909	A
FBgn0021847	Ttc7	1013.45	-0.684444	0.234815	-2.91482	0.00355894	0.0169696	A
FBgn0021856	l(2)k14505	525.65	-0.10484	0.119546	-0.876988	0.380493	0.521579	A
FBgn0021872	Xbp1	1433.44	-0.138036	0.157098	-0.878663	0.379584	0.520786	A
FBgn0021874	Nle	202.404	-0.708868	0.412508	-1.71843	0.0857174	0.18115	A
FBgn0021895	ytr	1897.26	-0.714545	0.208678	-3.42416	0.000616709	0.00439523	A
FBgn0021944	Coprox	346.758	0.41296	0.264838	1.55929	0.118927	0.229038	A
FBgn0021967	ND-PDSW	1051.24	0.0837804	0.12199	0.686783	0.49222	0.625461	A
FBgn0021995	Rs1	1629.27	-0.259743	0.144939	-1.79208	0.07312	0.161648	A
FBgn0022023	eIF3h	3612.61	-0.128582	0.118755	-1.08275	0.278921	0.420647	A
FBgn0022027	Vps25	304.888	0.376199	0.143902	2.61427	0.00894171	0.0340497	A
FBgn0022029	l(2)k01209	1211.3	-0.195214	0.0865668	-2.25507	0.0241291	0.0712778	A
FBgn0022069	Nnp-1	2493.26	-0.00901187	0.159752	-0.0564116	0.955014	0.97124	A
FBgn0022097	Vha36-1	1279.05	0.696213	0.197238	3.52982	0.000415847	0.00322067	A
FBgn0022153	l(2)k05819	1384.46	-0.704395	0.348655	-2.02032	0.0433502	0.110755	A
FBgn0022160	Gpo1	51.0049	-0.501062	0.321097	-1.56047	0.11865	0.228645	A
FBgn0022213	Cse1	4355.79	0.229048	0.212056	1.08013	0.280084	0.421791	A
FBgn0022238	lolal	1751.82	-0.879841	0.37951	-2.31836	0.0204298	0.0633215	A
FBgn0022338	dnk	2905.12	-0.0389736	0.0881392	-0.442183	0.658357	0.765916	A
FBgn0022343	CG3760	991.666	-0.164585	0.24968	-0.659185	0.509777	0.641341	A
FBgn0022344	CG10340	334.628	0.476985	0.293376	1.62585	0.103982	0.208119	A
FBgn0022349	CG1910	2623.11	-0.442047	0.181165	-2.44003	0.014686	0.0494578	A
FBgn0022359	Sodh-2	245.479	0.924172	0.271878	3.39921	0.000675801	0.00472305	A
FBgn0022361	Pur-alpha	494.457	-0.915771	0.139566	-6.56155	5.32509e-11	3.59309e-09	A
FBgn0022382	Pka-R2	600.812	0.607694	0.371062	1.63772	0.101481	0.204622	A
FBgn0022699	D19B	852.055	-0.253956	0.128858	-1.97082	0.048744	0.12053	A
FBgn0022702	Cht2	557.497	-0.241294	0.315679	-0.764364	0.44465	0.581723	A
FBgn0022710	Ac13E	153.398	1.00971	0.406536	2.48369	0.0130028	0.0452182	A
FBgn0022724	Taf8	467.966	0.663688	0.150147	4.42026	9.8583e-06	0.000144696	A
FBgn0022740	HLH54F	10.7205	-0.535581	1.06105	-0.504765	0.613724	0.730657	A
FBgn0022764	Sin3A	8982.57	0.148477	0.18703	0.793868	0.427273	0.566015	A
FBgn0022768	Pp2C1	2467.91	0.631701	0.25959	2.43346	0.0149553	0.0501846	A
FBgn0022770	Peritrophin-A	2.28178	-1.07381	1.66993	-0.643024	0.520208	0.651059	A
FBgn0022772	NA	2741.91	0.161426	0.180404	0.894806	0.370891	0.512524	A
FBgn0022787	Hel89B	1273.8	-0.363828	0.195609	-1.85997	0.0628892	0.145495	A
FBgn0022800	Cad96Ca	10.2215	-1.90957	1.3668	-1.39711	0.162381	0.28757	A
FBgn0022893	Df31	22036.8	-0.865439	0.196898	-4.39536	1.1059e-05	0.000158649	A
FBgn0022935	D19A	540.157	-0.657654	0.360191	-1.82585	0.067873	0.153424	A
FBgn0022936	CycH	564.373	0.531245	0.153999	3.44966	0.000561297	0.00406586	A
FBgn0022942	Cbp80	3162.32	-0.297408	0.101928	-2.91783	0.00352471	0.0168654	A
FBgn0022943	Cbp20	575.012	0.0928355	0.128829	0.720608	0.471151	0.605249	A
FBgn0022959	yps	3248.17	0.026857	0.121024	0.221915	0.82438	0.887801	A
FBgn0022981	rpk	4160.14	-0.538505	0.0879051	-6.12598	9.01291e-10	4.59413e-08	A
FBgn0022984	qkr58E-3	740.298	-0.0748866	0.146742	-0.510326	0.609823	0.72749	A
FBgn0022985	qkr58E-2	2126.5	-0.272242	0.0896278	-3.03747	0.0023857	0.0125353	A
FBgn0022986	qkr58E-1	596.538	0.00621892	0.246285	0.0252509	0.979855	0.987435	A
FBgn0022987	qkr54B	895.253	-0.427415	0.134911	-3.16812	0.00153429	0.00902766	A
FBgn0023000	mth	245.037	-1.66229	0.144442	-11.5083	1.19789e-30	9.3625e-28	A
FBgn0023001	melt	94.0996	-1.30006	0.77835	-1.67028	0.0948639	0.194732	A
FBgn0023023	CRMP	20.9891	0.23262	0.395431	0.588268	0.556352	0.68266	A
FBgn0023081	gek	2486.84	-0.25379	0.143727	-1.76578	0.0774334	0.168051	A
FBgn0023083	fray	1970.41	0.427	0.284835	1.49911	0.133844	0.250115	A
FBgn0023090	dtr	8.27193	-0.448855	0.835028	-0.537533	0.5909	0.711471	A
FBgn0023094	cyc	1177.31	0.0307861	0.298146	0.103258	0.917758	0.949234	A
FBgn0023095	caps	20.3726	-0.567741	0.791968	-0.716873	0.473452	0.607291	A
FBgn0023097	bon	3110.77	-0.0655096	0.197906	-0.331013	0.740635	0.825774	A
FBgn0023129	aay	1334.45	-0.137966	0.128026	-1.07764	0.281194	0.423055	A
FBgn0023167	SmD3	430.717	0.379588	0.18937	2.00448	0.0450187	0.113901	A
FBgn0023169	AMPKalpha	1469.99	0.980599	0.199393	4.91791	8.74741e-07	1.87739e-05	A
FBgn0023170	RpL39	7526.27	-0.842256	0.191103	-4.40734	1.04646e-05	0.000152404	A
FBgn0023171	rnh1	470.426	-0.120836	0.091466	-1.32111	0.186466	0.316483	A
FBgn0023172	RhoGEF2	3443.52	0.621636	0.230034	2.70236	0.00688485	0.0280459	A
FBgn0023174	Prosbeta2	3127.23	-0.214877	0.0761072	-2.82335	0.00475251	0.02105	A
FBgn0023175	Prosalpha7	4124.64	-0.347362	0.0824539	-4.2128	2.52222e-05	0.000315412	A
FBgn0023180	Orc6	305.296	-0.546241	0.200101	-2.72983	0.00633668	0.0262392	A
FBgn0023181	Orc4	555.266	-0.130623	0.373122	-0.350082	0.726277	0.815095	A
FBgn0023197	Jon74E	11.5223	1.86015	1.54424	1.20457	0.22837	0.366385	A
FBgn0023212	EloB	1531.03	-0.28804	0.0852577	-3.37847	0.00072891	0.00500472	A
FBgn0023213	eIF4G1	7942.72	-0.0851768	0.382041	-0.222952	0.823573	0.887286	A
FBgn0023214	edl	24.5867	-1.13223	0.735614	-1.53916	0.123765	0.235455	A
FBgn0023388	Dap160	1052.72	-0.727734	0.314887	-2.31109	0.0208277	0.064131	A
FBgn0023407	B4	3701.94	-0.0479834	0.149812	-0.320291	0.748747	0.831853	A
FBgn0023458	Rbcn-3A	2508.9	0.841359	0.334535	2.51501	0.0119029	0.0422054	A
FBgn0023477	Taldo	1048.86	0.351377	0.270512	1.29893	0.193966	0.325848	A
FBgn0023479	teq	17.9447	-0.216002	0.529416	-0.408001	0.683273	0.784576	A
FBgn0023506	Es2	930.568	0.0763098	0.167552	0.455439	0.648793	0.758339	A
FBgn0023507	D2hgdh	66.3373	-0.00804113	0.299554	-0.0268437	0.978584	0.986908	A
FBgn0023508	Ocrl	1012.83	0.506371	0.270867	1.86944	0.0615611	0.143129	A
FBgn0023509	mip130	1061.14	-0.562001	0.150534	-3.73338	0.000188927	0.00168436	A
FBgn0023510	Rbcn-3B	966.826	0.430831	0.252754	1.70455	0.0882789	0.184998	A
FBgn0023511	Edem1	1206.2	-0.419659	0.099063	-4.23628	2.27252e-05	0.000290777	A
FBgn0023512	eIF2Bepsilon	882.178	0.477052	0.149127	3.19896	0.00137922	0.00831518	A
FBgn0023513	CG14803	3931.57	0.0251694	0.13525	0.186096	0.85237	0.906289	A
FBgn0023514	CG14805	1521.92	-0.163392	0.0810617	-2.01565	0.0438368	0.111664	A
FBgn0023515	CG14814	2916.9	1.2252	0.324997	3.76987	0.00016333	0.0014916	A
FBgn0023516	Pex5	462.542	0.0510551	0.21638	0.235951	0.81347	0.880069	A
FBgn0023517	Pgam5	1378.44	-0.0843946	0.0925002	-0.912372	0.361573	0.503363	A
FBgn0023518	trr	2187.67	0.576378	0.269245	2.14072	0.0322962	0.0889729	A
FBgn0023519	mRpL16	533.571	0.0352881	0.0975307	0.361815	0.71749	0.807941	A
FBgn0023520	CG3857	165.139	0.514705	0.202875	2.53706	0.0111789	0.0403258	A
FBgn0023521	CG3587	465.408	0.0287938	0.125658	0.229145	0.818756	0.883673	A
FBgn0023522	CG11596	2710.65	-0.417316	0.0994493	-4.19627	2.7135e-05	0.000334335	A
FBgn0023523	Or2a	16.5469	-0.315471	0.843163	-0.374152	0.708291	0.801302	A
FBgn0023524	CG3078	3.0319	0.501148	1.39766	0.358562	0.719923	0.809805	A
FBgn0023525	CG3191	3.96737	0.159926	0.988697	0.161755	0.871499	0.920002	A
FBgn0023527	CG3071	1645.24	0.329398	0.0893408	3.68698	0.000226931	0.00195861	A
FBgn0023528	CG2924	6206.93	-0.266481	0.190474	-1.39904	0.161802	0.286815	A
FBgn0023529	CG2918	2520.72	0.0392692	0.141931	0.276678	0.782028	0.856591	A
FBgn0023535	arg	17.9966	0.89427	0.706405	1.26594	0.205533	0.339802	A
FBgn0023536	CG3156	476.305	0.370759	0.164199	2.25798	0.0239466	0.0709174	A
FBgn0023537	CG17896	825.217	0.861265	0.318497	2.70416	0.00684781	0.0279242	A
FBgn0023540	CG3630	255.81	-1.0784	0.370608	-2.9098	0.00361655	0.0171658	A
FBgn0023541	Cyp4d14	3.97506	-0.342225	0.967824	-0.353603	0.723637	0.812999	A
FBgn0023542	Nmd3	505.039	-0.212539	0.284791	-0.746298	0.455488	0.590956	A
FBgn0023549	Mct1	50.5243	0.412156	0.423674	0.972816	0.330645	0.473815	A
FBgn0024150	Ac78C	1066.79	-0.599332	0.308949	-1.93991	0.0523908	0.12697	A
FBgn0024179	wit	142.034	1.44866	0.377416	3.83835	0.000123863	0.00118421	A
FBgn0024182	waw	1910.76	-0.19873	0.159389	-1.24682	0.212462	0.347278	A
FBgn0024183	vig	630.735	-0.639776	0.341874	-1.87138	0.0612924	0.142764	A
FBgn0024184	unc-4	3.9333	-4.00211	1.55849	-2.56795	0.0102303	0.037657	A
FBgn0024187	syd	1351.09	0.209098	0.157723	1.32573	0.18493	0.315069	A
FBgn0024188	san	1517.18	-0.194114	0.0889802	-2.18154	0.0291436	0.082094	A
FBgn0024194	rasp	448.856	-1.06118	0.455683	-2.32878	0.0198707	0.0621223	A
FBgn0024196	robl	538.805	-0.242843	0.138276	-1.75623	0.0790499	0.170485	A
FBgn0024222	IKKbeta	898.752	0.229544	0.146009	1.57212	0.115923	0.225241	A
FBgn0024227	aurB	1153.75	-0.186864	0.118625	-1.57524	0.1152	0.224302	A
FBgn0024230	Hs2st	461.102	-0.950744	0.330596	-2.87585	0.00402944	0.0186168	A
FBgn0024234	gbb	171.023	-1.62515	0.754965	-2.15261	0.0313491	0.0869922	A
FBgn0024236	foi	2098.26	-0.638451	0.278185	-2.29506	0.0217298	0.0661466	A
FBgn0024244	drm	46.2543	-1.99001	1.01574	-1.95917	0.050093	0.122894	A
FBgn0024245	dnt	1153.17	-0.723156	0.266339	-2.71518	0.00662404	0.0271652	A
FBgn0024250	brk	433.836	-1.12138	0.383286	-2.92571	0.00343674	0.0165723	A
FBgn0024251	bbx	1930.33	-0.201275	0.160916	-1.25081	0.211005	0.345922	A
FBgn0024273	WASp	431.635	0.378854	0.192879	1.96421	0.0495062	0.121836	A
FBgn0024285	Srp54	2386.59	-0.130964	0.129216	-1.01353	0.310806	0.453564	A
FBgn0024289	Sodh-1	3.68618	4.05774	3.24233	1.25149	0.210756	0.345574	A
FBgn0024314	Plap	1302.22	0.13634	0.12744	1.06984	0.284692	0.427075	A
FBgn0024321	NK7.1	17.6596	-1.76426	0.692987	-2.54587	0.0109005	0.0394733	A
FBgn0024329	Mekk1	3019.89	0.147889	0.173613	0.851832	0.394307	0.535817	A
FBgn0024330	MED6	554.767	-0.164286	0.11824	-1.38943	0.164701	0.290144	A
FBgn0024352	Stip1	3895.46	-0.131141	0.179868	-0.729092	0.465945	0.600241	A
FBgn0024360	MTPAP	392.095	0.00976256	0.363859	0.0268306	0.978595	0.986908	A
FBgn0024361	Tsp2A	3.61864	1.19546	2.33272	0.512474	0.608319	0.726251	A
FBgn0024362	Naa30A	1233.2	-0.077709	0.119994	-0.647605	0.51724	0.648296	A
FBgn0024371	E2f2	2307.62	-0.666953	0.302869	-2.20211	0.0276572	0.0789881	A
FBgn0024432	Dlc90F	1512.64	-0.250907	0.107185	-2.34088	0.0192384	0.0604479	A
FBgn0024491	Bin1	911.613	-0.327565	0.142685	-2.29572	0.021692	0.066055	A
FBgn0024510	dlt	1288.7	0.0232248	0.107705	0.215633	0.829274	0.890923	A
FBgn0024542	Neos	869.718	-0.531592	0.116819	-4.55056	5.35028e-06	8.66671e-05	A
FBgn0024555	flfl	5315.69	-0.531563	0.167318	-3.17697	0.00148824	0.00883989	A
FBgn0024556	mEFTu1	1862.71	0.159488	0.103199	1.54544	0.122241	0.233645	A
FBgn0024558	Dph5	1917.57	0.436634	0.130955	3.33424	0.00085532	0.00566129	A
FBgn0024689	fws	1811.17	-0.284854	0.118045	-2.4131	0.0158175	0.0524705	A
FBgn0024698	Cpsf160	4095.42	-0.256552	0.0949443	-2.70213	0.00688962	0.0280459	A
FBgn0024733	RpL10	23640.9	-0.32673	0.138358	-2.36148	0.018202	0.0581063	A
FBgn0024734	PRL-1	3517.9	-0.310594	0.328104	-0.946634	0.343826	0.48649	A
FBgn0024754	Flo1	303.775	0.190694	0.199009	0.958219	0.337952	0.480761	A
FBgn0024804	Dbp80	1144.62	-1.08961	0.151981	-7.16937	7.53435e-13	7.59835e-11	A
FBgn0024806	DIP2	2499.93	-0.0228397	0.140709	-0.162318	0.871055	0.919796	A
FBgn0024811	Crk	1212.23	-0.679983	0.138913	-4.89502	9.82959e-07	2.05327e-05	A
FBgn0024814	Clc	2311.26	-0.483646	0.128602	-3.76079	0.000169375	0.00153931	A
FBgn0024833	AP-1mu	1719.55	-0.28451	0.0814157	-3.49453	0.000474893	0.00355753	A
FBgn0024841	Pcd	448.23	0.288689	0.200184	1.44212	0.14927	0.270961	A
FBgn0024846	p38b	743.558	0.260808	0.227422	1.1468	0.251464	0.392035	A
FBgn0024887	kin17	700.398	-0.591345	0.137624	-4.29681	1.73272e-05	0.000229536	A
FBgn0024889	Kap-alpha1	3067.91	0.0921008	0.189796	0.485261	0.627491	0.740748	A
FBgn0024909	Taf7	890.903	-0.569083	0.11575	-4.9165	8.81032e-07	1.88657e-05	A
FBgn0024912	agt	186.199	-0.192778	0.167199	-1.15299	0.248915	0.389876	A
FBgn0024913	Actbeta	2.46357	-2.20669	1.76936	-1.24716	0.212337	0.347195	A
FBgn0024920	Ts	783.306	0.903397	0.161752	5.58508	2.3359e-08	8.23623e-07	A
FBgn0024921	Tnpo	8401.51	-0.424121	0.219072	-1.93599	0.0528693	0.127865	A
FBgn0024941	RSG7	6.43104	-2.16257	0.954894	-2.26472	0.0235298	0.0701731	A
FBgn0024945	NitFhit	700.72	-0.192497	0.107959	-1.78306	0.0745772	0.163731	A
FBgn0024947	NTPase	2374.66	-0.440756	0.13453	-3.27626	0.0010519	0.00668413	A
FBgn0024957	Irp-1B	2352.72	0.523543	0.268977	1.94642	0.0516044	0.125551	A
FBgn0024958	Irp-1A	822.723	0.158268	0.15424	1.02612	0.304837	0.448065	A
FBgn0024973	CG2701	1004.43	-0.0342712	0.131607	-0.260405	0.794551	0.865456	A
FBgn0024975	CG2712	223.888	-0.949762	0.372538	-2.54944	0.0107897	0.0391626	A
FBgn0024983	CG4293	666.066	0.00605234	0.095587	0.0633177	0.949514	0.968422	A
FBgn0024984	CG3457	774.751	0.127728	0.125728	1.01591	0.309673	0.452262	A
FBgn0024987	ssx	2493.5	-0.350378	0.163669	-2.14077	0.0322924	0.0889729	A
FBgn0024989	CG3777	4.8336	-1.45995	1.02258	-1.42772	0.153374	0.276133	A
FBgn0024991	CG2694	949.322	0.368436	0.23507	1.56735	0.117033	0.226489	A
FBgn0024992	Spg7	1209.08	0.0842627	0.171881	0.490239	0.623965	0.738234	A
FBgn0024993	CG2662	408.401	-0.14349	0.27231	-0.526939	0.598236	0.717501	A
FBgn0024994	Ugalt	746.599	0.356245	0.265671	1.34093	0.179945	0.308425	A
FBgn0024996	eIF2Bbeta	522.198	-0.0369896	0.122618	-0.301665	0.762907	0.842792	A
FBgn0024997	CG2681	3.79754	0.163079	1.38955	0.117361	0.906574	0.941508	A
FBgn0024998	CG2685	757.735	-0.0857169	0.085693	-1.00028	0.317176	0.460484	A
FBgn0025109	Bem46	465.624	-0.410639	0.165112	-2.48703	0.0128816	0.0448964	A
FBgn0025111	Ant2	1209.28	0.159747	0.128911	1.23921	0.215269	0.350767	A
FBgn0025185	az2	427.464	-0.166762	0.247604	-0.673503	0.500627	0.633826	A
FBgn0025186	ari-2	1476.09	0.193497	0.188819	1.02477	0.30547	0.448427	A
FBgn0025335	Cpes	1341.77	0.444802	0.202425	2.19736	0.0279945	0.0795772	A
FBgn0025336	CG4882	710.087	0.237021	0.158944	1.49122	0.135903	0.253104	A
FBgn0025352	Thiolase	1882.55	0.649287	0.226301	2.86913	0.00411607	0.0189053	A
FBgn0025360	Optix	10.2446	-1.53432	1.38938	-1.10432	0.269456	0.411044	A
FBgn0025366	Ip259	4644.72	0.119565	0.134793	0.887027	0.375064	0.516705	A
FBgn0025373	Fpps	1098.89	-0.16101	0.128934	-1.24877	0.211748	0.346537	A
FBgn0025381	rush	1048.96	0.361922	0.140308	2.57949	0.00989457	0.0366658	A
FBgn0025382	Rab27	89.8371	0.93195	0.317953	2.93109	0.0033777	0.0163718	A
FBgn0025387	CG12184	165.17	-0.323086	0.178563	-1.80937	0.0703942	0.157497	A
FBgn0025388	CG12179	1602.05	-0.175011	0.187805	-0.931875	0.351401	0.493899	A
FBgn0025454	Cyp6g1	6.94366	2.18426	0.929274	2.3505	0.0187482	0.059265	A
FBgn0025455	CycT	2184.03	-0.213974	0.259554	-0.824394	0.409716	0.550612	A
FBgn0025457	Bub3	2097.66	-0.354504	0.119041	-2.97801	0.00290124	0.0145279	A
FBgn0025463	Bap60	3752.89	-0.231379	0.11036	-2.09659	0.0360301	0.0966607	A
FBgn0025469	slv	238.236	0.565246	0.130152	4.34297	1.40566e-05	0.000193594	A
FBgn0025519	fidipidine	597.436	-0.520612	0.0922184	-5.64543	1.64773e-08	6.15698e-07	A
FBgn0025549	unc-119	1897.45	-0.487028	0.334446	-1.45622	0.145331	0.266109	A
FBgn0025558	CG4101	134.7	-0.463389	0.20644	-2.24467	0.0247893	0.0726786	A
FBgn0025574	Pli	1591.5	-0.514929	0.124163	-4.14722	3.36542e-05	0.000401582	A
FBgn0025582	eIF3e	4874.95	-0.124705	0.10915	-1.14251	0.253241	0.394346	A
FBgn0025592	Gk1	443.457	-0.324125	0.126685	-2.5585	0.0105124	0.0384088	A
FBgn0025608	Faf2	2151.27	-0.296031	0.0978074	-3.02668	0.00247259	0.0128621	A
FBgn0025615	Torsin	1291.64	-0.584813	0.0992388	-5.89298	3.79286e-09	1.6318e-07	A
FBgn0025624	CG4025	170.505	0.238364	0.165822	1.43747	0.150585	0.272652	A
FBgn0025626	CG4281	2811.01	-0.298775	0.089685	-3.33138	0.000864156	0.00569966	A
FBgn0025627	CG4194	6.36279	-1.2967	0.832031	-1.55847	0.119121	0.229319	A
FBgn0025628	CG4199	1103.77	0.51852	0.22703	2.28392	0.0223761	0.0676113	A
FBgn0025629	CG4045	136.062	-0.131356	0.188827	-0.695643	0.486652	0.619885	A
FBgn0025630	Rtca	818.172	0.00369186	0.299726	0.0123174	0.990172	0.994413	A
FBgn0025631	moody	100.363	1.39665	0.330379	4.22743	2.36378e-05	0.000299594	A
FBgn0025632	CG4313	94.406	-0.87979	0.213797	-4.11508	3.87048e-05	0.000452634	A
FBgn0025633	CG13366	3675.91	0.594605	0.256783	2.31559	0.0205806	0.0635997	A
FBgn0025634	CG13367	234.661	-0.577819	0.438915	-1.31647	0.188016	0.318419	A
FBgn0025635	CG17829	1401.39	-0.0374211	0.131823	-0.283875	0.776506	0.852394	A
FBgn0025638	Roc1a	1996.22	-0.139432	0.101171	-1.37818	0.168148	0.294283	A
FBgn0025640	CG13369	403.409	0.0875334	0.172438	0.507621	0.611719	0.72914	A
FBgn0025676	CkIIalpha-i3	319.92	0.629087	0.185449	3.39224	0.000693248	0.00481984	A
FBgn0025678	CaBP1	3046.99	-0.366252	0.151898	-2.41117	0.0159014	0.0526249	A
FBgn0025681	CG3558	1641.25	-0.31155	0.200081	-1.55712	0.119442	0.229794	A
FBgn0025683	CG3164	273.651	-1.34614	0.456927	-2.94607	0.00321839	0.0158204	A
FBgn0025684	MFS18	1234.38	0.336675	0.18848	1.78626	0.0740566	0.162953	A
FBgn0025687	NA	24.7484	-0.835806	0.585564	-1.42735	0.153478	0.276142	A
FBgn0025700	CG5885	768.58	-0.776017	0.256256	-3.02829	0.00245941	0.012822	A
FBgn0025702	Srpk79D	25.447	1.78227	0.539139	3.30578	0.000947129	0.00614749	A
FBgn0025712	CG13920	6.68974	0.733152	0.477483	1.53545	0.124672	0.236701	A
FBgn0025716	Bap55	1485.6	-0.49907	0.124596	-4.0055	6.18859e-05	0.00067257	A
FBgn0025720	Ate1	1180.25	0.0252825	0.118471	0.213407	0.831009	0.891717	A
FBgn0025724	beta'COP	1756.34	0.214404	0.127005	1.68816	0.0913801	0.189321	A
FBgn0025725	alphaCOP	1994.94	0.61317	0.151158	4.05648	4.98177e-05	0.00056024	A
FBgn0025726	unc-13	2630.55	-1.5802	0.352651	-4.48093	7.43202e-06	0.000113341	A
FBgn0025739	pon	471.78	-1.44382	0.474128	-3.04521	0.0023252	0.0122724	A
FBgn0025742	mtm	428.333	1.12435	0.19572	5.74468	9.20945e-09	3.65998e-07	A
FBgn0025776	ind	19.8281	-1.21287	1.14276	-1.06135	0.288531	0.43105	A
FBgn0025777	homer	2438.56	-0.113136	0.0847795	-1.33448	0.182048	0.311235	A
FBgn0025781	Cdc16	1380.95	-0.398949	0.115675	-3.44887	0.000562934	0.00407388	A
FBgn0025790	TBPH	687.772	-0.805333	0.262673	-3.06592	0.00217003	0.0116902	A
FBgn0025800	Smox	1582	0.044021	0.199938	0.220173	0.825736	0.888956	A
FBgn0025802	Sbf	1066.63	-0.876827	0.314548	-2.78757	0.00531046	0.0228786	A
FBgn0025807	Rad9	175.214	0.0109941	0.336083	0.0327123	0.973904	0.983893	A
FBgn0025808	Rad17	604.559	0.140133	0.154376	0.907736	0.364018	0.505663	A
FBgn0025814	Mgstl	716.269	0.902958	0.126083	7.16161	7.97368e-13	7.87212e-11	A
FBgn0025815	Mcm6	3289.95	0.235262	0.0958771	2.45378	0.0141362	0.048142	A
FBgn0025820	JTBR	334.567	0.415542	0.231525	1.79481	0.0726845	0.161078	A
FBgn0025825	HDAC3	824.586	-0.376812	0.0967457	-3.89487	9.82503e-05	0.000979266	A
FBgn0025830	IntS8	528.287	0.00231405	0.311669	0.0074247	0.994076	0.997266	A
FBgn0025832	Fen1	445.819	-0.0987547	0.499211	-0.197822	0.843185	0.900343	A
FBgn0025836	RhoGAP1A	3984.21	-0.265938	0.146945	-1.80978	0.0703294	0.15739	A
FBgn0025837	CG17636	3.82067	0.347278	1.20266	0.288758	0.772766	0.849679	A
FBgn0025839	ND-B14.5A	315.08	0.0201544	0.171721	0.117367	0.906569	0.941508	A
FBgn0025864	Crag	3927.61	0.110696	0.183714	0.602545	0.546811	0.674365	A
FBgn0025865	Cortactin	1136.93	-0.434631	0.102232	-4.25141	2.12431e-05	0.000274434	A
FBgn0025866	CalpB	2039.4	-0.190368	0.134637	-1.41394	0.15738	0.280942	A
FBgn0025874	Meics	535.397	-0.112927	0.185903	-0.607451	0.543552	0.672024	A
FBgn0025878	wrapper	2.59401	-1.22567	1.93417	-0.633691	0.526282	0.656209	A
FBgn0025881	snoRNA:Me18S-A1576	10.517	-2.70746	0.890081	-3.04182	0.00235155	0.0123766	A
FBgn0025936	Eph	3895.76	-0.625422	0.189238	-3.30494	0.000949964	0.00615737	A
FBgn0026015	Top3beta	1333.54	0.301074	0.131083	2.29683	0.0216286	0.065908	A
FBgn0026056	Rlip	617.715	-0.237978	0.165869	-1.43474	0.151362	0.273741	A
FBgn0026059	Mhcl	1258.63	0.178411	0.248623	0.717595	0.473007	0.606969	A
FBgn0026060	Mipp2	2096.57	0.383695	0.17076	2.24699	0.024641	0.0723568	A
FBgn0026061	Mipp1	97.8614	-1.37275	0.77845	-1.76345	0.0778252	0.168501	A
FBgn0026063	KP78b	2367.01	-1.13803	0.446	-2.55164	0.0107218	0.0389919	A
FBgn0026064	KP78a	2367.01	-1.13803	0.446	-2.55164	0.0107218	0.0389919	A
FBgn0026079	Nsun2	824.93	0.0913406	0.146551	0.62327	0.533107	0.662692	A
FBgn0026080	Tip60	771.504	-0.352066	0.0806204	-4.36695	1.25992e-05	0.000176633	A
FBgn0026083	tyf	4920.3	0.726565	0.243743	2.98087	0.00287429	0.014416	A
FBgn0026084	cib	2736.43	0.644273	0.2213	2.91131	0.00359913	0.0171091	A
FBgn0026085	dgt4	207.405	-0.48861	0.193062	-2.53084	0.0113789	0.0408897	A
FBgn0026088	CG14818	159.606	0.165892	0.220972	0.750741	0.452809	0.588212	A
FBgn0026089	CG14817	338.056	0.436252	0.1564	2.78934	0.00528161	0.0228067	A
FBgn0026144	CBP	1332.06	-0.559637	0.332658	-1.68232	0.0925072	0.191055	A
FBgn0026147	TTLL4A	1739.14	0.328475	0.0974842	3.36952	0.000753001	0.00512511	A
FBgn0026148	CG12253	433.96	-0.0701669	0.112979	-0.62106	0.53456	0.664059	A
FBgn0026149	BCL7-like	1324.11	0.130119	0.108057	1.20417	0.228525	0.366571	A
FBgn0026175	SkpC	26.7419	0.591846	0.938229	0.630812	0.528164	0.65803	A
FBgn0026176	SkpB	4.72552	0.536571	1.23719	0.433701	0.664505	0.770669	A
FBgn0026179	siz	1849.6	-0.223934	0.174459	-1.28359	0.199285	0.332225	A
FBgn0026181	Rok	2636.62	0.0247081	0.181488	0.136142	0.891709	0.931537	A
FBgn0026189	prominin-like	2097.37	-0.300099	0.131316	-2.28532	0.0222939	0.067428	A
FBgn0026196	nop5	5545.17	-0.225027	0.118935	-1.89202	0.0584889	0.137866	A
FBgn0026197	lncRNA:noe	35.2746	-1.84881	0.542127	-3.41029	0.000648928	0.00456929	A
FBgn0026206	mei-P26	3761.78	1.24088	0.368166	3.37045	0.00075046	0.00511896	A
FBgn0026207	mbo	1613.72	-0.391519	0.109252	-3.58362	0.000338867	0.00271644	A
FBgn0026239	gukh	886.382	-0.0962452	0.390777	-0.246292	0.805456	0.874248	A
FBgn0026250	eIF1A	2744.25	-0.150769	0.119393	-1.2628	0.206662	0.341007	A
FBgn0026252	msk	10943.4	0.0778846	0.211519	0.368216	0.712712	0.804009	A
FBgn0026257	cav	1019.63	-0.160508	0.121758	-1.31826	0.187418	0.317635	A
FBgn0026259	eIF5B	2089.95	0.17331	0.186344	0.930049	0.352346	0.494845	A
FBgn0026261	bonsai	682.372	0.308613	0.196067	1.57402	0.115483	0.22462	A
FBgn0026262	bip2	2531.96	-0.563733	0.500817	-1.12563	0.260323	0.401047	A
FBgn0026263	bip1	623.255	-0.0295158	0.332961	-0.0886463	0.929363	0.955861	A
FBgn0026309	aft	467.074	0.690831	0.217657	3.17395	0.00150382	0.00890128	A
FBgn0026313	X11L	2241.52	0.255277	0.176182	1.44894	0.147353	0.268511	A
FBgn0026316	Ubc10	1281.77	-0.323429	0.1108	-2.91903	0.00351121	0.016819	A
FBgn0026317	Tsc1	1297.68	0.398562	0.243018	1.64005	0.100994	0.204029	A
FBgn0026319	Traf4	488.445	-1.0563	0.897831	-1.1765	0.239397	0.379018	A
FBgn0026320	Tom	1183.76	-1.61537	0.91918	-1.75741	0.0788485	0.170233	A
FBgn0026323	Tak1	1668.42	-0.17152	0.1172	-1.46349	0.143334	0.263905	A
FBgn0026324	Taf10b	445.302	-0.476769	0.165889	-2.87403	0.00405268	0.0187035	A
FBgn0026361	2005-09-01	1680.45	-0.747959	0.25536	-2.92903	0.00340016	0.0164637	A
FBgn0026369	Sara	1769.86	0.344533	0.136026	2.53284	0.0113141	0.0407187	A
FBgn0026371	SAK	823.32	-0.674254	0.170633	-3.95149	7.76662e-05	0.00081117	A
FBgn0026372	RpL23A	7215.01	0.474697	0.182658	2.59883	0.0093542	0.0350512	A
FBgn0026373	RpII33	678.748	-0.25281	0.131751	-1.91885	0.0550037	0.131532	A
FBgn0026375	RhoGAPp190	4575.32	-0.0227968	0.203124	-0.112231	0.91064	0.944163	A
FBgn0026378	Rep	555.299	-0.0820342	0.083772	-0.979255	0.327454	0.470176	A
FBgn0026380	Prosbeta3	3342.05	-0.164499	0.11571	-1.42165	0.155128	0.278299	A
FBgn0026393	Or43b	303.404	-0.753807	0.234126	-3.21967	0.00128339	0.00786725	A
FBgn0026400	Noa36	1027.64	0.417882	0.108393	3.85525	0.00011561	0.00112714	A
FBgn0026401	Nipped-B	8297.17	-0.535048	0.442495	-1.20916	0.226601	0.363925	A
FBgn0026402	NiPp1	360.548	-0.880994	0.364636	-2.41609	0.0156883	0.0521959	A
FBgn0026409	Mpcp2	9336.53	0.0787476	0.0981344	0.802447	0.422295	0.560847	A
FBgn0026411	Lim1	14.0279	-1.07167	1.15563	-0.927349	0.353745	0.49556	A
FBgn0026417	Hus1-like	241.96	-0.0404444	0.138221	-0.292607	0.769823	0.848334	A
FBgn0026418	Hsc70Cb	5286.94	0.269466	0.175837	1.53248	0.125404	0.237753	A
FBgn0026427	Su(var)2-HP2	5089.31	-0.171477	0.281061	-0.610107	0.541791	0.670554	A
FBgn0026430	Grip84	3156.13	-0.0096362	0.167968	-0.0573692	0.954251	0.971083	A
FBgn0026431	Grip75	1268.56	-0.554709	0.121238	-4.57538	4.75366e-06	7.80816e-05	A
FBgn0026432	Grip163	847.526	0.381707	0.181207	2.10647	0.0351632	0.0947689	A
FBgn0026433	Grip128	1470.68	0.211489	0.240721	0.878566	0.379637	0.520786	A
FBgn0026441	ear	1999.35	-0.257862	0.151181	-1.70565	0.0880737	0.184715	A
FBgn0026533	Dek	5699.64	-0.391538	0.278252	-1.40713	0.159388	0.283339	A
FBgn0026562	SPARC	5.30483	-0.049137	0.897109	-0.0547726	0.95632	0.971968	A
FBgn0026573	ADD1	2649.55	-0.0172481	0.248627	-0.0693736	0.944692	0.965486	A
FBgn0026575	hang	9332.44	-0.204307	0.234236	-0.872226	0.383085	0.524366	A
FBgn0026576	Pisd	1744.49	0.103977	0.136937	0.759303	0.447671	0.58429	A
FBgn0026577	CG8677	4022.37	0.328945	0.407044	0.808131	0.419015	0.557882	A
FBgn0026582	Hmg-2	433.331	-0.174842	0.119506	-1.46304	0.143457	0.264019	A
FBgn0026597	Axn	2839.27	0.10982	0.16425	0.668617	0.50374	0.636649	A
FBgn0026598	Apc2	2250.44	-0.626126	0.0855122	-7.32207	2.44177e-13	2.60243e-11	A
FBgn0026616	alpha-Man-IIb	5163.48	-0.284741	0.117418	-2.42502	0.0153077	0.0511291	A
FBgn0026619	Taz	327.758	0.120082	0.185641	0.646851	0.517728	0.648717	A
FBgn0026620	tacc	2925.87	0.0962952	0.233392	0.412589	0.679907	0.782164	A
FBgn0026666	MagR	154.405	-1.2587	0.401046	-3.13854	0.00169793	0.00974595	A
FBgn0026679	IntS4	1006.88	0.382575	0.168182	2.27476	0.0229201	0.0688118	A
FBgn0026702	l(1)G0045	563.182	-0.0512899	0.259342	-0.197769	0.843225	0.900343	A
FBgn0026713	l(1)G0007	1253.31	-0.0687359	0.188329	-0.364978	0.715128	0.806296	A
FBgn0026718	Agpat2	675.022	0.452084	0.302453	1.49473	0.134986	0.251696	A
FBgn0026721	fat-spondin	7.53264	0.408719	0.896934	0.455685	0.648617	0.758337	A
FBgn0026722	drosha	1539.03	-0.0381741	0.141888	-0.269044	0.787896	0.860966	A
FBgn0026738	CG7857	286.696	0.0388347	0.331428	0.117174	0.906722	0.941516	A
FBgn0026741	mRpL18	339.886	0.659913	0.147097	4.48625	7.24889e-06	0.000111042	A
FBgn0026749	Yippee	446.064	-0.200846	0.108365	-1.85343	0.0638206	0.146926	A
FBgn0026751	XRCC1	866.935	-0.0722921	0.145852	-0.495655	0.620138	0.735678	A
FBgn0026761	Trap1	943.861	0.230391	0.183549	1.2552	0.209406	0.3439	A
FBgn0026777	Rad23	5439.2	-0.340746	0.0935098	-3.64396	0.00026848	0.00223828	A
FBgn0026787	Nhe1	534.411	0.371397	0.251481	1.47684	0.139719	0.25862	A
FBgn0026869	Thd1	2011.79	-0.212528	0.26904	-0.78995	0.429557	0.567759	A
FBgn0026872	CG14777	13.4461	-0.853673	0.804516	-1.0611	0.288644	0.43115	A
FBgn0026873	MED18	183.945	0.592056	0.157533	3.7583	0.000171069	0.0015517	A
FBgn0026876	CG11403	791.362	-0.146961	0.246655	-0.595818	0.551297	0.678469	A
FBgn0026878	CG4325	7.56675	1.95325	0.789411	2.47432	0.0133491	0.0461147	A
FBgn0026879	CG13364	966.437	-0.5682	0.147716	-3.84657	0.000119785	0.00115821	A
FBgn0027052	STUB1	1244.97	-0.429558	0.111788	-3.84263	0.000121723	0.00117016	A
FBgn0027053	CSN5	1409.14	-0.373263	0.114109	-3.27112	0.00107123	0.00677023	A
FBgn0027054	CSN4	1387.75	-0.230081	0.0921054	-2.49802	0.0124891	0.0438543	A
FBgn0027070	Ugt36E1	613.94	1.1559	0.167835	6.88711	5.69354e-12	4.48737e-10	A
FBgn0027073	Ugt49B1	3.11535	0.686973	1.46523	0.468849	0.639178	0.750294	A
FBgn0027079	ValRS	1687.52	0.468502	0.20854	2.24658	0.0246666	0.0724094	A
FBgn0027080	TyrRS	1561.52	0.0105562	0.113521	0.0929885	0.925913	0.953776	A
FBgn0027081	ThrRS	3745.52	-0.0709264	0.0898349	-0.78952	0.429808	0.567931	A
FBgn0027082	ProRS-m	264.523	0.262103	0.144133	1.81848	0.0689901	0.155282	A
FBgn0027084	LysRS	3618.03	0.103964	0.0865234	1.20157	0.22953	0.367742	A
FBgn0027085	LeuRS-m	777.915	0.00462527	0.180081	0.0256843	0.979509	0.987294	A
FBgn0027086	IleRS	5916.49	-0.32876	0.0667741	-4.92347	8.50243e-07	1.829e-05	A
FBgn0027088	GlyRS	1489.21	0.153316	0.150216	1.02064	0.307424	0.45052	A
FBgn0027091	CysRS	912.926	-0.507404	0.193796	-2.61825	0.00883831	0.0337656	A
FBgn0027093	ArgRS	995.805	-0.157056	0.177703	-0.883814	0.376797	0.518406	A
FBgn0027094	AlaRS	2060.65	-0.736124	0.328254	-2.24254	0.0249264	0.0729892	A
FBgn0027095	Manf	970.261	-0.0939185	0.106644	-0.880675	0.378494	0.519979	A
FBgn0027106	Inx7	37.0311	-1.29014	0.4446	-2.90179	0.00371037	0.0174872	A
FBgn0027108	Inx2	3175.52	-1.01549	0.297715	-3.41096	0.000647358	0.00456166	A
FBgn0027111	miple1	4.99904	-2.41841	1.2644	-1.91268	0.0557886	0.132904	A
FBgn0027259	Kmn1	230.871	-0.704068	0.161546	-4.35831	1.31073e-05	0.000182393	A
FBgn0027280	l(1)G0193	1496.57	-0.388947	0.130022	-2.99138	0.00277715	0.0140448	A
FBgn0027287	Gmap	708.73	-0.383272	0.275634	-1.39051	0.164374	0.289732	A
FBgn0027291	Idh3a	3368.58	0.023163	0.130038	0.178124	0.858625	0.911012	A
FBgn0027296	temp	845.516	-0.375454	0.12204	-3.07648	0.00209464	0.011402	A
FBgn0027329	CCT6	3861.36	0.466516	0.166131	2.80813	0.00498307	0.021809	A
FBgn0027330	l(1)G0020	716.759	-0.654857	0.464029	-1.41124	0.158174	0.281876	A
FBgn0027334	l(1)G0004	304.472	0.991925	0.151681	6.53955	6.17026e-11	4.10431e-09	A
FBgn0027338	Kap-alpha3	8979.19	-0.452539	0.087738	-5.15784	2.49816e-07	6.31542e-06	A
FBgn0027339	jim	2.70835	-0.576976	1.44722	-0.398679	0.690129	0.789879	A
FBgn0027342	fz4	1371.12	0.627444	0.195793	3.20463	0.00135235	0.00819889	A
FBgn0027348	bgm	1731.41	0.290054	0.333684	0.869248	0.384712	0.526055	A
FBgn0027356	Amph	679.223	0.590538	0.218874	2.69807	0.00697418	0.0283041	A
FBgn0027358	Tim9b	324.146	-0.689739	0.226358	-3.04711	0.00231053	0.0122225	A
FBgn0027359	Tim8	530.706	0.190811	0.204196	0.93445	0.350072	0.492252	A
FBgn0027360	Tim10	1065.26	0.146989	0.117658	1.24928	0.211562	0.346424	A
FBgn0027363	Stam	1002.54	-0.422106	0.151871	-2.77938	0.00544632	0.0233034	A
FBgn0027364	Six4	12.1706	-0.259534	0.716146	-0.362403	0.717051	0.807834	A
FBgn0027375	RecQ5	1352.84	0.146051	0.443355	0.329422	0.741837	0.826525	A
FBgn0027378	MRG15	1084.95	-0.71932	0.12712	-5.6586	1.52615e-08	5.79505e-07	A
FBgn0027453	Dnz1	929.923	0.208631	0.0789808	2.64154	0.00825302	0.032105	A
FBgn0027490	D12	728.438	-0.746981	0.185353	-4.03004	5.57678e-05	0.000613185	A
FBgn0027491	Cdk5alpha	3.82824	-0.343215	1.34141	-0.25586	0.798059	0.868454	A
FBgn0027492	wdb	2019.72	0.417525	0.258835	1.61309	0.106725	0.211933	A
FBgn0027493	AdSS	4488.67	-0.047167	0.0962286	-0.490155	0.624024	0.738234	A
FBgn0027495	Smyd4-4	1881.43	-0.08169	0.115961	-0.704459	0.481147	0.614638	A
FBgn0027496	epsilonCOP	744.485	0.0915169	0.156792	0.583685	0.559432	0.684887	A
FBgn0027497	Madm	1272.99	0.214444	0.117452	1.8258	0.0678806	0.153424	A
FBgn0027498	CG2061	1034.51	0.890789	0.286473	3.10951	0.00187398	0.0104994	A
FBgn0027499	wde	2459.9	-0.0800431	0.484695	-0.165141	0.868833	0.91838	A
FBgn0027500	spd-2	3325.98	0.613481	0.160139	3.83092	0.000127663	0.00121067	A
FBgn0027503	CG11970	1904.27	-0.339811	0.118906	-2.85781	0.00426579	0.0193654	A
FBgn0027504	CG8878	2590.03	0.0914495	0.103463	0.883884	0.376759	0.518406	A
FBgn0027505	Rab3-GAP	1054.71	-0.538702	0.140965	-3.82153	0.000132628	0.00124516	A
FBgn0027506	EDTP	2065.03	0.889228	0.257675	3.45097	0.000558576	0.00405801	A
FBgn0027507	CG1344	1955.43	-0.53828	0.112974	-4.76464	1.89192e-06	3.61392e-05	A
FBgn0027508	Tnks	1473.88	0.278674	0.135335	2.05914	0.0394804	0.10349	A
FBgn0027509	TBCD	1046.2	-0.144549	0.265084	-0.545296	0.58555	0.706758	A
FBgn0027513	ana2	416.092	0.36536	0.230019	1.58839	0.112198	0.21978	A
FBgn0027514	CG1024	1093.32	-0.537682	0.0828246	-6.49181	8.48104e-11	5.52387e-09	A
FBgn0027515	CG7115	1705.36	0.173782	0.202521	0.858094	0.39084	0.53234	A
FBgn0027518	Wdr24	555.801	-0.449106	0.230955	-1.94456	0.051828	0.125931	A
FBgn0027524	CG3909	810.12	0.212903	0.105764	2.013	0.0441148	0.112143	A
FBgn0027525	LTV1	1491.29	-0.0861729	0.149481	-0.576479	0.564291	0.689353	A
FBgn0027528	goe	689.304	-0.271077	0.252931	-1.07174	0.283836	0.425972	A
FBgn0027529	tapas	1824.31	0.270893	0.204758	1.32299	0.185838	0.316043	A
FBgn0027532	CG7139	2394.34	-0.344068	0.0919747	-3.74089	0.000183367	0.0016489	A
FBgn0027537	Nup93-1	3358.6	-0.203057	0.0854587	-2.37608	0.0174976	0.0564207	A
FBgn0027538	beta4GalNAcTA	308.344	-0.316102	0.303632	-1.04107	0.297843	0.441015	A
FBgn0027539	lili	1601.33	0.326364	0.228473	1.42846	0.15316	0.276089	A
FBgn0027544	CG2217	8.06409	-1.78528	0.713588	-2.50184	0.0123549	0.0434809	A
FBgn0027548	nito	4347.37	-0.131073	0.0967109	-1.35531	0.17532	0.303044	A
FBgn0027549	Nulp1	1887.34	-0.230634	0.109091	-2.11414	0.0345033	0.0936091	A
FBgn0027550	CG6495	21.2984	4.7342	0.624369	7.58237	3.39292e-14	4.67974e-12	A
FBgn0027552	CG10863	793.385	0.776517	0.269975	2.87625	0.00402431	0.0186023	A
FBgn0027554	CG8042	600.139	-0.176071	0.121085	-1.45411	0.145917	0.26667	A
FBgn0027556	CG4928	4.08703	-0.419348	2.16456	-0.193733	0.846385	0.902277	A
FBgn0027560	Tps1	9.67132	3.01849	1.52697	1.97678	0.0480669	0.119422	A
FBgn0027561	CG18659	1002.17	0.363033	0.165232	2.19712	0.0280121	0.0795898	A
FBgn0027564	CG3149	303.011	0.158416	0.162506	0.974835	0.329642	0.472594	A
FBgn0027565	CG5498	532.677	-0.878812	0.229124	-3.83554	0.000125291	0.00119179	A
FBgn0027567	CG8108	5615.63	-0.134461	0.119406	-1.12608	0.260132	0.401047	A
FBgn0027568	Cand1	2508.54	0.00519358	0.0819191	0.0633988	0.949449	0.968422	A
FBgn0027569	cert	741.158	0.155438	0.194415	0.799519	0.423989	0.56254	A
FBgn0027570	Nep2	5.19402	-2.27122	1.07937	-2.10421	0.0353597	0.0952438	A
FBgn0027572	CG5009	446.695	-0.048692	0.130629	-0.372749	0.709335	0.801838	A
FBgn0027574	CG5815	857.554	-0.192308	0.119823	-1.60494	0.108508	0.214614	A
FBgn0027575	GABA-B-R2	24.4353	-1.09872	0.753824	-1.45753	0.14497	0.265583	A
FBgn0027579	mino	2249.35	-0.319251	0.172295	-1.85293	0.0638923	0.146982	A
FBgn0027580	PCB	1832.3	1.04601	0.247765	4.22179	2.42375e-05	0.000305954	A
FBgn0027582	CG6230	1184.43	0.219727	0.223621	0.982583	0.325813	0.468395	A
FBgn0027583	CG7601	323.993	0.584339	0.168702	3.46374	0.000532724	0.00389736	A
FBgn0027586	CG5867	3.81955	0.631163	1.04784	0.602345	0.546945	0.674394	A
FBgn0027587	CG7028	1546.62	-0.495537	0.100855	-4.91336	8.95266e-07	1.89971e-05	A
FBgn0027588	GCS2alpha	5832.76	-0.216885	0.120078	-1.8062	0.0708874	0.15811	A
FBgn0027590	GstE12	320.589	0.36293	0.187146	1.93929	0.0524664	0.127055	A
FBgn0027592	MED15	1553.11	-0.304509	0.105078	-2.89795	0.00375614	0.0176321	A
FBgn0027594	drpr	905.065	0.189186	0.244638	0.773333	0.439325	0.577577	A
FBgn0027596	Kank	49.2721	-1.38819	0.647957	-2.14241	0.0321604	0.0887414	A
FBgn0027598	cindr	891.49	-0.514286	0.257645	-1.9961	0.0459228	0.115379	A
FBgn0027599	CG2790	773.026	0.122112	0.14319	0.852796	0.393772	0.53529	A
FBgn0027600	obst-B	3.24487	-0.0931537	0.997202	-0.093415	0.925574	0.953612	A
FBgn0027601	pdgy	1252.42	0.306276	0.183748	1.66683	0.0955486	0.19575	A
FBgn0027602	CG8611	1308.85	-0.187913	0.112727	-1.66697	0.0955197	0.19575	A
FBgn0027603	Ulp1	6801.46	-0.354724	0.158752	-2.23445	0.0254535	0.0742545	A
FBgn0027607	CG8230	748.2	-0.617544	0.262998	-2.34809	0.0188698	0.059569	A
FBgn0027609	morgue	345.151	-0.406155	0.364205	-1.11518	0.264772	0.405937	A
FBgn0027611	LManII	496.397	1.10641	0.43118	2.566	0.0102878	0.0378537	A
FBgn0027616	Ythdc1	1433.41	-0.179955	0.222294	-0.809538	0.418206	0.557231	A
FBgn0027617	CG5808	614.276	-0.425243	0.338546	-1.25609	0.209085	0.343554	A
FBgn0027619	eIF3j	1172.72	-0.659323	0.282228	-2.33614	0.0194841	0.0610765	A
FBgn0027620	Acf	3445.4	0.175543	0.175735	0.99891	0.317838	0.461027	A
FBgn0027621	Pfrx	204.731	-0.632753	0.375551	-1.68487	0.0920145	0.190173	A
FBgn0027660	blot	3791.52	-0.889978	0.319983	-2.78133	0.00541375	0.0232163	A
FBgn0027779	VhaSFD	2112.85	0.0224468	0.116731	0.192295	0.847511	0.902863	A
FBgn0027780	Aasdh	525.336	0.462273	0.139112	3.32302	0.000890473	0.00584038	A
FBgn0027783	SMC2	2384.92	-0.510403	0.160698	-3.17616	0.00149238	0.00885325	A
FBgn0027784	Prp18	415.52	-0.185253	0.132924	-1.39367	0.163417	0.288492	A
FBgn0027785	NP15.6	869.513	0.108952	0.137751	0.790938	0.42898	0.567399	A
FBgn0027786	Mtch	1347.95	0.0859244	0.112393	0.764497	0.444571	0.581723	A
FBgn0027793	CG14787	19.1973	-0.300264	0.693342	-0.433067	0.664966	0.771011	A
FBgn0027794	Lrpprc2	491.577	1.18221	0.245448	4.81654	1.46072e-06	2.89642e-05	A
FBgn0027835	Dp1	8400.96	-0.512236	0.160501	-3.19148	0.00141548	0.00849624	A
FBgn0027836	Dgp-1	824.831	0.0320093	0.0938613	0.341028	0.733083	0.819693	A
FBgn0027841	CstF64	616.245	-0.138445	0.162123	-0.853953	0.393131	0.534683	A
FBgn0027864	Ogg1	319.843	0.0878487	0.153645	0.571763	0.567482	0.691582	A
FBgn0027865	Tsp96F	1939.88	-0.161664	0.15555	-1.0393	0.298664	0.441564	A
FBgn0027866	CG9776	3273.07	-0.385218	0.159757	-2.41127	0.0158972	0.0526249	A
FBgn0027868	Nup107	1183.4	0.264869	0.147739	1.79281	0.0730031	0.161485	A
FBgn0027872	rdgBbeta	653.764	0.558607	0.254393	2.19584	0.028103	0.0797756	A
FBgn0027873	Cpsf100	975.051	-0.19881	0.106519	-1.86643	0.0619816	0.14375	A
FBgn0027885	NA	1535.43	-0.618377	0.187557	-3.297	0.000977235	0.00628828	A
FBgn0027889	ball	2899.67	-0.619324	0.0970023	-6.38463	1.71809e-10	1.06715e-08	A
FBgn0027903	CG12018	453.469	-0.188474	0.218977	-0.860702	0.389402	0.531075	A
FBgn0027930	MP1	67.4151	0.375613	0.283101	1.32678	0.184581	0.314704	A
FBgn0027932	Akap200	5490.8	-0.307011	0.284986	-1.07728	0.281353	0.423226	A
FBgn0027945	ppl	267.389	-0.598921	0.375949	-1.59309	0.11114	0.218085	A
FBgn0027948	msps	5735.28	0.339173	0.210673	1.60995	0.10741	0.212987	A
FBgn0027949	msb1l	2026.61	-0.613618	0.138249	-4.43852	9.05815e-06	0.000134638	A
FBgn0027950	MBD-like	912.711	-0.0282347	0.0960543	-0.293945	0.7688	0.847961	A
FBgn0027951	MTA1-like	4240.84	-0.143961	0.0781418	-1.8423	0.0654312	0.149532	A
FBgn0028292	ric8a	1090.68	0.00280785	0.0835418	0.0336101	0.973188	0.983464	A
FBgn0028327	l(1)G0320	1634.55	0.212997	0.132802	1.60387	0.108742	0.214941	A
FBgn0028331	l(1)G0289	5801.97	-0.364593	0.162443	-2.24443	0.0248047	0.0726925	A
FBgn0028336	NA	1643.3	0.59801	0.204287	2.9273	0.00341922	0.0165218	A
FBgn0028341	Ptpmeg2	3782.18	0.0685351	0.0936071	0.732157	0.464073	0.598781	A
FBgn0028343	Ankle2	5899.69	-0.0978768	0.118848	-0.823547	0.410197	0.551101	A
FBgn0028360	Cdc7	1694.33	0.567356	0.18073	3.13925	0.00169381	0.00972823	A
FBgn0028371	jbug	342.101	-1.23515	0.635013	-1.94508	0.0517659	0.125813	A
FBgn0028372	isopeptidase-T-3	399.477	-0.120793	0.158451	-0.762336	0.445859	0.582738	A
FBgn0028375	heix	1896.39	-0.21481	0.094996	-2.26125	0.0237438	0.0705894	A
FBgn0028377	gdl-ORF39	666.773	-1.09844	0.195203	-5.62715	1.83215e-08	6.69123e-07	A
FBgn0028379	fan	6.54374	-1.41045	1.24468	-1.13318	0.257137	0.397444	A
FBgn0028382	cyp33	295.297	-0.747256	0.267665	-2.79176	0.00524221	0.0226575	A
FBgn0028387	chm	1055.83	-0.0229211	0.15863	-0.144495	0.88511	0.928366	A
FBgn0028394	CG17834	275.65	1.81249	0.216281	8.38027	5.28074e-17	1.15181e-14	A
FBgn0028396	TotA	2.67282	5.84109	4.93728	1.18306	0.236786	0.376027	A
FBgn0028397	Tob	871.409	0.366622	0.589778	0.621627	0.534187	0.663771	A
FBgn0028398	Taf10	322.503	-0.226503	0.118713	-1.90799	0.056393	0.134003	A
FBgn0028399	TMS1	1070.55	-0.349622	0.157865	-2.2147	0.026781	0.0771197	A
FBgn0028402	Sin	356.136	-1.36661	0.391531	-3.49043	0.000482244	0.00360395	A
FBgn0028406	Drep4	428.412	0.148488	0.154864	0.95883	0.337645	0.480469	A
FBgn0028421	Kap3	922.097	-0.450966	0.216565	-2.08236	0.0373096	0.0989333	A
FBgn0028424	JhI-26	39.0385	-0.764565	0.491826	-1.55454	0.120055	0.230619	A
FBgn0028425	JhI-21	2183.3	0.172645	0.095539	1.80706	0.0707528	0.157998	A
FBgn0028427	Ilk	1071.61	0.230589	0.163986	1.40615	0.159679	0.283803	A
FBgn0028429	I-2	811.514	-0.58826	0.187331	-3.14022	0.00168823	0.00970808	A
FBgn0028434	Ercc1	264.944	0.878451	0.219645	3.99941	6.35002e-05	0.000686139	A
FBgn0028467	CG11070	1098.92	0.323832	0.232287	1.3941	0.163286	0.288473	A
FBgn0028468	rtet	2430.53	-0.277108	0.164998	-1.67947	0.093061	0.191871	A
FBgn0028471	Nab2	3087.43	-0.394864	0.082606	-4.78008	1.75222e-06	3.40251e-05	A
FBgn0028474	CG4119	2186.78	-0.323549	0.10006	-3.23354	0.00122267	0.00756924	A
FBgn0028475	Hrd3	2361.21	-0.0210429	0.131433	-0.160104	0.872799	0.920497	A
FBgn0028476	Usp1	3565.61	0.161842	0.219406	0.737636	0.460736	0.595506	A
FBgn0028479	Mtpalpha	4719.5	-0.318637	0.141363	-2.25403	0.0241943	0.0713803	A
FBgn0028480	CG17841	784.865	0.196821	0.145682	1.35103	0.176687	0.304583	A
FBgn0028484	Ack	1462.09	-0.273618	0.222054	-1.23221	0.217869	0.353712	A
FBgn0028487	f-cup	642.638	-0.492174	0.144188	-3.41342	0.000641529	0.00453421	A
FBgn0028491	CG2930	76.0768	-1.37432	0.598362	-2.29681	0.0216297	0.065908	A
FBgn0028494	CG6424	945.135	0.0774134	0.282326	0.274198	0.783932	0.858287	A
FBgn0028499	CG7985	201.199	0.470141	0.198567	2.36767	0.0179005	0.0573782	A
FBgn0028500	Rich	1386.87	-0.171232	0.171483	-0.998535	0.31802	0.461149	A
FBgn0028504	CG12182	272.624	-0.50704	0.305347	-1.66054	0.0968062	0.197112	A
FBgn0028506	CG4455	894.892	-0.510188	0.186229	-2.73958	0.00615176	0.0256205	A
FBgn0028507	CG3793	404.278	0.0506569	0.233082	0.217335	0.827947	0.889702	A
FBgn0028509	CenG1A	667.161	0.618977	0.289601	2.13735	0.0325697	0.0893191	A
FBgn0028515	EndoGI	461.378	0.474092	0.170703	2.77729	0.0054815	0.0234153	A
FBgn0028516	ZnT35C	478.848	0.651595	0.334913	1.94557	0.0517069	0.125702	A
FBgn0028519	NA	397.745	-1.86255	0.579235	-3.21553	0.00130204	0.00792975	A
FBgn0028523	CG5888	929.941	-0.203679	0.251163	-0.810941	0.4174	0.556674	A
FBgn0028525	c(2)M	271.782	-0.575214	0.336313	-1.71035	0.0872003	0.183252	A
FBgn0028530	mTTF	483.517	-0.372069	0.125056	-2.97523	0.00292772	0.0146137	A
FBgn0028538	Sec71	1227.57	-0.33262	0.256625	-1.29613	0.194931	0.326883	A
FBgn0028539	Eato	2683.64	-0.243781	0.110736	-2.20146	0.0277033	0.0790717	A
FBgn0028540	CG9008	41.5507	-0.777474	0.423257	-1.83688	0.0662269	0.150873	A
FBgn0028552	gammaSnap1	181.924	-0.911512	0.435106	-2.09492	0.0361779	0.0968912	A
FBgn0028554	x16	2961.24	-0.281169	0.133309	-2.10915	0.0349316	0.0944705	A
FBgn0028561	sut3	4.20961	-0.861311	1.1983	-0.718779	0.472277	0.606279	A
FBgn0028562	sut2	6.91342	-0.849546	0.962333	-0.882798	0.377345	0.518878	A
FBgn0028563	sut1	1529.06	-1.11821	0.425414	-2.62852	0.00857562	0.0330311	A
FBgn0028572	qtc	10.266	1.17897	0.629537	1.87277	0.0611008	0.142589	A
FBgn0028577	hfp	2224.32	-0.570891	0.158045	-3.61221	0.000303597	0.00246959	A
FBgn0028581	mei-217	868.645	-0.0774496	0.176653	-0.438427	0.661077	0.767927	A
FBgn0028582	lqf	1382.82	-0.113405	0.178307	-0.63601	0.52477	0.655019	A
FBgn0028622	qsm	44.3314	-0.240978	0.397908	-0.605613	0.544772	0.673	A
FBgn0028646	aralar1	988.248	1.05076	0.273779	3.83797	0.000124055	0.00118484	A
FBgn0028648	mRpL50	518.658	0.295636	0.107845	2.74129	0.00611977	0.0254986	A
FBgn0028658	Adat1	49.7319	-1.20767	0.516144	-2.33979	0.0192948	0.0605846	A
FBgn0028663	VhaM9.7-b	1088.08	0.323352	0.143576	2.25213	0.024314	0.0716435	A
FBgn0028664	VhaM9.7-c	462.262	-0.472181	0.142897	-3.30435	0.000951959	0.00616604	A
FBgn0028670	Vha100-2	5094.91	0.34714	0.178139	1.9487	0.0513308	0.125047	A
FBgn0028671	Vha100-1	2143.67	-0.426409	0.0870912	-4.89612	9.77465e-07	2.04635e-05	A
FBgn0028675	Sur	3.3703	1.35172	1.28052	1.0556	0.291153	0.433931	A
FBgn0028683	spt4	681.235	-0.569772	0.12134	-4.69568	2.6572e-06	4.8019e-05	A
FBgn0028684	Rpt5	2080.97	0.398942	0.190817	2.0907	0.0365548	0.0974708	A
FBgn0028685	Rpt4	3592.51	-0.409027	0.0919467	-4.44852	8.64647e-06	0.000129339	A
FBgn0028686	Rpt3	2237.64	0.425535	0.127568	3.33575	0.000850694	0.00565061	A
FBgn0028688	Rpn7	1654.77	0.623056	0.209937	2.96782	0.00299919	0.0149228	A
FBgn0028689	Rpn6	4656.93	-0.285822	0.12497	-2.28713	0.0221884	0.0671757	A
FBgn0028691	Rpn9	1931.14	0.331284	0.108261	3.06004	0.00221305	0.0118506	A
FBgn0028692	Rpn2	3248.89	0.356232	0.191445	1.86076	0.062778	0.145274	A
FBgn0028693	Rpn12	3107.55	-0.289574	0.0896076	-3.23158	0.00123109	0.00761633	A
FBgn0028694	Rpn11	1810.3	-0.634305	0.274182	-2.31345	0.020698	0.0638785	A
FBgn0028695	Rpn1	3153.78	0.0967238	0.194948	0.496152	0.619788	0.735356	A
FBgn0028697	RpL15	14253.9	-0.337124	0.137569	-2.45059	0.0142623	0.048431	A
FBgn0028700	RfC38	1425.57	0.61274	0.127096	4.82108	1.4278e-06	2.85141e-05	A
FBgn0028703	Nhe3	1047.54	0.141432	0.203311	0.695646	0.486651	0.619885	A
FBgn0028704	Nckx30C	5.71376	-1.85426	1.68416	-1.101	0.270895	0.412366	A
FBgn0028707	Mt2	43.6392	-0.241754	0.317263	-0.761999	0.446061	0.582756	A
FBgn0028708	Mst85C	981.194	-0.429897	0.116869	-3.67846	0.000234646	0.00200432	A
FBgn0028717	Lnk	1758.34	-0.0975049	0.0935325	-1.04247	0.297194	0.440275	A
FBgn0028734	Fmr1	2382.86	0.276367	0.42293	0.653457	0.513462	0.644853	A
FBgn0028737	eEF1beta	11114.9	0.00887538	0.122731	0.0723156	0.942351	0.963723	A
FBgn0028738	ETH	23.2649	-0.653994	0.613765	-1.06554	0.28663	0.428941	A
FBgn0028740	CG6362	8.32004	-1.53676	1.02775	-1.49526	0.134846	0.251536	A
FBgn0028741	fab1	2462.25	-0.400754	0.196781	-2.03655	0.0416954	0.107701	A
FBgn0028743	Dhit	129.658	0.879098	0.511635	1.71821	0.085758	0.181195	A
FBgn0028744	CG5033	1921.02	0.0179978	0.12691	0.141816	0.887226	0.929441	A
FBgn0028789	Doc1	221.454	-1.00815	0.387539	-2.60142	0.00928389	0.034892	A
FBgn0028833	Dak1	880.423	-0.175957	0.0922006	-1.90842	0.0563373	0.133973	A
FBgn0028837	CSN6	924.411	-0.107636	0.106573	-1.00997	0.312509	0.455403	A
FBgn0028862	dao	5.185	-1.77613	1.50332	-1.18147	0.237416	0.376837	A
FBgn0028894	GMF	294.051	-1.19255	0.331421	-3.59831	0.000320294	0.00258079	A
FBgn0028895	CG17328	294.61	-0.12872	0.146088	-0.881113	0.378256	0.519787	A
FBgn0028897	CG4935	206.823	-0.00975461	0.219052	-0.0445311	0.964481	0.977298	A
FBgn0028899	CG31817	14.0253	1.46601	0.597479	2.45365	0.0141413	0.048142	A
FBgn0028911	tRNA:Pro-AGG-1-3	3.18955	-4.99729	2.06269	-2.42271	0.0154054	0.0514188	A
FBgn0028916	CG33090	2195.53	0.336061	0.240453	1.39762	0.162228	0.287408	A
FBgn0028919	CG16865	328.316	0.0926541	0.153701	0.602821	0.546628	0.674315	A
FBgn0028926	NC2beta	115.008	-0.608183	0.323653	-1.87912	0.0602279	0.141054	A
FBgn0028931	CG16863	147.315	0.0605582	0.27286	0.221939	0.824362	0.887801	A
FBgn0028932	CG16890	161.309	-0.627681	0.239917	-2.61624	0.00889043	0.0338957	A
FBgn0028938	Vajk1	3.37817	-0.64664	1.27417	-0.5075	0.611804	0.72914	A
FBgn0028952	Kebab	162.331	0.627	0.427285	1.4674	0.142266	0.262247	A
FBgn0028953	CG14478	3058.96	0.29418	0.190255	1.54624	0.122047	0.233418	A
FBgn0028955	CG8788	736.542	-0.219827	0.0931428	-2.36011	0.0182695	0.0582227	A
FBgn0028956	mthl3	35.9159	-1.58072	0.683729	-2.31191	0.0207829	0.0640325	A
FBgn0028968	gammaCOP	1317.67	-0.0249372	0.156412	-0.159433	0.873328	0.920848	A
FBgn0028969	deltaCOP	1414.6	0.0503166	0.180764	0.278355	0.78074	0.855939	A
FBgn0028970	betaggt-II	281.31	0.423665	0.247156	1.71416	0.0864993	0.182227	A
FBgn0028974	NA	2745.84	0.131208	0.197399	0.664686	0.506252	0.638552	A
FBgn0028978	trbl	1977.63	-0.681448	0.202421	-3.36649	0.000761306	0.00517038	A
FBgn0028979	tio	8.98249	-0.234703	0.697028	-0.336719	0.736329	0.82244	A
FBgn0028980	tant	898.419	-0.364656	0.139678	-2.61069	0.00903594	0.0342555	A
FBgn0028982	Spt6	5750.79	0.0339216	0.217719	0.155805	0.876187	0.922748	A
FBgn0028984	Spn88Ea	1145.57	-0.074591	0.104873	-0.71125	0.47693	0.610832	A
FBgn0028990	Spn27A	1125.16	-0.391548	0.118597	-3.30149	0.000961713	0.00620778	A
FBgn0028991	seq	1529.01	0.272119	0.224093	1.21431	0.224629	0.361744	A
FBgn0028993	scro	9.50356	-1.85644	0.675075	-2.74998	0.00595998	0.0249882	A
FBgn0028996	onecut	33.0006	-0.749322	0.676065	-1.10836	0.267707	0.408854	A
FBgn0028997	nmdyn-D7	247.48	-0.757503	0.290067	-2.61148	0.0090152	0.0342045	A
FBgn0029002	miple2	94.2643	-0.892428	0.454298	-1.96441	0.0494825	0.121814	A
FBgn0029006	Smurf	4298.21	-0.389312	0.122705	-3.17276	0.00150997	0.00892938	A
FBgn0029067	Dd	1789.39	-0.4609	0.123777	-3.72362	0.00019639	0.00173768	A
FBgn0029079	icln	993.054	-0.10167	0.108993	-0.932814	0.350916	0.493291	A
FBgn0029092	ced-6	6040.53	0.013968	0.257295	0.054288	0.956706	0.972255	A
FBgn0029093	cathD	4415.3	-0.231376	0.130461	-1.77353	0.0761413	0.166022	A
FBgn0029094	asf1	1972.7	0.173609	0.134339	1.29232	0.196247	0.328733	A
FBgn0029095	aru	162.709	-1.30077	0.428415	-3.03625	0.00239544	0.0125724	A
FBgn0029113	Uba2	4597.54	-0.557952	0.0873501	-6.38754	1.6858e-10	1.05408e-08	A
FBgn0029114	Tollo	1380.25	-1.11261	0.441508	-2.52001	0.011735	0.0418808	A
FBgn0029117	Surf1	290.975	0.566125	0.146466	3.86524	0.000110982	0.00108653	A
FBgn0029123	SoxN	477.941	-1.1763	0.809294	-1.45349	0.146086	0.266877	A
FBgn0029133	REG	3049.72	-0.211765	0.0856695	-2.47188	0.0134405	0.0463961	A
FBgn0029134	Prosbeta5	4131.69	-0.218205	0.0885901	-2.46308	0.0137748	0.0473065	A
FBgn0029137	Patsas	65.5742	-0.588213	0.52959	-1.1107	0.2667	0.407752	A
FBgn0029152	Mkrn1	3688.03	-0.361613	0.0734206	-4.92522	8.42648e-07	1.81683e-05	A
FBgn0029155	Men-b	1393.31	0.464709	0.295832	1.57085	0.116217	0.225532	A
FBgn0029157	ssh	2139.08	0.466666	0.193039	2.41748	0.0156286	0.0520528	A
FBgn0029158	Las	350.05	0.526164	0.184245	2.85578	0.00429308	0.0194328	A
FBgn0029161	slmo	1778.8	-0.0623059	0.0785267	-0.793435	0.427524	0.566086	A
FBgn0029174	Fkbp59	2737.6	-0.0356374	0.171693	-0.207565	0.835569	0.894351	A
FBgn0029175	sotv	859.654	-0.0313272	0.174555	-0.179468	0.85757	0.910325	A
FBgn0029176	eEF1gamma	19214.8	0.13441	0.124808	1.07693	0.28151	0.423393	A
FBgn0029502	Coq7	401.672	0.138969	0.213371	0.651304	0.51485	0.646164	A
FBgn0029503	CHORD	582.214	0.364749	0.11532	3.16293	0.00156189	0.0091214	A
FBgn0029512	Aos1	2296.5	-0.178198	0.105264	-1.69288	0.0904789	0.187967	A
FBgn0029514	312	281.957	-0.284494	0.173833	-1.63659	0.101715	0.204806	A
FBgn0029522	CG13373	732.059	0.431485	0.137775	3.13181	0.00173731	0.00991135	A
FBgn0029523	CR18275	16.7363	-1.87193	0.776484	-2.41078	0.0159186	0.0526634	A
FBgn0029524	CG3176	39.9879	0.52459	0.328048	1.59912	0.109793	0.216425	A
FBgn0029525	CG18273	1823.76	-0.0543459	0.129436	-0.419867	0.674583	0.778026	A
FBgn0029526	CR18166	19.7582	-1.357	0.54333	-2.49755	0.0125054	0.0438952	A
FBgn0029529	CG13365	196.58	-0.109914	0.17861	-0.615385	0.5383	0.667732	A
FBgn0029594	CG14806	521.166	-0.097154	0.144482	-0.672431	0.501309	0.634383	A
FBgn0029629	eIF3g1	2615.49	-0.261851	0.138143	-1.89551	0.0580245	0.136978	A
FBgn0029657	CG12535	9.74331	-0.294162	0.646224	-0.4552	0.648965	0.758366	A
FBgn0029676	HIP-R	3067.28	-0.00694255	0.311459	-0.0222904	0.982216	0.98876	A
FBgn0029685	CG2938	5881.9	0.0973642	0.112665	0.864195	0.387481	0.529301	A
FBgn0029686	Glos	1159.04	-0.00905851	0.134231	-0.0674845	0.946196	0.966286	A
FBgn0029687	Vap33	4389.06	-0.475585	0.506004	-0.939884	0.347277	0.490076	A
FBgn0029688	lva	2606.82	0.265988	0.225716	1.17842	0.23863	0.378236	A
FBgn0029689	CG6428	275.781	0.440178	0.407207	1.08097	0.279711	0.421635	A
FBgn0029693	CG6379	493.495	-1.12154	0.384637	-2.91584	0.00354734	0.0169316	A
FBgn0029706	CG3626	745.098	1.15487	0.228362	5.0572	4.25458e-07	1.01536e-05	A
FBgn0029708	CG3556	4.51505	-1.25601	1.42304	-0.882626	0.377439	0.518909	A
FBgn0029709	CHOp24	1012.16	-0.27149	0.149778	-1.81262	0.0698909	0.156745	A
FBgn0029710	CG3568	69.543	1.18457	0.281837	4.20305	2.63345e-05	0.000326708	A
FBgn0029711	Usf	560.138	0.0511807	0.16616	0.308022	0.758066	0.838827	A
FBgn0029712	CG15912	163.077	-0.357408	0.222062	-1.6095	0.107508	0.21304	A
FBgn0029713	CG11436	756.056	0.550318	0.110126	4.99716	5.81793e-07	1.33089e-05	A
FBgn0029714	CG3527	787.655	0.077291	0.127029	0.60845	0.542889	0.671587	A
FBgn0029715	CG11444	2243.67	-0.221164	0.10645	-2.07764	0.0377426	0.0998837	A
FBgn0029718	mRpL30	464.333	0.469002	0.127164	3.68816	0.000225878	0.00195861	A
FBgn0029720	CG3009	10.3097	2.17548	0.49797	4.36871	1.24984e-05	0.000175746	A
FBgn0029736	CG4041	655.04	0.320393	0.160122	2.00093	0.0453996	0.114525	A
FBgn0029737	CG6903	671.234	0.404937	0.17941	2.25705	0.0240052	0.0710013	A
FBgn0029752	TrxT	5.51382	-0.512868	0.986167	-0.520062	0.603021	0.721486	A
FBgn0029753	CG4198	23.2566	-0.771338	0.452921	-1.70303	0.0885625	0.185325	A
FBgn0029754	CG15930	10.8175	-1.21405	0.676417	-1.79483	0.0726815	0.161078	A
FBgn0029755	Sas10	696.229	0.399034	0.140182	2.84654	0.00441978	0.019853	A
FBgn0029756	CG3309	975.825	-0.390216	0.117061	-3.33344	0.000857789	0.00567363	A
FBgn0029778	RhoGAP5A	900.031	-0.406312	0.142523	-2.85085	0.00436022	0.0196419	A
FBgn0029783	Sirt4	96.4888	-0.174481	0.407012	-0.428689	0.66815	0.773079	A
FBgn0029785	RpL35	10060.9	-0.220263	0.116388	-1.8925	0.0584245	0.137785	A
FBgn0029789	PGAP1	745.952	0.0808323	0.270663	0.298645	0.765211	0.845039	A
FBgn0029791	CG4096	12.6125	-0.911845	0.860539	-1.05962	0.289317	0.431759	A
FBgn0029798	CG4078	1234.12	0.435874	0.150312	2.89979	0.00373411	0.0175638	A
FBgn0029800	lin-52	348.166	-0.0625325	0.181137	-0.345222	0.729927	0.817822	A
FBgn0029801	CG15771	763.207	0.570941	0.402305	1.41917	0.155849	0.279021	A
FBgn0029804	CG3097	12.7234	-0.411445	0.879401	-0.467869	0.639878	0.750834	A
FBgn0029818	GAA1	1668.6	-0.993918	0.362089	-2.74496	0.00605187	0.0252943	A
FBgn0029819	Usp30	1486.97	0.448746	0.212775	2.10902	0.0349429	0.0944737	A
FBgn0029820	CG16721	824.245	-0.229723	0.111458	-2.06107	0.0392962	0.103093	A
FBgn0029821	CG4020	116.514	-0.153037	0.18728	-0.817158	0.413838	0.553748	A
FBgn0029822	CG12236	995.843	0.292205	0.206749	1.41333	0.157557	0.281098	A
FBgn0029823	Shmt	1473.77	0.915784	0.260075	3.52123	0.000429542	0.00331033	A
FBgn0029824	CG3726	312.456	0.117011	0.198392	0.589795	0.555328	0.681998	A
FBgn0029825	CG12728	1480.55	-0.16547	0.109556	-1.51038	0.130947	0.245654	A
FBgn0029826	CG6041	7.99401	0.0799572	1.33824	0.0597478	0.952356	0.970148	A
FBgn0029830	Grip	224.797	1.12953	0.235655	4.79317	1.6417e-06	3.21452e-05	A
FBgn0029831	CG5966	984.913	0.65874	0.317219	2.07661	0.0378376	0.100022	A
FBgn0029833	MCTS1	972.088	-0.0727102	0.098478	-0.73834	0.460308	0.595209	A
FBgn0029834	CG5937	14.0335	-0.458992	0.950486	-0.482903	0.629165	0.742144	A
FBgn0029838	CG4666	2.59778	-1.41833	1.83911	-0.771205	0.440585	0.578453	A
FBgn0029840	raptor	5273.95	0.69729	0.240941	2.89403	0.0038033	0.0177904	A
FBgn0029843	Nep1	7.88739	-0.72735	0.801754	-0.907198	0.364302	0.505891	A
FBgn0029853	CG3781	88.8275	-1.32513	0.476478	-2.78109	0.00541762	0.0232163	A
FBgn0029854	CG3566	259.017	-0.315957	0.312645	-1.01059	0.31221	0.455117	A
FBgn0029856	CG11700	349.713	1.95023	0.564072	3.45742	0.000545378	0.00397753	A
FBgn0029857	wuho	491.841	0.353107	0.188091	1.87732	0.0604744	0.14155	A
FBgn0029858	mldr	296.76	0.76977	0.219149	3.51254	0.000443851	0.00338996	A
FBgn0029859	CG15892	3.78531	-0.502622	1.1361	-0.442409	0.658193	0.765905	A
FBgn0029860	CG15891	262.736	0.185654	0.204357	0.908481	0.363624	0.505399	A
FBgn0029861	CG3815	902.982	0.607806	0.176026	3.45294	0.000554507	0.00403469	A
FBgn0029867	CG3847	2342.44	-0.538305	0.112852	-4.77003	1.84202e-06	3.5548e-05	A
FBgn0029868	ND-B16.6	528.058	0.567628	0.165209	3.43583	0.000590752	0.00423922	A
FBgn0029870	Marf	2602.16	0.27965	0.164098	1.70416	0.0883514	0.185007	A
FBgn0029878	Pat1	331.505	-0.746269	0.329875	-2.26228	0.0236801	0.0705065	A
FBgn0029879	APC7	1673.66	0.47399	0.25296	1.87377	0.0609619	0.142442	A
FBgn0029880	CG14443	15.3309	-2.73848	1.05072	-2.60629	0.00915297	0.0345595	A
FBgn0029881	pigs	269.358	-0.772123	0.337456	-2.28807	0.0221332	0.0670717	A
FBgn0029882	CG3226	1564.69	0.0404233	0.106133	0.380874	0.703297	0.798188	A
FBgn0029885	CG3224	551.553	0.318085	0.134485	2.3652	0.0180204	0.0576442	A
FBgn0029887	CG3198	548.992	-0.115091	0.241452	-0.476663	0.633602	0.745981	A
FBgn0029888	ND-ASHI	616.31	-0.284644	0.157067	-1.81224	0.0699486	0.156799	A
FBgn0029890	Fum2	83.0822	0.0652722	0.272663	0.239388	0.810805	0.878122	A
FBgn0029891	Pink1	2598.75	0.0071312	0.0893567	0.079806	0.936392	0.961087	A
FBgn0029892	CG3184	137.114	-0.560478	0.403192	-1.3901	0.164498	0.289897	A
FBgn0029893	CG14442	1920.26	0.757092	0.289627	2.61403	0.00894817	0.0340549	A
FBgn0029894	CG14440	407.935	0.598028	0.381744	1.56657	0.117216	0.226721	A
FBgn0029895	CG14441	231.73	-0.0607592	0.24292	-0.250121	0.802494	0.871941	A
FBgn0029896	CG3168	10.2975	1.05729	1.48926	0.709939	0.477742	0.611455	A
FBgn0029897	RpL17	12732.5	0.0481963	0.125776	0.383191	0.701578	0.797105	A
FBgn0029899	NA	5993.15	-0.110647	0.229803	-0.481486	0.630171	0.743163	A
FBgn0029903	pod1	3651.68	-0.280116	0.20263	-1.3824	0.166848	0.292718	A
FBgn0029905	Nf-YC	1177.92	0.910932	0.170131	5.35431	8.58849e-08	2.4709e-06	A
FBgn0029906	xit	354.618	-0.21224	0.13184	-1.60983	0.107436	0.212987	A
FBgn0029907	Atx-1	333.574	-0.97123	0.629852	-1.542	0.123074	0.234526	A
FBgn0029911	CG14435	629.862	0.345436	0.509386	0.678143	0.497681	0.631289	A
FBgn0029912	CG4557	671.79	0.54327	0.244588	2.22116	0.0263402	0.076131	A
FBgn0029913	Cht11	346.463	0.134871	0.164627	0.819252	0.412642	0.55304	A
FBgn0029914	CG4558	717.82	0.0965374	0.172754	0.558814	0.576289	0.699113	A
FBgn0029915	CG14434	450.286	0.624238	0.143393	4.35334	1.34076e-05	0.000185746	A
FBgn0029928	CG3032	83.9982	0.868317	0.28088	3.09142	0.00199204	0.0109837	A
FBgn0029929	CG4593	548.386	0.0410347	0.205696	0.199492	0.841878	0.899517	A
FBgn0029930	CG12541	13.5999	-1.40844	0.58634	-2.40209	0.0163018	0.0535534	A
FBgn0029931	CG14427	776.006	-1.18386	0.352307	-3.3603	0.000778567	0.00524985	A
FBgn0029935	CG4615	779.983	0.0542687	0.10034	0.54085	0.588611	0.709723	A
FBgn0029936	CG4617	461.081	0.807729	0.223669	3.61127	0.000304699	0.00247212	A
FBgn0029937	CG8300	276.224	-0.0862895	0.144995	-0.595119	0.551764	0.678688	A
FBgn0029939	CG9650	464.402	-0.671396	0.526389	-1.27547	0.202142	0.335674	A
FBgn0029941	CG1677	5732.47	-0.321009	0.116938	-2.74511	0.00604899	0.0252936	A
FBgn0029942	CG2059	521.822	0.507397	0.216512	2.3435	0.0191035	0.0602056	A
FBgn0029943	Atg5	745.495	-0.446615	0.0978799	-4.56289	5.04552e-06	8.24423e-05	A
FBgn0029944	Dok	2443.05	0.0371207	0.137662	0.269651	0.787429	0.860657	A
FBgn0029945	CG18155	7.79696	0.125598	0.877619	0.143112	0.886201	0.928978	A
FBgn0029958	Pdp	757.497	-0.198878	0.276728	-0.718676	0.47234	0.606279	A
FBgn0029959	Rab39	347.081	-0.899705	0.296645	-3.03294	0.00242186	0.0126727	A
FBgn0029970	Nek2	1889.24	-0.48807	0.140295	-3.47889	0.000503487	0.00371827	A
FBgn0029971	ND-MNLL	885.753	-0.0538969	0.110907	-0.485967	0.626991	0.740436	A
FBgn0029974	dpr14	5.72728	-1.19831	1.18653	-1.00993	0.31253	0.455403	A
FBgn0029975	spidey	2425.92	0.237172	0.100541	2.35894	0.018327	0.0583861	A
FBgn0029976	snz	785.053	0.553894	0.220218	2.5152	0.0118964	0.0422054	A
FBgn0029979	mahe	4614.37	0.1676	0.231063	0.725342	0.468242	0.602338	A
FBgn0029980	CG10778	549.16	0.148954	0.134691	1.1059	0.268771	0.410154	A
FBgn0029986	CG15332	5.61881	-0.286395	2.17583	-0.131626	0.89528	0.934435	A
FBgn0029990	CG2233	15.4027	5.24963	1.84346	2.84771	0.00440349	0.0197893	A
FBgn0029992	Upf2	854.915	-0.307939	0.168047	-1.83246	0.0668834	0.151888	A
FBgn0029993	CG1571	2.64722	-1.35243	1.33986	-1.00938	0.312792	0.45567	A
FBgn0029996	UbcE2H	6810.5	-0.48438	0.547291	-0.88505	0.37613	0.51775	A
FBgn0029997	CG2258	1482.58	0.395427	0.197291	2.00428	0.04504	0.113924	A
FBgn0029999	CG1575	626.98	0.69089	0.217459	3.1771	0.00148756	0.00883989	A
FBgn0030000	CG2260	804.671	-0.138428	0.123726	-1.11882	0.263217	0.403978	A
FBgn0030001	cyr	3.90794	-2.06604	1.80971	-1.14164	0.253603	0.394625	A
FBgn0030003	CG2116	1158.16	0.113265	0.132186	0.856859	0.391523	0.532883	A
FBgn0030004	CG10958	26.1198	-0.770632	0.538526	-1.431	0.15243	0.275036	A
FBgn0030006	CG17982	132.577	-0.351374	0.195507	-1.79724	0.0722968	0.160555	A
FBgn0030007	alpha-PheRS	1056.98	0.335922	0.165493	2.02983	0.0423739	0.109003	A
FBgn0030008	CG2129	427.725	0.673807	0.357773	1.88334	0.0596549	0.140156	A
FBgn0030010	CG10959	492.715	-0.519076	0.366196	-1.41748	0.156342	0.279727	A
FBgn0030011	Gbeta5	87.8704	1.49252	0.315939	4.72408	2.31165e-06	4.2679e-05	A
FBgn0030012	CG18262	188.087	0.409299	0.32933	1.24282	0.213933	0.349118	A
FBgn0030013	GIIIspla2	435.598	1.51889	0.353082	4.30179	1.69421e-05	0.00022571	A
FBgn0030015	CG10761	2.96904	-3.86033	3.16343	-1.2203	0.222352	0.358939	A
FBgn0030017	CG2278	26.8265	0.292552	0.395204	0.740254	0.459146	0.594474	A
FBgn0030018	slpr	2541.32	0.0566678	0.249221	0.22738	0.820128	0.884483	A
FBgn0030025	CG2147	312.104	0.419813	0.184131	2.27997	0.0226097	0.0680979	A
FBgn0030026	sni	488.486	0.345331	0.137933	2.50362	0.0122932	0.0433785	A
FBgn0030035	PIG-T	1573.2	-0.159259	0.135308	-1.17701	0.239191	0.37882	A
FBgn0030037	Miga	1078.26	0.0303994	0.133461	0.227778	0.819819	0.884311	A
FBgn0030038	CG1440	3784.86	-0.408837	0.103194	-3.96181	7.43831e-05	0.000783864	A
FBgn0030039	CG12123	192.66	1.23686	0.627169	1.97213	0.0485945	0.120246	A
FBgn0030040	CG15347	5.3104	0.394865	1.63642	0.241298	0.809324	0.876993	A
FBgn0030041	CG12116	4.98731	0.936667	0.782923	1.19637	0.231551	0.370096	A
FBgn0030048	CG12112	624.493	-0.521456	0.136564	-3.81841	0.000134312	0.0012572	A
FBgn0030049	Trf4-1	3573.44	0.0726536	0.159794	0.45467	0.649347	0.758642	A
FBgn0030052	CG12065	250.831	0.211527	0.249294	0.848505	0.396157	0.537391	A
FBgn0030053	CG12081	1022.77	-0.284118	0.122547	-2.31844	0.0204255	0.0633215	A
FBgn0030054	Caf1-180	2731.97	0.105582	0.334153	0.315968	0.752027	0.834212	A
FBgn0030055	CG12772	471.159	0.319073	0.145117	2.19873	0.0278972	0.0794077	A
FBgn0030056	CAH3	2238.63	0.124036	0.25892	0.479052	0.631902	0.74437	A
FBgn0030057	Ppt1	326.854	-0.400598	0.193516	-2.0701	0.038443	0.101337	A
FBgn0030060	CG2004	1374.85	-0.462733	0.0995939	-4.64619	3.38115e-06	5.90537e-05	A
FBgn0030061	CG1785	1255.83	-0.233118	0.0772526	-3.01761	0.00254774	0.0131799	A
FBgn0030063	CG1789	421.606	-0.34857	0.126105	-2.76413	0.00570748	0.0241346	A
FBgn0030065	CG12075	24.8977	0.550895	0.433316	1.27134	0.203606	0.337329	A
FBgn0030066	Uros1	290.508	0.0921428	0.159303	0.578412	0.562986	0.688069	A
FBgn0030067	Rbm13	899.851	-0.00390907	0.143488	-0.0272432	0.978266	0.986894	A
FBgn0030078	CG10970	2.25343	-0.15535	1.16733	-0.133082	0.894128	0.933545	A
FBgn0030081	CG7246	991.916	0.33967	0.128078	2.65206	0.00800034	0.0314086	A
FBgn0030082	HP1b	1173.04	-0.688664	0.133843	-5.14529	2.67102e-07	6.65926e-06	A
FBgn0030086	CCT2	6731.3	0.0999025	0.130191	0.767355	0.442871	0.580377	A
FBgn0030087	CG7766	1961.64	0.788307	0.190678	4.13424	3.56135e-05	0.000422274	A
FBgn0030088	Arfrp1	498.17	-0.313758	0.24778	-1.26627	0.205415	0.339667	A
FBgn0030089	AP-1gamma	2686.52	0.311526	0.158226	1.96886	0.0489689	0.120958	A
FBgn0030090	fend	1490.92	-0.123688	0.317013	-0.390167	0.696413	0.793833	A
FBgn0030091	CG7065	1086.4	0.110023	0.151015	0.728559	0.466271	0.600379	A
FBgn0030092	fh	215.582	0.374113	0.184518	2.02751	0.04261	0.1094	A
FBgn0030093	Bap111	2715.31	0.347628	0.325519	1.06792	0.285556	0.427696	A
FBgn0030096	Zpr1	1055.42	-0.00187824	0.0790972	-0.0237459	0.981055	0.98822	A
FBgn0030099	CG12056	202.59	-0.560826	0.22942	-2.44454	0.0145038	0.0489879	A
FBgn0030100	CG12106	218.711	-0.340908	0.205061	-1.66247	0.0964186	0.196632	A
FBgn0030101	CG12118	331.396	0.436598	0.149293	2.92444	0.00345081	0.0166146	A
FBgn0030109	CG12121	2609.52	-0.344617	0.101226	-3.40443	0.000663013	0.00464753	A
FBgn0030114	CG17754	475.378	0.0338506	0.207471	0.163158	0.870394	0.919514	A
FBgn0030117	ric8b	78.801	-0.7839	0.233849	-3.35216	0.000801848	0.00538495	A
FBgn0030120	CG17440	28.9291	1.35272	0.382227	3.53906	0.000401559	0.00312032	A
FBgn0030121	Cfp1	841.999	0.337132	0.132288	2.54846	0.0108199	0.0392268	A
[truncated: 7,341 more rows]

## Sheet: ED_Figure4g
## Expression of a panel of 17 purely zygotically expressed transcription factors in control and HP1-knockdown embryos.
	WT rep1	WT rep2	WT rep3	WT rep4	HP1-KD rep1	HP1-KD rep2	HP1-KD rep3
en	3.63755	2.97909	5.39421	4.67014	2.08077	3.42349	4.04969
eve	7.53129	7.75824	8.77075	8.19127	7.65184	7.01725	7.3298
ftz	9.28641	9.30885	10.6091	9.56044	8.82244	8.96748	9.05267
kni	10.181	10.3842	10.5096	10.3383	9.577	9.95749	9.42558
Kr	11.5277	11.7917	11.9763	11.8902	10.8624	11.2651	10.4238
esg	8.70159	8.35458	8.56654	8.68267	8.41882	8.63479	8.71469
odd	9.88444	10.5253	11.1973	10.3953	8.94046	9.54705	9.01784
opa	8.95703	10.3663	12.2072	9.98218	8.99176	10.5406	10.139
prd	8.82314	9.5005	11.3996	9.88776	8.46713	9.38948	9.00849
rib	10.25	10.0871	10.813	10.1411	9.2597	9.71769	9.47828
slp1	8.53424	8.5317	9.45646	8.93814	8.05969	8.50659	8.08222
sna	9.65763	9.17281	9.9599	9.34305	8.92743	9.55348	9.42482
tsh	5.64304	6.82196	9.79384	8.42629	6.44578	7.55445	8.24363
twi	10.0085	10.3644	11.1718	10.3482	9.25304	10.0031	9.78753
zen	11.3678	11.1064	10.4703	11.4773	10.7592	10.9059	10.2422
ind	2.43472	3.3271	6.23758	4.80304	2.91393	4.11648	4.47363
elav	7.53019	8.56771	10.8386	8.90591	7.12792	8.4365	8.15177

## Sheet: ED_Figure4k
#Saddle plots (contact enrichment) in HP1 KD vs control
x-axis	y-axis	Log2(enrichment) control	Log2(enrichment) HP1-KD RNAi 1	Log2(enrichment) HP1-KD RNAi 2
1	1	0.55954	-0.116713	-0.200901
2	1	0.438674	-0.149222	-0.0998309
3	1	0.407108	-0.0595106	-0.0785099
4	1	0.344901	-0.0830311	-0.000236875
5	1	0.306022	-0.0625655	-0.0696501
6	1	0.305552	-0.0893192	-0.116722
7	1	0.333165	-0.0262136	-0.097891
8	1	0.244785	-0.17528	-0.246871
9	1	0.209435	-0.144265	-0.151742
10	1	0.0863654	-0.220664	-0.135369
11	1	0.175107	-0.0426011	-0.0590061
12	1	0.133222	-0.0633651	0.0707186
13	1	0.124522	-0.0976158	-0.0242768
14	1	0.0572823	-0.150255	-0.276772
15	1	0.0888018	0.0263256	0.306156
16	1	0.0332829	-0.0404163	0.0111691
17	1	0.0723257	-0.0447872	-0.0377045
18	1	-0.0039421	0.0135217	0.0703553
19	1	-0.0758869	0.0196588	0.0732251
20	1	-0.0725175	-0.0477422	-0.0477298
21	1	-0.128105	0.0325924	-0.0151846
22	1	-0.049652	-0.0541459	-0.0403797
23	1	-0.157096	0.0445388	0.102174
24	1	-0.0136484	0.0633568	0.0719729
25	1	-0.224942	-0.06293	0.192552
26	1	-0.223366	0.150132	0.205211
27	1	-0.347341	0.121425	0.116523
28	1	-0.308203	0.0154811	0.145395
29	1	-0.302595	0.0826161	0.124302
30	1	-0.230607	0.192392	0.194304
31	1	-0.233974	0.116657	0.0334667
32	1	-0.301309	0.162894	0.297841
33	1	-0.329428	0.179493	0.160922
34	1	-0.372326	0.0937199	-0.0155944
35	1	-0.300173	0.351183	0.395903
36	1	-0.369554	0.0757955	0.00523152
37	1	-0.413354	0.106288	-0.00175397
38	1	-0.458502	0.178959	0.203883
39	1	-0.399623	0.195771	0.150936
40	1	-0.532691	0.140567	0.36247
41	1	-0.53876	0.127123	0.0734192
42	1	-0.437431	0.19257	0.184747
43	1	-0.572277	0.124993	0.316882
44	1	-0.389453	0.331396	0.0789848
45	1	-0.543553	0.361259	0.312658
46	1	-0.489732	0.221916	0.0981264
47	1	-0.528491	0.372228	0.339396
48	1	-0.621201	0.276549	0.292329
49	1	-0.609817	0.226534	0.234333
50	1	-0.810888	0.14956	0.211485
1	2	0.438674	-0.149222	-0.0998309
2	2	0.308684	-0.278607	-0.262968
3	2	0.327721	-0.234558	-0.136254
4	2	0.360886	-0.119908	-0.178722
5	2	0.332572	-0.136528	-0.117385
6	2	0.267821	-0.136281	-0.12794
7	2	0.204987	-0.140995	-0.041006
8	2	0.150087	-0.188193	-0.234691
9	2	0.277699	-0.165771	-0.0930281
10	2	0.157734	-0.151028	-0.149396
11	2	0.208242	-0.0870845	-0.0438653
12	2	0.126132	-0.138655	-0.135101
13	2	0.149466	0.0360967	0.0991804
14	2	-0.0100531	-0.026222	-0.0293056
15	2	0.0875577	-0.135426	0.15692
16	2	-0.0282963	-0.125443	-0.0427654
17	2	0.0589619	-0.0577954	0.0509477
18	2	0.040971	-0.0720743	0.000624457
19	2	-0.0546656	-0.0588885	-0.087191
20	2	0.0469808	0.179937	0.164138
21	2	-0.213442	0.0441197	-0.106533
22	2	0.0811634	0.0169702	-0.0824306
23	2	-0.153908	0.0309499	0.166882
24	2	-0.132825	-0.126147	-0.175945
25	2	-0.388479	-0.217697	-0.011418
26	2	0.139299	0.343163	0.84857
27	2	-0.383655	0.0631508	0.127755
28	2	-0.245364	0.00491893	0.0595661
29	2	-0.182845	0.0243617	0.086877
30	2	-0.151213	0.00728586	-0.096148
31	2	-0.245473	0.0209936	-0.0732827
32	2	-0.216121	0.0734644	-0.198087
33	2	-0.421002	-0.0254523	-0.0448513
34	2	-0.381374	0.081068	-0.00220257
35	2	-0.319692	0.00893407	0.21952
36	2	-0.472732	-0.0447606	0.0290502
37	2	-0.387177	0.0517243	0.00616555
38	2	-0.46934	0.0961961	0.208287
39	2	-0.437444	0.161915	0.110183
40	2	-0.44873	0.0997367	0.104368
41	2	-0.448154	0.197779	0.13382
42	2	-0.455819	0.155975	0.0792188
43	2	-0.499869	0.0997882	0.132399
44	2	-0.511069	0.216284	0.182961
45	2	-0.598177	0.191086	0.19872
46	2	-0.473725	0.331142	0.286607
47	2	-0.612075	0.33165	0.32014
48	2	-0.439365	0.215585	0.0100755
49	2	-0.465489	0.39002	0.285716
50	2	-0.559502	0.390157	0.208082
1	3	0.407108	-0.0595106	-0.0785099
2	3	0.327721	-0.234558	-0.136254
3	3	0.414992	0.12529	0.0505571
4	3	0.224667	-0.227524	-0.208308
5	3	0.240768	-0.0647346	-0.0360861
6	3	0.310183	0.0551425	0.120991
7	3	0.32652	-0.0640265	-0.14155
8	3	0.308661	-0.0273412	-0.21658
9	3	0.221089	-0.0533554	-0.11313
10	3	0.194293	-0.00454735	-0.0958762
11	3	0.320161	0.0437167	-0.152152
12	3	0.0757369	-0.124994	-0.0356284
13	3	0.230081	0.0545497	-0.092604
14	3	0.197605	-0.0443467	-0.0924186
15	3	0.162065	0.10042	0.0206899
16	3	0.122246	0.0743148	0.11112
17	3	0.0536224	-0.0100162	-0.0277577
18	3	0.109702	0.00296134	0.0512838
19	3	-0.142648	-0.12822	0.00409558
20	3	-0.0405465	-0.0196471	-0.026086
21	3	-0.0328729	0.174858	0.154109
22	3	-0.0659222	-0.13523	0.111171
23	3	-0.0177309	0.0313574	0.10038
24	3	0.00913066	-0.0200828	0.0631713
25	3	-0.221171	0.0400538	0.20312
26	3	-0.17708	0.0340863	-0.0719655
27	3	-0.211912	-0.0393009	-0.0647814
28	3	-0.216385	0.0513655	0.120163
29	3	-0.163538	0.023638	-0.0297873
30	3	-0.134514	0.130993	-0.101103
31	3	-0.18396	0.327681	0.105685
32	3	-0.339128	-0.0405321	0.101019
33	3	-0.337247	0.155263	0.163275
34	3	-0.327232	0.0849437	0.0484058
35	3	-0.423105	0.0320626	0.212711
36	3	-0.280027	0.182734	0.116677
37	3	-0.424919	0.0469412	0.113154
38	3	-0.418264	0.0585467	0.0601038
39	3	-0.426538	0.214759	0.157021
40	3	-0.366158	0.143712	0.0679634
41	3	-0.29814	0.250858	0.113229
42	3	-0.370035	0.126309	0.00831663
43	3	-0.516198	0.0950171	0.0964193
44	3	-0.403539	0.176709	0.112803
45	3	-0.433028	0.15181	0.142177
46	3	-0.532808	0.185508	0.0486321
47	3	-0.621685	0.0934281	0.066583
48	3	-0.614111	0.0505756	0.038561
49	3	-0.523648	0.151078	0.153444
50	3	-0.502739	0.209944	-0.0532927
1	4	0.344901	-0.0830311	-0.000236875
2	4	0.360886	-0.119908	-0.178722
3	4	0.224667	-0.227524	-0.208308
4	4	0.150319	-0.109877	-0.00685147
5	4	0.237839	-0.0481213	-0.0169939
6	4	0.331252	-0.147973	-0.222677
7	4	0.23309	-0.107916	-0.120979
8	4	0.131091	-0.104329	-0.203064
9	4	0.137241	-0.161166	-0.014831
10	4	-0.0957992	-0.159723	-0.0601541
11	4	0.0734808	0.03398	0.0179774
12	4	0.179809	-0.0615344	-0.0207223
13	4	0.044278	-0.0153214	0.0523089
14	4	0.275892	0.315024	0.0694562
15	4	0.247337	0.039729	0.0711973
16	4	0.15563	0.0753678	0.0356493
17	4	-0.0877917	-0.046742	-0.112112
18	4	0.0789679	0.063049	-0.0636097
19	4	-0.114139	-0.0319665	-0.126222
20	4	-0.151982	-0.052732	0.00962431
21	4	-0.170397	0.0923459	-0.0567659
22	4	-0.112768	0.0172213	0.0518843
23	4	0.0539966	0.23372	0.0371253
24	4	0.0522577	0.0640149	0.0163582
25	4	-0.322913	0.0519514	-0.020582
26	4	0.21277	0.492756	0.588531
27	4	-0.340751	0.160437	0.107
28	4	-0.360027	0.0181971	0.124862
29	4	-0.188692	-0.087115	-0.0538813
30	4	-0.152745	0.0926211	-0.00709545
31	4	-0.299085	0.044572	0.0170255
32	4	-0.346895	0.0603325	0.119632
33	4	-0.439262	-0.0146091	-0.0372658
34	4	-0.478047	-0.155408	0.0772741
35	4	-0.325345	-0.175322	0.0194446
36	4	-0.248665	0.142171	0.27237
37	4	-0.575448	-0.0737864	0.0285522
38	4	-0.315232	-7.87e-05	-0.122
39	4	-0.400275	0.208485	0.187389
40	4	-0.566468	-0.0553993	0.0146628
41	4	-0.45414	0.074011	0.314336
42	4	-0.494806	0.0422909	-0.0918594
43	4	-0.555903	-0.012722	0.155811
44	4	-0.508361	0.100321	0.0435891
45	4	-0.684185	0.127638	0.0902519
46	4	-0.429445	0.211498	0.0820536
47	4	-0.61099	0.131733	0.213039
48	4	-0.48683	0.371296	0.373892
49	4	-0.633333	-0.00889866	-0.103827
50	4	-0.667067	0.265104	0.440851
1	5	0.306022	-0.0625655	-0.0696501
2	5	0.332572	-0.136528	-0.117385
3	5	0.240768	-0.0647346	-0.0360861
4	5	0.237839	-0.0481213	-0.0169939
5	5	-0.0721083	-0.216942	-0.00829647
6	5	0.227038	-0.140007	-0.162577
7	5	0.157504	-0.0744812	-0.137129
8	5	0.19646	-0.0224356	-0.223165
9	5	0.189507	-0.021346	0.00609248
10	5	0.0699249	-0.178354	-0.171211
11	5	0.29789	0.0796436	-0.0987
12	5	-0.0118092	-0.227338	-0.0316585
13	5	0.176851	0.0609616	-0.0637208
14	5	0.104906	0.185488	-0.0360242
15	5	0.0234416	-0.0854738	0.0709003
16	5	0.156361	0.0325774	-0.121008
17	5	0.0139056	0.0120468	-0.110717
18	5	0.101732	-0.0159903	-0.098197
19	5	-0.155156	-0.0586217	-0.0209104
20	5	-0.073908	-0.0256668	0.0652039
21	5	-0.0477801	0.135675	-0.038082
22	5	0.0077951	0.0637933	0.00974702
23	5	0.0284391	0.0550654	-0.0216166
24	5	0.277837	0.0651294	-0.0429106
25	5	-0.212535	0.0341578	0.0505063
26	5	-0.105128	0.119786	0.460361
27	5	-0.219943	0.0557106	0.0320947
28	5	-0.236833	0.0133583	0.0761141
29	5	-0.233232	0.114209	0.228166
30	5	-0.138245	0.0418775	-0.146542
31	5	-0.239654	0.0835969	-0.0426588
32	5	-0.072795	0.135232	0.0952513
33	5	-0.361959	0.0925434	-0.0810149
34	5	-0.325305	-0.0368458	0.0241652
35	5	-0.0678725	0.311474	0.173279
36	5	-0.369074	0.0490153	0.127536
37	5	-0.432734	-0.00373111	-0.0196416
38	5	-0.386795	0.00907891	-0.120382
39	5	-0.35413	0.135538	0.0517556
40	5	-0.426302	-0.12844	-0.0593526
41	5	-0.401042	0.0739533	0.126196
42	5	-0.483447	-0.0521267	-0.0193202
43	5	-0.363077	0.110452	0.0667831
44	5	-0.388822	0.0773589	0.0163163
45	5	-0.379214	0.2183	0.132555
46	5	-0.386184	0.300319	0.26676
47	5	-0.574769	0.00539924	-0.0283274
48	5	-0.496508	0.106039	-0.0027586
49	5	-0.475943	0.177248	0.114192
50	5	-0.538402	0.213049	-0.00247955
1	6	0.305552	-0.0893192	-0.116722
2	6	0.267821	-0.136281	-0.12794
3	6	0.310183	0.0551425	0.120991
4	6	0.331252	-0.147973	-0.222677
5	6	0.227038	-0.140007	-0.162577
6	6	0.144505	-0.070812	-0.0574044
7	6	0.130781	-0.0976503	0.00972961
8	6	0.0942025	-0.0678157	-0.130291
9	6	0.349753	-0.0209828	-0.124903
10	6	0.106411	-0.226177	-0.221532
11	6	0.274835	0.112018	-0.0554203
12	6	-0.00146783	-0.260729	-0.131104
13	6	0.0918142	0.071235	0.0392081
14	6	-0.0593473	-0.141986	-0.160053
15	6	0.258413	0.0630261	0.147024
16	6	0.136443	0.0301371	-0.111966
17	6	0.0655941	0.0414171	0.0025833
18	6	-0.0782328	-0.125812	-0.0525842
19	6	0.0223605	0.120388	-0.0216846
20	6	0.0173677	0.137712	0.00488394
21	6	-0.098255	0.0890417	-0.0383128
22	6	0.057751	-0.0396003	-0.0835299
23	6	0.0583686	0.141431	0.0165456
24	6	-0.00216997	0.14172	0.209354
25	6	-0.201068	0.180869	-0.0100094
26	6	-0.303372	-0.266988	-0.0948522
27	6	-0.282366	0.164128	0.203841
28	6	-0.206041	0.155315	0.323486
29	6	-0.0994739	0.0816287	-0.0485211
30	6	-0.0392018	0.00992108	0.0475431
31	6	-0.326999	-0.0244092	-0.0186623
32	6	-0.117471	0.0211117	-0.0525881
33	6	-0.29737	0.106824	0.0620572
34	6	-0.154621	0.043146	-0.0032596
35	6	-0.103572	0.4348	0.24658
36	6	-0.200844	0.235443	0.108292
37	6	-0.382304	-0.0398183	0.0173465
38	6	-0.385892	0.251733	0.283496
39	6	-0.43382	0.0146464	-0.023892
40	6	-0.336654	0.0213345	-0.0205236
41	6	-0.324477	0.180725	0.0357215
42	6	-0.344522	0.176227	-0.073883
43	6	-0.346484	0.186556	0.112106
44	6	-0.522345	0.00726717	-0.00818722
45	6	-0.461178	0.0861794	-0.0373787
46	6	-0.496878	0.0589133	0.102711
47	6	-0.452551	0.256257	0.145834
48	6	-0.465809	0.104759	0.132012
49	6	-0.438031	0.158459	-0.0671832
50	6	-0.572802	0.208914	0.111186
1	7	0.333165	-0.0262136	-0.097891
2	7	0.204987	-0.140995	-0.041006
3	7	0.32652	-0.0640265	-0.14155
4	7	0.23309	-0.107916	-0.120979
5	7	0.157504	-0.0744812	-0.137129
6	7	0.130781	-0.0976503	0.00972961
7	7	0.157131	0.0219067	-0.041985
8	7	0.126671	-0.0676618	-0.137183
9	7	0.166652	0.0418029	0.000487981
10	7	0.140715	-0.0184814	-0.0925609
11	7	-0.027567	-0.188559	0.037488
12	7	0.0155077	-0.0615255	0.136955
13	7	-0.0347428	-0.0661151	0.0875837
14	7	0.024109	-0.0418829	-0.025967
15	7	0.0578258	-0.0956321	-0.131155
16	7	0.0115659	-0.0364419	0.0181947
17	7	0.0071408	0.118546	-0.0464093
18	7	-0.0755887	-0.00505273	0.00292636
19	7	-0.17661	-0.10422	-0.0524567
20	7	-0.180745	-0.0849698	0.0421403
21	7	-0.193014	0.0279821	0.015905
22	7	-0.14593	-0.16933	-0.0330798
23	7	-0.0302649	0.165382	0.186071
24	7	-0.287128	-0.111742	0.128912
25	7	-0.151409	0.145946	0.0367967
26	7	-0.113179	0.128872	0.392366
27	7	-0.327987	0.011087	0.0128495
28	7	-0.260059	-0.0658384	0.0905756
29	7	-0.239766	0.0955221	0.205757
30	7	-0.195485	0.0623911	-0.0083632
31	7	-0.274294	-0.0286681	0.113241
32	7	-0.109982	0.121296	0.0127291
33	7	-0.348322	-0.0186342	-0.0269946
34	7	-0.271535	-0.0302299	0.0406171
35	7	-0.368788	0.165415	0.398092
36	7	-0.227486	0.0934956	0.0296303
37	7	-0.418072	0.0269465	-0.0353791
38	7	-0.442722	0.0294522	0.150197
39	7	-0.395608	-0.0486353	0.0181333
40	7	-0.439608	-0.0778407	0.087506
41	7	-0.469359	-0.128074	-0.0325716
42	7	-0.529797	-0.00393372	-0.0485441
43	7	-0.500037	0.0750918	0.163944
44	7	-0.495775	0.063489	0.0274439
45	7	-0.586088	0.0840183	0.106281
46	7	-0.431654	0.185496	0.0711216
47	7	-0.573861	0.0328255	0.0680791
48	7	-0.436387	0.0913498	0.066848
49	7	-0.575546	-0.0742582	-0.0486675
50	7	-0.630922	0.182587	0.177031
1	8	0.244785	-0.17528	-0.246871
2	8	0.150087	-0.188193	-0.234691
3	8	0.308661	-0.0273412	-0.21658
4	8	0.131091	-0.104329	-0.203064
5	8	0.19646	-0.0224356	-0.223165
6	8	0.0942025	-0.0678157	-0.130291
7	8	0.126671	-0.0676618	-0.137183
8	8	0.170745	0.0347288	-0.0747849
9	8	0.118207	-0.075703	-0.126146
10	8	0.24818	0.0541283	-0.176001
11	8	0.0443408	-0.122787	-0.112114
12	8	-0.0102078	-0.0935898	-0.107748
13	8	0.0644967	-0.12672	-0.181816
14	8	-0.00552158	-0.0407909	-0.136039
15	8	-0.0180587	0.0171136	-0.241265
16	8	-0.0301412	-0.0830685	-0.0697394
17	8	-0.0110316	-0.157362	-0.252189
18	8	0.0180301	-0.1779	-0.12705
19	8	-0.0661206	-0.123984	-0.0817198
20	8	-0.0865265	-0.018957	-0.0821403
21	8	-0.141362	0.00203853	0.0781981
22	8	-0.0826716	-0.12417	-0.0576247
23	8	0.106125	0.192622	-0.0773912
24	8	0.0904249	0.078636	-0.189729
25	8	-0.0896448	0.28205	0.128308
26	8	-0.0571741	0.21284	0.147888
27	8	-0.348774	-0.264453	-0.0125048
28	8	-0.107388	0.0715191	-0.0608528
29	8	-0.19443	-0.0133492	-0.188637
30	8	-0.260223	-0.00673033	0.139998
31	8	-0.185897	0.0166124	-0.0403779
32	8	-0.139117	0.122141	0.130035
33	8	-0.198618	0.0960641	-0.170614
34	8	-0.251361	0.0143453	0.00286489
35	8	-0.0698974	0.434665	-0.0829719
36	8	-0.229755	-0.119819	-0.132711
37	8	-0.365698	0.00774516	0.0196057
38	8	-0.282865	0.231854	0.00506608
39	8	-0.336277	0.0439196	-0.00791904
40	8	-0.393754	-0.142057	-0.121272
41	8	-0.214112	0.0655722	-0.111108
42	8	-0.293413	0.325225	0.0816153
43	8	-0.454203	0.0958141	0.0575711
44	8	-0.340382	-0.0598774	-0.194843
45	8	-0.436771	0.186547	-0.0678311
46	8	-0.464353	0.190316	0.0817262
47	8	-0.496181	-0.0300251	-0.158934
48	8	-0.369351	0.188768	0.0373876
49	8	-0.476267	0.0978097	0.0580492
50	8	-0.548421	0.0201436	-0.0343588
1	9	0.209435	-0.144265	-0.151742
2	9	0.277699	-0.165771	-0.0930281
3	9	0.221089	-0.0533554	-0.11313
4	9	0.137241	-0.161166	-0.014831
5	9	0.189507	-0.021346	0.00609248
6	9	0.349753	-0.0209828	-0.124903
7	9	0.166652	0.0418029	0.000487981
8	9	0.118207	-0.075703	-0.126146
9	9	0.0140776	-0.115448	-0.0184212
10	9	-0.101511	-0.104379	-0.0804772
11	9	0.0295192	-0.254703	-0.0895387
12	9	0.112834	-0.0171136	0.0509144
13	9	0.0850971	0.0172661	0.050655
14	9	0.0494707	-0.108347	-0.111646
15	9	0.0980828	-0.0624717	0.064742
16	9	0.0997807	0.053008	0.00992702
17	9	-0.049747	-0.140845	-0.166477
18	9	0.0414018	0.0466821	0.0409869
19	9	-0.13767	-0.0459421	0.1921
20	9	-0.134266	-0.0281594	0.0982961
21	9	-0.100094	0.00855527	-0.141348
22	9	-0.0514107	-0.0128044	-0.0560297
23	9	0.0493007	0.0999802	0.00588197
24	9	0.158198	0.041622	-0.00416775
25	9	-0.305823	-0.0285335	0.0876329
26	9	-0.102029	-0.0773039	0.194795
27	9	-0.373537	0.0514593	0.0444116
28	9	-0.228094	0.0551181	0.14223
29	9	-0.14533	0.0472873	0.0470009
30	9	-0.189792	-0.0684902	-0.0165983
31	9	-0.314729	-0.111646	0.0376082
32	9	-0.178796	0.0673507	-0.0178481
33	9	-0.30305	0.122609	0.0401794
34	9	-0.144334	-0.0411462	-0.126206
35	9	-0.32028	-0.0801835	0.0580873
36	9	-0.181291	-0.0647324	-0.152261
37	9	-0.392585	-0.00795437	0.0353904
38	9	-0.355055	0.0386623	0.0153581
39	9	-0.305943	0.0752709	0.0934955
40	9	-0.339073	-0.0290126	-0.0867009
41	9	-0.234602	0.161308	-0.0243754
42	9	-0.378137	-0.10323	0.0357211
43	9	-0.431077	-0.0233485	-0.0772926
44	9	-0.3583	0.0501933	-0.0295984
45	9	-0.430617	0.0585221	-0.0129582
46	9	-0.423611	0.0212677	0.064087
47	9	-0.539846	0.0694721	0.129215
48	9	-0.391659	0.0709173	-0.0211583
49	9	-0.53578	0.0698173	0.164797
50	9	-0.609735	0.118859	0.153317
1	10	0.0863654	-0.220664	-0.135369
2	10	0.157734	-0.151028	-0.149396
3	10	0.194293	-0.00454735	-0.0958762
4	10	-0.0957992	-0.159723	-0.0601541
5	10	0.0699249	-0.178354	-0.171211
6	10	0.106411	-0.226177	-0.221532
7	10	0.140715	-0.0184814	-0.0925609
8	10	0.24818	0.0541283	-0.176001
9	10	-0.101511	-0.104379	-0.0804772
10	10	0.107356	-0.0186269	-0.0920049
11	10	-0.00596844	-0.195255	-0.130041
12	10	-0.0457419	-0.108896	-0.138563
13	10	0.0169226	-0.0503009	-0.0875779
14	10	-0.0295815	-0.00156642	0.0647954
15	10	0.0577806	0.0660033	-0.0976794
16	10	0.0949587	-0.014155	-0.0651653
17	10	-0.0429171	-0.0290305	-0.161946
18	10	0.0203045	0.0819804	0.0988339
19	10	-0.187206	-0.0589303	0.0725728
20	10	0.0185662	0.144648	-0.00459145
21	10	-0.2684	-0.102464	-0.0382235
22	10	0.0154604	0.0719011	-0.055086
23	10	-0.043225	0.070636	0.0718217
24	10	-0.206121	-0.260599	-0.130903
25	10	-0.181181	-0.0123161	-0.0883532
26	10	-0.259291	-0.295696	-0.203118
27	10	-0.250345	0.146268	0.0280522
28	10	-0.154518	0.174133	0.140185
29	10	-0.263767	-0.165284	0.0421463
30	10	-0.153292	0.215219	0.0592096
31	10	-0.277978	-0.0259083	-0.0786288
32	10	-0.136776	-0.0419555	-0.266412
33	10	-0.274076	0.0344201	0.0431573
34	10	-0.313392	0.0544237	0.0484407
35	10	-0.217887	0.0922996	0.310383
36	10	-0.341565	-0.0383029	-0.118207
37	10	-0.386721	-0.065461	-0.120972
38	10	-0.334388	0.0560458	-0.0242765
39	10	-0.416149	-0.00684327	-0.165791
40	10	-0.384545	-0.094732	-0.0877272
41	10	-0.435251	-0.0566755	-0.0418834
42	10	-0.349697	0.0423033	-0.109435
43	10	-0.294762	0.125246	0.137993
44	10	-0.450062	0.108691	0.0267598
45	10	-0.414825	0.0609048	0.00761345
46	10	-0.468604	0.0603702	0.159428
47	10	-0.549901	-0.00756542	0.0681716
48	10	-0.537098	0.0765891	0.0980961
49	10	-0.37868	0.197883	0.0593657
50	10	-0.615449	0.0679739	-0.00880557
1	11	0.175107	-0.0426011	-0.0590061
2	11	0.208242	-0.0870845	-0.0438653
3	11	0.320161	0.0437167	-0.152152
4	11	0.0734808	0.03398	0.0179774
5	11	0.29789	0.0796436	-0.0987
6	11	0.274835	0.112018	-0.0554203
7	11	-0.027567	-0.188559	0.037488
8	11	0.0443408	-0.122787	-0.112114
9	11	0.0295192	-0.254703	-0.0895387
10	11	-0.00596844	-0.195255	-0.130041
11	11	0.11655	0.0872847	-0.0323672
12	11	0.000737584	0.0429986	0.165794
13	11	0.175541	0.118407	0.18758
14	11	0.103426	-0.0156249	0.0529577
15	11	0.153674	0.121911	0.265073
16	11	0.196339	0.203541	0.0609412
17	11	-0.00190283	-0.0926606	-0.176811
18	11	0.106205	0.071855	0.118732
19	11	-0.0248913	0.0420746	0.0192826
20	11	-0.0778917	0.023422	-0.0166591
21	11	-0.223173	-0.0197072	0.0566728
22	11	0.0828999	0.0476424	-0.12901
23	11	0.0581788	0.199092	0.0958743
24	11	0.18081	0.0504214	0.0236413
25	11	-0.237739	-0.032088	-0.0271902
26	11	0.0318524	0.03571	-0.0558922
27	11	-0.265141	0.0856438	-0.00510024
28	11	-0.274706	-0.0613352	-0.0646879
29	11	-0.0909768	0.0733922	0.0855399
30	11	-0.107147	0.083307	0.0889651
31	11	-0.171411	0.207072	0.268662
32	11	0.094221	0.417487	0.125703
33	11	-0.285666	0.0510153	-0.00936388
34	11	-0.245405	-0.0383329	-0.0849109
35	11	-0.307545	-0.0818549	0.0851683
36	11	-0.211711	0.16709	0.0844129
37	11	-0.441026	-0.0392445	0.0687678
38	11	-0.245833	0.0680603	0.0280052
39	11	-0.318049	0.0706139	0.0104773
40	11	-0.387986	-0.128204	0.0888519
41	11	-0.284116	0.0214232	0.0378205
42	11	-0.462494	-0.0655266	-0.0270416
43	11	-0.33207	0.0325255	-0.0860411
44	11	-0.404479	0.0685555	0.0576425
45	11	-0.330763	0.148354	-0.0505272
46	11	-0.268306	0.147329	-0.0184342
47	11	-0.37596	0.229925	0.248967
48	11	-0.379915	0.0714613	0.0607725
49	11	-0.375666	0.159228	0.296178
50	11	-0.414865	0.219301	0.117738
1	12	0.133222	-0.0633651	0.0707186
2	12	0.126132	-0.138655	-0.135101
3	12	0.0757369	-0.124994	-0.0356284
4	12	0.179809	-0.0615344	-0.0207223
5	12	-0.0118092	-0.227338	-0.0316585
6	12	-0.00146783	-0.260729	-0.131104
7	12	0.0155077	-0.0615255	0.136955
8	12	-0.0102078	-0.0935898	-0.107748
9	12	0.112834	-0.0171136	0.0509144
10	12	-0.0457419	-0.108896	-0.138563
11	12	0.000737584	0.0429986	0.165794
12	12	-0.0762362	-0.179293	-0.0291448
13	12	0.14566	0.108922	0.199174
14	12	0.207452	0.0862959	-0.326493
15	12	0.0974488	0.0120794	-0.010429
16	12	0.137287	0.0932214	-0.0261199
17	12	0.0613423	0.0677905	-0.0559581
18	12	0.00441853	0.111611	0.1909
19	12	-0.0893677	-0.0610307	-0.094331
20	12	-0.204377	-0.126618	0.0665467
21	12	-0.0217714	0.110742	-0.0968871
22	12	-0.0460175	-0.101753	-0.107008
23	12	-0.144456	-0.154519	-0.0449348
24	12	-0.090176	-0.196522	0.140468
25	12	-0.17991	0.059023	0.0931122
26	12	-0.17515	-0.0279715	0.404933
27	12	-0.309904	-0.0725325	-0.0411127
28	12	-0.117836	0.0941458	0.278599
29	12	-0.178046	0.0651763	0.129035
30	12	-0.0299881	0.118459	-0.146222
31	12	-0.15611	-0.0467463	0.0432108
32	12	-0.160781	0.0773151	-0.00778469
33	12	-0.283109	-0.0841376	-0.154423
34	12	-0.260028	0.0108168	0.00561865
35	12	-0.242384	-0.133965	0.0755983
36	12	-0.333668	-0.119943	-0.0780701
37	12	-0.328447	0.0541422	0.0404926
38	12	-0.243335	-0.0588635	-0.0435587
39	12	-0.187737	0.0866706	-0.147617
40	12	-0.227418	0.0703613	0.0732093
41	12	-0.192104	0.102646	-0.0512432
42	12	-0.365706	0.00732177	0.0152541
43	12	-0.404328	0.0279711	0.116946
44	12	-0.317329	0.0887717	-0.0111352
45	12	-0.389949	0.0916397	-0.0109268
46	12	-0.243517	0.255592	-0.109676
47	12	-0.403078	0.158192	0.206684
48	12	-0.323932	0.0539187	0.0729833
49	12	-0.362343	0.318862	0.174153
50	12	-0.452728	0.0723991	0.00836086
1	13	0.124522	-0.0976158	-0.0242768
2	13	0.149466	0.0360967	0.0991804
3	13	0.230081	0.0545497	-0.092604
4	13	0.044278	-0.0153214	0.0523089
5	13	0.176851	0.0609616	-0.0637208
6	13	0.0918142	0.071235	0.0392081
7	13	-0.0347428	-0.0661151	0.0875837
8	13	0.0644967	-0.12672	-0.181816
9	13	0.0850971	0.0172661	0.050655
10	13	0.0169226	-0.0503009	-0.0875779
11	13	0.175541	0.118407	0.18758
12	13	0.14566	0.108922	0.199174
13	13	0.143981	0.3082	0.033877
14	13	-0.0303775	0.159887	0.237152
15	13	-0.0898491	-0.0944357	-0.11798
16	13	-0.0299852	-0.0718647	0.077278
17	13	-0.0236145	-0.0358386	0.0263089
18	13	0.0881148	0.114002	0.149968
19	13	-0.0117546	0.0573905	-0.0490198
20	13	0.0881424	0.11976	0.038751
21	13	-0.226438	-0.0409163	0.126595
22	13	0.183595	0.0127124	0.0129768
23	13	0.200686	0.204315	0.180997
24	13	-0.0201882	-0.0607974	0.117061
25	13	-0.0813622	0.010468	0.0999596
26	13	-0.143968	0.168308	0.0737136
27	13	-0.188699	0.0967364	0.0974532
28	13	-0.101279	0.0529505	-0.012142
29	13	-0.13477	0.117964	0.08657
30	13	-0.133813	0.171777	0.0984942
31	13	-0.130369	0.0119448	-0.0262103
32	13	0.0318887	0.139019	0.194347
33	13	-0.0607175	0.167655	0.0565399
34	13	-0.288827	0.0398051	0.00563965
35	13	0.0802841	0.479951	0.175512
36	13	-0.19402	0.153331	0.243907
37	13	-0.258964	0.0492846	0.0794373
38	13	-0.205507	0.208949	0.123788
39	13	-0.306529	0.0184319	0.202474
40	13	-0.175769	-0.0392436	0.102265
41	13	-0.160262	0.180008	0.144278
42	13	-0.063259	0.145356	0.0841383
43	13	-0.191078	0.0960914	0.0756642
44	13	-0.288559	0.0243355	0.105254
45	13	-0.281444	0.0338149	-0.00399822
46	13	-0.26805	0.0622043	-0.00466878
47	13	-0.415842	-0.0635943	-0.0701989
48	13	-0.231675	0.226959	0.0339532
49	13	-0.480841	-0.0842189	-0.169694
50	13	-0.58628	0.12526	0.300999
1	14	0.0572823	-0.150255	-0.276772
2	14	-0.0100531	-0.026222	-0.0293056
3	14	0.197605	-0.0443467	-0.0924186
4	14	0.275892	0.315024	0.0694562
5	14	0.104906	0.185488	-0.0360242
6	14	-0.0593473	-0.141986	-0.160053
7	14	0.024109	-0.0418829	-0.025967
8	14	-0.00552158	-0.0407909	-0.136039
9	14	0.0494707	-0.108347	-0.111646
10	14	-0.0295815	-0.00156642	0.0647954
11	14	0.103426	-0.0156249	0.0529577
12	14	0.207452	0.0862959	-0.326493
13	14	-0.0303775	0.159887	0.237152
14	14	-0.0299045	-0.0105763	0.127923
15	14	0.118218	0.0220612	0.0376839
16	14	0.0965693	0.0587604	0.0984425
17	14	-0.204636	-0.0780845	0.0139154
18	14	-0.0498299	0.113679	0.0571587
19	14	-0.122563	0.124035	0.218343
20	14	-0.0970841	0.120824	0.142786
21	14	-0.200291	-0.155142	-0.0615622
22	14	0.0150694	0.175636	0.215619
23	14	-0.0315651	0.0918634	0.25719
24	14	-0.0398033	0.201299	0.00212243
25	14	0.0932111	0.135043	-0.0580891
26	14	-0.0182385	0.255527	0.62834
27	14	-0.213169	-0.0847862	-0.00147383
28	14	-0.189018	0.0917075	0.0514036
29	14	-0.0690661	0.207856	0.0452719
30	14	-0.220311	0.109666	0.20298
31	14	-0.0987267	0.140985	0.0626906
32	14	0.172538	0.419743	0.587207
33	14	-0.236825	-0.0672232	-0.048554
34	14	-0.326724	-0.00806032	0.0625591
35	14	0.0488596	0.34109	-0.0405405
36	14	-0.185793	-0.149586	-0.00470178
37	14	-0.177268	0.163248	0.158875
38	14	-0.2448	-0.0956147	-0.0442913
39	14	-0.219966	-0.060651	0.00862912
40	14	-0.0340003	0.3243	0.170586
41	14	-0.0336577	0.384881	0.177834
42	14	-0.1992	0.223688	0.0596525
43	14	-0.485285	-0.0174313	0.0603987
44	14	-0.301422	0.15002	0.118371
45	14	-0.410786	0.0175801	0.127848
46	14	-0.382182	0.0603056	0.0337884
47	14	-0.337875	0.209286	0.203534
48	14	-0.306726	0.299324	0.304715
49	14	-0.551515	0.0317223	0.0452807
50	14	-0.603642	0.207158	0.294233
1	15	0.0888018	0.0263256	0.306156
2	15	0.0875577	-0.135426	0.15692
3	15	0.162065	0.10042	0.0206899
4	15	0.247337	0.039729	0.0711973
5	15	0.0234416	-0.0854738	0.0709003
6	15	0.258413	0.0630261	0.147024
7	15	0.0578258	-0.0956321	-0.131155
8	15	-0.0180587	0.0171136	-0.241265
9	15	0.0980828	-0.0624717	0.064742
10	15	0.0577806	0.0660033	-0.0976794
11	15	0.153674	0.121911	0.265073
12	15	0.0974488	0.0120794	-0.010429
13	15	-0.0898491	-0.0944357	-0.11798
14	15	0.118218	0.0220612	0.0376839
15	15	0.176868	-0.0813403	0.336436
16	15	-0.0122511	-0.130691	0.0520724
17	15	-0.127544	-0.0143762	0.0103382
18	15	0.00676482	-0.013616	0.0386886
19	15	-0.0495084	0.0342712	0.105259
20	15	-0.10429	-0.0311007	-0.0210359
21	15	-0.15843	-0.0564175	-0.0120006
22	15	-0.102681	-0.042764	0.0830626
23	15	-0.032394	0.150547	0.134129
24	15	-0.0275949	-0.00971345	0.0259042
25	15	-0.197603	0.0800123	-0.000187422
26	15	0.111565	0.0276236	-0.481298
27	15	-0.213207	0.0774605	0.005809
28	15	-0.151607	0.0439431	0.113772
29	15	0.0583706	0.124732	-0.00669398
30	15	-0.101649	-0.111107	-0.0635818
31	15	-0.297332	-0.232055	0.00977784
32	15	-0.172343	-0.00569719	0.0442822
33	15	-0.231604	-0.00240369	-0.00656864
34	15	-0.270897	-0.260744	0.0146564
35	15	0.0874462	0.136056	0.240587
36	15	-0.271863	-0.0992801	-0.0655142
37	15	-0.303256	0.0470952	0.0454174
38	15	-0.237382	0.064501	0.0015711
39	15	-0.22843	0.0812051	0.105856
40	15	-0.265845	-0.0204209	-0.0934804
41	15	-0.289804	0.0603915	0.0243042
42	15	-0.304106	0.10657	0.0790556
43	15	-0.316719	0.0355517	-0.00999698
44	15	-0.258286	0.132433	-0.0848489
45	15	-0.422357	0.0190016	0.222996
46	15	-0.204196	0.176382	-0.123383
47	15	-0.330335	0.177811	-0.00825815
48	15	-0.285344	0.0383685	0.0606346
49	15	-0.421343	0.119808	0.137639
50	15	-0.427925	0.101898	0.126119
1	16	0.0332829	-0.0404163	0.0111691
2	16	-0.0282963	-0.125443	-0.0427654
3	16	0.122246	0.0743148	0.11112
4	16	0.15563	0.0753678	0.0356493
5	16	0.156361	0.0325774	-0.121008
6	16	0.136443	0.0301371	-0.111966
7	16	0.0115659	-0.0364419	0.0181947
8	16	-0.0301412	-0.0830685	-0.0697394
9	16	0.0997807	0.053008	0.00992702
10	16	0.0949587	-0.014155	-0.0651653
11	16	0.196339	0.203541	0.0609412
12	16	0.137287	0.0932214	-0.0261199
13	16	-0.0299852	-0.0718647	0.077278
14	16	0.0965693	0.0587604	0.0984425
15	16	-0.0122511	-0.130691	0.0520724
16	16	0.13899	0.0709555	0.0273617
17	16	0.0172218	0.0695592	0.00983011
18	16	-0.0304847	-0.051861	0.00418114
19	16	-0.113939	0.0300139	-0.146272
20	16	-0.00401317	0.011776	-0.0457219
21	16	-0.129111	-0.0024445	-0.000239648
22	16	-0.0676583	-0.0446002	0.00118891
23	16	0.00837668	0.215543	0.108206
24	16	0.0163906	-0.0541807	-0.0235955
25	16	-0.275628	-0.217136	-0.0964628
26	16	0.0386608	-0.0312735	-0.0391282
27	16	-0.32246	-0.0384855	0.00192854
28	16	-0.237141	0.0070227	0.227746
29	16	-0.17427	0.0345374	0.113696
30	16	-0.0620915	0.0487843	-0.0920159
31	16	-0.113266	0.126973	0.0536249
32	16	-0.00818	-0.0595711	-0.200537
33	16	-0.264476	0.0921936	0.0600202
34	16	-0.191577	0.0759005	-0.0258117
35	16	-0.0175999	0.0923849	-0.0995702
36	16	-0.142965	0.105366	0.0282543
37	16	-0.381052	-0.0235658	-0.00629123
38	16	-0.313743	-0.0346019	-0.00304323
39	16	-0.298064	0.015791	0.0152889
40	16	-0.359064	-0.100756	-0.0340301
41	16	-0.309813	0.0705014	0.0460289
42	16	-0.253366	-0.0882046	-0.0388484
43	16	-0.474006	-0.0780325	0.0784699
44	16	-0.337645	-0.106624	-0.171343
45	16	-0.291463	0.1493	-0.0935881
46	16	-0.36047	0.0484437	-0.0123625
47	16	-0.432888	0.0831178	0.138477
48	16	-0.431602	-0.0640289	0.0804645
49	16	-0.348103	0.040093	-0.0666515
50	16	-0.464363	0.166655	0.0400304
1	17	0.0723257	-0.0447872	-0.0377045
2	17	0.0589619	-0.0577954	0.0509477
3	17	0.0536224	-0.0100162	-0.0277577
4	17	-0.0877917	-0.046742	-0.112112
5	17	0.0139056	0.0120468	-0.110717
6	17	0.0655941	0.0414171	0.0025833
7	17	0.0071408	0.118546	-0.0464093
8	17	-0.0110316	-0.157362	-0.252189
9	17	-0.049747	-0.140845	-0.166477
10	17	-0.0429171	-0.0290305	-0.161946
11	17	-0.00190283	-0.0926606	-0.176811
12	17	0.0613423	0.0677905	-0.0559581
13	17	-0.0236145	-0.0358386	0.0263089
14	17	-0.204636	-0.0780845	0.0139154
15	17	-0.127544	-0.0143762	0.0103382
16	17	0.0172218	0.0695592	0.00983011
17	17	-0.161135	-0.170042	-0.0620087
18	17	-0.0174617	-0.0441978	0.0727125
19	17	-0.144386	-0.0901257	0.0807964
20	17	-0.0682626	0.00123671	0.0429119
21	17	-0.18516	-0.103432	-0.185125
22	17	0.182992	0.106796	0.0319497
23	17	0.311539	0.0894661	0.0635569
24	17	-0.0290816	-0.228682	-0.201108
25	17	-0.332472	-0.305325	-0.206421
26	17	-0.127455	-0.158373	0.0722276
27	17	-0.32086	-0.148917	-0.0663297
28	17	-0.32329	-0.101768	0.0492192
29	17	-0.0177805	0.0316844	-0.0944045
30	17	-0.105484	0.088185	-0.0364787
31	17	-0.182758	-0.0905368	-0.0755087
32	17	-0.202886	0.0454052	0.0224333
33	17	-0.3047	0.0155934	-0.0125897
34	17	-0.213767	0.112206	0.0260239
35	17	-0.118413	0.0116339	-0.173521
36	17	-0.366514	-0.426773	-0.197398
37	17	-0.293717	0.0345183	0.184471
38	17	-0.287052	-0.00152988	-0.0853596
39	17	-0.130383	0.0787551	0.0644391
40	17	-0.250697	-0.129824	-0.0849284
41	17	-0.26099	-0.102244	-0.120274
42	17	-0.199449	0.0392202	-0.012816
43	17	-0.221698	0.099939	-0.047099
44	17	-0.163101	-0.00769972	-0.0481822
45	17	-0.204315	0.184285	-0.045394
46	17	-0.233873	0.0389883	-0.141894
47	17	-0.319645	0.0493906	-0.103269
48	17	-0.280731	0.00718457	-0.0326105
49	17	-0.35765	0.0219276	-0.137004
50	17	-0.268826	0.244473	-0.0923975
1	18	-0.0039421	0.0135217	0.0703553
2	18	0.040971	-0.0720743	0.000624457
3	18	0.109702	0.00296134	0.0512838
4	18	0.0789679	0.063049	-0.0636097
5	18	0.101732	-0.0159903	-0.098197
6	18	-0.0782328	-0.125812	-0.0525842
7	18	-0.0755887	-0.00505273	0.00292636
8	18	0.0180301	-0.1779	-0.12705
9	18	0.0414018	0.0466821	0.0409869
10	18	0.0203045	0.0819804	0.0988339
11	18	0.106205	0.071855	0.118732
12	18	0.00441853	0.111611	0.1909
13	18	0.0881148	0.114002	0.149968
14	18	-0.0498299	0.113679	0.0571587
15	18	0.00676482	-0.013616	0.0386886
16	18	-0.0304847	-0.051861	0.00418114
17	18	-0.0174617	-0.0441978	0.0727125
18	18	-0.101688	0.054954	-0.0324645
19	18	-0.00516629	0.0464007	-0.0470222
20	18	0.113259	0.148554	-0.033282
21	18	-0.254337	-0.114697	0.0881564
22	18	-0.00837939	-0.119198	-0.0538721
23	18	-0.0297153	0.0964559	0.129105
24	18	-0.0722482	-0.0491128	-0.0604182
25	18	-0.20964	-0.117396	0.0993847
26	18	-0.00628223	-0.159138	-0.308318
27	18	-0.0947682	0.10556	0.154987
28	18	-0.204918	0.10025	0.1205
29	18	-0.149221	-0.0389182	0.164017
30	18	-0.0146151	-0.121398	-0.219466
31	18	-0.158259	-0.214535	-0.117581
32	18	0.0327506	0.141702	0.219483
33	18	-0.199182	-0.0422512	-0.105736
34	18	-0.28201	-0.190578	-0.110786
35	18	-0.0441674	0.088445	0.192723
36	18	-0.0321919	0.138797	0.100883
37	18	-0.358561	-0.235622	-0.0229231
38	18	-0.131954	0.207631	0.070981
39	18	-0.117377	0.263098	0.248742
40	18	-0.322125	-0.0542761	0.176452
41	18	-0.214213	-0.0523253	-0.254349
42	18	-0.214146	0.0580979	0.0752948
43	18	-0.221697	-0.0824866	0.0315972
44	18	-0.238694	-0.105613	0.00724306
45	18	-0.327735	-0.0411732	-0.0285141
46	18	-0.23996	-0.0673873	-0.049201
47	18	-0.490542	-0.18406	0.0199434
48	18	-0.370422	-0.0461556	0.0668741
49	18	-0.476846	-0.226365	-0.143026
50	18	-0.241607	0.146004	0.00519367
1	19	-0.0758869	0.0196588	0.0732251
2	19	-0.0546656	-0.0588885	-0.087191
3	19	-0.142648	-0.12822	0.00409558
4	19	-0.114139	-0.0319665	-0.126222
5	19	-0.155156	-0.0586217	-0.0209104
6	19	0.0223605	0.120388	-0.0216846
7	19	-0.17661	-0.10422	-0.0524567
8	19	-0.0661206	-0.123984	-0.0817198
9	19	-0.13767	-0.0459421	0.1921
10	19	-0.187206	-0.0589303	0.0725728
11	19	-0.0248913	0.0420746	0.0192826
12	19	-0.0893677	-0.0610307	-0.094331
13	19	-0.0117546	0.0573905	-0.0490198
14	19	-0.122563	0.124035	0.218343
15	19	-0.0495084	0.0342712	0.105259
16	19	-0.113939	0.0300139	-0.146272
17	19	-0.144386	-0.0901257	0.0807964
18	19	-0.00516629	0.0464007	-0.0470222
19	19	0.127324	-0.0122841	-0.0702519
20	19	0.129225	0.216496	0.117343
21	19	-0.223293	-0.0346979	0.0703013
22	19	0.01962	0.0874942	0.0973207
23	19	-0.141841	-0.0525806	0.0738189
24	19	-0.11999	-0.085921	0.0399187
25	19	-0.00341428	0.136477	0.0140182
26	19	-0.0041337	0.293569	0.0361165
27	19	-0.0155637	0.0525134	0.00119674
28	19	-0.122068	-0.0555362	-0.00758441
29	19	-0.0843319	0.0636405	0.0958372
30	19	-0.069602	0.0317487	-0.163304
31	19	-0.202099	0.0383007	-0.100951
32	19	-0.188153	-0.0687496	0.121071
33	19	-0.252401	-0.071839	-0.170222
34	19	-0.252582	-0.252844	-0.302274
35	19	-0.108926	0.0203921	-0.0625443
36	19	-0.145722	0.113615	-0.0164438
37	19	-0.359727	-0.142855	-0.0521181
38	19	-0.227922	0.0118701	0.00516477
39	19	-0.207518	0.104951	0.157224
40	19	-0.15053	-0.0163842	0.1093
41	19	-0.198241	0.0743251	-0.0216055
42	19	-0.350014	-0.0510834	-0.103402
43	19	-0.2442	-0.0446007	-0.0815926
44	19	-0.258774	-0.0325196	-0.0819728
45	19	-0.278876	0.129531	0.167862
46	19	-0.237207	-0.0656396	-0.156494
47	19	-0.468379	-0.234683	-0.179076
48	19	-0.243306	0.0216364	0.0443316
49	19	-0.282668	0.0299267	-0.0433198
50	19	-0.358662	0.0716426	-0.00351757
1	20	-0.0725175	-0.0477422	-0.0477298
2	20	0.0469808	0.179937	0.164138
3	20	-0.0405465	-0.0196471	-0.026086
4	20	-0.151982	-0.052732	0.00962431
5	20	-0.073908	-0.0256668	0.0652039
6	20	0.0173677	0.137712	0.00488394
7	20	-0.180745	-0.0849698	0.0421403
8	20	-0.0865265	-0.018957	-0.0821403
9	20	-0.134266	-0.0281594	0.0982961
10	20	0.0185662	0.144648	-0.00459145
11	20	-0.0778917	0.023422	-0.0166591
12	20	-0.204377	-0.126618	0.0665467
13	20	0.0881424	0.11976	0.038751
14	20	-0.0970841	0.120824	0.142786
15	20	-0.10429	-0.0311007	-0.0210359
16	20	-0.00401317	0.011776	-0.0457219
17	20	-0.0682626	0.00123671	0.0429119
18	20	0.113259	0.148554	-0.033282
19	20	0.129225	0.216496	0.117343
20	20	-0.00387559	0.0603476	0.0959688
21	20	-0.182845	0.0691554	0.02164
22	20	-0.0636857	0.0804191	0.0498419
23	20	-0.02566	-0.0657771	-0.129894
24	20	0.0339451	-0.0232681	-0.00637666
25	20	-0.235227	-0.00195093	0.0915851
26	20	0.0347161	0.222914	0.192871
27	20	-0.256277	-0.140759	-0.00772107
28	20	-0.102657	-0.0745452	-0.0711007
29	20	-0.186828	-0.107014	-0.0969755
30	20	-0.0902419	-0.0456322	-0.0664648
31	20	-0.08533	0.148455	-0.105068
32	20	0.0360403	-0.00426074	-0.160804
33	20	-0.261774	0.128973	0.175089
34	20	-0.297349	-0.0682206	-0.017905
35	20	-0.220679	-0.258605	-0.147237
36	20	-0.274583	-0.175955	-0.105251
37	20	-0.279421	0.00953847	0.0548018
38	20	-0.317132	-0.105989	-0.0410484
39	20	-0.108916	0.154629	0.116815
40	20	-0.300923	-0.296572	-0.0526921
41	20	-0.261665	-0.107147	-0.0600183
42	20	-0.385496	-0.0204011	0.00564599
43	20	-0.118034	0.197066	0.0306613
44	20	-0.363259	-0.17448	0.0366472
45	20	-0.25524	0.153078	0.0343622
46	20	-0.250041	0.00913547	-0.0163845
47	20	-0.25659	0.0100674	-0.0153388
48	20	-0.233564	0.0316633	0.125581
49	20	-0.357572	-0.220001	-0.0171639
50	20	-0.328737	0.0876059	0.0400424
1	21	-0.128105	0.0325924	-0.0151846
2	21	-0.213442	0.0441197	-0.106533
3	21	-0.0328729	0.174858	0.154109
4	21	-0.170397	0.0923459	-0.0567659
5	21	-0.0477801	0.135675	-0.038082
6	21	-0.098255	0.0890417	-0.0383128
7	21	-0.193014	0.0279821	0.015905
8	21	-0.141362	0.00203853	0.0781981
9	21	-0.100094	0.00855527	-0.141348
10	21	-0.2684	-0.102464	-0.0382235
11	21	-0.223173	-0.0197072	0.0566728
12	21	-0.0217714	0.110742	-0.0968871
13	21	-0.226438	-0.0409163	0.126595
14	21	-0.200291	-0.155142	-0.0615622
15	21	-0.15843	-0.0564175	-0.0120006
16	21	-0.129111	-0.0024445	-0.000239648
17	21	-0.18516	-0.103432	-0.185125
18	21	-0.254337	-0.114697	0.0881564
19	21	-0.223293	-0.0346979	0.0703013
20	21	-0.182845	0.0691554	0.02164
21	21	-0.0423808	0.0589684	0.045929
22	21	-0.204533	-0.043289	0.0443389
23	21	-0.0775309	0.0932954	0.0876857
24	21	-0.190897	-0.0165483	-0.00794934
25	21	-0.122418	0.0804242	0.0651682
26	21	-0.191287	0.0359619	-0.0326991
27	21	-0.181488	0.0229984	0.0617171
28	21	-0.11158	0.0224534	-0.00302238
29	21	-0.0695164	0.0811767	-0.067773
30	21	-0.156319	0.0444482	-0.0583578
31	21	-0.101436	0.123094	0.121939
32	21	0.0865426	0.332772	0.202504
33	21	-0.222323	-0.0308158	-0.0412934
34	21	-0.0905562	0.111035	0.14656
35	21	-0.154154	-0.12903	-0.124359
36	21	-0.0955953	0.139337	-0.0279245
37	21	-0.139607	0.119118	0.0400732
38	21	-0.121371	0.0327598	-0.0782435
39	21	-0.165426	-0.0014845	-0.00209957
40	21	-0.309969	-0.123052	-0.0984136
41	21	-0.180265	0.0288154	0.0608105
42	21	-0.16154	0.14186	0.0685258
43	21	-0.242756	-0.0939965	-0.0817046
44	21	-0.17618	0.11301	0.0565008
45	21	-0.252792	0.0878256	-0.0149739
46	21	-0.0446644	0.260239	0.0493204
47	21	-0.183127	0.0808854	0.0291441
48	21	-0.0897919	0.167297	0.0893961
49	21	-0.1243	0.152452	0.0107208
50	21	-0.212725	0.184945	0.0863306
1	22	-0.049652	-0.0541459	-0.0403797
2	22	0.0811634	0.0169702	-0.0824306
3	22	-0.0659222	-0.13523	0.111171
4	22	-0.112768	0.0172213	0.0518843
5	22	0.0077951	0.0637933	0.00974702
6	22	0.057751	-0.0396003	-0.0835299
7	22	-0.14593	-0.16933	-0.0330798
8	22	-0.0826716	-0.12417	-0.0576247
9	22	-0.0514107	-0.0128044	-0.0560297
10	22	0.0154604	0.0719011	-0.055086
11	22	0.0828999	0.0476424	-0.12901
12	22	-0.0460175	-0.101753	-0.107008
13	22	0.183595	0.0127124	0.0129768
14	22	0.0150694	0.175636	0.215619
15	22	-0.102681	-0.042764	0.0830626
16	22	-0.0676583	-0.0446002	0.00118891
17	22	0.182992	0.106796	0.0319497
18	22	-0.00837939	-0.119198	-0.0538721
19	22	0.01962	0.0874942	0.0973207
20	22	-0.0636857	0.0804191	0.0498419
21	22	-0.204533	-0.043289	0.0443389
22	22	0.0152179	-0.0452706	-0.187394
23	22	0.213417	0.175221	0.0814382
24	22	0.159743	-0.0368663	-0.0344762
25	22	-0.118398	0.250536	0.0381128
26	22	-0.106051	-0.00237294	0.162415
27	22	-0.117958	0.21054	0.0445984
28	22	-0.0601573	0.0963639	0.342961
29	22	-0.0378063	-0.170917	-0.187566
30	22	-0.0660798	-0.171448	-0.0744883
31	22	0.0769744	-0.0266546	-0.0270161
32	22	0.0360169	0.0161627	0.181373
33	22	-0.143157	-0.0703481	0.00545828
34	22	-0.116802	0.098765	0.210047
35	22	-0.0514722	0.102657	0.0504416
36	22	-0.0233387	0.217805	0.0166294
37	22	-0.140885	-0.0311538	-0.117954
38	22	-0.152701	-0.188347	-0.163624
39	22	-0.0199572	0.0232938	-0.0376342
40	22	-0.0830127	-0.127033	-0.0792714
41	22	0.0886272	0.098625	-0.0164177
42	22	-0.0967301	-0.0798092	-0.0757414
43	22	-0.0641328	-0.0291931	-0.00764492
44	22	-0.114434	0.0158845	-0.0298007
45	22	-0.177618	-0.107107	-0.0232096
46	22	-0.033642	0.0166059	-0.107062
47	22	-0.267938	-0.189349	-0.198812
48	22	-0.0493914	0.00831064	-0.0955137
49	22	-0.142236	0.176514	0.15651
50	22	-0.216184	-0.0371015	-0.12942
1	23	-0.157096	0.0445388	0.102174
2	23	-0.153908	0.0309499	0.166882
3	23	-0.0177309	0.0313574	0.10038
4	23	0.0539966	0.23372	0.0371253
5	23	0.0284391	0.0550654	-0.0216166
6	23	0.0583686	0.141431	0.0165456
7	23	-0.0302649	0.165382	0.186071
8	23	0.106125	0.192622	-0.0773912
9	23	0.0493007	0.0999802	0.00588197
10	23	-0.043225	0.070636	0.0718217
11	23	0.0581788	0.199092	0.0958743
12	23	-0.144456	-0.154519	-0.0449348
13	23	0.200686	0.204315	0.180997
14	23	-0.0315651	0.0918634	0.25719
15	23	-0.032394	0.150547	0.134129
16	23	0.00837668	0.215543	0.108206
17	23	0.311539	0.0894661	0.0635569
18	23	-0.0297153	0.0964559	0.129105
19	23	-0.141841	-0.0525806	0.0738189
20	23	-0.02566	-0.0657771	-0.129894
21	23	-0.0775309	0.0932954	0.0876857
22	23	0.213417	0.175221	0.0814382
23	23	-0.0165342	0.0812596	0.0883717
24	23	-0.0754047	-0.00934147	0.155836
25	23	-0.180272	0.0146681	-0.00804188
26	23	0.106946	0.282568	0.142679
27	23	-0.134025	0.0930496	-0.0181756
28	23	-0.123112	0.0703165	0.123092
29	23	-0.0774326	-0.0284308	0.0544188
30	23	0.0893639	0.0989986	-0.0648958
31	23	-0.0026577	0.0936007	-0.104266
32	23	0.103791	0.0208932	0.0198379
33	23	-0.201147	0.0723287	0.21091
34	23	-0.114742	0.0516551	-0.065513
35	23	0.108673	0.212549	0.0839648
36	23	-0.0191486	0.0150908	0.0524531
37	23	-0.116017	0.00148002	0.0302455
38	23	-0.117239	0.0843256	-0.0466886
39	23	0.0104563	0.0271661	-0.0559687
40	23	-0.00906466	-0.0306307	-0.0632095
41	23	-0.0890502	0.134184	0.113705
42	23	-0.0224152	0.0389211	0.0801525
43	23	-0.126404	-0.00177501	0.0307371
44	23	-0.0737904	0.0171725	-0.0609794
45	23	-0.155083	0.0561181	-0.0152976
46	23	-0.0379372	0.123745	-0.075911
47	23	-0.0754452	0.00133606	0.00686043
48	23	-0.0453642	0.0835993	-0.0148237
49	23	-0.155749	0.0217911	0.146634
50	23	-0.122657	0.192257	0.154201
1	24	-0.0136484	0.0633568	0.0719729
2	24	-0.132825	-0.126147	-0.175945
3	24	0.00913066	-0.0200828	0.0631713
4	24	0.0522577	0.0640149	0.0163582
5	24	0.277837	0.0651294	-0.0429106
6	24	-0.00216997	0.14172	0.209354
7	24	-0.287128	-0.111742	0.128912
8	24	0.0904249	0.078636	-0.189729
9	24	0.158198	0.041622	-0.00416775
10	24	-0.206121	-0.260599	-0.130903
11	24	0.18081	0.0504214	0.0236413
12	24	-0.090176	-0.196522	0.140468
13	24	-0.0201882	-0.0607974	0.117061
14	24	-0.0398033	0.201299	0.00212243
15	24	-0.0275949	-0.00971345	0.0259042
16	24	0.0163906	-0.0541807	-0.0235955
17	24	-0.0290816	-0.228682	-0.201108
18	24	-0.0722482	-0.0491128	-0.0604182
19	24	-0.11999	-0.085921	0.0399187
20	24	0.0339451	-0.0232681	-0.00637666
21	24	-0.190897	-0.0165483	-0.00794934
22	24	0.159743	-0.0368663	-0.0344762
23	24	-0.0754047	-0.00934147	0.155836
24	24	0.0259236	0.123601	0.0885919
25	24	-0.30284	-0.239371	0.112496
26	24	0.00662356	0.173295	0.112455
27	24	-0.120689	0.0391489	-0.0514048
28	24	-0.0940012	0.0469961	0.0675406
29	24	-0.125721	-0.0233905	0.0963878
30	24	0.0448011	0.0790289	-0.0205416
31	24	-0.101286	-0.0715075	-0.110394
32	24	0.0394378	0.0613312	0.190503
33	24	-0.161741	-0.0978427	-0.140935
34	24	-0.112962	-0.0931996	0.0285273
35	24	0.0835187	-0.222636	-0.143591
36	24	0.0273743	0.0228672	-0.210512
37	24	-0.0629547	-0.0467815	-0.04762
38	24	-0.0961099	0.0413329	0.110337
39	24	-0.0283899	0.143758	-0.0222611
40	24	-0.145673	-0.116211	0.0388101
41	24	-0.144977	-0.0194022	-0.0782175
42	24	-0.148418	-0.287511	-0.214346
43	24	-0.163309	-0.131891	0.126664
44	24	-0.0461159	0.0273344	-0.0517204
45	24	-0.17847	-0.129358	-0.0679644
46	24	-0.0610504	0.114173	-0.122943
47	24	-0.136628	-0.0334893	-0.102905
48	24	-0.166314	-0.0747152	-0.0519337
49	24	-0.281703	-0.0985892	0.0196185
50	24	-0.118897	0.1081	0.0682884
1	25	-0.224942	-0.06293	0.192552
2	25	-0.388479	-0.217697	-0.011418
3	25	-0.221171	0.0400538	0.20312
4	25	-0.322913	0.0519514	-0.020582
5	25	-0.212535	0.0341578	0.0505063
6	25	-0.201068	0.180869	-0.0100094
7	25	-0.151409	0.145946	0.0367967
8	25	-0.0896448	0.28205	0.128308
9	25	-0.305823	-0.0285335	0.0876329
10	25	-0.181181	-0.0123161	-0.0883532
11	25	-0.237739	-0.032088	-0.0271902
12	25	-0.17991	0.059023	0.0931122
13	25	-0.0813622	0.010468	0.0999596
14	25	0.0932111	0.135043	-0.0580891
15	25	-0.197603	0.0800123	-0.000187422
16	25	-0.275628	-0.217136	-0.0964628
17	25	-0.332472	-0.305325	-0.206421
18	25	-0.20964	-0.117396	0.0993847
19	25	-0.00341428	0.136477	0.0140182
20	25	-0.235227	-0.00195093	0.0915851
21	25	-0.122418	0.0804242	0.0651682
22	25	-0.118398	0.250536	0.0381128
23	25	-0.180272	0.0146681	-0.00804188
24	25	-0.30284	-0.239371	0.112496
25	25	-0.276677	-0.0689447	0.0617492
26	25	-0.248551	-0.117945	-0.279637
27	25	-0.106808	0.130287	0.0954543
28	25	-0.10259	0.0654193	0.0511049
29	25	-0.173525	0.11364	0.0804997
30	25	-0.071279	0.0763685	0.0474042
31	25	-0.157674	-0.111985	-0.17485
32	25	0.118103	0.10497	-0.0224891
33	25	-0.144926	0.0551928	-0.0762184
34	25	-0.115282	-0.0186779	-0.0238691
35	25	-0.0594851	-0.201836	-0.243243
36	25	-0.110309	-0.102494	-0.185778
37	25	-0.254578	-0.137825	-0.0888811
38	25	-0.101926	-0.0525072	-0.103134
39	25	-0.254842	0.0169642	-0.174611
40	25	-0.17923	0.0648803	0.122703
41	25	-0.249257	0.00779754	0.0934066
42	25	-0.287429	-0.0373054	0.0100496
43	25	-0.221382	0.0159563	0.060403
44	25	-0.228374	-0.0665352	0.13918
45	25	-0.208707	0.0475856	-0.136029
46	25	-0.151952	-0.0730339	-0.0989768
47	25	-0.211444	0.069028	-0.0732777
48	25	-0.142093	-0.019055	-0.0419795
49	25	-0.18103	-0.121427	-0.0852417
50	25	-0.232693	0.0342015	-0.0788689
1	26	-0.223366	0.150132	0.205211
2	26	0.139299	0.343163	0.84857
3	26	-0.17708	0.0340863	-0.0719655
4	26	0.21277	0.492756	0.588531
5	26	-0.105128	0.119786	0.460361
6	26	-0.303372	-0.266988	-0.0948522
7	26	-0.113179	0.128872	0.392366
8	26	-0.0571741	0.21284	0.147888
9	26	-0.102029	-0.0773039	0.194795
10	26	-0.259291	-0.295696	-0.203118
11	26	0.0318524	0.03571	-0.0558922
12	26	-0.17515	-0.0279715	0.404933
13	26	-0.143968	0.168308	0.0737136
14	26	-0.0182385	0.255527	0.62834
15	26	0.111565	0.0276236	-0.481298
16	26	0.0386608	-0.0312735	-0.0391282
17	26	-0.127455	-0.158373	0.0722276
18	26	-0.00628223	-0.159138	-0.308318
19	26	-0.0041337	0.293569	0.0361165
20	26	0.0347161	0.222914	0.192871
21	26	-0.191287	0.0359619	-0.0326991
22	26	-0.106051	-0.00237294	0.162415
23	26	0.106946	0.282568	0.142679
24	26	0.00662356	0.173295	0.112455
25	26	-0.248551	-0.117945	-0.279637
26	26	0.190319	0.241563	-0.184553
27	26	-0.207433	-0.0124946	-0.00531286
28	26	-0.118176	-0.00785678	0.0448494
29	26	-0.0536245	-0.0333422	-0.155131
30	26	-0.206577	-0.0395602	-0.0904862
31	26	-0.206265	-0.111376	0.120452
32	26	-0.0482012	-0.13382	-0.205082
33	26	-0.0828099	-0.235623	-0.425916
34	26	-0.261118	-0.129015	0.0973625
35	26	-0.159764	-0.0994055	0.055792
36	26	-0.116925	-0.0987232	-0.3409
37	26	-0.230509	-0.406611	-0.0893956
38	26	-0.108248	-0.116074	0.140704
39	26	-0.166282	-0.0484967	0.159437
40	26	-0.192905	-0.0596781	0.0418646
41	26	-0.00689954	0.0890736	0.453417
42	26	-0.153867	-0.228341	-0.140027
43	26	-0.235596	-0.115274	-0.172826
44	26	-0.141741	0.0663089	0.0832822
45	26	-0.18582	0.00608176	0.353083
46	26	-0.0309978	-0.113295	0.0167782
47	26	-0.269717	-0.0886704	-0.0103963
48	26	-0.0667784	0.0835353	0.348044
49	26	-0.284442	-0.222088	-0.132871
50	26	-0.146224	-0.0160638	-0.0317509
1	27	-0.347341	0.121425	0.116523
2	27	-0.383655	0.0631508	0.127755
3	27	-0.211912	-0.0393009	-0.0647814
4	27	-0.340751	0.160437	0.107
5	27	-0.219943	0.0557106	0.0320947
6	27	-0.282366	0.164128	0.203841
7	27	-0.327987	0.011087	0.0128495
8	27	-0.348774	-0.264453	-0.0125048
9	27	-0.373537	0.0514593	0.0444116
10	27	-0.250345	0.146268	0.0280522
11	27	-0.265141	0.0856438	-0.00510024
12	27	-0.309904	-0.0725325	-0.0411127
13	27	-0.188699	0.0967364	0.0974532
14	27	-0.213169	-0.0847862	-0.00147383
15	27	-0.213207	0.0774605	0.005809
16	27	-0.32246	-0.0384855	0.00192854
17	27	-0.32086	-0.148917	-0.0663297
18	27	-0.0947682	0.10556	0.154987
19	27	-0.0155637	0.0525134	0.00119674
20	27	-0.256277	-0.140759	-0.00772107
21	27	-0.181488	0.0229984	0.0617171
22	27	-0.117958	0.21054	0.0445984
23	27	-0.134025	0.0930496	-0.0181756
24	27	-0.120689	0.0391489	-0.0514048
25	27	-0.106808	0.130287	0.0954543
26	27	-0.207433	-0.0124946	-0.00531286
27	27	-0.0610491	-0.0306092	0.0785608
28	27	-0.138266	0.0839271	-0.104736
29	27	-0.155195	-0.107976	-0.0919291
30	27	-0.127762	-0.061523	-0.0852024
31	27	-0.21563	-0.153259	-0.112423
32	27	0.0185346	0.0171979	-0.0781127
33	27	-0.247854	-0.026993	-0.139998
34	27	-0.0329933	0.174982	0.0585337
35	27	0.0155234	0.0341755	-0.0512608
36	27	-0.122544	-0.00715536	-0.102428
37	27	-0.199571	-0.172911	-0.185359
38	27	-0.204446	-0.210511	-0.211033
39	27	-0.0832642	-0.0472551	0.0467033
40	27	-0.222635	-0.172562	0.101126
41	27	-0.0495848	0.108866	0.00434019
42	27	-0.215594	-0.0591694	0.0408388
43	27	-0.154064	-0.053608	-0.0349431
44	27	-0.0606015	0.0674986	0.0243144
45	27	-0.155558	0.0791131	0.0156469
46	27	-0.0438742	0.0612266	-0.0994023
47	27	-0.129661	-0.0551024	-0.13965
48	27	-0.1526	-0.0624198	-0.046018
49	27	-0.203662	-0.125318	-0.067358
50	27	-0.154232	0.0956257	0.00129658
1	28	-0.308203	0.0154811	0.145395
2	28	-0.245364	0.00491893	0.0595661
3	28	-0.216385	0.0513655	0.120163
4	28	-0.360027	0.0181971	0.124862
5	28	-0.236833	0.0133583	0.0761141
6	28	-0.206041	0.155315	0.323486
7	28	-0.260059	-0.0658384	0.0905756
8	28	-0.107388	0.0715191	-0.0608528
9	28	-0.228094	0.0551181	0.14223
10	28	-0.154518	0.174133	0.140185
11	28	-0.274706	-0.0613352	-0.0646879
12	28	-0.117836	0.0941458	0.278599
13	28	-0.101279	0.0529505	-0.012142
14	28	-0.189018	0.0917075	0.0514036
15	28	-0.151607	0.0439431	0.113772
16	28	-0.237141	0.0070227	0.227746
17	28	-0.32329	-0.101768	0.0492192
18	28	-0.204918	0.10025	0.1205
19	28	-0.122068	-0.0555362	-0.00758441
20	28	-0.102657	-0.0745452	-0.0711007
21	28	-0.11158	0.0224534	-0.00302238
22	28	-0.0601573	0.0963639	0.342961
23	28	-0.123112	0.0703165	0.123092
24	28	-0.0940012	0.0469961	0.0675406
25	28	-0.10259	0.0654193	0.0511049
26	28	-0.118176	-0.00785678	0.0448494
27	28	-0.138266	0.0839271	-0.104736
28	28	-0.10661	-0.0417423	0.0398892
29	28	-0.149239	-0.109568	0.095983
30	28	0.0118865	-0.0250947	0.0593477
31	28	-0.0502026	0.0367441	0.0653213
32	28	0.0453571	0.0648588	0.0812319
33	28	0.00644216	-0.0147431	0.0754849
34	28	0.130166	0.0739095	-0.0264856
35	28	0.0509096	0.0252669	0.152623
36	28	0.153046	0.128936	0.0105116
37	28	0.0143712	-0.0583341	0.0742051
38	28	0.0236317	-0.0706131	-0.162319
39	28	-0.0263648	0.00753518	0.0517573
40	28	-0.0999825	-0.0335786	-0.0593727
41	28	-0.0846876	-0.0402432	0.121718
42	28	0.031679	0.00442658	-0.0323109
43	28	-0.0332483	-0.0162509	0.0658035
44	28	-0.033381	-0.0416765	-0.0494162
45	28	-0.0393771	-0.0511386	-0.0361165
46	28	0.045287	-0.00964267	-0.13394
47	28	-0.014032	-0.0351595	0.0713739
48	28	-0.0130922	-0.0355243	0.082486
49	28	-0.0809706	-0.095521	0.14944
50	28	-0.186435	-0.138219	0.0868561
1	29	-0.302595	0.0826161	0.124302
2	29	-0.182845	0.0243617	0.086877
3	29	-0.163538	0.023638	-0.0297873
4	29	-0.188692	-0.087115	-0.0538813
5	29	-0.233232	0.114209	0.228166
6	29	-0.0994739	0.0816287	-0.0485211
7	29	-0.239766	0.0955221	0.205757
8	29	-0.19443	-0.0133492	-0.188637
9	29	-0.14533	0.0472873	0.0470009
10	29	-0.263767	-0.165284	0.0421463
11	29	-0.0909768	0.0733922	0.0855399
12	29	-0.178046	0.0651763	0.129035
13	29	-0.13477	0.117964	0.08657
14	29	-0.0690661	0.207856	0.0452719
15	29	0.0583706	0.124732	-0.00669398
16	29	-0.17427	0.0345374	0.113696
17	29	-0.0177805	0.0316844	-0.0944045
18	29	-0.149221	-0.0389182	0.164017
19	29	-0.0843319	0.0636405	0.0958372
20	29	-0.186828	-0.107014	-0.0969755
21	29	-0.0695164	0.0811767	-0.067773
22	29	-0.0378063	-0.170917	-0.187566
23	29	-0.0774326	-0.0284308	0.0544188
24	29	-0.125721	-0.0233905	0.0963878
25	29	-0.173525	0.11364	0.0804997
26	29	-0.0536245	-0.0333422	-0.155131
27	29	-0.155195	-0.107976	-0.0919291
28	29	-0.149239	-0.109568	0.095983
29	29	-0.168337	-0.108013	-0.0862583
30	29	0.18305	0.211304	0.130012
31	29	0.0795451	0.034988	-0.104362
32	29	0.211112	0.055651	-0.077375
33	29	0.0100329	-0.041523	-0.162023
34	29	-0.137268	-0.108407	0.132703
35	29	-0.184604	-0.403534	0.161448
36	29	0.301146	0.221891	0.000706206
37	29	0.0917324	-0.0279151	-0.151379
38	29	0.0412284	0.0315718	-0.0196043
39	29	0.138862	0.0207056	0.0470255
40	29	0.172979	0.047111	0.135344
41	29	0.0692871	-0.0314821	0.0840347
42	29	0.0176291	-0.0175202	-0.0162114
43	29	0.235983	0.0335859	-0.0371514
44	29	0.0772203	-0.00503992	-0.0359418
45	29	0.17363	0.0495223	-0.028741
46	29	0.0830253	-0.00972986	-0.0181537
47	29	0.00609793	-0.189148	-0.095385
48	29	0.0662307	0.0362559	0.0828602
49	29	-0.0392158	0.0882322	0.0954676
50	29	0.0169229	0.0030375	0.0786488
1	30	-0.230607	0.192392	0.194304
2	30	-0.151213	0.00728586	-0.096148
3	30	-0.134514	0.130993	-0.101103
4	30	-0.152745	0.0926211	-0.00709545
5	30	-0.138245	0.0418775	-0.146542
6	30	-0.0392018	0.00992108	0.0475431
7	30	-0.195485	0.0623911	-0.0083632
8	30	-0.260223	-0.00673033	0.139998
9	30	-0.189792	-0.0684902	-0.0165983
10	30	-0.153292	0.215219	0.0592096
11	30	-0.107147	0.083307	0.0889651
12	30	-0.0299881	0.118459	-0.146222
13	30	-0.133813	0.171777	0.0984942
14	30	-0.220311	0.109666	0.20298
15	30	-0.101649	-0.111107	-0.0635818
16	30	-0.0620915	0.0487843	-0.0920159
17	30	-0.105484	0.088185	-0.0364787
18	30	-0.0146151	-0.121398	-0.219466
19	30	-0.069602	0.0317487	-0.163304
20	30	-0.0902419	-0.0456322	-0.0664648
21	30	-0.156319	0.0444482	-0.0583578
22	30	-0.0660798	-0.171448	-0.0744883
23	30	0.0893639	0.0989986	-0.0648958
24	30	0.0448011	0.0790289	-0.0205416
25	30	-0.071279	0.0763685	0.0474042
26	30	-0.206577	-0.0395602	-0.0904862
27	30	-0.127762	-0.061523	-0.0852024
28	30	0.0118865	-0.0250947	0.0593477
29	30	0.18305	0.211304	0.130012
30	30	-0.0924449	-0.0600168	0.123027
31	30	0.0425225	0.140529	0.0125503
32	30	0.118576	-0.0114854	0.0234722
33	30	-0.127401	-0.137981	-0.0264229
34	30	0.161993	-0.0284822	-0.305183
35	30	0.328382	0.105455	0.0145441
36	30	0.0995	-0.0640092	-0.15026
37	30	0.0304253	-0.0931269	-0.121609
38	30	0.107019	0.00504982	-0.0740308
39	30	0.186636	-0.0273672	-0.0683166
40	30	0.169949	-0.0860809	-0.131509
41	30	0.127205	-0.0894178	-0.131339
42	30	0.209239	0.00183342	-0.0169651
43	30	0.142853	0.00838962	-0.11815
44	30	0.116492	-0.0767735	-0.103408
45	30	0.0227818	-0.109502	-0.178054
46	30	0.226831	0.0656454	-0.0576663
47	30	0.0922878	0.0959007	0.100356
48	30	0.118507	0.0272043	-0.0295255
49	30	0.160598	-0.0243317	-0.130206
50	30	0.139426	0.0252385	-0.0359877
1	31	-0.233974	0.116657	0.0334667
2	31	-0.245473	0.0209936	-0.0732827
3	31	-0.18396	0.327681	0.105685
4	31	-0.299085	0.044572	0.0170255
5	31	-0.239654	0.0835969	-0.0426588
6	31	-0.326999	-0.0244092	-0.0186623
7	31	-0.274294	-0.0286681	0.113241
8	31	-0.185897	0.0166124	-0.0403779
9	31	-0.314729	-0.111646	0.0376082
10	31	-0.277978	-0.0259083	-0.0786288
11	31	-0.171411	0.207072	0.268662
12	31	-0.15611	-0.0467463	0.0432108
13	31	-0.130369	0.0119448	-0.0262103
14	31	-0.0987267	0.140985	0.0626906
15	31	-0.297332	-0.232055	0.00977784
16	31	-0.113266	0.126973	0.0536249
17	31	-0.182758	-0.0905368	-0.0755087
18	31	-0.158259	-0.214535	-0.117581
19	31	-0.202099	0.0383007	-0.100951
20	31	-0.08533	0.148455	-0.105068
21	31	-0.101436	0.123094	0.121939
22	31	0.0769744	-0.0266546	-0.0270161
23	31	-0.0026577	0.0936007	-0.104266
24	31	-0.101286	-0.0715075	-0.110394
25	31	-0.157674	-0.111985	-0.17485
26	31	-0.206265	-0.111376	0.120452
27	31	-0.21563	-0.153259	-0.112423
28	31	-0.0502026	0.0367441	0.0653213
29	31	0.0795451	0.034988	-0.104362
30	31	0.0425225	0.140529	0.0125503
31	31	0.118729	0.0734827	0.0668966
32	31	0.301853	-0.019124	-0.31107
33	31	0.162546	0.14387	-0.0392209
34	31	0.0504341	0.00746482	-0.0489667
35	31	-0.0099184	-0.134516	-0.14746
36	31	0.200242	0.0363693	-0.0963556
37	31	0.02522	-0.19491	-0.0973729
38	31	-0.0249209	-0.107951	0.102541
39	31	0.125711	-0.060933	-0.0281994
40	31	0.243008	0.0198364	0.0563785
41	31	0.080672	-0.0300916	0.0407089
42	31	0.280397	0.0726305	-0.0378675
43	31	0.0369816	-0.0690761	0.0269064
44	31	0.158224	-0.0861268	0.0195516
45	31	0.0178761	-0.179171	-0.0899549
46	31	0.257679	0.0566681	-0.113955
47	31	0.134169	-0.0423056	-0.00875795
48	31	0.225213	-0.0141849	0.0254439
49	31	0.162818	-0.0814102	-0.0355197
50	31	0.191056	0.0235745	0.0994169
1	32	-0.301309	0.162894	0.297841
2	32	-0.216121	0.0734644	-0.198087
3	32	-0.339128	-0.0405321	0.101019
4	32	-0.346895	0.0603325	0.119632
5	32	-0.072795	0.135232	0.0952513
6	32	-0.117471	0.0211117	-0.0525881
7	32	-0.109982	0.121296	0.0127291
8	32	-0.139117	0.122141	0.130035
9	32	-0.178796	0.0673507	-0.0178481
10	32	-0.136776	-0.0419555	-0.266412
11	32	0.094221	0.417487	0.125703
12	32	-0.160781	0.0773151	-0.00778469
13	32	0.0318887	0.139019	0.194347
14	32	0.172538	0.419743	0.587207
15	32	-0.172343	-0.00569719	0.0442822
16	32	-0.00818	-0.0595711	-0.200537
17	32	-0.202886	0.0454052	0.0224333
18	32	0.0327506	0.141702	0.219483
19	32	-0.188153	-0.0687496	0.121071
20	32	0.0360403	-0.00426074	-0.160804
21	32	0.0865426	0.332772	0.202504
22	32	0.0360169	0.0161627	0.181373
23	32	0.103791	0.0208932	0.0198379
24	32	0.0394378	0.0613312	0.190503
25	32	0.118103	0.10497	-0.0224891
26	32	-0.0482012	-0.13382	-0.205082
27	32	0.0185346	0.0171979	-0.0781127
28	32	0.0453571	0.0648588	0.0812319
29	32	0.211112	0.055651	-0.077375
30	32	0.118576	-0.0114854	0.0234722
31	32	0.301853	-0.019124	-0.31107
32	32	0.197917	0.217532	0.548899
33	32	-0.0253564	-0.132691	0.100873
34	32	0.128472	0.0454086	0.421018
35	32	0.155367	-0.34843	-0.377818
36	32	0.457014	0.36787	0.0697859
37	32	0.0697643	-0.115302	0.210998
38	32	0.266678	0.0363172	0.139035
39	32	0.26953	0.133274	0.222245
40	32	0.173163	-0.0564683	0.158164
41	32	0.277997	0.0789019	-0.0759685
42	32	0.313276	0.11303	0.240475
43	32	0.329637	0.104391	-0.125899
44	32	0.291456	-0.139317	0.0133351
45	32	0.134966	0.072513	0.00721423
46	32	0.280919	-0.0622208	0.0583951
47	32	0.118953	0.0348433	0.142782
48	32	0.177763	-0.115626	0.0176937
49	32	0.280824	0.0569651	0.11795
50	32	0.253736	-0.0576893	-0.142594
1	33	-0.329428	0.179493	0.160922
2	33	-0.421002	-0.0254523	-0.0448513
3	33	-0.337247	0.155263	0.163275
4	33	-0.439262	-0.0146091	-0.0372658
5	33	-0.361959	0.0925434	-0.0810149
6	33	-0.29737	0.106824	0.0620572
7	33	-0.348322	-0.0186342	-0.0269946
8	33	-0.198618	0.0960641	-0.170614
9	33	-0.30305	0.122609	0.0401794
10	33	-0.274076	0.0344201	0.0431573
11	33	-0.285666	0.0510153	-0.00936388
12	33	-0.283109	-0.0841376	-0.154423
13	33	-0.0607175	0.167655	0.0565399
14	33	-0.236825	-0.0672232	-0.048554
15	33	-0.231604	-0.00240369	-0.00656864
16	33	-0.264476	0.0921936	0.0600202
17	33	-0.3047	0.0155934	-0.0125897
18	33	-0.199182	-0.0422512	-0.105736
19	33	-0.252401	-0.071839	-0.170222
20	33	-0.261774	0.128973	0.175089
21	33	-0.222323	-0.0308158	-0.0412934
22	33	-0.143157	-0.0703481	0.00545828
23	33	-0.201147	0.0723287	0.21091
24	33	-0.161741	-0.0978427	-0.140935
25	33	-0.144926	0.0551928	-0.0762184
26	33	-0.0828099	-0.235623	-0.425916
27	33	-0.247854	-0.026993	-0.139998
28	33	0.00644216	-0.0147431	0.0754849
29	33	0.0100329	-0.041523	-0.162023
30	33	-0.127401	-0.137981	-0.0264229
31	33	0.162546	0.14387	-0.0392209
32	33	-0.0253564	-0.132691	0.100873
33	33	0.0300968	-0.0470099	-0.156143
34	33	0.0744631	-0.0375704	-0.00248028
35	33	0.166588	-0.127999	-0.145274
36	33	0.087276	-0.0398123	-0.0562214
37	33	-0.0788214	-0.106963	0.0598653
38	33	0.0504002	-0.114874	-0.0742053
39	33	0.0965854	-0.0501033	-0.0458392
40	33	0.136999	0.0277755	-0.04631
41	33	0.046062	-0.0572375	0.0327648
42	33	0.196778	-0.0135771	0.0627639
43	33	0.0506278	-0.144057	-0.101488
44	33	0.225844	0.00537019	0.0412178
45	33	0.142265	-0.0355524	-0.0204085
46	33	0.168169	-0.0671213	0.00390573
47	33	0.170902	-0.00911829	0.0190419
48	33	0.222427	-0.126845	-0.0226857
49	33	0.172684	-0.295991	-0.121483
50	33	0.273755	-0.0161502	-0.0469602
1	34	-0.372326	0.0937199	-0.0155944
2	34	-0.381374	0.081068	-0.00220257
3	34	-0.327232	0.0849437	0.0484058
4	34	-0.478047	-0.155408	0.0772741
5	34	-0.325305	-0.0368458	0.0241652
6	34	-0.154621	0.043146	-0.0032596
7	34	-0.271535	-0.0302299	0.0406171
8	34	-0.251361	0.0143453	0.00286489
9	34	-0.144334	-0.0411462	-0.126206
10	34	-0.313392	0.0544237	0.0484407
11	34	-0.245405	-0.0383329	-0.0849109
12	34	-0.260028	0.0108168	0.00561865
13	34	-0.288827	0.0398051	0.00563965
14	34	-0.326724	-0.00806032	0.0625591
15	34	-0.270897	-0.260744	0.0146564
16	34	-0.191577	0.0759005	-0.0258117
17	34	-0.213767	0.112206	0.0260239
18	34	-0.28201	-0.190578	-0.110786
19	34	-0.252582	-0.252844	-0.302274
20	34	-0.297349	-0.0682206	-0.017905
21	34	-0.0905562	0.111035	0.14656
22	34	-0.116802	0.098765	0.210047
23	34	-0.114742	0.0516551	-0.065513
24	34	-0.112962	-0.0931996	0.0285273
25	34	-0.115282	-0.0186779	-0.0238691
26	34	-0.261118	-0.129015	0.0973625
27	34	-0.0329933	0.174982	0.0585337
28	34	0.130166	0.0739095	-0.0264856
29	34	-0.137268	-0.108407	0.132703
30	34	0.161993	-0.0284822	-0.305183
31	34	0.0504341	0.00746482	-0.0489667
32	34	0.128472	0.0454086	0.421018
33	34	0.0744631	-0.0375704	-0.00248028
34	34	0.0984496	-0.145111	-0.0067072
35	34	-0.0332538	-0.145782	0.109829
36	34	0.0163009	-0.267024	-0.249826
37	34	0.131775	-0.114924	-0.0347879
38	34	0.0271053	-0.152452	-0.00125455
39	34	0.153933	-0.105521	0.01319
40	34	0.267474	-0.0566074	-0.0656171
41	34	0.108472	-0.0658962	0.0597618
42	34	0.19724	-0.0658314	-0.0802065
43	34	0.185877	-0.094507	-0.124753
44	34	0.211432	-0.0905313	-0.00486845
45	34	0.148208	-0.0778871	-0.0103224
46	34	0.207636	-0.110067	-0.121869
47	34	0.111986	-0.211006	0.0115978
48	34	0.243466	-0.120325	-0.0932622
49	34	0.173922	-0.133045	-0.0786413
50	34	0.139115	-0.166215	0.0502307
1	35	-0.300173	0.351183	0.395903
2	35	-0.319692	0.00893407	0.21952
3	35	-0.423105	0.0320626	0.212711
4	35	-0.325345	-0.175322	0.0194446
5	35	-0.0678725	0.311474	0.173279
6	35	-0.103572	0.4348	0.24658
7	35	-0.368788	0.165415	0.398092
8	35	-0.0698974	0.434665	-0.0829719
9	35	-0.32028	-0.0801835	0.0580873
10	35	-0.217887	0.0922996	0.310383
11	35	-0.307545	-0.0818549	0.0851683
12	35	-0.242384	-0.133965	0.0755983
13	35	0.0802841	0.479951	0.175512
14	35	0.0488596	0.34109	-0.0405405
15	35	0.0874462	0.136056	0.240587
16	35	-0.0175999	0.0923849	-0.0995702
17	35	-0.118413	0.0116339	-0.173521
18	35	-0.0441674	0.088445	0.192723
19	35	-0.108926	0.0203921	-0.0625443
20	35	-0.220679	-0.258605	-0.147237
21	35	-0.154154	-0.12903	-0.124359
22	35	-0.0514722	0.102657	0.0504416
23	35	0.108673	0.212549	0.0839648
24	35	0.0835187	-0.222636	-0.143591
25	35	-0.0594851	-0.201836	-0.243243
26	35	-0.159764	-0.0994055	0.055792
27	35	0.0155234	0.0341755	-0.0512608
28	35	0.0509096	0.0252669	0.152623
29	35	-0.184604	-0.403534	0.161448
30	35	0.328382	0.105455	0.0145441
31	35	-0.0099184	-0.134516	-0.14746
32	35	0.155367	-0.34843	-0.377818
33	35	0.166588	-0.127999	-0.145274
34	35	-0.0332538	-0.145782	0.109829
35	35	0.254239	-0.0450544	0.0958966
36	35	0.252751	-0.338745	0.0547926
37	35	0.271558	0.086235	0.209369
38	35	0.425879	0.106751	0.072766
39	35	0.34593	-0.105491	0.0160184
40	35	0.242877	-0.288252	-0.248096
41	35	0.371811	-0.0265038	-0.0344646
42	35	0.294418	-0.0171427	-0.077776
43	35	0.503541	0.110384	0.204685
44	35	0.329269	-0.214659	0.0208259
45	35	0.361637	0.131353	-0.0332432
46	35	0.54119	-0.0242398	-0.121204
47	35	0.294254	-0.114696	-0.0218641
48	35	0.436169	-0.119122	-0.118418
49	35	0.47235	-0.0775421	-0.260231
50	35	0.455253	0.0459228	-0.144432
1	36	-0.369554	0.0757955	0.00523152
2	36	-0.472732	-0.0447606	0.0290502
3	36	-0.280027	0.182734	0.116677
4	36	-0.248665	0.142171	0.27237
5	36	-0.369074	0.0490153	0.127536
6	36	-0.200844	0.235443	0.108292
7	36	-0.227486	0.0934956	0.0296303
8	36	-0.229755	-0.119819	-0.132711
9	36	-0.181291	-0.0647324	-0.152261
10	36	-0.341565	-0.0383029	-0.118207
11	36	-0.211711	0.16709	0.0844129
12	36	-0.333668	-0.119943	-0.0780701
13	36	-0.19402	0.153331	0.243907
14	36	-0.185793	-0.149586	-0.00470178
15	36	-0.271863	-0.0992801	-0.0655142
16	36	-0.142965	0.105366	0.0282543
17	36	-0.366514	-0.426773	-0.197398
18	36	-0.0321919	0.138797	0.100883
19	36	-0.145722	0.113615	-0.0164438
20	36	-0.274583	-0.175955	-0.105251
21	36	-0.0955953	0.139337	-0.0279245
22	36	-0.0233387	0.217805	0.0166294
23	36	-0.0191486	0.0150908	0.0524531
24	36	0.0273743	0.0228672	-0.210512
25	36	-0.110309	-0.102494	-0.185778
26	36	-0.116925	-0.0987232	-0.3409
27	36	-0.122544	-0.00715536	-0.102428
28	36	0.153046	0.128936	0.0105116
29	36	0.301146	0.221891	0.000706206
30	36	0.0995	-0.0640092	-0.15026
31	36	0.200242	0.0363693	-0.0963556
32	36	0.457014	0.36787	0.0697859
33	36	0.087276	-0.0398123	-0.0562214
34	36	0.0163009	-0.267024	-0.249826
35	36	0.252751	-0.338745	0.0547926
36	36	0.23747	-0.0657973	-0.0275316
37	36	0.160282	-0.13379	0.0666439
38	36	0.273527	-0.0596682	-0.0520234
39	36	0.272132	-0.00500305	-0.038224
40	36	0.284591	0.0349087	0.191284
41	36	0.194293	-0.0892296	-0.0740606
42	36	0.354347	-0.0893741	-0.0881969
43	36	0.361972	-0.0318058	-0.0532905
44	36	0.388781	0.0361388	0.135218
45	36	0.359869	0.0218402	0.0503553
46	36	0.406363	0.0854825	0.0351873
47	36	0.337748	0.0612552	0.134549
48	36	0.494857	-0.0148922	-0.0266838
49	36	0.303074	-0.157301	0.00106996
50	36	0.356947	-0.0952664	-0.119696
1	37	-0.413354	0.106288	-0.00175397
2	37	-0.387177	0.0517243	0.00616555
3	37	-0.424919	0.0469412	0.113154
4	37	-0.575448	-0.0737864	0.0285522
5	37	-0.432734	-0.00373111	-0.0196416
6	37	-0.382304	-0.0398183	0.0173465
7	37	-0.418072	0.0269465	-0.0353791
8	37	-0.365698	0.00774516	0.0196057
9	37	-0.392585	-0.00795437	0.0353904
10	37	-0.386721	-0.065461	-0.120972
11	37	-0.441026	-0.0392445	0.0687678
12	37	-0.328447	0.0541422	0.0404926
13	37	-0.258964	0.0492846	0.0794373
14	37	-0.177268	0.163248	0.158875
15	37	-0.303256	0.0470952	0.0454174
16	37	-0.381052	-0.0235658	-0.00629123
17	37	-0.293717	0.0345183	0.184471
18	37	-0.358561	-0.235622	-0.0229231
19	37	-0.359727	-0.142855	-0.0521181
20	37	-0.279421	0.00953847	0.0548018
21	37	-0.139607	0.119118	0.0400732
22	37	-0.140885	-0.0311538	-0.117954
23	37	-0.116017	0.00148002	0.0302455
24	37	-0.0629547	-0.0467815	-0.04762
25	37	-0.254578	-0.137825	-0.0888811
26	37	-0.230509	-0.406611	-0.0893956
27	37	-0.199571	-0.172911	-0.185359
28	37	0.0143712	-0.0583341	0.0742051
29	37	0.0917324	-0.0279151	-0.151379
30	37	0.0304253	-0.0931269	-0.121609
31	37	0.02522	-0.19491	-0.0973729
32	37	0.0697643	-0.115302	0.210998
33	37	-0.0788214	-0.106963	0.0598653
34	37	0.131775	-0.114924	-0.0347879
35	37	0.271558	0.086235	0.209369
36	37	0.160282	-0.13379	0.0666439
37	37	0.127323	-0.136699	-0.00348458
38	37	0.148272	-0.150667	0.028867
39	37	0.242876	-0.157062	-0.0495409
40	37	0.31948	-0.15999	0.0348051
41	37	0.230144	-0.225815	0.0428334
42	37	0.285747	-0.0797636	-0.026484
43	37	0.30791	0.000472885	-0.00414362
44	37	0.435602	0.0190961	0.0157142
45	37	0.325705	-0.0836587	-0.0290447
46	37	0.421779	-0.0955848	-0.0551291
47	37	0.337455	-0.149867	-0.03594
48	37	0.506979	0.0072087	0.0103923
49	37	0.422389	-0.164823	0.0750001
50	37	0.515345	-0.150967	0.00164282
1	38	-0.458502	0.178959	0.203883
2	38	-0.46934	0.0961961	0.208287
3	38	-0.418264	0.0585467	0.0601038
4	38	-0.315232	-7.87e-05	-0.122
5	38	-0.386795	0.00907891	-0.120382
6	38	-0.385892	0.251733	0.283496
7	38	-0.442722	0.0294522	0.150197
8	38	-0.282865	0.231854	0.00506608
9	38	-0.355055	0.0386623	0.0153581
10	38	-0.334388	0.0560458	-0.0242765
11	38	-0.245833	0.0680603	0.0280052
12	38	-0.243335	-0.0588635	-0.0435587
13	38	-0.205507	0.208949	0.123788
14	38	-0.2448	-0.0956147	-0.0442913
15	38	-0.237382	0.064501	0.0015711
16	38	-0.313743	-0.0346019	-0.00304323
17	38	-0.287052	-0.00152988	-0.0853596
18	38	-0.131954	0.207631	0.070981
19	38	-0.227922	0.0118701	0.00516477
20	38	-0.317132	-0.105989	-0.0410484
21	38	-0.121371	0.0327598	-0.0782435
22	38	-0.152701	-0.188347	-0.163624
23	38	-0.117239	0.0843256	-0.0466886
24	38	-0.0961099	0.0413329	0.110337
25	38	-0.101926	-0.0525072	-0.103134
26	38	-0.108248	-0.116074	0.140704
27	38	-0.204446	-0.210511	-0.211033
28	38	0.0236317	-0.0706131	-0.162319
29	38	0.0412284	0.0315718	-0.0196043
30	38	0.107019	0.00504982	-0.0740308
31	38	-0.0249209	-0.107951	0.102541
32	38	0.266678	0.0363172	0.139035
33	38	0.0504002	-0.114874	-0.0742053
34	38	0.0271053	-0.152452	-0.00125455
35	38	0.425879	0.106751	0.072766
36	38	0.273527	-0.0596682	-0.0520234
37	38	0.148272	-0.150667	0.028867
38	38	0.173906	-0.0411788	0.0574013
39	38	0.269427	-0.101004	0.0266649
40	38	0.39797	-0.106492	-0.0146222
41	38	0.265036	-0.157482	-0.142136
42	38	0.389194	-0.0951305	0.00543389
43	38	0.282766	-0.0449641	-0.0428182
44	38	0.335088	-0.103657	0.0144088
45	38	0.356071	-0.0665602	-0.100527
46	38	0.396018	-0.137546	-0.0457583
47	38	0.494723	-0.124457	0.0197725
48	38	0.558746	-0.0114638	0.0471377
49	38	0.47984	-0.108487	0.0351412
50	38	0.5074	-0.00124773	0.153364
1	39	-0.399623	0.195771	0.150936
2	39	-0.437444	0.161915	0.110183
3	39	-0.426538	0.214759	0.157021
4	39	-0.400275	0.208485	0.187389
5	39	-0.35413	0.135538	0.0517556
6	39	-0.43382	0.0146464	-0.023892
7	39	-0.395608	-0.0486353	0.0181333
8	39	-0.336277	0.0439196	-0.00791904
9	39	-0.305943	0.0752709	0.0934955
10	39	-0.416149	-0.00684327	-0.165791
11	39	-0.318049	0.0706139	0.0104773
12	39	-0.187737	0.0866706	-0.147617
13	39	-0.306529	0.0184319	0.202474
14	39	-0.219966	-0.060651	0.00862912
15	39	-0.22843	0.0812051	0.105856
16	39	-0.298064	0.015791	0.0152889
17	39	-0.130383	0.0787551	0.0644391
18	39	-0.117377	0.263098	0.248742
19	39	-0.207518	0.104951	0.157224
20	39	-0.108916	0.154629	0.116815
21	39	-0.165426	-0.0014845	-0.00209957
22	39	-0.0199572	0.0232938	-0.0376342
23	39	0.0104563	0.0271661	-0.0559687
24	39	-0.0283899	0.143758	-0.0222611
25	39	-0.254842	0.0169642	-0.174611
26	39	-0.166282	-0.0484967	0.159437
27	39	-0.0832642	-0.0472551	0.0467033
28	39	-0.0263648	0.00753518	0.0517573
29	39	0.138862	0.0207056	0.0470255
30	39	0.186636	-0.0273672	-0.0683166
31	39	0.125711	-0.060933	-0.0281994
32	39	0.26953	0.133274	0.222245
33	39	0.0965854	-0.0501033	-0.0458392
34	39	0.153933	-0.105521	0.01319
35	39	0.34593	-0.105491	0.0160184
36	39	0.272132	-0.00500305	-0.038224
37	39	0.242876	-0.157062	-0.0495409
38	39	0.269427	-0.101004	0.0266649
39	39	0.379541	0.0724251	0.0825952
40	39	0.493167	-0.0828545	0.0220517
41	39	0.439247	0.0375091	0.149914
42	39	0.457829	-0.144284	0.00887108
43	39	0.476648	0.048905	0.129791
44	39	0.516006	-0.00998872	0.0442612
45	39	0.427949	0.0104313	0.123762
46	39	0.54309	-0.0116832	0.130872
47	39	0.485787	-0.0760055	0.0693542
48	39	0.552509	0.0104092	0.0953235
49	39	0.579337	-0.17103	0.0346135
50	39	0.649085	0.0436017	0.178323
1	40	-0.532691	0.140567	0.36247
2	40	-0.44873	0.0997367	0.104368
3	40	-0.366158	0.143712	0.0679634
4	40	-0.566468	-0.0553993	0.0146628
5	40	-0.426302	-0.12844	-0.0593526
6	40	-0.336654	0.0213345	-0.0205236
7	40	-0.439608	-0.0778407	0.087506
8	40	-0.393754	-0.142057	-0.121272
9	40	-0.339073	-0.0290126	-0.0867009
10	40	-0.384545	-0.094732	-0.0877272
11	40	-0.387986	-0.128204	0.0888519
12	40	-0.227418	0.0703613	0.0732093
13	40	-0.175769	-0.0392436	0.102265
14	40	-0.0340003	0.3243	0.170586
15	40	-0.265845	-0.0204209	-0.0934804
16	40	-0.359064	-0.100756	-0.0340301
17	40	-0.250697	-0.129824	-0.0849284
18	40	-0.322125	-0.0542761	0.176452
19	40	-0.15053	-0.0163842	0.1093
20	40	-0.300923	-0.296572	-0.0526921
21	40	-0.309969	-0.123052	-0.0984136
22	40	-0.0830127	-0.127033	-0.0792714
23	40	-0.00906466	-0.0306307	-0.0632095
24	40	-0.145673	-0.116211	0.0388101
25	40	-0.17923	0.0648803	0.122703
26	40	-0.192905	-0.0596781	0.0418646
27	40	-0.222635	-0.172562	0.101126
28	40	-0.0999825	-0.0335786	-0.0593727
29	40	0.172979	0.047111	0.135344
30	40	0.169949	-0.0860809	-0.131509
31	40	0.243008	0.0198364	0.0563785
32	40	0.173163	-0.0564683	0.158164
33	40	0.136999	0.0277755	-0.04631
34	40	0.267474	-0.0566074	-0.0656171
35	40	0.242877	-0.288252	-0.248096
36	40	0.284591	0.0349087	0.191284
37	40	0.31948	-0.15999	0.0348051
38	40	0.39797	-0.106492	-0.0146222
39	40	0.493167	-0.0828545	0.0220517
40	40	0.556768	-0.138411	-0.0462857
41	40	0.451433	-0.12593	-0.0192371
42	40	0.526232	-0.174744	-0.105991
43	40	0.429531	-0.0575248	0.12929
44	40	0.571536	-0.215032	-0.0679868
45	40	0.457479	-0.116592	0.0241005
46	40	0.692508	-0.11938	-0.0726914
47	40	0.633894	0.0989938	0.101414
48	40	0.655022	-0.148942	-0.0213412
[truncated: 502 more rows]

## Sheet: ED_Figure4o
## Scaling of contact probability in control and HP1 KD conditions for S2 cells
Control			HP1 KD rnai 1			HP1 KD rnai 2
Distance (bps)	Hi-C counts		Distance (bps)	Hi-C counts		Distance (bps)	Hi-C counts
10592.5	670.874		10592.5	678.116		10592.5	679.911
21134.9	228.162		21134.9	219.75		21134.9	222.6
29853.8	134.978		29853.8	127.915		29853.8	130.361
42169.7	94.3199		42169.7	88.4355		42169.7	90.5393
47315.1	71.9539		47315.1	67.4024		47315.1	68.9321
59566.2	57.449		59566.2	54.3648		59566.2	54.5138
66834.4	46.9946		66834.4	44.387		66834.4	44.6667
84139.5	39.981		84139.5	37.3184		84139.5	36.945
94406.1	34.2813		94406.1	32.0281		94406.1	31.6832
105925	27.8963		105925	26.1635		105925	25.6527
118850	23.1556		118850	21.6327		118850	20.935
133352	19.3008		133352	17.9152		133352	17.2404
149624	16.2933		149624	15.1389		149624	14.4
167880	14.1359		167880	13.1877		167880	12.43
188365	11.6763		188365	10.8288		188365	10.1171
211349	9.57685		211349	8.76676		211349	8.21328
237137	7.67231		237137	7.05388		237137	6.53639
266073	6.20512		266073	5.69751		266073	5.26536
298538	5.19559		298538	4.7743		298538	4.38107
334965	4.24058		334965	3.89622		334965	3.59323
375837	3.51448		375837	3.20326		375837	2.93573
421697	2.91043		421697	2.68285		421697	2.47201
473151	2.38963		473151	2.1808		473151	1.98754
530884	1.99404		530884	1.80285		530884	1.66805
595662	1.68494		595662	1.55119		595662	1.41839
668344	1.44458		668344	1.32285		668344	1.20666
749894	1.28922		749894	1.15405		749894	1.06117
841395	1.07309		841395	1.00425		841395	0.910852
944061	0.950856		944061	0.882585		944061	0.800653
1060000	0.882522		1060000	0.761762		1060000	0.697547
1190000	0.743183		1190000	0.693962		1190000	0.623253
1330000	0.676829		1330000	0.613827		1330000	0.58219
1500000	0.601587		1500000	0.569338		1500000	0.510871
1680000	0.562297		1680000	0.532136		1680000	0.463832
1880000	0.521856		1880000	0.461411		1880000	0.429042
2110000	0.470258		2110000	0.427275		2110000	0.393121
2370000	0.433731		2370000	0.379793		2370000	0.354167
2660000	0.382784		2660000	0.356338		2660000	0.321706
2990000	0.363698		2990000	0.329723		2990000	0.30086
3350000	0.352477		3350000	0.311103		3350000	0.293221
3760000	0.303357		3760000	0.277577		3760000	0.256165
4220000	0.276497		4220000	0.252471		4220000	0.230058
4730000	0.251798		4730000	0.234415		4730000	0.213259
5310000	0.227804		5310000	0.205704		5310000	0.190771
5960000	0.205256		5960000	0.191881		5960000	0.174796
6680000	0.186884		6680000	0.173448		6680000	0.159889
7500000	0.168137		7500000	0.153213		7500000	0.14238
