# Supplementary material for: HP1 drives de novo 3D genome reorganization in early Drosophila embryos
Source: Nature. 2021 Apr 14;593(7858):289–93. doi: 10.1038/s41586-021-03460-z (PMC8116211; doi:10.1038/s41586-021-03460-z)
Supplement: Supplementary file 18 — Source Data Extended Data Fig. 5 [file 41586_2021_3460_MOESM18_ESM.xlsx]

## Sheet: ED_Figure5b
## Boxplot showing the reduction of HP1-ChIP-seq-signal over the control embryos at zygotic genome activation at all HP1-peaks in HP1-KD and K9M embryos
diffscore	peaks	type
-0.87883	arm	HP1KD
-1.6751	arm	HP1KD
-1.53808	arm	HP1KD
-1.84501	arm	HP1KD
-1.81931	arm	HP1KD
-1.55012	arm	HP1KD
-0.997114	arm	HP1KD
-1.68553	arm	HP1KD
-1.87786	arm	HP1KD
-1.96263	arm	HP1KD
-2.02085	arm	HP1KD
-1.97642	arm	HP1KD
-1.78203	arm	HP1KD
-1.55379	arm	HP1KD
-1.52131	arm	HP1KD
-1.60678	arm	HP1KD
-1.50743	arm	HP1KD
-1.20193	arm	HP1KD
-1.03984	arm	HP1KD
-1.1886	arm	HP1KD
-1.26545	arm	HP1KD
-1.11116	arm	HP1KD
-1.20142	arm	HP1KD
-1.59202	arm	HP1KD
-2.03608	arm	HP1KD
-2.07089	arm	HP1KD
-1.93003	arm	HP1KD
-1.6901	arm	HP1KD
-1.21486	arm	HP1KD
-0.849191	arm	HP1KD
-0.744024	arm	HP1KD
-1.01673	arm	HP1KD
-1.52517	arm	HP1KD
-1.94643	arm	HP1KD
-2.00907	arm	HP1KD
-2.09854	arm	HP1KD
-1.90541	arm	HP1KD
-1.88282	arm	HP1KD
-1.74828	arm	HP1KD
-1.72036	arm	HP1KD
-1.75218	arm	HP1KD
-1.57453	arm	HP1KD
-1.37967	arm	HP1KD
-1.50228	arm	HP1KD
-1.49853	arm	HP1KD
-1.53708	arm	HP1KD
-1.48853	arm	HP1KD
-1.54385	arm	HP1KD
-1.80811	arm	HP1KD
-1.76374	arm	HP1KD
-1.89199	arm	HP1KD
-1.87017	arm	HP1KD
-1.90775	arm	HP1KD
-1.59221	arm	HP1KD
-1.5655	arm	HP1KD
-1.52585	arm	HP1KD
-1.20833	arm	HP1KD
-1.10898	arm	HP1KD
-1.12073	arm	HP1KD
-1.29144	arm	HP1KD
-1.37465	arm	HP1KD
-1.44789	arm	HP1KD
-1.34063	arm	HP1KD
-1.25496	arm	HP1KD
-1.17634	arm	HP1KD
-1.21673	arm	HP1KD
-1.2708	arm	HP1KD
-1.44837	arm	HP1KD
-1.44093	arm	HP1KD
-1.46447	arm	HP1KD
-1.37919	arm	HP1KD
-1.3233	arm	HP1KD
-1.4277	arm	HP1KD
-1.45433	arm	HP1KD
-1.48922	arm	HP1KD
-1.44701	arm	HP1KD
-1.48743	arm	HP1KD
-1.33592	arm	HP1KD
-1.2456	arm	HP1KD
-1.30406	arm	HP1KD
-1.39046	arm	HP1KD
-1.52704	arm	HP1KD
-1.43922	arm	HP1KD
-1.58086	arm	HP1KD
-1.61546	arm	HP1KD
-1.61137	arm	HP1KD
-1.43236	arm	HP1KD
-1.2165	arm	HP1KD
-1.15396	arm	HP1KD
-0.86842	arm	HP1KD
-1.00626	arm	HP1KD
-0.953758	arm	HP1KD
-0.999005	arm	HP1KD
-1.0385	arm	HP1KD
-1.13416	arm	HP1KD
-1.68318	arm	HP1KD
-1.48099	arm	HP1KD
-1.29259	arm	HP1KD
-1.61149	arm	HP1KD
-1.54937	arm	HP1KD
-1.46867	arm	HP1KD
-1.37674	arm	HP1KD
-1.49025	arm	HP1KD
-1.64457	arm	HP1KD
-1.67587	arm	HP1KD
-1.88464	arm	HP1KD
-1.33999	arm	HP1KD
-1.22341	arm	HP1KD
-1.27145	arm	HP1KD
-1.45062	arm	HP1KD
-1.73102	arm	HP1KD
-1.6498	arm	HP1KD
-1.65886	arm	HP1KD
-1.48312	arm	HP1KD
-1.41612	arm	HP1KD
-1.40508	arm	HP1KD
-1.45562	arm	HP1KD
-1.52555	arm	HP1KD
-1.61651	arm	HP1KD
-1.75591	arm	HP1KD
-1.76558	arm	HP1KD
-1.71727	arm	HP1KD
-1.58833	arm	HP1KD
-1.51459	arm	HP1KD
-1.53649	arm	HP1KD
-1.60959	arm	HP1KD
-1.69618	arm	HP1KD
-1.61873	arm	HP1KD
-1.55201	arm	HP1KD
-1.40782	arm	HP1KD
-1.39081	arm	HP1KD
-1.49928	arm	HP1KD
-1.1911	arm	HP1KD
-1.00385	arm	HP1KD
-0.799558	arm	HP1KD
-1.4162	arm	HP1KD
-1.42832	arm	HP1KD
-1.4619	arm	HP1KD
-1.3154	arm	HP1KD
-1.36977	arm	HP1KD
-1.56498	arm	HP1KD
-1.69002	arm	HP1KD
-1.76774	arm	HP1KD
-1.67053	arm	HP1KD
-1.48817	arm	HP1KD
-1.53554	arm	HP1KD
-1.63683	arm	HP1KD
-1.7581	arm	HP1KD
-1.52019	arm	HP1KD
-1.37982	arm	HP1KD
-0.890652	arm	HP1KD
-1.05147	arm	HP1KD
-1.37522	arm	HP1KD
-1.63881	arm	HP1KD
-2.10122	arm	HP1KD
-1.42191	arm	HP1KD
-1.50391	arm	HP1KD
-1.68335	arm	HP1KD
-1.79873	arm	HP1KD
-1.75014	arm	HP1KD
-1.43916	arm	HP1KD
-1.2729	arm	HP1KD
-1.26678	arm	HP1KD
-1.2854	arm	HP1KD
-0.920385	arm	HP1KD
-1.55007	arm	HP1KD
-1.73052	arm	HP1KD
-2.0008	arm	HP1KD
-1.70757	arm	HP1KD
-1.50849	arm	HP1KD
-1.55016	arm	HP1KD
-1.34335	arm	HP1KD
-1.15842	arm	HP1KD
-1.19712	arm	HP1KD
-1.29081	arm	HP1KD
-1.54396	arm	HP1KD
-1.51416	arm	HP1KD
-1.473	arm	HP1KD
-1.3132	arm	HP1KD
-1.4619	arm	HP1KD
-1.4954	arm	HP1KD
-1.54959	arm	HP1KD
-1.91074	arm	HP1KD
-1.86687	arm	HP1KD
-1.87727	arm	HP1KD
-1.64224	arm	HP1KD
-1.88217	arm	HP1KD
-1.75516	arm	HP1KD
-1.72235	arm	HP1KD
-1.76863	arm	HP1KD
-1.89964	arm	HP1KD
-1.94482	arm	HP1KD
-1.89692	arm	HP1KD
-1.58365	arm	HP1KD
-1.49982	arm	HP1KD
-1.32264	arm	HP1KD
-1.38962	arm	HP1KD
-1.45543	arm	HP1KD
-1.62483	arm	HP1KD
-1.64987	arm	HP1KD
-1.43546	arm	HP1KD
-1.4707	arm	HP1KD
-1.45473	arm	HP1KD
-1.63519	arm	HP1KD
-1.67281	arm	HP1KD
-1.68628	arm	HP1KD
-1.65344	arm	HP1KD
-1.57768	arm	HP1KD
-1.67046	arm	HP1KD
-1.69239	arm	HP1KD
-1.53892	arm	HP1KD
-1.47058	arm	HP1KD
-1.54482	arm	HP1KD
-1.85151	arm	HP1KD
-1.72598	arm	HP1KD
-1.47556	arm	HP1KD
-1.49217	arm	HP1KD
-1.55036	arm	HP1KD
-1.76846	arm	HP1KD
-1.82286	arm	HP1KD
-1.55211	arm	HP1KD
-1.71428	arm	HP1KD
-1.69835	arm	HP1KD
-1.72064	arm	HP1KD
-1.86954	arm	HP1KD
-1.87983	arm	HP1KD
-1.96393	arm	HP1KD
-1.70066	arm	HP1KD
-1.80462	arm	HP1KD
-1.6007	arm	HP1KD
-1.69389	arm	HP1KD
-1.46252	arm	HP1KD
-1.48519	arm	HP1KD
-1.39312	arm	HP1KD
-1.4499	arm	HP1KD
-1.55501	arm	HP1KD
-1.61907	arm	HP1KD
-1.82132	arm	HP1KD
-1.8424	arm	HP1KD
-1.65235	arm	HP1KD
-1.35316	arm	HP1KD
-1.18799	arm	HP1KD
-1.1437	arm	HP1KD
-1.29819	arm	HP1KD
-1.49399	arm	HP1KD
-1.71587	arm	HP1KD
-1.45627	arm	HP1KD
-1.292	arm	HP1KD
-1.27037	arm	HP1KD
-1.39195	arm	HP1KD
-1.38237	arm	HP1KD
-1.28363	arm	HP1KD
-1.39944	arm	HP1KD
-1.37038	arm	HP1KD
-1.44257	arm	HP1KD
-1.41772	arm	HP1KD
-1.40122	arm	HP1KD
-1.32462	arm	HP1KD
-1.16484	arm	HP1KD
-1.1212	arm	HP1KD
-1.47517	arm	HP1KD
-1.45209	arm	HP1KD
-1.42366	arm	HP1KD
-1.42932	arm	HP1KD
-1.53002	arm	HP1KD
-1.61659	arm	HP1KD
-1.52218	arm	HP1KD
-1.51457	arm	HP1KD
-1.36245	arm	HP1KD
-1.3887	arm	HP1KD
-1.44073	arm	HP1KD
-1.47812	arm	HP1KD
-1.41246	arm	HP1KD
-1.20518	arm	HP1KD
-1.02903	arm	HP1KD
-1.75889	arm	HP1KD
-1.81134	arm	HP1KD
-1.76244	arm	HP1KD
-1.65993	arm	HP1KD
-1.37332	arm	HP1KD
-1.11098	arm	HP1KD
-0.774997	arm	HP1KD
-0.425129	arm	HP1KD
-0.523476	arm	HP1KD
-0.73484	arm	HP1KD
-1.54032	arm	HP1KD
-1.40132	arm	HP1KD
-1.50678	arm	HP1KD
-1.66479	arm	HP1KD
-1.58897	arm	HP1KD
-1.67352	arm	HP1KD
-1.61253	arm	HP1KD
-1.39686	arm	HP1KD
-0.731527	arm	HP1KD
-0.773205	arm	HP1KD
-0.826729	arm	HP1KD
-0.925171	arm	HP1KD
-0.961696	arm	HP1KD
-0.885224	arm	HP1KD
-1.57005	arm	HP1KD
-1.51855	arm	HP1KD
-1.27131	arm	HP1KD
-1.22914	arm	HP1KD
-1.48485	arm	HP1KD
-1.4951	arm	HP1KD
-1.29458	arm	HP1KD
-1.3231	arm	HP1KD
-0.963167	arm	HP1KD
-1.23007	arm	HP1KD
-1.32545	arm	HP1KD
-1.41747	arm	HP1KD
-1.48767	arm	HP1KD
-1.46436	arm	HP1KD
-1.42668	arm	HP1KD
-1.32236	arm	HP1KD
-1.27566	arm	HP1KD
-1.26566	arm	HP1KD
-1.32027	arm	HP1KD
-1.40562	arm	HP1KD
-1.40378	arm	HP1KD
-1.23236	arm	HP1KD
-1.08708	arm	HP1KD
-1.22752	arm	HP1KD
-1.42373	arm	HP1KD
-1.50794	arm	HP1KD
-1.42312	arm	HP1KD
-1.39636	arm	HP1KD
-1.36112	arm	HP1KD
-1.33182	arm	HP1KD
-1.27168	arm	HP1KD
-1.2826	arm	HP1KD
-1.14147	arm	HP1KD
-0.899479	arm	HP1KD
-1.2527	arm	HP1KD
-1.63192	arm	HP1KD
-1.86392	arm	HP1KD
-1.95412	arm	HP1KD
-1.66051	arm	HP1KD
-1.44211	arm	HP1KD
-1.3504	arm	HP1KD
-1.3111	arm	HP1KD
-1.73707	arm	HP1KD
-1.71462	arm	HP1KD
-1.52998	arm	HP1KD
-1.59081	arm	HP1KD
-1.77803	arm	HP1KD
-1.7555	arm	HP1KD
-1.51359	arm	HP1KD
-1.45169	arm	HP1KD
-1.49495	arm	HP1KD
-1.67912	arm	HP1KD
-1.61359	arm	HP1KD
-1.66384	arm	HP1KD
-1.57762	arm	HP1KD
-1.59853	arm	HP1KD
-1.09591	arm	HP1KD
-1.37629	arm	HP1KD
-1.57361	arm	HP1KD
-1.56168	arm	HP1KD
-1.56104	arm	HP1KD
-1.56149	arm	HP1KD
-1.6816	arm	HP1KD
-1.80643	arm	HP1KD
-1.80923	arm	HP1KD
-1.58127	arm	HP1KD
-1.4132	arm	HP1KD
-1.41787	arm	HP1KD
-1.30429	arm	HP1KD
-1.13059	arm	HP1KD
-2.14751	arm	HP1KD
-2.19121	arm	HP1KD
-1.84413	arm	HP1KD
-1.66641	arm	HP1KD
-1.58185	arm	HP1KD
-1.64211	arm	HP1KD
-1.81658	arm	HP1KD
-1.88893	arm	HP1KD
-1.71752	arm	HP1KD
-1.69428	arm	HP1KD
-1.92842	arm	HP1KD
-1.92028	arm	HP1KD
-1.82366	arm	HP1KD
-1.66629	arm	HP1KD
-1.66344	arm	HP1KD
-1.58457	arm	HP1KD
-1.47905	arm	HP1KD
-1.44773	arm	HP1KD
-1.67399	arm	HP1KD
-1.76578	arm	HP1KD
-1.49373	arm	HP1KD
-1.59854	arm	HP1KD
-1.6312	arm	HP1KD
-1.51124	arm	HP1KD
-1.45085	arm	HP1KD
-1.47794	arm	HP1KD
-1.62696	arm	HP1KD
-1.69613	arm	HP1KD
-1.80763	arm	HP1KD
-1.49444	arm	HP1KD
-1.70241	arm	HP1KD
-1.9617	arm	HP1KD
-1.84897	arm	HP1KD
-1.49048	arm	HP1KD
-1.09036	arm	HP1KD
-1.14161	arm	HP1KD
-1.31326	arm	HP1KD
-1.3879	arm	HP1KD
-1.22808	arm	HP1KD
-1.25617	arm	HP1KD
-1.43546	arm	HP1KD
-1.17268	arm	HP1KD
-1.05045	arm	HP1KD
-1.22585	arm	HP1KD
-1.34839	arm	HP1KD
-1.32337	arm	HP1KD
-1.45311	arm	HP1KD
-1.57506	arm	HP1KD
-1.65661	arm	HP1KD
-1.53227	arm	HP1KD
-1.42052	arm	HP1KD
-1.39036	arm	HP1KD
-1.55229	arm	HP1KD
-1.60904	arm	HP1KD
-1.59477	arm	HP1KD
-1.34431	arm	HP1KD
-1.34919	arm	HP1KD
-1.35653	arm	HP1KD
-1.37369	arm	HP1KD
-1.17632	arm	HP1KD
-1.23266	arm	HP1KD
-1.35728	arm	HP1KD
-1.52522	arm	HP1KD
-1.55292	arm	HP1KD
-1.29311	arm	HP1KD
-1.30309	arm	HP1KD
-1.34936	arm	HP1KD
-1.45802	arm	HP1KD
-1.81594	arm	HP1KD
-1.58582	arm	HP1KD
-1.55128	arm	HP1KD
-0.143506	arm	HP1KD
-0.129683	arm	HP1KD
-0.176361	arm	HP1KD
-1.99187	arm	HP1KD
-1.98935	arm	HP1KD
-1.83734	arm	HP1KD
-1.73059	arm	HP1KD
-1.75028	arm	HP1KD
-1.72098	arm	HP1KD
-1.58834	arm	HP1KD
-1.44082	arm	HP1KD
-1.36072	arm	HP1KD
-1.43285	arm	HP1KD
-1.46347	arm	HP1KD
-1.5234	arm	HP1KD
-1.48443	arm	HP1KD
-1.41218	arm	HP1KD
-1.31244	arm	HP1KD
-1.58835	arm	HP1KD
-1.70852	arm	HP1KD
-1.65817	arm	HP1KD
-0.925668	arm	HP1KD
-1.55422	arm	HP1KD
-1.25358	arm	HP1KD
-1.25896	arm	HP1KD
-1.83436	arm	HP1KD
-2.0508	arm	HP1KD
-2.14304	arm	HP1KD
-2.02551	arm	HP1KD
-1.79596	arm	HP1KD
-1.60362	arm	HP1KD
-1.38975	arm	HP1KD
-1.46555	arm	HP1KD
-1.52308	arm	HP1KD
-1.41642	arm	HP1KD
-1.58447	arm	HP1KD
-1.69532	arm	HP1KD
-1.64239	arm	HP1KD
-1.60743	arm	HP1KD
-1.56879	arm	HP1KD
-1.67999	arm	HP1KD
-1.6911	arm	HP1KD
-1.50776	arm	HP1KD
-1.30823	arm	HP1KD
-1.02113	arm	HP1KD
-1.45983	arm	HP1KD
-1.254	arm	HP1KD
-1.10984	arm	HP1KD
-1.30097	arm	HP1KD
-1.78076	arm	HP1KD
-1.43157	arm	HP1KD
-1.38029	arm	HP1KD
-1.29695	arm	HP1KD
-1.34225	arm	HP1KD
-1.22062	arm	HP1KD
-1.37363	arm	HP1KD
-1.40919	arm	HP1KD
-1.31547	arm	HP1KD
-1.42476	arm	HP1KD
-1.5665	arm	HP1KD
-1.73128	arm	HP1KD
-1.62002	arm	HP1KD
-1.31268	arm	HP1KD
-1.13126	arm	HP1KD
-1.20841	arm	HP1KD
-1.24789	arm	HP1KD
-1.34554	arm	HP1KD
-1.54273	arm	HP1KD
-1.67638	arm	HP1KD
-1.71448	arm	HP1KD
-1.49335	arm	HP1KD
-1.70282	arm	HP1KD
-1.7786	arm	HP1KD
-1.84929	arm	HP1KD
-1.66335	arm	HP1KD
-1.64075	arm	HP1KD
-1.5057	arm	HP1KD
-1.57143	arm	HP1KD
-1.43582	arm	HP1KD
-1.45457	arm	HP1KD
-1.56545	arm	HP1KD
-1.58253	arm	HP1KD
-1.57987	arm	HP1KD
-1.46516	arm	HP1KD
-1.28279	arm	HP1KD
-0.747548	arm	HP1KD
-0.989179	arm	HP1KD
-1.21602	arm	HP1KD
-1.33476	arm	HP1KD
-1.46058	arm	HP1KD
-1.47256	arm	HP1KD
-1.51507	arm	HP1KD
-1.54398	arm	HP1KD
-1.59204	arm	HP1KD
-1.57601	arm	HP1KD
-1.46715	arm	HP1KD
-1.52942	arm	HP1KD
-1.51106	arm	HP1KD
-1.64476	arm	HP1KD
-1.51044	arm	HP1KD
-1.446	arm	HP1KD
-1.45297	arm	HP1KD
-1.38167	arm	HP1KD
-1.39945	arm	HP1KD
-1.28419	arm	HP1KD
-1.38471	arm	HP1KD
-1.3832	arm	HP1KD
-1.32306	arm	HP1KD
-1.08812	arm	HP1KD
-0.994832	arm	HP1KD
-1.0167	arm	HP1KD
-1.97894	arm	HP1KD
-1.90713	arm	HP1KD
-1.5505	arm	HP1KD
-1.74518	arm	HP1KD
-1.72404	arm	HP1KD
-1.70367	arm	HP1KD
-1.57731	arm	HP1KD
-1.22266	arm	HP1KD
-0.977943	arm	HP1KD
-0.840108	arm	HP1KD
-1.17792	arm	HP1KD
-1.40225	arm	HP1KD
-1.51255	arm	HP1KD
-1.48513	arm	HP1KD
-1.41029	arm	HP1KD
-1.34801	arm	HP1KD
-1.48548	arm	HP1KD
-1.57511	arm	HP1KD
-1.51557	arm	HP1KD
-1.37618	arm	HP1KD
-1.98733	arm	HP1KD
-1.74299	arm	HP1KD
-1.6129	arm	HP1KD
-1.38475	arm	HP1KD
-1.16202	arm	HP1KD
-1.14849	arm	HP1KD
-1.6813	arm	HP1KD
-1.18169	arm	HP1KD
-1.46224	arm	HP1KD
-1.60506	arm	HP1KD
-1.54713	arm	HP1KD
-1.35422	arm	HP1KD
-1.78718	arm	HP1KD
-1.83405	arm	HP1KD
-1.84672	arm	HP1KD
-1.78908	arm	HP1KD
-1.69511	arm	HP1KD
-1.52861	arm	HP1KD
-1.40098	arm	HP1KD
-1.41232	arm	HP1KD
-1.3682	arm	HP1KD
-1.40186	arm	HP1KD
-1.39024	arm	HP1KD
-1.34443	arm	HP1KD
-1.26477	arm	HP1KD
-1.47439	arm	HP1KD
-1.7009	arm	HP1KD
-1.70397	arm	HP1KD
-1.64441	arm	HP1KD
-1.25609	arm	HP1KD
-1.40142	arm	HP1KD
-1.54181	arm	HP1KD
-1.67928	arm	HP1KD
-0.901216	arm	HP1KD
-1.38441	arm	HP1KD
-1.71662	arm	HP1KD
-1.87995	arm	HP1KD
-1.74046	arm	HP1KD
-1.71576	arm	HP1KD
-1.59639	arm	HP1KD
-1.64186	arm	HP1KD
-1.65388	arm	HP1KD
-1.5502	arm	HP1KD
-1.56143	arm	HP1KD
-1.55971	arm	HP1KD
-1.98891	arm	HP1KD
-1.83261	arm	HP1KD
-1.78341	arm	HP1KD
-1.59806	arm	HP1KD
-1.5348	arm	HP1KD
-1.46651	arm	HP1KD
-1.24344	arm	HP1KD
-1.11538	arm	HP1KD
-1.12152	arm	HP1KD
-1.13484	arm	HP1KD
-1.2399	arm	HP1KD
-1.2224	arm	HP1KD
-1.13399	arm	HP1KD
-0.999423	arm	HP1KD
-1.06394	arm	HP1KD
-1.2652	arm	HP1KD
-1.628	arm	HP1KD
-1.82064	arm	HP1KD
-1.78513	arm	HP1KD
-1.70962	arm	HP1KD
-1.62504	arm	HP1KD
-1.63158	arm	HP1KD
-1.49558	arm	HP1KD
-1.25215	arm	HP1KD
-1.10038	arm	HP1KD
-1.20809	arm	HP1KD
-1.48485	arm	HP1KD
-1.64042	arm	HP1KD
-1.59032	arm	HP1KD
-1.49622	arm	HP1KD
-1.50395	arm	HP1KD
-1.58118	arm	HP1KD
-1.0766	arm	HP1KD
-1.37475	arm	HP1KD
-1.59343	arm	HP1KD
-1.33321	arm	HP1KD
-1.31767	arm	HP1KD
-1.46936	arm	HP1KD
-1.47122	arm	HP1KD
-1.54849	arm	HP1KD
-1.74562	arm	HP1KD
-1.8128	arm	HP1KD
-1.64801	arm	HP1KD
-1.31106	arm	HP1KD
-1.37995	arm	HP1KD
-1.29345	arm	HP1KD
-1.31098	arm	HP1KD
-1.44649	arm	HP1KD
-1.34796	arm	HP1KD
-1.34302	arm	HP1KD
-1.48222	arm	HP1KD
-1.28662	arm	HP1KD
-1.26415	arm	HP1KD
-1.86396	arm	HP1KD
-1.72461	arm	HP1KD
-1.5848	arm	HP1KD
-1.33689	arm	HP1KD
-1.64891	arm	HP1KD
-1.6099	arm	HP1KD
-1.27539	arm	HP1KD
-1.55908	arm	HP1KD
-0.892581	arm	HP1KD
-1.14012	arm	HP1KD
-1.19787	arm	HP1KD
-1.39188	arm	HP1KD
-0.926193	arm	HP1KD
-1.02083	arm	HP1KD
-0.994471	arm	HP1KD
-0.968442	arm	HP1KD
-1.00186	arm	HP1KD
-0.769473	arm	HP1KD
-1.58312	arm	HP1KD
-1.48316	arm	HP1KD
-1.41709	arm	HP1KD
-1.52082	arm	HP1KD
-1.54331	arm	HP1KD
-1.42878	arm	HP1KD
-1.18699	arm	HP1KD
-1.12576	arm	HP1KD
-1.3455	arm	HP1KD
-1.6672	arm	HP1KD
-1.70176	arm	HP1KD
-1.75957	arm	HP1KD
-1.65479	arm	HP1KD
-1.63191	arm	HP1KD
-1.39398	arm	HP1KD
-1.43751	arm	HP1KD
-1.46906	arm	HP1KD
-1.70652	arm	HP1KD
-1.64948	arm	HP1KD
-1.6621	arm	HP1KD
-1.60611	arm	HP1KD
-1.52812	arm	HP1KD
-1.02956	arm	HP1KD
-2.13696	arm	HP1KD
-1.89557	arm	HP1KD
-1.9277	arm	HP1KD
-2.07487	arm	HP1KD
-2.0348	arm	HP1KD
-1.06633	arm	HP1KD
-1.02569	arm	HP1KD
-0.797228	arm	HP1KD
-0.530754	arm	HP1KD
-0.556273	arm	HP1KD
-1.56125	arm	HP1KD
-1.30494	arm	HP1KD
-1.73176	arm	HP1KD
-1.76153	arm	HP1KD
-1.81179	arm	HP1KD
-1.03532	arm	HP1KD
-0.999779	arm	HP1KD
-1.34538	arm	HP1KD
-1.39189	arm	HP1KD
-1.61439	arm	HP1KD
-1.77735	arm	HP1KD
-1.9298	arm	HP1KD
-2.12904	arm	HP1KD
-2.12077	arm	HP1KD
-1.60776	arm	HP1KD
-1.61996	arm	HP1KD
-1.43993	arm	HP1KD
-1.49818	arm	HP1KD
-1.52624	arm	HP1KD
-1.44682	arm	HP1KD
-1.43417	arm	HP1KD
-1.47533	arm	HP1KD
-1.48771	arm	HP1KD
-1.29702	arm	HP1KD
-1.23952	arm	HP1KD
-1.4159	arm	HP1KD
-1.54482	arm	HP1KD
-1.52416	arm	HP1KD
-1.44089	arm	HP1KD
-1.35733	arm	HP1KD
-1.20775	arm	HP1KD
-1.16118	arm	HP1KD
-1.2297	arm	HP1KD
-1.25787	arm	HP1KD
-1.21423	arm	HP1KD
-1.29622	arm	HP1KD
-1.37271	arm	HP1KD
-1.42352	arm	HP1KD
-1.19889	arm	HP1KD
-1.18322	arm	HP1KD
-1.3208	arm	HP1KD
-1.29597	arm	HP1KD
-1.25982	arm	HP1KD
-1.25648	arm	HP1KD
-1.48219	arm	HP1KD
-1.72318	arm	HP1KD
-1.64214	arm	HP1KD
-1.05823	arm	HP1KD
-1.78282	arm	HP1KD
-1.8788	arm	HP1KD
-1.71242	arm	HP1KD
-1.50266	arm	HP1KD
-1.12437	arm	HP1KD
-1.05748	arm	HP1KD
-1.1206	arm	HP1KD
-1.4153	arm	HP1KD
-1.55942	arm	HP1KD
-1.66907	arm	HP1KD
-1.19867	arm	HP1KD
-0.965062	arm	HP1KD
-1.01199	arm	HP1KD
-0.924459	arm	HP1KD
-0.791549	arm	HP1KD
-1.29218	arm	HP1KD
-1.15478	arm	HP1KD
-1.18749	arm	HP1KD
-1.12289	arm	HP1KD
-1.1718	arm	HP1KD
-1.13103	arm	HP1KD
-1.92092	arm	HP1KD
-1.72595	arm	HP1KD
-1.50567	arm	HP1KD
-1.68148	arm	HP1KD
-1.01902	arm	HP1KD
-1.29256	arm	HP1KD
-1.39473	arm	HP1KD
-1.64928	arm	HP1KD
-1.82175	arm	HP1KD
-1.76861	arm	HP1KD
-1.73535	arm	HP1KD
-1.40298	arm	HP1KD
-1.09175	arm	HP1KD
-1.01747	arm	HP1KD
-1.2592	arm	HP1KD
-1.29327	arm	HP1KD
-1.13193	arm	HP1KD
-1.15175	arm	HP1KD
-1.16052	arm	HP1KD
-0.810281	arm	HP1KD
-1.01055	arm	HP1KD
-1.35952	arm	HP1KD
-1.58012	arm	HP1KD
-1.64272	arm	HP1KD
-1.87248	arm	HP1KD
-1.13768	arm	HP1KD
-0.788774	arm	HP1KD
-0.862412	arm	HP1KD
-0.964537	arm	HP1KD
-1.65458	arm	HP1KD
-1.86919	arm	HP1KD
-1.96226	arm	HP1KD
-1.91721	arm	HP1KD
-1.87639	arm	HP1KD
-1.75139	arm	HP1KD
-1.61538	arm	HP1KD
-1.99251	arm	HP1KD
-1.54122	arm	HP1KD
-1.24951	arm	HP1KD
-1.09024	arm	HP1KD
-1.3539	arm	HP1KD
-1.37228	arm	HP1KD
-1.68639	arm	HP1KD
-1.9597	arm	HP1KD
-0.664321	arm	HP1KD
-1.03244	arm	HP1KD
-1.2458	arm	HP1KD
-1.4268	arm	HP1KD
-0.390797	arm	HP1KD
-0.474615	arm	HP1KD
-0.613912	arm	HP1KD
-1.47663	arm	HP1KD
-0.993062	arm	HP1KD
-0.98767	arm	HP1KD
-0.96321	arm	HP1KD
-1.05269	arm	HP1KD
-1.09963	arm	HP1KD
-1.19865	arm	HP1KD
-1.73385	arm	HP1KD
-1.71063	arm	HP1KD
-1.72125	arm	HP1KD
-1.71297	arm	HP1KD
-1.76977	arm	HP1KD
-1.7702	arm	HP1KD
-1.38971	arm	HP1KD
-1.3258	arm	HP1KD
-1.23748	arm	HP1KD
-1.49649	arm	HP1KD
-1.62085	arm	HP1KD
-1.42415	arm	HP1KD
-1.505	arm	HP1KD
-1.59248	arm	HP1KD
-1.72237	arm	HP1KD
-1.5533	arm	HP1KD
-1.47166	arm	HP1KD
-0.913805	arm	HP1KD
-1.03752	arm	HP1KD
-1.15818	arm	HP1KD
-1.26665	arm	HP1KD
-1.58713	arm	HP1KD
-1.72357	arm	HP1KD
-1.90601	arm	HP1KD
-1.76532	arm	HP1KD
-1.36167	arm	HP1KD
-1.32937	arm	HP1KD
-1.88686	arm	HP1KD
-2.01444	arm	HP1KD
-2.11872	arm	HP1KD
-2.24831	arm	HP1KD
-0.969423	arm	HP1KD
-1.00295	arm	HP1KD
-0.948396	arm	HP1KD
-0.962015	arm	HP1KD
-1.5099	arm	HP1KD
-1.35413	arm	HP1KD
-1.53338	arm	HP1KD
-1.40231	arm	HP1KD
-1.34266	arm	HP1KD
-1.45768	arm	HP1KD
-1.54791	arm	HP1KD
-1.5972	arm	HP1KD
-1.59743	arm	HP1KD
-1.6699	arm	HP1KD
-1.84066	arm	HP1KD
-1.83542	arm	HP1KD
-1.73105	arm	HP1KD
-1.68994	arm	HP1KD
-1.82971	arm	HP1KD
-1.82594	arm	HP1KD
-1.81222	arm	HP1KD
-1.65141	arm	HP1KD
-1.28849	arm	HP1KD
-1.47872	arm	HP1KD
-1.40345	arm	HP1KD
-1.35822	arm	HP1KD
-1.41679	arm	HP1KD
-2.05268	arm	HP1KD
-2.19768	arm	HP1KD
-1.9984	arm	HP1KD
-2.07555	arm	HP1KD
-2.13964	arm	HP1KD
-1.75498	arm	HP1KD
-1.79637	arm	HP1KD
-1.55817	arm	HP1KD
-1.33052	arm	HP1KD
-1.21135	arm	HP1KD
-1.62238	arm	HP1KD
-1.60927	arm	HP1KD
-1.54847	arm	HP1KD
-1.66751	arm	HP1KD
-1.65627	arm	HP1KD
-1.92246	arm	HP1KD
-2.51024	arm	HP1KD
-2.44533	arm	HP1KD
-2.20955	arm	HP1KD
-1.74735	arm	HP1KD
-1.43705	arm	HP1KD
-1.78248	arm	HP1KD
-1.90892	arm	HP1KD
-1.84649	arm	HP1KD
-1.68735	arm	HP1KD
-0.683228	arm	HP1KD
-0.634334	arm	HP1KD
-1.58769	arm	HP1KD
-1.45474	arm	HP1KD
-1.51163	arm	HP1KD
-1.46833	arm	HP1KD
-1.54456	arm	HP1KD
-1.27907	arm	HP1KD
-1.64864	arm	HP1KD
-1.65652	arm	HP1KD
-1.45985	arm	HP1KD
-1.54012	arm	HP1KD
-1.68635	arm	HP1KD
-1.5605	arm	HP1KD
-1.37346	arm	HP1KD
-1.43418	arm	HP1KD
-1.89804	arm	HP1KD
-1.81746	arm	HP1KD
-1.42919	arm	HP1KD
-0.565706	arm	HP1KD
-0.489469	arm	HP1KD
-0.611364	arm	HP1KD
-0.84856	arm	HP1KD
-1.42331	arm	HP1KD
-1.26899	arm	HP1KD
-1.3859	arm	HP1KD
-1.57785	arm	HP1KD
-1.9156	arm	HP1KD
-1.92549	arm	HP1KD
-1.86464	arm	HP1KD
-1.85059	arm	HP1KD
-1.90579	arm	HP1KD
-1.8972	arm	HP1KD
-1.75089	arm	HP1KD
-1.69893	arm	HP1KD
-1.71526	arm	HP1KD
-1.78419	arm	HP1KD
-1.97986	arm	HP1KD
-2.06789	arm	HP1KD
-1.97481	arm	HP1KD
-1.74276	arm	HP1KD
-1.69113	arm	HP1KD
-1.75454	arm	HP1KD
-1.8285	arm	HP1KD
-1.88444	arm	HP1KD
-2.00244	arm	HP1KD
-1.37062	arm	HP1KD
-1.40209	arm	HP1KD
-1.48571	arm	HP1KD
-1.82394	arm	HP1KD
-1.22821	arm	HP1KD
-1.86806	arm	HP1KD
-1.63315	arm	HP1KD
-1.52473	arm	HP1KD
-1.5149	arm	HP1KD
-1.67319	arm	HP1KD
-1.90971	arm	HP1KD
-1.76558	arm	HP1KD
-1.58771	arm	HP1KD
-1.44086	arm	HP1KD
-1.26025	arm	HP1KD
-1.55418	arm	HP1KD
-1.63227	arm	HP1KD
-1.53384	arm	HP1KD
-1.48046	arm	HP1KD
-1.24176	arm	HP1KD
-1.25843	arm	HP1KD
-1.39407	arm	HP1KD
-1.18118	arm	HP1KD
-1.13513	arm	HP1KD
-1.2494	arm	HP1KD
0.224307	arm	HP1KD
0.181922	arm	HP1KD
-1.61142	arm	HP1KD
-1.43514	arm	HP1KD
-1.34757	arm	HP1KD
-1.32652	arm	HP1KD
-1.36955	arm	HP1KD
-1.36	arm	HP1KD
-1.50228	arm	HP1KD
-1.5589	arm	HP1KD
-1.61032	arm	HP1KD
-1.92589	arm	HP1KD
-1.97938	arm	HP1KD
-1.78803	arm	HP1KD
-1.63238	arm	HP1KD
-1.53606	arm	HP1KD
-1.56075	arm	HP1KD
-1.79177	arm	HP1KD
-1.91545	arm	HP1KD
-1.89544	arm	HP1KD
-1.35355	arm	HP1KD
-1.46906	arm	HP1KD
-1.39257	arm	HP1KD
-1.15511	arm	HP1KD
-1.2069	arm	HP1KD
-1.36986	arm	HP1KD
-1.66247	arm	HP1KD
-1.80919	arm	HP1KD
-1.91348	arm	HP1KD
-1.65547	arm	HP1KD
-1.61381	arm	HP1KD
-1.75586	arm	HP1KD
-2.01012	arm	HP1KD
-2.18577	arm	HP1KD
-2.02982	arm	HP1KD
-1.65598	arm	HP1KD
-1.81752	arm	HP1KD
-1.47901	arm	HP1KD
-1.31626	arm	HP1KD
-1.27878	arm	HP1KD
-1.02972	arm	HP1KD
-0.694889	arm	HP1KD
-0.826414	arm	HP1KD
-0.861659	arm	HP1KD
-0.833726	arm	HP1KD
-1.15185	arm	HP1KD
-1.27668	arm	HP1KD
-1.60212	arm	HP1KD
-1.42097	arm	HP1KD
-1.35481	arm	HP1KD
-1.1941	arm	HP1KD
-1.15952	arm	HP1KD
-1.18823	arm	HP1KD
-1.39968	arm	HP1KD
-1.38346	arm	HP1KD
-1.41046	arm	HP1KD
-1.3535	arm	HP1KD
-1.36604	arm	HP1KD
-1.20092	arm	HP1KD
-1.08904	arm	HP1KD
-1.13827	arm	HP1KD
-1.26241	arm	HP1KD
-1.47148	arm	HP1KD
-1.53525	arm	HP1KD
-1.53962	arm	HP1KD
-1.38574	arm	HP1KD
-1.30156	arm	HP1KD
-1.20787	arm	HP1KD
-1.17585	arm	HP1KD
-1.77347	arm	HP1KD
-1.58046	arm	HP1KD
-1.52212	arm	HP1KD
-1.63617	arm	HP1KD
-1.79347	arm	HP1KD
-1.82831	arm	HP1KD
-1.75553	arm	HP1KD
-1.60722	arm	HP1KD
-1.39066	arm	HP1KD
-1.41591	arm	HP1KD
-1.4538	arm	HP1KD
-1.46943	arm	HP1KD
-1.40978	arm	HP1KD
-1.38147	arm	HP1KD
-1.57428	arm	HP1KD
-1.54384	arm	HP1KD
-1.44313	arm	HP1KD
-1.32916	arm	HP1KD
-1.31173	arm	HP1KD
-1.33293	arm	HP1KD
-1.24489	arm	HP1KD
-1.2118	arm	HP1KD
-1.0843	arm	HP1KD
-1.08973	arm	HP1KD
-1.19006	arm	HP1KD
-1.52202	arm	HP1KD
-1.72551	arm	HP1KD
-1.76735	arm	HP1KD
-1.57463	arm	HP1KD
-1.67971	arm	HP1KD
-1.56736	arm	HP1KD
-1.22806	arm	HP1KD
-1.0706	arm	HP1KD
-1.20908	arm	HP1KD
-1.39739	arm	HP1KD
-1.54541	arm	HP1KD
-1.48924	arm	HP1KD
-1.5246	arm	HP1KD
-1.50576	arm	HP1KD
-1.71496	arm	HP1KD
-1.91149	arm	HP1KD
-1.92463	arm	HP1KD
-1.69648	arm	HP1KD
-1.4719	arm	HP1KD
-1.56896	arm	HP1KD
-1.3182	arm	HP1KD
-1.13074	arm	HP1KD
-1.36219	arm	HP1KD
-1.64483	arm	HP1KD
-1.50422	arm	HP1KD
-0.853425	arm	HP1KD
-0.824637	arm	HP1KD
-0.83455	arm	HP1KD
-0.75092	arm	HP1KD
-0.63173	arm	HP1KD
-0.508508	arm	HP1KD
-0.49208	arm	HP1KD
-0.631292	arm	HP1KD
-0.650389	arm	HP1KD
-1.56625	arm	HP1KD
-1.38285	arm	HP1KD
-1.23404	arm	HP1KD
-1.54944	arm	HP1KD
-1.60115	arm	HP1KD
-1.44673	arm	HP1KD
-1.47279	arm	HP1KD
-1.4195	arm	HP1KD
-1.48914	arm	HP1KD
-1.7513	arm	HP1KD
-1.59982	arm	HP1KD
-1.495	arm	HP1KD
-1.4159	arm	HP1KD
-1.9865	arm	HP1KD
-1.69077	arm	HP1KD
-1.45605	arm	HP1KD
-1.4995	arm	HP1KD
-1.39696	arm	HP1KD
-1.58161	arm	HP1KD
-1.66275	arm	HP1KD
-1.60222	arm	HP1KD
-1.64694	arm	HP1KD
-1.75745	arm	HP1KD
-1.75287	arm	HP1KD
-1.54922	arm	HP1KD
-1.41632	arm	HP1KD
-1.40137	arm	HP1KD
-0.595631	arm	HP1KD
-0.580818	arm	HP1KD
-0.592874	arm	HP1KD
-0.517578	arm	HP1KD
-1.21725	arm	HP1KD
-1.19512	arm	HP1KD
-0.942918	arm	HP1KD
-1.27303	arm	HP1KD
-1.04053	arm	HP1KD
-0.840825	arm	HP1KD
-0.926186	arm	HP1KD
-1.39742	arm	HP1KD
-1.82716	arm	HP1KD
-1.92479	arm	HP1KD
-1.50659	arm	HP1KD
-1.51716	arm	HP1KD
-1.56649	arm	HP1KD
-1.61888	arm	HP1KD
-1.56383	arm	HP1KD
-1.65763	arm	HP1KD
-1.60435	arm	HP1KD
-1.61299	arm	HP1KD
-1.42275	arm	HP1KD
-1.33956	arm	HP1KD
-1.29149	arm	HP1KD
-1.48051	arm	HP1KD
-1.45109	arm	HP1KD
-1.68131	arm	HP1KD
-1.9878	arm	HP1KD
-2.15262	arm	HP1KD
-2.06384	arm	HP1KD
-1.85827	arm	HP1KD
-1.67665	arm	HP1KD
-1.74369	arm	HP1KD
-1.48746	arm	HP1KD
-1.58681	arm	HP1KD
-1.08132	arm	HP1KD
-0.980605	arm	HP1KD
-1.24719	arm	HP1KD
-1.71682	arm	HP1KD
-1.54829	arm	HP1KD
-1.61191	arm	HP1KD
-1.48238	arm	HP1KD
-1.52944	arm	HP1KD
-1.6299	arm	HP1KD
-1.70298	arm	HP1KD
-1.49995	arm	HP1KD
-1.26111	arm	HP1KD
-1.22011	arm	HP1KD
-1.35218	arm	HP1KD
-1.89479	arm	HP1KD
-2.04285	arm	HP1KD
-2.01145	arm	HP1KD
-1.85308	arm	HP1KD
-1.65367	arm	HP1KD
-1.54614	arm	HP1KD
-1.49792	arm	HP1KD
-1.49423	arm	HP1KD
-1.75574	arm	HP1KD
-1.94957	arm	HP1KD
-1.60912	arm	HP1KD
-1.7731	arm	HP1KD
-0.840109	arm	HP1KD
-1.1396	arm	HP1KD
-1.06917	arm	HP1KD
-0.952138	arm	HP1KD
-1.73712	arm	HP1KD
-1.57427	arm	HP1KD
-1.56018	arm	HP1KD
-1.77857	arm	HP1KD
-1.78599	arm	HP1KD
-1.62788	arm	HP1KD
-1.46874	arm	HP1KD
-1.39618	arm	HP1KD
-1.46496	arm	HP1KD
-1.41039	arm	HP1KD
-1.59369	arm	HP1KD
-1.55146	arm	HP1KD
-1.44939	arm	HP1KD
-1.30346	arm	HP1KD
-1.33804	arm	HP1KD
-1.30879	arm	HP1KD
-1.13243	arm	HP1KD
-1.14225	arm	HP1KD
-1.25049	arm	HP1KD
-1.1106	arm	HP1KD
-1.33579	arm	HP1KD
-1.50436	arm	HP1KD
-1.67686	arm	HP1KD
-1.4942	arm	HP1KD
-1.43069	arm	HP1KD
-1.58991	arm	HP1KD
-1.86425	arm	HP1KD
-1.94766	arm	HP1KD
-1.90122	arm	HP1KD
-1.54426	arm	HP1KD
-1.40841	arm	HP1KD
-1.45274	arm	HP1KD
-1.7462	arm	HP1KD
-1.42644	arm	HP1KD
-1.4467	arm	HP1KD
-1.48032	arm	HP1KD
-1.48547	arm	HP1KD
-1.86554	arm	HP1KD
-1.82726	arm	HP1KD
-1.60833	arm	HP1KD
-1.61981	arm	HP1KD
-1.24957	arm	HP1KD
-1.26557	arm	HP1KD
-1.34983	arm	HP1KD
-1.35114	arm	HP1KD
-1.27485	arm	HP1KD
-1.46468	arm	HP1KD
-1.28771	arm	HP1KD
-1.42368	arm	HP1KD
-1.68709	arm	HP1KD
-1.65196	arm	HP1KD
-0.910771	arm	HP1KD
-0.927633	arm	HP1KD
-1.5511	arm	HP1KD
-1.62848	arm	HP1KD
-1.05868	arm	HP1KD
-1.01247	arm	HP1KD
-1.07451	arm	HP1KD
-0.961349	arm	HP1KD
-1.39677	arm	HP1KD
-1.61198	arm	HP1KD
-1.8802	arm	HP1KD
-1.70122	arm	HP1KD
-1.49086	arm	HP1KD
-1.36043	arm	HP1KD
-1.48143	arm	HP1KD
-1.45139	arm	HP1KD
-1.374	arm	HP1KD
-1.18373	arm	HP1KD
-1.04891	arm	HP1KD
-1.12183	arm	HP1KD
-1.15212	arm	HP1KD
-1.12298	arm	HP1KD
-1.16607	arm	HP1KD
-1.13472	arm	HP1KD
-1.33219	arm	HP1KD
-1.2092	arm	HP1KD
-1.41209	arm	HP1KD
-1.7068	arm	HP1KD
-1.44433	arm	HP1KD
-1.21701	arm	HP1KD
-1.11181	arm	HP1KD
-1.30409	arm	HP1KD
-1.54711	arm	HP1KD
-1.66477	arm	HP1KD
-1.50843	arm	HP1KD
-1.31124	arm	HP1KD
-1.87924	arm	HP1KD
-1.62772	arm	HP1KD
-1.36854	arm	HP1KD
-0.498849	arm	HP1KD
-0.570372	arm	HP1KD
-0.496922	arm	HP1KD
-0.621376	arm	HP1KD
-0.630357	arm	HP1KD
-0.526711	arm	HP1KD
-0.905267	arm	HP1KD
-1.96724	arm	HP1KD
-1.8741	arm	HP1KD
-1.86342	arm	HP1KD
-1.63802	arm	HP1KD
-1.88019	arm	HP1KD
-1.89513	arm	HP1KD
-1.18556	arm	HP1KD
-1.23466	arm	HP1KD
-1.28595	arm	HP1KD
-1.58076	arm	HP1KD
-1.83178	arm	HP1KD
-1.67248	arm	HP1KD
-1.62221	arm	HP1KD
-1.77436	arm	HP1KD
-1.92961	arm	HP1KD
-1.9462	arm	HP1KD
-1.86064	arm	HP1KD
-1.75301	arm	HP1KD
-1.466	arm	HP1KD
-1.2835	arm	HP1KD
-1.27705	arm	HP1KD
-1.19859	arm	HP1KD
-1.00702	arm	HP1KD
-0.74335	arm	HP1KD
-0.651406	arm	HP1KD
-0.639673	arm	HP1KD
-0.466778	arm	HP1KD
-0.207602	arm	HP1KD
-0.189228	arm	HP1KD
-1.36527	arm	HP1KD
-1.91485	arm	HP1KD
-2.05447	arm	HP1KD
-1.9607	arm	HP1KD
-1.61575	arm	HP1KD
-1.03177	arm	HP1KD
-0.97111	arm	HP1KD
-1.02253	arm	HP1KD
-1.12858	arm	HP1KD
-1.13836	arm	HP1KD
-1.17443	arm	HP1KD
-1.22868	arm	HP1KD
-1.50875	arm	HP1KD
-1.35991	arm	HP1KD
-1.20962	arm	HP1KD
-1.1246	arm	HP1KD
-1.1613	arm	HP1KD
-1.19077	arm	HP1KD
-1.28329	arm	HP1KD
-1.24295	arm	HP1KD
-1.20848	arm	HP1KD
-1.1916	arm	HP1KD
-1.27272	arm	HP1KD
-1.31949	arm	HP1KD
-1.01237	arm	HP1KD
-0.922266	arm	HP1KD
-0.975596	arm	HP1KD
-1.12052	arm	HP1KD
-1.20161	arm	HP1KD
-1.2684	arm	HP1KD
-1.13621	arm	HP1KD
-1.11131	arm	HP1KD
-1.21038	arm	HP1KD
-1.20995	arm	HP1KD
-1.25754	arm	HP1KD
-1.35819	arm	HP1KD
-1.56503	arm	HP1KD
-1.66494	arm	HP1KD
-1.61268	arm	HP1KD
-1.69428	arm	HP1KD
-1.69472	arm	HP1KD
-1.8157	arm	HP1KD
-1.78754	arm	HP1KD
-1.95642	arm	HP1KD
-2.06592	arm	HP1KD
-2.23014	arm	HP1KD
-1.84464	arm	HP1KD
-1.35624	arm	HP1KD
-1.36801	arm	HP1KD
-1.65988	arm	HP1KD
-1.73242	arm	HP1KD
-1.84191	arm	HP1KD
-1.88115	arm	HP1KD
-2.01848	arm	HP1KD
-1.92994	arm	HP1KD
-1.71779	arm	HP1KD
-1.37117	arm	HP1KD
-1.25917	arm	HP1KD
-1.42384	arm	HP1KD
-1.46592	arm	HP1KD
-1.48477	arm	HP1KD
-1.40194	arm	HP1KD
-1.678	arm	HP1KD
-1.96858	arm	HP1KD
-1.92519	arm	HP1KD
-2.05187	arm	HP1KD
-2.0115	arm	HP1KD
-2.09609	arm	HP1KD
-1.84018	arm	HP1KD
-1.56298	arm	HP1KD
-1.42173	arm	HP1KD
-1.65377	arm	HP1KD
-1.74377	arm	HP1KD
-1.69879	arm	HP1KD
-1.61269	arm	HP1KD
-1.54654	arm	HP1KD
-1.43052	arm	HP1KD
-1.31406	arm	HP1KD
-1.14623	arm	HP1KD
-1.01279	arm	HP1KD
-0.865758	arm	HP1KD
-1.76692	arm	HP1KD
-2.05392	arm	HP1KD
-2.34713	arm	HP1KD
-2.23014	arm	HP1KD
-1.91918	arm	HP1KD
-1.67716	arm	HP1KD
-1.6203	arm	HP1KD
-1.17394	arm	HP1KD
-1.45197	arm	HP1KD
-1.32329	arm	HP1KD
-1.32691	arm	HP1KD
-1.17421	arm	HP1KD
-1.2121	arm	HP1KD
-1.27924	arm	HP1KD
-1.34448	arm	HP1KD
-1.31121	arm	HP1KD
-1.24177	arm	HP1KD
-1.4144	arm	HP1KD
-0.854615	arm	HP1KD
-0.794369	arm	HP1KD
-1.66565	arm	HP1KD
-1.82747	arm	HP1KD
-1.50939	arm	HP1KD
-1.34294	arm	HP1KD
-1.42875	arm	HP1KD
-1.67263	arm	HP1KD
-1.86132	arm	HP1KD
-1.52595	arm	HP1KD
-1.46983	arm	HP1KD
-1.38807	arm	HP1KD
-1.57937	arm	HP1KD
-1.79488	arm	HP1KD
-2.02047	arm	HP1KD
-1.88519	arm	HP1KD
-1.64681	arm	HP1KD
-1.51928	arm	HP1KD
-1.57882	arm	HP1KD
-1.75284	arm	HP1KD
-1.67403	arm	HP1KD
-1.48355	arm	HP1KD
-1.33871	arm	HP1KD
-1.58715	arm	HP1KD
-1.89812	arm	HP1KD
-1.97959	arm	HP1KD
-1.7035	arm	HP1KD
-1.41231	arm	HP1KD
-1.36281	arm	HP1KD
-1.39412	arm	HP1KD
-1.59799	arm	HP1KD
-1.80182	arm	HP1KD
-1.7995	arm	HP1KD
-1.61543	arm	HP1KD
-1.45363	arm	HP1KD
-1.53077	arm	HP1KD
-1.54169	arm	HP1KD
-1.50972	arm	HP1KD
-1.77406	arm	HP1KD
-1.97054	arm	HP1KD
-2.39413	arm	HP1KD
-2.05898	arm	HP1KD
-1.86966	arm	HP1KD
-1.73143	arm	HP1KD
-1.6831	arm	HP1KD
-1.82617	arm	HP1KD
-1.78136	arm	HP1KD
-1.83923	arm	HP1KD
-1.63627	arm	HP1KD
-1.40941	arm	HP1KD
-2.04423	arm	HP1KD
-2.0878	arm	HP1KD
-1.96931	arm	HP1KD
-1.80272	arm	HP1KD
-1.681	arm	HP1KD
-1.80961	arm	HP1KD
-1.76668	arm	HP1KD
-1.84224	arm	HP1KD
-1.78564	arm	HP1KD
-1.85534	arm	HP1KD
-1.83065	arm	HP1KD
-1.7564	arm	HP1KD
-1.54531	arm	HP1KD
-1.42978	arm	HP1KD
-1.52496	arm	HP1KD
-1.6225	arm	HP1KD
-1.76194	arm	HP1KD
-1.87615	arm	HP1KD
-1.82822	arm	HP1KD
-1.76059	arm	HP1KD
-1.62392	arm	HP1KD
-1.56565	arm	HP1KD
-1.64872	arm	HP1KD
-1.84271	arm	HP1KD
-2.07277	arm	HP1KD
-1.95617	arm	HP1KD
-1.60726	arm	HP1KD
-1.30088	arm	HP1KD
-1.29584	arm	HP1KD
-1.41763	arm	HP1KD
-1.76328	arm	HP1KD
-1.95955	arm	HP1KD
-1.93225	arm	HP1KD
-1.79905	arm	HP1KD
-1.62777	arm	HP1KD
-1.56416	arm	HP1KD
-1.52974	arm	HP1KD
-1.65095	arm	HP1KD
-1.64784	arm	HP1KD
-1.67468	arm	HP1KD
-1.54394	arm	HP1KD
-1.42275	arm	HP1KD
-1.34841	arm	HP1KD
-1.39567	arm	HP1KD
-1.45167	arm	HP1KD
-1.68722	arm	HP1KD
-1.73376	arm	HP1KD
-1.68116	arm	HP1KD
-1.54153	arm	HP1KD
-1.50422	arm	HP1KD
-1.70447	arm	HP1KD
-1.41489	arm	HP1KD
-1.13457	arm	HP1KD
-1.03643	arm	HP1KD
-1.15366	arm	HP1KD
-1.45057	arm	HP1KD
-1.868	arm	HP1KD
-1.77753	arm	HP1KD
-1.57092	arm	HP1KD
-1.37582	arm	HP1KD
-1.19721	arm	HP1KD
-1.09714	arm	HP1KD
-1.20586	arm	HP1KD
-1.46874	arm	HP1KD
-1.55831	arm	HP1KD
-1.6147	arm	HP1KD
-1.46916	arm	HP1KD
-1.43536	arm	HP1KD
-1.34389	arm	HP1KD
-1.34912	arm	HP1KD
-1.42931	arm	HP1KD
-1.49996	arm	HP1KD
-1.60464	arm	HP1KD
-1.38849	arm	HP1KD
-1.52796	arm	HP1KD
-1.4168	arm	HP1KD
-1.46704	arm	HP1KD
-1.57409	arm	HP1KD
-1.72845	arm	HP1KD
-1.92741	arm	HP1KD
-1.93054	arm	HP1KD
-1.93573	arm	HP1KD
-1.84048	arm	HP1KD
-1.77802	arm	HP1KD
-1.90122	arm	HP1KD
-1.83716	arm	HP1KD
-1.41577	arm	HP1KD
-1.18886	arm	HP1KD
-1.11917	arm	HP1KD
-1.35546	arm	HP1KD
-1.5319	arm	HP1KD
-1.56323	arm	HP1KD
-1.59085	arm	HP1KD
-1.66497	arm	HP1KD
-1.70654	arm	HP1KD
-1.70841	arm	HP1KD
-1.80834	arm	HP1KD
-1.73579	arm	HP1KD
-1.86828	arm	HP1KD
-1.8197	arm	HP1KD
-1.97508	arm	HP1KD
-1.6313	arm	HP1KD
-1.86989	arm	HP1KD
-1.87998	arm	HP1KD
-2.06627	arm	HP1KD
-2.09705	arm	HP1KD
-2.10941	arm	HP1KD
-2.23468	arm	HP1KD
-2.16877	arm	HP1KD
-1.86382	arm	HP1KD
-1.21466	arm	HP1KD
-0.813074	arm	HP1KD
-1.16626	arm	HP1KD
-1.59917	arm	HP1KD
-1.81256	arm	HP1KD
-1.78904	arm	HP1KD
-1.78753	arm	HP1KD
-1.83145	arm	HP1KD
-1.0884	arm	HP1KD
-1.28827	arm	HP1KD
-1.39358	arm	HP1KD
-1.53307	arm	HP1KD
-1.63939	arm	HP1KD
-1.70875	arm	HP1KD
-1.71132	arm	HP1KD
-1.48905	arm	HP1KD
-1.47651	arm	HP1KD
-1.60667	arm	HP1KD
-1.74882	arm	HP1KD
-1.74272	arm	HP1KD
-1.69317	arm	HP1KD
-1.49391	arm	HP1KD
-1.28253	arm	HP1KD
-0.949736	arm	HP1KD
-0.783356	arm	HP1KD
-0.958496	arm	HP1KD
-1.68669	arm	HP1KD
-1.61624	arm	HP1KD
-1.49799	arm	HP1KD
-0.939305	arm	HP1KD
-1.09187	arm	HP1KD
-1.03778	arm	HP1KD
-1.22231	arm	HP1KD
-1.4792	arm	HP1KD
-1.7373	arm	HP1KD
-1.83324	arm	HP1KD
-1.76153	arm	HP1KD
-1.82589	arm	HP1KD
-1.8607	arm	HP1KD
-1.73153	arm	HP1KD
-1.44433	arm	HP1KD
-1.29808	arm	HP1KD
-1.39605	arm	HP1KD
-1.53822	arm	HP1KD
-1.68244	arm	HP1KD
-1.68	arm	HP1KD
-1.94672	arm	HP1KD
-1.84317	arm	HP1KD
-1.71325	arm	HP1KD
-1.45208	arm	HP1KD
-1.4321	arm	HP1KD
-1.44176	arm	HP1KD
-1.37312	arm	HP1KD
-1.46013	arm	HP1KD
-1.58271	arm	HP1KD
-1.86411	arm	HP1KD
-1.6448	arm	HP1KD
-1.60423	arm	HP1KD
-1.38795	arm	HP1KD
-1.34271	arm	HP1KD
-1.26176	arm	HP1KD
-1.45295	arm	HP1KD
-1.75941	arm	HP1KD
-1.81513	arm	HP1KD
-1.77423	arm	HP1KD
-1.63656	arm	HP1KD
-1.64086	arm	HP1KD
-1.70329	arm	HP1KD
-1.73857	arm	HP1KD
-1.70325	arm	HP1KD
-1.79892	arm	HP1KD
-1.93347	arm	HP1KD
-1.73213	arm	HP1KD
-1.60759	arm	HP1KD
-1.63842	arm	HP1KD
-1.83139	arm	HP1KD
-1.02702	arm	HP1KD
-0.812178	arm	HP1KD
-1.49027	arm	HP1KD
-1.49325	arm	HP1KD
-1.58728	arm	HP1KD
-1.77061	arm	HP1KD
-1.75374	arm	HP1KD
-1.6948	arm	HP1KD
-1.64787	arm	HP1KD
-1.53181	arm	HP1KD
-1.69041	arm	HP1KD
-1.41992	arm	HP1KD
-1.14131	arm	HP1KD
-1.07183	arm	HP1KD
-1.10336	arm	HP1KD
-0.965154	arm	HP1KD
-1.78322	arm	HP1KD
-1.9916	arm	HP1KD
-1.76416	arm	HP1KD
-1.59232	arm	HP1KD
-1.17469	arm	HP1KD
-1.37437	arm	HP1KD
-1.30387	arm	HP1KD
-1.27753	arm	HP1KD
-1.37977	arm	HP1KD
-1.48752	arm	HP1KD
-1.4602	arm	HP1KD
-1.22569	arm	HP1KD
-1.13856	arm	HP1KD
-1.26052	arm	HP1KD
-1.42956	arm	HP1KD
-1.54664	arm	HP1KD
-1.43142	arm	HP1KD
-1.28695	arm	HP1KD
-1.14979	arm	HP1KD
-1.167	arm	HP1KD
-1.22935	arm	HP1KD
-1.23376	arm	HP1KD
-1.27419	arm	HP1KD
-1.27917	arm	HP1KD
-1.23684	arm	HP1KD
-1.07979	arm	HP1KD
-1.15837	arm	HP1KD
-1.22802	arm	HP1KD
-1.42006	arm	HP1KD
-1.20232	arm	HP1KD
-1.32916	arm	HP1KD
-1.24866	arm	HP1KD
-1.67159	arm	HP1KD
-1.6309	arm	HP1KD
-1.46722	arm	HP1KD
-1.72047	arm	HP1KD
-1.77067	arm	HP1KD
-2.41999	arm	HP1KD
-2.61837	arm	HP1KD
-2.46825	arm	HP1KD
-1.99239	arm	HP1KD
-1.66329	arm	HP1KD
-1.95535	arm	HP1KD
-1.68324	arm	HP1KD
-1.61151	arm	HP1KD
-1.60843	arm	HP1KD
-1.72737	arm	HP1KD
-1.63182	arm	HP1KD
-1.57572	arm	HP1KD
-1.60177	arm	HP1KD
-1.61523	arm	HP1KD
-1.71856	arm	HP1KD
-1.76728	arm	HP1KD
-1.78838	arm	HP1KD
-1.64378	arm	HP1KD
-1.41771	arm	HP1KD
-1.46638	arm	HP1KD
-1.76043	arm	HP1KD
-1.69671	arm	HP1KD
-1.55703	arm	HP1KD
-1.25151	arm	HP1KD
-1.42825	arm	HP1KD
-1.37116	arm	HP1KD
-1.11276	arm	HP1KD
-0.698856	arm	HP1KD
-0.50708	arm	HP1KD
-0.366384	arm	HP1KD
-0.836201	arm	HP1KD
-1.71046	arm	HP1KD
-1.90651	arm	HP1KD
-1.95911	arm	HP1KD
-1.15217	arm	HP1KD
-1.29163	arm	HP1KD
-1.41462	arm	HP1KD
-1.42219	arm	HP1KD
-1.37921	arm	HP1KD
-1.22801	arm	HP1KD
-1.11391	arm	HP1KD
-1.05897	arm	HP1KD
-1.3092	arm	HP1KD
-1.51611	arm	HP1KD
-1.46933	arm	HP1KD
-1.32738	arm	HP1KD
-1.07705	arm	HP1KD
-1.04055	arm	HP1KD
-1.10864	arm	HP1KD
-1.05469	arm	HP1KD
-1.40556	arm	HP1KD
-1.47972	arm	HP1KD
-1.17824	arm	HP1KD
-1.28402	arm	HP1KD
-1.33995	arm	HP1KD
-1.32851	arm	HP1KD
-1.32523	arm	HP1KD
-1.48496	arm	HP1KD
-1.66539	arm	HP1KD
-1.85318	arm	HP1KD
-2.00371	arm	HP1KD
-1.84527	arm	HP1KD
-1.67905	arm	HP1KD
-1.48553	arm	HP1KD
-1.55085	arm	HP1KD
-1.67037	arm	HP1KD
-1.62721	arm	HP1KD
-1.6191	arm	HP1KD
-1.55113	arm	HP1KD
-1.53032	arm	HP1KD
-1.43965	arm	HP1KD
-1.52561	arm	HP1KD
-1.53533	arm	HP1KD
-1.51408	arm	HP1KD
-1.32739	arm	HP1KD
-1.14984	arm	HP1KD
-0.650878	arm	HP1KD
-0.855668	arm	HP1KD
-0.874974	arm	HP1KD
-1.37071	arm	HP1KD
-1.37326	arm	HP1KD
-1.5276	arm	HP1KD
-0.974085	arm	HP1KD
-0.671235	arm	HP1KD
-0.664681	arm	HP1KD
-0.806323	arm	HP1KD
-1.46084	arm	HP1KD
-1.67525	arm	HP1KD
-1.54863	arm	HP1KD
-1.54939	arm	HP1KD
-1.48929	arm	HP1KD
-1.52286	arm	HP1KD
-1.45123	arm	HP1KD
-1.43611	arm	HP1KD
-1.42921	arm	HP1KD
-1.56207	arm	HP1KD
-1.72442	arm	HP1KD
-1.80028	arm	HP1KD
-1.63528	arm	HP1KD
-1.28746	arm	HP1KD
-1.00233	arm	HP1KD
-1.05354	arm	HP1KD
-1.02319	arm	HP1KD
-1.17207	arm	HP1KD
-1.14828	arm	HP1KD
-1.19714	arm	HP1KD
-1.1137	arm	HP1KD
-1.50098	arm	HP1KD
-1.37697	arm	HP1KD
-1.24178	arm	HP1KD
-1.05976	arm	HP1KD
-1.00033	arm	HP1KD
-1.11767	arm	HP1KD
-1.22681	arm	HP1KD
-0.76573	arm	HP1KD
-0.81634	arm	HP1KD
-0.903319	arm	HP1KD
-0.810951	arm	HP1KD
-0.960669	arm	HP1KD
-0.797476	arm	HP1KD
-1.61183	arm	HP1KD
-1.37923	arm	HP1KD
-1.4245	arm	HP1KD
-1.8873	arm	HP1KD
-1.99477	arm	HP1KD
-2.04289	arm	HP1KD
-1.8863	arm	HP1KD
-1.38838	arm	HP1KD
-2.00735	arm	HP1KD
-1.49023	arm	HP1KD
-1.42734	arm	HP1KD
-1.81825	arm	HP1KD
-1.73467	arm	HP1KD
-1.83384	arm	HP1KD
-1.16437	arm	HP1KD
-1.19944	arm	HP1KD
-1.26128	arm	HP1KD
-1.31913	arm	HP1KD
-1.23904	arm	HP1KD
-1.18988	arm	HP1KD
-1.16838	arm	HP1KD
-0.881746	arm	HP1KD
-0.774081	arm	HP1KD
-0.757203	arm	HP1KD
-0.753088	arm	HP1KD
-0.799175	arm	HP1KD
-0.820439	arm	HP1KD
-0.760678	arm	HP1KD
-0.584019	arm	HP1KD
-0.526101	arm	HP1KD
-0.533676	arm	HP1KD
-0.639597	arm	HP1KD
-0.833411	arm	HP1KD
-0.853287	arm	HP1KD
-0.791932	arm	HP1KD
-0.794849	arm	HP1KD
-0.771116	arm	HP1KD
-0.990318	arm	HP1KD
-1.22065	arm	HP1KD
-1.84682	arm	HP1KD
-1.74935	arm	HP1KD
-1.74296	arm	HP1KD
-1.81427	arm	HP1KD
-2.03524	arm	HP1KD
-2.19841	arm	HP1KD
-2.10164	arm	HP1KD
-2.02088	arm	HP1KD
-1.83177	arm	HP1KD
-1.72701	arm	HP1KD
-1.8155	arm	HP1KD
-1.799	arm	HP1KD
-1.12126	arm	HP1KD
-1.14398	arm	HP1KD
-1.22496	arm	HP1KD
-1.0596	arm	HP1KD
-1.87328	arm	HP1KD
-1.92746	arm	HP1KD
-1.89545	arm	HP1KD
-1.49584	arm	HP1KD
-1.76384	arm	HP1KD
-1.7162	arm	HP1KD
-1.49475	arm	HP1KD
-1.7809	arm	HP1KD
-1.8369	arm	HP1KD
-1.82619	arm	HP1KD
-0.922512	arm	HP1KD
-1.07478	arm	HP1KD
-1.2514	arm	HP1KD
-1.37456	arm	HP1KD
-1.72209	arm	HP1KD
-1.83226	arm	HP1KD
-1.81514	arm	HP1KD
-1.77175	arm	HP1KD
-1.56863	arm	HP1KD
-1.66254	arm	HP1KD
-1.59354	arm	HP1KD
-1.6758	arm	HP1KD
-1.72948	arm	HP1KD
-1.90425	arm	HP1KD
-1.91878	arm	HP1KD
-1.97634	arm	HP1KD
-1.85134	arm	HP1KD
-1.7486	arm	HP1KD
-1.62659	arm	HP1KD
-1.67938	arm	HP1KD
-1.73195	arm	HP1KD
-1.72816	arm	HP1KD
-1.62698	arm	HP1KD
-1.5043	arm	HP1KD
-1.41732	arm	HP1KD
-1.3628	arm	HP1KD
-1.50726	arm	HP1KD
-1.78712	arm	HP1KD
-1.87653	arm	HP1KD
-0.921113	arm	HP1KD
-1.54078	arm	HP1KD
-1.49107	arm	HP1KD
-1.57505	arm	HP1KD
-1.76839	arm	HP1KD
-1.95627	arm	HP1KD
-1.77858	arm	HP1KD
-1.59767	arm	HP1KD
-1.44653	arm	HP1KD
-1.52839	arm	HP1KD
-1.72214	arm	HP1KD
-2.00259	arm	HP1KD
-2.14797	arm	HP1KD
-2.0229	arm	HP1KD
-2.04558	arm	HP1KD
-1.97219	arm	HP1KD
-1.92543	arm	HP1KD
-1.95703	arm	HP1KD
-1.88714	arm	HP1KD
-1.84674	arm	HP1KD
-1.65885	arm	HP1KD
-1.56007	arm	HP1KD
-1.60511	arm	HP1KD
-1.55581	arm	HP1KD
-1.60616	arm	HP1KD
-1.50365	arm	HP1KD
-0.849012	arm	HP1KD
-1.49011	arm	HP1KD
-1.30743	arm	HP1KD
-1.19277	arm	HP1KD
-1.435	arm	HP1KD
-1.52309	arm	HP1KD
-1.48128	arm	HP1KD
-1.26668	arm	HP1KD
-0.986931	arm	HP1KD
-1.58994	arm	HP1KD
-1.6907	arm	HP1KD
-1.8732	arm	HP1KD
-1.82854	arm	HP1KD
-1.02672	arm	HP1KD
-1.66888	arm	HP1KD
-1.57063	arm	HP1KD
-1.45662	arm	HP1KD
-1.30217	arm	HP1KD
-1.12386	arm	HP1KD
-1.20754	arm	HP1KD
-1.54606	arm	HP1KD
-2.04241	arm	HP1KD
[truncated: 111,394 more rows]

## Sheet: ED_Figure5g
## Scaling of contact probability in control, HP1 KD and K9M conditions in embryo
Control			HP1 KD			K9M
Distance (bps)	Hi-C counts		Distance (bps)	Hi-C counts		Distance (bps)	Hi-C counts
6683.44	364.65		6683.44	289.355		6683.44	354.417
13335.2	187.541		13335.2	145.362		13335.2	177.32
18836.5	123.923		18836.5	95.2747		18836.5	115.573
26607.3	90.5769		26607.3	69.5903		26607.3	84.2236
33496.5	69.9419		33496.5	53.8102		33496.5	64.9997
37583.7	56.1258		37583.7	43.6193		37583.7	52.0543
47315.1	46.1001		47315.1	36.2328		47315.1	42.8119
53088.4	38.783		53088.4	30.9412		53088.4	36.3395
59566.2	33.2528		59566.2	26.8156		59566.2	30.9551
66834.4	26.7201		66834.4	22.2337		66834.4	25.2576
74989.4	21.9759		74989.4	18.7472		74989.4	20.9053
84139.5	19.4589		84139.5	16.9048		84139.5	18.4957
94406.1	16.3702		94406.1	14.7481		94406.1	15.6961
105925	13.4074		105925	12.5328		105925	13.0611
118850	11.1379		118850	10.8153		118850	11.0505
133352	8.95041		133352	9.18134		133352	9.02598
149624	7.32384		149624	7.97638		149624	7.52396
167880	6.1832		167880	6.98974		167880	6.42088
188365	4.94762		188365	5.97353		188365	5.30447
211349	4.09065		211349	5.25427		211349	4.48335
237137	3.34829		237137	4.59141		237137	3.78111
266073	2.72283		266073	3.97916		266073	3.1763
298538	2.25866		298538	3.52833		298538	2.68291
334965	1.93229		334965	3.16135		334965	2.34938
375837	1.62113		375837	2.83411		375837	2.00469
421697	1.36762		421697	2.57108		421697	1.76005
473151	1.16356		473151	2.31404		473151	1.54928
530884	1.00307		530884	2.09962		530884	1.38042
595662	0.886247		595662	1.92624		595662	1.22051
668344	0.800903		668344	1.75843		668344	1.08917
749894	0.692367		749894	1.60127		749894	0.976632
841395	0.627835		841395	1.46544		841395	0.878715
944061	0.572513		944061	1.35406		944061	0.803706
1059250	0.520793		1059250	1.23988		1059250	0.72574
1188500	0.467909		1188500	1.13008		1188500	0.652278
1333520	0.428675		1333520	1.02523		1333520	0.584969
1496240	0.406949		1496240	0.937992		1496240	0.538833
1678800	0.382058		1678800	0.854947		1678800	0.504125
1883650	0.332671		1883650	0.739213		1883650	0.436667
2113490	0.299577		2113490	0.633187		2113490	0.381663
2371370	0.273836		2371370	0.535417		2371370	0.335343
2660730	0.240522		2660730	0.441609		2660730	0.289635
2985380	0.217649		2985380	0.36874		2985380	0.257118
3349650	0.192727		3349650	0.31017		3349650	0.223672
3758370	0.168975		3758370	0.259257		3758370	0.193957
4216970	0.148205		4216970	0.216085		4216970	0.167869
4731510	0.131596		4731510	0.183777		4731510	0.146369
5308840	0.116274		5308840	0.156358		5308840	0.126924
5956620	0.095041		5956620	0.123377		5956620	0.104043
6683440	0.0797849		6683440	0.099776		6683440	0.0879407
7498940	0.0657319		7498940	0.0807677		7498940	0.0733217

## Sheet: ED_Figure5i
# log2 differential enrichment plot between K9M and control
x-axis	y-axis	log2(enrichment) K9M	log2(K9M/control)
1	1	1.19137	-0.206342
2	1	1.26716	-0.139379
3	1	1.2396	-0.0868583
4	1	1.05499	-0.156487
5	1	1.08494	-0.0768342
6	1	0.971291	-0.0563841
7	1	0.810173	-0.0395649
8	1	0.823247	-0.0374865
9	1	0.70169	-0.0522703
10	1	0.59677	-0.0556853
11	1	0.66293	-0.00554888
12	1	0.594838	0.0482571
13	1	0.479204	0.0172144
14	1	0.46495	0.0430592
15	1	0.363437	0.00642499
16	1	0.350198	0.0423386
17	1	0.285981	0.00760146
18	1	0.264379	0.0870513
19	1	0.158014	0.0480485
20	1	0.0761941	0.0409463
21	1	0.0457791	0.035119
22	1	0.0209302	0.0847626
23	1	-0.058788	0.0709154
24	1	-0.036631	0.0953225
25	1	-0.172782	-0.00349313
26	1	-0.136658	0.0406952
27	1	-0.156796	0.0575326
28	1	-0.071076	0.174021
29	1	-0.225489	0.0537053
30	1	-0.208573	0.120365
31	1	-0.254904	0.0419142
32	1	-0.217808	0.185963
33	1	-0.274274	0.110204
34	1	-0.30481	0.110832
35	1	-0.314524	0.127909
36	1	-0.364086	0.0792695
37	1	-0.360562	0.114899
38	1	-0.365982	0.0940665
39	1	-0.463211	0.118138
40	1	-0.395351	0.11153
41	1	-0.604432	0.0367543
42	1	-0.458526	0.0977766
43	1	-0.569836	0.0660593
44	1	-0.454627	0.106895
45	1	-0.506972	0.105201
46	1	-0.593116	0.103894
47	1	-0.576369	0.0986468
48	1	-0.613159	0.0924654
49	1	-0.70529	0.0925762
50	1	-0.800315	0.128216
1	2	1.26716	-0.139379
2	2	1.12779	-0.143789
3	2	1.13508	-0.095851
4	2	1.02006	-0.112196
5	2	0.992356	-0.109548
6	2	0.910455	-0.106558
7	2	0.850983	-0.0491086
8	2	0.800618	-0.0445915
9	2	0.675156	-0.0770393
10	2	0.639148	-0.0379558
11	2	0.663081	-0.0289176
12	2	0.611439	0.0570013
13	2	0.485264	-0.00507389
14	2	0.42443	-0.00906856
15	2	0.360759	-0.047307
16	2	0.481179	0.137819
17	2	0.324055	0.046806
18	2	0.201348	0.0186047
19	2	0.167238	0.0750215
20	2	0.0917971	0.0408934
21	2	0.00697272	0.0336618
22	2	0.0141676	0.0464455
23	2	-9.02321e-05	0.0987248
24	2	0.0296058	0.145458
25	2	-0.144553	0.055704
26	2	-0.0780145	0.0670444
27	2	-0.126321	0.0636164
28	2	-0.112404	0.107682
29	2	-0.232771	0.0341729
30	2	-0.232307	0.110751
31	2	-0.265292	0.0744141
32	2	-0.252241	0.10832
33	2	-0.281855	0.127853
34	2	-0.365703	0.0569894
35	2	-0.303426	0.0726718
36	2	-0.366773	0.116582
37	2	-0.327131	0.106763
38	2	-0.33161	0.0698039
39	2	-0.433851	0.139728
40	2	-0.440086	0.0842972
41	2	-0.582016	0.0172317
42	2	-0.529048	0.0788737
43	2	-0.475383	0.0868331
44	2	-0.537371	0.0489211
45	2	-0.519001	0.077371
46	2	-0.618184	0.0777061
47	2	-0.541427	0.0962667
48	2	-0.552626	0.0867362
49	2	-0.622362	0.118243
50	2	-0.734316	0.119046
1	3	1.2396	-0.0868583
2	3	1.13508	-0.095851
3	3	1.01916	-0.0913537
4	3	1.00972	-0.0906408
5	3	0.950492	-0.106082
6	3	0.901096	-0.074967
7	3	0.827971	-0.0613773
8	3	0.792302	-0.0333295
9	3	0.668778	-0.101926
10	3	0.67508	0.0231215
11	3	0.611919	-0.0508791
12	3	0.579603	-0.0350199
13	3	0.477652	-0.0219175
14	3	0.533648	0.109967
15	3	0.401621	-0.00872131
16	3	0.415615	0.116177
17	3	0.260706	-0.00973902
18	3	0.265952	0.0526609
19	3	0.153731	-0.00594625
20	3	0.0526985	0.00992765
21	3	0.052377	0.0491791
22	3	0.0295855	0.0421501
23	3	0.0447644	0.144632
24	3	0.0261542	0.0970152
25	3	-0.135816	0.0629885
26	3	-0.0579384	0.0971144
27	3	-0.0800938	0.119982
28	3	-0.206501	0.040944
29	3	-0.168687	0.0894444
30	3	-0.256423	0.0279631
31	3	-0.250925	0.05223
32	3	-0.243896	0.0677906
33	3	-0.271897	0.117156
34	3	-0.308157	0.0974052
35	3	-0.249294	0.0652004
36	3	-0.416819	0.0413976
37	3	-0.341831	0.0633812
38	3	-0.307765	0.0468257
39	3	-0.506833	0.0652233
40	3	-0.417731	0.0945737
41	3	-0.496747	0.0293582
42	3	-0.448333	0.0913873
43	3	-0.49109	0.0734586
44	3	-0.473075	0.0904615
45	3	-0.548111	-0.0110574
46	3	-0.540203	0.113949
47	3	-0.52188	0.0695944
48	3	-0.579417	0.0113545
49	3	-0.594489	0.0922396
50	3	-0.705405	0.102809
1	4	1.05499	-0.156487
2	4	1.02006	-0.112196
3	4	1.00972	-0.0906408
4	4	0.890082	-0.128349
5	4	0.911166	-0.133348
6	4	0.865427	-0.126194
7	4	0.769502	-0.0686348
8	4	0.760845	-0.077328
9	4	0.637643	-0.078727
10	4	0.593636	-0.0730597
11	4	0.568442	-0.110668
12	4	0.559427	-0.0421159
13	4	0.49052	-0.0143823
14	4	0.447749	-0.0119135
15	4	0.386288	-0.0567198
16	4	0.333919	-0.0375338
17	4	0.254174	-0.0184545
18	4	0.256313	-0.0010364
19	4	0.182226	0.0160108
20	4	0.10639	0.0290485
21	4	0.0376849	0.0175064
22	4	-0.020107	0.00245587
23	4	0.0099891	0.0550449
24	4	0.0266561	0.0666164
25	4	-0.0296414	0.114811
26	4	-0.111722	-0.00369747
27	4	-0.0236773	0.132218
28	4	-0.145764	0.0484833
29	4	-0.148068	0.0652883
30	4	-0.170178	0.0773624
31	4	-0.200762	0.097031
32	4	-0.302212	0.031514
33	4	-0.319766	-0.0229027
34	4	-0.293026	0.0452396
35	4	-0.211265	0.125136
36	4	-0.289763	0.0671928
37	4	-0.323972	0.0524214
38	4	-0.383637	0.0135895
39	4	-0.42328	0.0890485
40	4	-0.325689	0.105419
41	4	-0.440724	0.0601119
42	4	-0.405338	0.0796493
43	4	-0.459886	0.0619715
44	4	-0.45582	0.0346686
45	4	-0.484343	0.0184438
46	4	-0.460984	0.121717
47	4	-0.464574	0.0827101
48	4	-0.551225	0.00454632
49	4	-0.512363	0.131867
50	4	-0.611813	0.121846
1	5	1.08494	-0.0768342
2	5	0.992356	-0.109548
3	5	0.950492	-0.106082
4	5	0.911166	-0.133348
5	5	0.840559	-0.0979715
6	5	0.852086	-0.102648
7	5	0.789865	-0.0610097
8	5	0.694527	-0.127862
9	5	0.664983	-0.0489327
10	5	0.579883	-0.0876147
11	5	0.622377	-0.0235793
12	5	0.555488	-0.0233334
13	5	0.444337	-0.063083
14	5	0.45577	-0.00297874
15	5	0.403259	-0.00567871
16	5	0.381362	0.0323027
17	5	0.339656	0.0388146
18	5	0.290743	0.0450707
19	5	0.171982	-0.0325961
20	5	0.0955271	0.0260465
21	5	0.0533066	0.0394961
22	5	0.055315	0.0241353
23	5	0.00796849	0.00746678
24	5	-0.00526219	0.0146544
25	5	-0.0636623	0.0798346
26	5	-0.0279477	0.0736162
27	5	-0.103252	0.0455259
28	5	-0.110953	0.0881207
29	5	-0.137362	0.0410597
30	5	-0.178456	0.0374689
31	5	-0.221564	0.0682876
32	5	-0.221471	0.0427428
33	5	-0.166413	0.119188
34	5	-0.226403	0.128073
35	5	-0.164039	0.139856
36	5	-0.247765	0.177525
37	5	-0.290583	0.0854599
38	5	-0.257672	0.0436891
39	5	-0.527159	-0.00587513
40	5	-0.368151	0.102606
41	5	-0.384904	0.0541183
42	5	-0.405319	0.0865752
43	5	-0.436029	0.0748214
44	5	-0.440834	0.0874715
45	5	-0.475851	0.039957
46	5	-0.491625	0.10714
47	5	-0.474396	0.0768095
48	5	-0.49164	0.0726051
49	5	-0.508078	0.0884715
50	5	-0.658045	0.0518805
1	6	0.971291	-0.0563841
2	6	0.910455	-0.106558
3	6	0.901096	-0.074967
4	6	0.865427	-0.126194
5	6	0.852086	-0.102648
6	6	0.772588	-0.112843
7	6	0.700107	-0.106007
8	6	0.698086	-0.0699453
9	6	0.601866	-0.0889532
10	6	0.613725	-0.0390552
11	6	0.577179	-0.0632968
12	6	0.542894	-0.0319229
13	6	0.523629	0.031435
14	6	0.456287	-0.0331409
15	6	0.385011	-0.0337974
16	6	0.317425	-0.0157196
17	6	0.253541	-0.0108791
18	6	0.286623	0.0156455
19	6	0.144543	-0.0305459
20	6	0.107237	-0.00614748
21	6	0.0872511	0.0539591
22	6	0.066629	0.0259004
23	6	0.00609469	0.000812372
24	6	0.0106316	0.0261379
25	6	-0.0489081	0.107411
26	6	-0.00702579	0.123273
27	6	-0.0380015	0.112023
28	6	-0.134843	0.0525861
29	6	-0.0719086	0.10642
30	6	-0.216552	0.00755017
31	6	-0.204875	0.0134646
32	6	-0.203523	0.0503407
33	6	-0.199464	0.0629332
34	6	-0.261764	0.0225307
35	6	-0.268149	0.00397517
36	6	-0.28527	0.0842739
37	6	-0.319143	0.024847
38	6	-0.242843	0.0175106
39	6	-0.457187	0.0244839
40	6	-0.352669	0.0457928
41	6	-0.313637	0.0897704
42	6	-0.340318	0.105727
43	6	-0.418191	0.0289286
44	6	-0.423303	0.0235615
45	6	-0.414386	0.0481007
46	6	-0.457574	0.0832313
47	6	-0.445912	0.0510146
48	6	-0.44369	0.0452384
49	6	-0.486652	0.0637733
50	6	-0.591526	0.10701
1	7	0.810173	-0.0395649
2	7	0.850983	-0.0491086
3	7	0.827971	-0.0613773
4	7	0.769502	-0.0686348
5	7	0.789865	-0.0610097
6	7	0.700107	-0.106007
7	7	0.616556	-0.0727131
8	7	0.654982	-0.0176362
9	7	0.537385	-0.0862176
10	7	0.519265	-0.0459379
11	7	0.534434	-0.0549981
12	7	0.45849	-0.0666919
13	7	0.41242	-0.0504084
14	7	0.351825	-0.106961
15	7	0.307974	-0.0585044
16	7	0.284517	-0.0111616
17	7	0.252356	-0.0220567
18	7	0.243677	-0.0305487
19	7	0.171444	-0.000583566
20	7	0.0883561	-0.0245167
21	7	0.0605802	0.0305756
22	7	0.0946576	0.0586369
23	7	-0.0225302	-0.00198664
24	7	0.0053958	0.0680712
25	7	-0.0592987	0.0401992
26	7	-0.0447663	0.0597526
27	7	-0.0430007	0.0569968
28	7	-0.133325	0.0433795
29	7	-0.172111	0.0180264
30	7	-0.123402	0.0956296
31	7	-0.155279	0.0447481
32	7	-0.269527	-0.00571902
33	7	-0.199036	0.0328668
34	7	-0.266405	0.0185428
35	7	-0.21369	0.0671973
36	7	-0.341171	0.0186655
37	7	-0.292095	0.0325426
38	7	-0.321844	0.021907
39	7	-0.393015	0.0501381
40	7	-0.349612	0.0106335
41	7	-0.440021	-0.0139785
42	7	-0.332588	0.073691
43	7	-0.410825	0.071481
44	7	-0.405777	0.0289755
45	7	-0.38318	0.0890022
46	7	-0.516838	0.00104949
47	7	-0.423071	0.0644685
48	7	-0.467739	0.0737722
49	7	-0.477781	0.11419
50	7	-0.563856	0.110929
1	8	0.823247	-0.0374865
2	8	0.800618	-0.0445915
3	8	0.792302	-0.0333295
4	8	0.760845	-0.077328
5	8	0.694527	-0.127862
6	8	0.698086	-0.0699453
7	8	0.654982	-0.0176362
8	8	0.567946	-0.0557396
9	8	0.629105	-0.0096375
10	8	0.529441	-0.0143017
11	8	0.510553	-0.0685256
12	8	0.468892	-0.0469146
13	8	0.425999	-0.00258994
14	8	0.417075	-0.0385484
15	8	0.345069	-0.0521836
16	8	0.289703	-0.0218689
17	8	0.287086	0.0467875
18	8	0.247825	-0.000711991
19	8	0.106198	-0.0871423
20	8	0.0992547	0.036979
21	8	0.0173991	-0.0598291
22	8	-0.00732687	-0.0478645
23	8	0.0424488	0.029351
24	8	-0.0235631	-0.0195712
25	8	-0.079767	0.0433826
26	8	0.0260585	0.119148
27	8	-0.0152674	0.0817333
28	8	-0.0925236	0.0419144
29	8	-0.163059	-0.0155799
30	8	-0.122767	0.0896406
31	8	-0.149971	0.0600855
32	8	-0.241989	0.00947888
33	8	-0.236076	0.0139531
34	8	-0.215065	0.0341523
35	8	-0.26204	0.013762
36	8	-0.29132	0.054659
37	8	-0.274507	0.018254
38	8	-0.251908	0.065693
39	8	-0.346366	0.0878165
40	8	-0.287031	0.0209575
41	8	-0.352797	0.121297
42	8	-0.339489	0.0249955
43	8	-0.394299	0.071368
44	8	-0.331844	0.0586923
45	8	-0.373899	0.0624494
46	8	-0.42414	0.122831
47	8	-0.395053	0.0845301
48	8	-0.486082	0.0161778
49	8	-0.436468	0.10605
50	8	-0.536754	0.0971836
1	9	0.70169	-0.0522703
2	9	0.675156	-0.0770393
3	9	0.668778	-0.101926
4	9	0.637643	-0.078727
5	9	0.664983	-0.0489327
6	9	0.601866	-0.0889532
7	9	0.537385	-0.0862176
8	9	0.629105	-0.0096375
9	9	0.501219	-0.0213942
10	9	0.522604	0.00618853
11	9	0.456163	-0.0433746
12	9	0.394847	-0.0618416
13	9	0.351111	-0.0395862
14	9	0.320901	-0.0816754
15	9	0.27625	-0.0467465
16	9	0.315379	0.028321
17	9	0.233714	-0.0220976
18	9	0.204471	-0.0113706
19	9	0.171193	-0.000606593
20	9	0.0560288	0.000303766
21	9	0.107682	0.0588996
22	9	0.0463669	0.00280858
23	9	-0.00154529	0.00614579
24	9	-0.0438382	-0.0269908
25	9	0.00973123	0.0523551
26	9	-0.039562	0.0642451
27	9	-0.0971447	-0.0414852
28	9	-0.183415	-0.0310368
29	9	-0.133282	-0.00483062
30	9	-0.175178	-0.00375841
31	9	-0.091514	0.128162
32	9	-0.127499	0.083521
33	9	-0.123195	0.0809656
34	9	-0.224428	0.0131346
35	9	-0.259421	-0.0265342
36	9	-0.267927	0.0401611
37	9	-0.228619	0.0389328
38	9	-0.216681	0.0699291
39	9	-0.359984	0.0657894
40	9	-0.248927	0.0961977
41	9	-0.388875	-0.000284871
42	9	-0.350171	0.0160942
43	9	-0.390022	0.0707804
44	9	-0.378576	0.0200393
45	9	-0.406936	0.0229424
46	9	-0.422083	0.0548375
47	9	-0.409409	0.0164846
48	9	-0.40512	0.0732439
49	9	-0.494218	0.0472016
50	9	-0.511363	0.097619
1	10	0.59677	-0.0556853
2	10	0.639148	-0.0379558
3	10	0.67508	0.0231215
4	10	0.593636	-0.0730597
5	10	0.579883	-0.0876147
6	10	0.613725	-0.0390552
7	10	0.519265	-0.0459379
8	10	0.529441	-0.0143017
9	10	0.522604	0.00618853
10	10	0.40696	-0.0433216
11	10	0.425628	-0.0683526
12	10	0.389711	-0.0315277
13	10	0.396317	-0.0158052
14	10	0.376072	-0.0523454
15	10	0.310793	-0.0299545
16	10	0.303211	-0.0273578
17	10	0.267727	0.0178701
18	10	0.248724	0.0124481
19	10	0.133996	-0.0585488
20	10	0.0745981	-0.0389364
21	10	0.0943656	0.0176675
22	10	0.042659	-0.0402416
23	10	0.040847	-0.00445455
24	10	0.0242153	0.0135293
25	10	-0.0727268	0.00285635
26	10	0.0138279	0.0614976
27	10	-0.086886	-0.0413338
28	10	-0.121667	-0.0285343
29	10	-0.0946255	0.0560005
30	10	-0.0719764	0.064065
31	10	-0.116891	0.0372524
32	10	-0.152176	0.04891
33	10	-0.130851	0.0360119
34	10	-0.15764	0.0228378
35	10	-0.157784	0.0529076
36	10	-0.244853	0.0697005
37	10	-0.203206	0.0519973
38	10	-0.271266	-0.0404202
39	10	-0.395992	-0.0562023
40	10	-0.279041	-0.0144352
41	10	-0.426005	-0.00203417
42	10	-0.306126	0.0107188
43	10	-0.394397	0.0559407
44	10	-0.318364	0.0252998
45	10	-0.344962	0.032115
46	10	-0.385477	0.0105443
47	10	-0.361505	0.00851077
48	10	-0.324778	0.109449
49	10	-0.429403	0.0898635
50	10	-0.469522	0.0815324
1	11	0.66293	-0.00554888
2	11	0.663081	-0.0289176
3	11	0.611919	-0.0508791
4	11	0.568442	-0.110668
5	11	0.622377	-0.0235793
6	11	0.577179	-0.0632968
7	11	0.534434	-0.0549981
8	11	0.510553	-0.0685256
9	11	0.456163	-0.0433746
10	11	0.425628	-0.0683526
11	11	0.365742	-0.078578
12	11	0.397174	-0.0464026
13	11	0.405866	0.00555745
14	11	0.384402	-0.037477
15	11	0.329585	-0.0016985
16	11	0.316702	-0.00969877
17	11	0.209252	-0.0572127
18	11	0.235122	-0.00864512
19	11	0.182151	-0.0110131
20	11	0.151467	0.0321015
21	11	0.106541	0.0135344
22	11	0.0628073	-0.00518424
23	11	0.0787447	0.0229785
24	11	0.0286449	0.013815
25	11	-0.0197361	0.0640282
26	11	-0.00204627	0.0400052
27	11	-0.0809922	-0.0526899
28	11	-0.0203373	0.0561381
29	11	-0.122873	-0.0591402
30	11	-0.0662565	0.060853
31	11	-0.123186	0.0285899
32	11	-0.135424	0.0233361
33	11	-0.13729	0.0350793
34	11	-0.129908	0.0268375
35	11	-0.0972003	0.0816955
36	11	-0.19262	0.0667544
37	11	-0.180288	0.0391826
38	11	-0.22337	-0.00203251
39	11	-0.299505	0.069613
40	11	-0.259706	0.027951
41	11	-0.299068	0.0582454
42	11	-0.258281	0.043066
43	11	-0.329138	0.0513451
44	11	-0.31439	0.0423716
45	11	-0.371626	0.0288185
46	11	-0.433293	-0.00159351
47	11	-0.318606	0.0690969
48	11	-0.423056	0.00261281
49	11	-0.440829	0.0688323
50	11	-0.452209	0.0511249
1	12	0.594838	0.0482571
2	12	0.611439	0.0570013
3	12	0.579603	-0.0350199
4	12	0.559427	-0.0421159
5	12	0.555488	-0.0233334
6	12	0.542894	-0.0319229
7	12	0.45849	-0.0666919
8	12	0.468892	-0.0469146
9	12	0.394847	-0.0618416
10	12	0.389711	-0.0315277
11	12	0.397174	-0.0464026
12	12	0.276126	-0.0830866
13	12	0.353989	-0.0455976
14	12	0.33933	-0.0366256
15	12	0.307761	-0.000488379
16	12	0.227339	-0.0521475
17	12	0.187959	-0.0603425
18	12	0.251068	0.0185952
19	12	0.195161	0.0180109
20	12	0.107531	0.00493136
21	12	0.0463876	0.00588012
22	12	0.10711	0.031828
23	12	-0.0117521	0.0121924
24	12	0.0133706	0.0284189
25	12	-0.0473027	0.0389864
26	12	0.0309635	0.0778879
27	12	-0.0257787	0.0435428
28	12	-0.124079	0.0280687
29	12	-0.124213	0.0192181
30	12	-0.0578387	0.121334
31	12	-0.0826942	0.0704507
32	12	-0.22623	-0.0191327
33	12	-0.188164	-0.00680665
34	12	-0.179406	0.00786595
35	12	-0.197052	0.029351
36	12	-0.237849	0.0760675
37	12	-0.22222	0.00655326
38	12	-0.266469	0.00340768
39	12	-0.366072	0.0171894
40	12	-0.217689	0.0960484
41	12	-0.314495	0.0864928
42	12	-0.22942	0.0857303
43	12	-0.369415	0.0414395
44	12	-0.271815	0.110824
45	12	-0.349654	0.0142592
46	12	-0.366564	0.0804205
47	12	-0.321525	0.067462
48	12	-0.412263	0.000597618
49	12	-0.420641	0.0757163
50	12	-0.495428	0.0253929
1	13	0.479204	0.0172144
2	13	0.485264	-0.00507389
3	13	0.477652	-0.0219175
4	13	0.49052	-0.0143823
5	13	0.444337	-0.063083
6	13	0.523629	0.031435
7	13	0.41242	-0.0504084
8	13	0.425999	-0.00258994
9	13	0.351111	-0.0395862
10	13	0.396317	-0.0158052
11	13	0.405866	0.00555745
12	13	0.353989	-0.0455976
13	13	0.363966	0.0404958
14	13	0.403169	0.00664248
15	13	0.273166	-0.0231975
16	13	0.282558	-0.00245803
17	13	0.220812	-0.0216704
18	13	0.197708	-0.0215003
19	13	0.196443	0.0143421
20	13	0.180122	0.0545874
21	13	0.118319	0.0411893
22	13	0.116503	0.0170415
23	13	-0.0228182	-0.102792
24	13	0.101073	0.089198
25	13	-0.0727408	-0.0163999
26	13	0.0178082	0.0453269
27	13	-0.0632083	-0.049151
28	13	-0.0738725	-0.00538419
29	13	-0.0389542	0.0337091
30	13	-0.108008	0.0333937
31	13	-0.0758034	0.00159511
32	13	-0.112415	0.0589623
33	13	-0.129188	0.0155776
34	13	-0.119394	0.0261336
35	13	-0.174825	0.0184691
36	13	-0.228866	0.0200633
37	13	-0.174873	0.0431397
38	13	-0.193191	0.00752155
39	13	-0.270018	0.0241881
40	13	-0.24479	-0.0517649
41	13	-0.347995	0.00785067
42	13	-0.204651	0.0147631
43	13	-0.356471	0.0195571
44	13	-0.260808	0.0123562
45	13	-0.302734	-0.00845094
46	13	-0.317016	0.0302346
47	13	-0.313082	0.0110093
48	13	-0.345491	0.0234065
49	13	-0.433231	0.00445058
50	13	-0.445695	0.0015692
1	14	0.46495	0.0430592
2	14	0.42443	-0.00906856
3	14	0.533648	0.109967
4	14	0.447749	-0.0119135
5	14	0.45577	-0.00297874
6	14	0.456287	-0.0331409
7	14	0.351825	-0.106961
8	14	0.417075	-0.0385484
9	14	0.320901	-0.0816754
10	14	0.376072	-0.0523454
11	14	0.384402	-0.037477
12	14	0.33933	-0.0366256
13	14	0.403169	0.00664248
14	14	0.33742	-0.0202401
15	14	0.298598	0.0118307
16	14	0.248839	-0.0300972
17	14	0.219332	-0.0301133
18	14	0.257635	0.023387
19	14	0.171759	-0.019795
20	14	0.130152	-0.0244488
21	14	0.0729611	0.0146802
22	14	0.117476	-0.000723051
23	14	0.0497143	-0.0298882
24	14	0.000439556	-0.0242342
25	14	-0.101834	-0.0534195
26	14	-0.025965	0.0303851
27	14	-0.045786	-0.0229214
28	14	-0.100933	-0.0139299
29	14	-0.10816	-0.0572123
30	14	-0.124091	0.0238441
31	14	-0.144043	-0.0322575
32	14	-0.200295	-0.0195588
33	14	-0.158805	-0.0111513
34	14	-0.0774425	0.0515327
35	14	-0.169079	-0.00695351
36	14	-0.210983	0.0390915
37	14	-0.166281	0.0388896
38	14	-0.18405	0.00526088
39	14	-0.327672	-0.0114437
40	14	-0.211484	0.00983902
41	14	-0.370731	-0.0116521
42	14	-0.218634	0.0306223
43	14	-0.316798	0.0467892
44	14	-0.235661	0.0844782
45	14	-0.291204	0.0165692
46	14	-0.335454	0.0861659
47	14	-0.245788	0.0814886
48	14	-0.384556	-0.00903379
49	14	-0.394752	0.0690216
50	14	-0.415767	0.0796453
1	15	0.363437	0.00642499
2	15	0.360759	-0.047307
3	15	0.401621	-0.00872131
4	15	0.386288	-0.0567198
5	15	0.403259	-0.00567871
6	15	0.385011	-0.0337974
7	15	0.307974	-0.0585044
8	15	0.345069	-0.0521836
9	15	0.27625	-0.0467465
10	15	0.310793	-0.0299545
11	15	0.329585	-0.0016985
12	15	0.307761	-0.000488379
13	15	0.273166	-0.0231975
14	15	0.298598	0.0118307
15	15	0.205426	-0.0154332
16	15	0.245328	0.0137757
17	15	0.22594	0.0060904
18	15	0.20855	-0.00325888
19	15	0.105221	-0.0538081
20	15	0.0911024	-0.00564084
21	15	0.10713	0.028062
22	15	0.098949	0.00260382
23	15	0.119271	0.071351
24	15	-0.0200729	-0.018515
25	15	-0.0114212	0.0338665
26	15	-0.0168343	0.00783223
27	15	-0.0459998	-0.0288578
28	15	-0.0657823	-0.0209529
29	15	-0.0906239	-0.00683517
30	15	-0.0988495	0.0327331
31	15	-0.122915	0.0123139
32	15	-0.155926	0.0167088
33	15	-0.13399	0.0519602
34	15	-0.146452	0.0161064
35	15	-0.187159	-0.0244945
36	15	-0.237614	0.0250064
37	15	-0.194303	-0.0169214
38	15	-0.170574	0.0218174
39	15	-0.243944	0.0323798
40	15	-0.170511	0.0304406
41	15	-0.345967	-0.0210239
42	15	-0.219293	-0.0034537
43	15	-0.303964	-0.00744239
44	15	-0.283625	0.000256433
45	15	-0.27459	0.0188499
46	15	-0.267132	0.0517059
47	15	-0.316581	-0.0136214
48	15	-0.315771	-0.0166794
49	15	-0.352321	0.0408453
50	15	-0.40702	0.0163424
1	16	0.350198	0.0423386
2	16	0.481179	0.137819
3	16	0.415615	0.116177
4	16	0.333919	-0.0375338
5	16	0.381362	0.0323027
6	16	0.317425	-0.0157196
7	16	0.284517	-0.0111616
8	16	0.289703	-0.0218689
9	16	0.315379	0.028321
10	16	0.303211	-0.0273578
11	16	0.316702	-0.00969877
12	16	0.227339	-0.0521475
13	16	0.282558	-0.00245803
14	16	0.248839	-0.0300972
15	16	0.245328	0.0137757
16	16	0.14434	-0.0618798
17	16	0.17739	0.00167652
18	16	0.22976	0.0547381
19	16	0.0978873	-0.0527097
20	16	0.0710842	-0.0172945
21	16	0.139351	0.0363455
22	16	0.0696301	-0.0174205
23	16	0.0565387	0.0177186
24	16	0.0453191	0.043627
25	16	0.015952	0.076975
26	16	-0.0140578	0.0496544
27	16	-0.00866693	0.00537092
28	16	-0.00079117	0.0382047
29	16	-0.0617194	-0.00994408
30	16	-0.116067	0.0158928
31	16	-0.0719184	0.0420253
32	16	-0.0709881	0.0896306
33	16	-0.136126	-0.00640078
34	16	-0.113307	0.0211557
35	16	-0.156821	-0.0091409
36	16	-0.187405	0.0164786
37	16	-0.153043	0.0387185
38	16	-0.171667	0.0207351
39	16	-0.197393	0.0891305
40	16	-0.23386	-0.0287321
41	16	-0.329177	-0.0370927
42	16	-0.189812	0.0359402
43	16	-0.301946	0.00302603
44	16	-0.239984	0.0680629
45	16	-0.319581	-0.0236081
46	16	-0.308696	0.0178115
47	16	-0.25478	0.0381663
48	16	-0.28308	0.0784432
49	16	-0.34381	0.0688123
50	16	-0.452972	0.0302193
1	17	0.285981	0.00760146
2	17	0.324055	0.046806
3	17	0.260706	-0.00973902
4	17	0.254174	-0.0184545
5	17	0.339656	0.0388146
6	17	0.253541	-0.0108791
7	17	0.252356	-0.0220567
8	17	0.287086	0.0467875
9	17	0.233714	-0.0220976
10	17	0.267727	0.0178701
11	17	0.209252	-0.0572127
12	17	0.187959	-0.0603425
13	17	0.220812	-0.0216704
14	17	0.219332	-0.0301133
15	17	0.22594	0.0060904
16	17	0.17739	0.00167652
17	17	0.163993	0.0689105
18	17	0.16725	0.000864987
19	17	0.116386	-0.0171322
20	17	0.142358	0.0551804
21	17	0.0684635	0.0257988
22	17	0.0704535	-0.0195114
23	17	0.0291348	0.00761537
24	17	-0.0251968	0.0231135
25	17	0.00250483	0.0445625
26	17	-0.0301835	0.0258559
27	17	-0.0313262	0.0242925
28	17	-0.0120549	0.0636489
29	17	-0.104342	0.00142121
30	17	-0.13222	0.0262731
31	17	-0.066337	0.0644001
32	17	-0.103231	0.0800873
33	17	-0.166429	0.0130872
34	17	-0.177063	-0.0310781
35	17	-0.18485	-0.0169179
36	17	-0.196275	0.0267735
37	17	-0.187762	0.0345602
38	17	-0.187395	0.0232255
39	17	-0.246963	0.0373345
40	17	-0.165015	0.0433914
41	17	-0.331073	-0.0043152
42	17	-0.179057	0.0522763
43	17	-0.263978	0.0637402
44	17	-0.304936	-0.0114295
45	17	-0.313939	-0.00165096
46	17	-0.317434	-0.00221093
47	17	-0.261623	-0.00189873
48	17	-0.324806	0.0251096
49	17	-0.339678	0.0520425
50	17	-0.367374	0.0384052
1	18	0.264379	0.0870513
2	18	0.201348	0.0186047
3	18	0.265952	0.0526609
4	18	0.256313	-0.0010364
5	18	0.290743	0.0450707
6	18	0.286623	0.0156455
7	18	0.243677	-0.0305487
8	18	0.247825	-0.000711991
9	18	0.204471	-0.0113706
10	18	0.248724	0.0124481
11	18	0.235122	-0.00864512
12	18	0.251068	0.0185952
13	18	0.197708	-0.0215003
14	18	0.257635	0.023387
15	18	0.20855	-0.00325888
16	18	0.22976	0.0547381
17	18	0.16725	0.000864987
18	18	0.0897316	-0.0854026
19	18	0.0920815	-0.0842041
20	18	0.0899296	-0.00366475
21	18	0.0436202	-0.0381647
22	18	0.0742953	-0.00506085
23	18	0.0301474	-0.0400745
24	18	0.0163728	-0.00224701
25	18	-0.0630264	-0.0736367
26	18	-0.0330708	-0.00045648
27	18	-0.00593051	0.0072729
28	18	0.00234269	0.0751538
29	18	-0.00260598	0.0760056
30	18	-0.0727024	0.0700946
31	18	-0.0632584	0.0339858
32	18	-0.116986	0.0254401
33	18	-0.0873526	0.0136563
34	18	-0.0441653	0.0776539
35	18	-0.106486	0.00798747
36	18	-0.22249	-0.0416989
37	18	-0.111107	0.014728
38	18	-0.2266	-0.0430537
39	18	-0.235403	0.0143566
40	18	-0.153612	0.00760158
41	18	-0.264579	0.0494047
42	18	-0.191351	0.0107404
43	18	-0.315042	0.00176621
44	18	-0.221681	0.0198944
45	18	-0.236644	0.00751044
46	18	-0.327048	-0.0546199
47	18	-0.184628	0.0701398
48	18	-0.269953	0.013784
49	18	-0.298612	0.079981
50	18	-0.353999	0.0034752
1	19	0.158014	0.0480485
2	19	0.167238	0.0750215
3	19	0.153731	-0.00594625
4	19	0.182226	0.0160108
5	19	0.171982	-0.0325961
6	19	0.144543	-0.0305459
7	19	0.171444	-0.000583566
8	19	0.106198	-0.0871423
9	19	0.171193	-0.000606593
10	19	0.133996	-0.0585488
11	19	0.182151	-0.0110131
12	19	0.195161	0.0180109
13	19	0.196443	0.0143421
14	19	0.171759	-0.019795
15	19	0.105221	-0.0538081
16	19	0.0978873	-0.0527097
17	19	0.116386	-0.0171322
18	19	0.0920815	-0.0842041
19	19	0.201685	0.0815076
20	19	0.0763903	-0.0219065
21	19	0.103696	-0.00127228
22	19	0.0398017	-0.0189546
23	19	0.0533699	0.00992647
24	19	-0.0308413	-0.0247667
25	19	0.00184014	0.0638874
26	19	0.0260315	0.0429931
27	19	0.0042595	-0.0157105
28	19	-0.0162741	0.0474597
29	19	-0.0377595	-0.00132011
30	19	-0.0206895	0.0417186
31	19	-0.0712798	0.0428173
32	19	-0.114271	0.00207515
33	19	-0.125773	-0.015778
34	19	-0.0770934	0.0202209
35	19	-0.146724	-0.0109235
36	19	-0.155947	0.0204214
37	19	-0.105817	0.040034
38	19	-0.142004	0.00312098
39	19	-0.138585	0.0957325
40	19	-0.108289	0.042612
41	19	-0.224617	0.0171904
42	19	-0.190132	-0.00718078
43	19	-0.291395	-0.0561603
44	19	-0.242917	-0.0255719
45	19	-0.197964	0.0747573
46	19	-0.217968	0.0598516
47	19	-0.193213	0.0420817
48	19	-0.241183	0.00492997
49	19	-0.279135	0.0864127
50	19	-0.309015	0.0200401
1	20	0.0761941	0.0409463
2	20	0.0917971	0.0408934
3	20	0.0526985	0.00992765
4	20	0.10639	0.0290485
5	20	0.0955271	0.0260465
6	20	0.107237	-0.00614748
7	20	0.0883561	-0.0245167
8	20	0.0992547	0.036979
9	20	0.0560288	0.000303766
10	20	0.0745981	-0.0389364
11	20	0.151467	0.0321015
12	20	0.107531	0.00493136
13	20	0.180122	0.0545874
14	20	0.130152	-0.0244488
15	20	0.0911024	-0.00564084
16	20	0.0710842	-0.0172945
17	20	0.142358	0.0551804
18	20	0.0899296	-0.00366475
19	20	0.0763903	-0.0219065
20	20	0.00682653	-0.0394614
21	20	0.0306064	-0.0339997
22	20	-0.0514035	-0.0664909
23	20	-0.00470831	-0.0376803
24	20	-0.0271918	-0.0428929
25	20	-0.0350281	-0.00487375
26	20	-0.0107968	0.0206474
27	20	-0.025386	-0.0434139
28	20	-0.00480383	0.0664301
29	20	-0.0736385	-0.0496982
30	20	-0.104595	-0.0289879
31	20	-0.0981795	-0.00630079
32	20	-0.160327	-0.0384828
33	20	-0.0763581	0.00695555
34	20	-0.0583001	0.0182312
35	20	-0.086141	0.0391565
36	20	-0.136903	-0.0173305
37	20	-0.136923	-0.00220315
38	20	-0.152437	0.0324898
39	20	-0.173007	-0.0190824
40	20	-0.122427	0.0469281
41	20	-0.183657	0.0126871
42	20	-0.192323	-0.0227125
43	20	-0.217758	-0.0106748
44	20	-0.274334	-0.0311808
45	20	-0.278476	-0.0379255
46	20	-0.24228	-0.00251772
47	20	-0.198954	0.0226004
48	20	-0.257858	-0.00281704
49	20	-0.339858	0.027233
50	20	-0.276531	0.0453637
1	21	0.0457791	0.035119
2	21	0.00697272	0.0336618
3	21	0.052377	0.0491791
4	21	0.0376849	0.0175064
5	21	0.0533066	0.0394961
6	21	0.0872511	0.0539591
7	21	0.0605802	0.0305756
8	21	0.0173991	-0.0598291
9	21	0.107682	0.0588996
10	21	0.0943656	0.0176675
11	21	0.106541	0.0135344
12	21	0.0463876	0.00588012
13	21	0.118319	0.0411893
14	21	0.0729611	0.0146802
15	21	0.10713	0.028062
16	21	0.139351	0.0363455
17	21	0.0684635	0.0257988
18	21	0.0436202	-0.0381647
19	21	0.103696	-0.00127228
20	21	0.0306064	-0.0339997
21	21	0.0216732	-0.0108004
22	21	0.0259501	0.00144856
23	21	-0.0414644	-0.0558379
24	21	-0.0557865	-0.0570566
25	21	-0.0233782	0.0463984
26	21	-0.0943937	-0.0834928
27	21	-0.0092922	-0.0172362
28	21	-0.0374982	0.00794704
29	21	-0.104721	-0.0507152
30	21	-0.0378525	0.0360317
31	21	-0.0443316	0.0307272
32	21	-0.117366	0.00982775
33	21	-0.0912061	0.0436788
34	21	-0.0741984	-0.0117111
35	21	-0.108445	-0.00910391
36	21	-0.112469	0.0296085
37	21	-0.0779982	0.0236686
38	21	-0.143251	-0.00409669
39	21	-0.206531	-0.0241939
40	21	-0.139903	-0.0203902
41	21	-0.238236	-0.0366215
42	21	-0.144271	-0.00147585
43	21	-0.182912	0.0257875
44	21	-0.158367	0.0405537
45	21	-0.207522	-0.00500313
46	21	-0.241892	0.00214842
47	21	-0.196344	0.00897208
48	21	-0.211208	0.00972883
49	21	-0.318979	-0.0282134
50	21	-0.268952	0.0273189
1	22	0.0209302	0.0847626
2	22	0.0141676	0.0464455
3	22	0.0295855	0.0421501
4	22	-0.020107	0.00245587
5	22	0.055315	0.0241353
6	22	0.066629	0.0259004
7	22	0.0946576	0.0586369
8	22	-0.00732687	-0.0478645
9	22	0.0463669	0.00280858
10	22	0.042659	-0.0402416
11	22	0.0628073	-0.00518424
12	22	0.10711	0.031828
13	22	0.116503	0.0170415
14	22	0.117476	-0.000723051
15	22	0.098949	0.00260382
16	22	0.0696301	-0.0174205
17	22	0.0704535	-0.0195114
18	22	0.0742953	-0.00506085
19	22	0.0398017	-0.0189546
20	22	-0.0514035	-0.0664909
21	22	0.0259501	0.00144856
22	22	-0.0811992	-0.0825513
23	22	0.000102712	-0.0493648
24	22	-0.0371534	-0.00294322
25	22	-0.0543462	-0.0323154
26	22	-0.0192895	-0.0203622
27	22	0.0383204	0.0305914
28	22	-0.0356848	-0.004484
29	22	0.00472528	0.0372187
30	22	-0.0712248	-0.00907021
31	22	-0.0206792	0.010026
32	22	-0.129851	-0.0377563
33	22	-0.114026	-0.0192547
34	22	-0.0429267	-0.037136
35	22	-0.147021	-0.0551757
36	22	-0.133326	-0.0820997
37	22	-0.107016	-0.0198206
38	22	-0.12711	-0.0296277
39	22	-0.126116	0.00434977
40	22	-0.0881606	0.0161436
41	22	-0.182479	0.0136076
42	22	-0.0953381	0.0130561
43	22	-0.203189	-0.0303017
44	22	-0.122029	0.0684809
45	22	-0.155089	0.0139265
46	22	-0.201633	0.0116281
47	22	-0.128481	0.0312908
48	22	-0.139524	0.0544185
49	22	-0.287458	-0.00775341
50	22	-0.301515	0.00190646
1	23	-0.058788	0.0709154
2	23	-9.02321e-05	0.0987248
3	23	0.0447644	0.144632
4	23	0.0099891	0.0550449
5	23	0.00796849	0.00746678
6	23	0.00609469	0.000812372
7	23	-0.0225302	-0.00198664
8	23	0.0424488	0.029351
9	23	-0.00154529	0.00614579
10	23	0.040847	-0.00445455
11	23	0.0787447	0.0229785
12	23	-0.0117521	0.0121924
13	23	-0.0228182	-0.102792
14	23	0.0497143	-0.0298882
15	23	0.119271	0.071351
16	23	0.0565387	0.0177186
17	23	0.0291348	0.00761537
18	23	0.0301474	-0.0400745
19	23	0.0533699	0.00992647
20	23	-0.00470831	-0.0376803
21	23	-0.0414644	-0.0558379
22	23	0.000102712	-0.0493648
23	23	0.0177119	0.0364548
24	23	-0.000839545	-0.015867
25	23	-0.0270568	-0.0314364
26	23	0.00155213	0.0364275
27	23	-0.00134893	0.00284899
28	23	-0.011829	-0.000139986
29	23	-0.0744771	-0.0598226
30	23	-0.0915601	-0.0331738
31	23	-0.0308491	-0.0325331
32	23	-0.105587	-0.0391729
33	23	-0.0853356	-0.027412
34	23	-0.0928247	-0.0918715
35	23	-0.0648941	0.0209465
36	23	-0.136331	-0.0521856
37	23	-0.0676517	-0.0256221
38	23	-0.103465	-0.0193859
39	23	-0.134118	0.0226945
40	23	-0.0821631	0.00499693
41	23	-0.167927	-0.0630694
42	23	-0.102798	-0.00876012
43	23	-0.115275	0.00365222
44	23	-0.170495	-0.00574577
45	23	-0.153393	-0.0203512
46	23	-0.179058	-0.0384119
47	23	-0.136036	0.00062155
48	23	-0.163199	0.000465079
49	23	-0.207708	-0.00679082
50	23	-0.23166	-0.0149588
1	24	-0.036631	0.0953225
2	24	0.0296058	0.145458
3	24	0.0261542	0.0970152
4	24	0.0266561	0.0666164
5	24	-0.00526219	0.0146544
6	24	0.0106316	0.0261379
7	24	0.0053958	0.0680712
8	24	-0.0235631	-0.0195712
9	24	-0.0438382	-0.0269908
10	24	0.0242153	0.0135293
11	24	0.0286449	0.013815
12	24	0.0133706	0.0284189
13	24	0.101073	0.089198
14	24	0.000439556	-0.0242342
15	24	-0.0200729	-0.018515
16	24	0.0453191	0.043627
17	24	-0.0251968	0.0231135
18	24	0.0163728	-0.00224701
19	24	-0.0308413	-0.0247667
20	24	-0.0271918	-0.0428929
21	24	-0.0557865	-0.0570566
22	24	-0.0371534	-0.00294322
23	24	-0.000839545	-0.015867
24	24	-0.011732	0.0223888
25	24	-0.107677	-0.0416881
26	24	-0.0290814	-0.0175221
27	24	-0.0285475	-0.0365094
28	24	-0.0631783	-0.0392188
29	24	-0.0179945	0.0015511
30	24	-0.109264	-0.0749912
31	24	-0.0359666	0.00142367
32	24	-0.0365958	0.0279061
33	24	-0.0459549	0.0390553
34	24	-0.089878	-0.0670877
35	24	-0.105706	-0.0250731
36	24	-0.12624	-0.0428433
37	24	-0.0233258	0.0249719
38	24	-0.106814	-0.008625
39	24	-0.123406	-0.00678795
40	24	-0.0123824	0.0572164
41	24	-0.114485	0.015947
42	24	-0.0807606	-0.0191416
43	24	-0.176766	-0.0354274
44	24	-0.179147	-0.0356734
45	24	-0.153933	-0.00353091
46	24	-0.139512	0.0235384
47	24	-0.0854365	-0.00347883
48	24	-0.140761	0.0228048
49	24	-0.232137	-0.00956255
50	24	-0.186898	0.0382078
1	25	-0.172782	-0.00349313
2	25	-0.144553	0.055704
3	25	-0.135816	0.0629885
4	25	-0.0296414	0.114811
5	25	-0.0636623	0.0798346
6	25	-0.0489081	0.107411
7	25	-0.0592987	0.0401992
8	25	-0.079767	0.0433826
9	25	0.00973123	0.0523551
10	25	-0.0727268	0.00285635
11	25	-0.0197361	0.0640282
12	25	-0.0473027	0.0389864
13	25	-0.0727408	-0.0163999
14	25	-0.101834	-0.0534195
15	25	-0.0114212	0.0338665
16	25	0.015952	0.076975
17	25	0.00250483	0.0445625
18	25	-0.0630264	-0.0736367
19	25	0.00184014	0.0638874
20	25	-0.0350281	-0.00487375
21	25	-0.0233782	0.0463984
22	25	-0.0543462	-0.0323154
23	25	-0.0270568	-0.0314364
24	25	-0.107677	-0.0416881
25	25	-0.0701984	-0.0169418
26	25	-0.0369229	0.00349423
27	25	-0.0369149	0.0165798
28	25	-0.0288941	0.0381374
29	25	-0.137032	-0.0752721
30	25	-0.0852841	0.0252852
31	25	-0.0898884	-0.0111937
32	25	-0.0773204	0.00611269
33	25	-0.0986575	0.00314361
34	25	0.0137465	0.0487184
35	25	-0.103579	-0.00913157
36	25	-0.123353	-0.0181496
37	25	-0.0707396	0.0200604
38	25	-0.113203	-0.0300577
39	25	-0.159333	-0.0472485
40	25	-0.023786	0.056304
41	25	-0.125014	0.0106842
42	25	-0.145674	-0.0347388
43	25	-0.171142	-0.0246077
44	25	-0.155135	-0.0284229
45	25	-0.101138	0.03617
46	25	-0.166381	-0.00754881
47	25	-0.119318	0.00772891
48	25	-0.185524	-0.0474216
49	25	-0.256981	-0.044779
50	25	-0.21433	-0.0161235
1	26	-0.136658	0.0406952
2	26	-0.0780145	0.0670444
3	26	-0.0579384	0.0971144
4	26	-0.111722	-0.00369747
5	26	-0.0279477	0.0736162
6	26	-0.00702579	0.123273
7	26	-0.0447663	0.0597526
8	26	0.0260585	0.119148
9	26	-0.039562	0.0642451
10	26	0.0138279	0.0614976
11	26	-0.00204627	0.0400052
12	26	0.0309635	0.0778879
13	26	0.0178082	0.0453269
14	26	-0.025965	0.0303851
15	26	-0.0168343	0.00783223
16	26	-0.0140578	0.0496544
17	26	-0.0301835	0.0258559
18	26	-0.0330708	-0.00045648
19	26	0.0260315	0.0429931
20	26	-0.0107968	0.0206474
21	26	-0.0943937	-0.0834928
22	26	-0.0192895	-0.0203622
23	26	0.00155213	0.0364275
24	26	-0.0290814	-0.0175221
25	26	-0.0369229	0.00349423
26	26	-0.00628191	-0.0267523
27	26	0.0231665	0.0171853
28	26	-0.0699768	-0.0499092
29	26	-0.0269068	-0.0389104
30	26	-0.0379065	0.00796269
31	26	-0.0371262	-0.02977
32	26	-0.0544618	-0.00238897
33	26	-0.0173954	0.00725304
34	26	0.0390369	0.0419646
35	26	-0.0471782	-0.00551901
36	26	-0.0488673	0.0195482
37	26	-0.0401192	-0.0340538
38	26	-0.0614154	-0.00825299
39	26	-0.0385702	0.0186855
40	26	-0.0285182	0.0142284
41	26	-0.110322	-0.029117
42	26	-0.0482982	0.00163827
43	26	-0.0593823	0.0485775
44	26	-0.090788	-0.0124601
45	26	-0.140935	-0.0235441
46	26	-0.134811	-0.0243809
47	26	-0.101997	-0.0391357
48	26	-0.0559698	0.0287931
49	26	-0.202041	-0.0424488
50	26	-0.196761	0.0197297
1	27	-0.156796	0.0575326
2	27	-0.126321	0.0636164
3	27	-0.0800938	0.119982
4	27	-0.0236773	0.132218
5	27	-0.103252	0.0455259
6	27	-0.0380015	0.112023
7	27	-0.0430007	0.0569968
8	27	-0.0152674	0.0817333
9	27	-0.0971447	-0.0414852
10	27	-0.086886	-0.0413338
11	27	-0.0809922	-0.0526899
12	27	-0.0257787	0.0435428
13	27	-0.0632083	-0.049151
14	27	-0.045786	-0.0229214
15	27	-0.0459998	-0.0288578
16	27	-0.00866693	0.00537092
17	27	-0.0313262	0.0242925
18	27	-0.00593051	0.0072729
19	27	0.0042595	-0.0157105
20	27	-0.025386	-0.0434139
21	27	-0.0092922	-0.0172362
22	27	0.0383204	0.0305914
23	27	-0.00134893	0.00284899
24	27	-0.0285475	-0.0365094
25	27	-0.0369149	0.0165798
26	27	0.0231665	0.0171853
27	27	0.0363768	0.00779547
28	27	0.000244502	-0.000314939
29	27	0.0120003	-0.0173051
30	27	0.0200103	0.0218798
31	27	0.0217342	-0.00553241
32	27	0.00633818	0.0137968
33	27	-0.0266202	-0.0293784
34	27	-0.00363329	-0.0172679
35	27	-0.0163486	-0.00606944
36	27	-0.0574871	-0.0178612
37	27	0.014815	-0.0381886
38	27	-0.034188	0.00668973
39	27	-0.0209814	0.00548039
40	27	0.00160923	0.0115485
41	27	-0.0501413	-0.0174951
42	27	-0.0685538	-0.0364418
43	27	-0.0579241	-0.0229343
44	27	-0.100758	-0.0338198
45	27	-0.0671668	0.00151265
46	27	-0.118691	-0.0294543
47	27	-0.053652	-0.00786715
48	27	-0.0574453	0.00517478
49	27	-0.129307	-0.0370472
50	27	-0.116046	-0.0100096
1	28	-0.071076	0.174021
2	28	-0.112404	0.107682
3	28	-0.206501	0.040944
4	28	-0.145764	0.0484833
5	28	-0.110953	0.0881207
6	28	-0.134843	0.0525861
7	28	-0.133325	0.0433795
8	28	-0.0925236	0.0419144
9	28	-0.183415	-0.0310368
10	28	-0.121667	-0.0285343
11	28	-0.0203373	0.0561381
12	28	-0.124079	0.0280687
13	28	-0.0738725	-0.00538419
14	28	-0.100933	-0.0139299
15	28	-0.0657823	-0.0209529
16	28	-0.00079117	0.0382047
17	28	-0.0120549	0.0636489
18	28	0.00234269	0.0751538
19	28	-0.0162741	0.0474597
20	28	-0.00480383	0.0664301
21	28	-0.0374982	0.00794704
22	28	-0.0356848	-0.004484
23	28	-0.011829	-0.000139986
24	28	-0.0631783	-0.0392188
25	28	-0.0288941	0.0381374
26	28	-0.0699768	-0.0499092
27	28	0.000244502	-0.000314939
28	28	-0.0147437	0.0409813
29	28	-0.0111798	0.0137512
30	28	-0.0518647	-0.015188
31	28	0.01976	0.0439636
32	28	-0.0432223	-0.0300327
33	28	0.00101388	0.0319213
34	28	-0.00275374	0.00165181
35	28	-0.0312674	-0.00148333
36	28	-0.0745693	-0.0172031
37	28	0.00896127	0.0202782
38	28	-0.0842107	-0.0559391
39	28	-0.0634123	-0.00850593
40	28	-0.0471034	0.00346472
41	28	-0.0824294	-0.0075916
42	28	-0.0731354	-0.0354735
43	28	-0.0935299	-0.0133693
44	28	-0.0888506	0.0109433
45	28	-0.124096	-0.0548796
46	28	-0.117396	-0.0115823
47	28	-0.0878637	-0.0312829
48	28	-0.13194	-0.0374538
49	28	-0.127058	0.00383312
50	28	-0.170295	-0.00787492
1	29	-0.225489	0.0537053
2	29	-0.232771	0.0341729
3	29	-0.168687	0.0894444
4	29	-0.148068	0.0652883
5	29	-0.137362	0.0410597
6	29	-0.0719086	0.10642
7	29	-0.172111	0.0180264
8	29	-0.163059	-0.0155799
9	29	-0.133282	-0.00483062
10	29	-0.0946255	0.0560005
11	29	-0.122873	-0.0591402
12	29	-0.124213	0.0192181
13	29	-0.0389542	0.0337091
14	29	-0.10816	-0.0572123
15	29	-0.0906239	-0.00683517
16	29	-0.0617194	-0.00994408
17	29	-0.104342	0.00142121
18	29	-0.00260598	0.0760056
19	29	-0.0377595	-0.00132011
20	29	-0.0736385	-0.0496982
21	29	-0.104721	-0.0507152
22	29	0.00472528	0.0372187
23	29	-0.0744771	-0.0598226
24	29	-0.0179945	0.0015511
25	29	-0.137032	-0.0752721
26	29	-0.0269068	-0.0389104
27	29	0.0120003	-0.0173051
28	29	-0.0111798	0.0137512
29	29	0.0187556	-0.00326357
30	29	-0.0536292	-0.0385252
31	29	0.0176838	0.00246821
32	29	-0.0255167	-0.0235186
33	29	-0.00567275	0.000456935
34	29	0.0173895	-0.00265259
35	29	-0.0339845	-0.0389914
36	29	-0.0473454	-0.0462709
37	29	-0.0422172	-0.0792496
38	29	-0.0437683	-0.0346306
39	29	-0.0311242	-0.00703604
40	29	-0.0276079	-0.035608
41	29	-0.0857747	-0.0406
42	29	-0.025136	-0.00842498
43	29	-0.047739	0.0254912
44	29	-0.0631762	-0.00179137
45	29	-0.122927	-0.0599586
46	29	-0.0737035	-0.00976536
47	29	-0.0414824	0.00736075
48	29	-0.0504285	-0.00209826
49	29	-0.127201	-0.0269044
50	29	-0.142299	-0.0434622
1	30	-0.208573	0.120365
2	30	-0.232307	0.110751
3	30	-0.256423	0.0279631
4	30	-0.170178	0.0773624
5	30	-0.178456	0.0374689
6	30	-0.216552	0.00755017
7	30	-0.123402	0.0956296
8	30	-0.122767	0.0896406
9	30	-0.175178	-0.00375841
10	30	-0.0719764	0.064065
11	30	-0.0662565	0.060853
12	30	-0.0578387	0.121334
13	30	-0.108008	0.0333937
14	30	-0.124091	0.0238441
15	30	-0.0988495	0.0327331
16	30	-0.116067	0.0158928
17	30	-0.13222	0.0262731
18	30	-0.0727024	0.0700946
19	30	-0.0206895	0.0417186
20	30	-0.104595	-0.0289879
21	30	-0.0378525	0.0360317
22	30	-0.0712248	-0.00907021
23	30	-0.0915601	-0.0331738
24	30	-0.109264	-0.0749912
25	30	-0.0852841	0.0252852
26	30	-0.0379065	0.00796269
27	30	0.0200103	0.0218798
28	30	-0.0518647	-0.015188
29	30	-0.0536292	-0.0385252
30	30	-0.0103078	-0.00515594
31	30	-0.0190717	-0.0365457
32	30	-0.0374282	-0.0257887
33	30	-0.0414894	-0.0572273
34	30	0.0136923	-0.037903
35	30	-0.0443222	-0.00519217
36	30	-0.0327048	-0.024993
37	30	-0.0101329	-0.0171484
38	30	-0.0328924	-0.0212749
39	30	-0.00534344	0.0270442
40	30	0.0273317	0.0249605
41	30	-0.0282081	-0.00552754
42	30	-0.0486299	-0.0509795
43	30	-0.0991771	-0.0452679
44	30	-0.0494474	-0.00606026
45	30	-0.018443	0.00847474
46	30	-0.08252	0.0120865
47	30	-0.0558456	-0.0154518
48	30	-0.0634536	-0.00935613
49	30	-0.103704	0.0334162
50	30	-0.113319	0.0404669
1	31	-0.254904	0.0419142
2	31	-0.265292	0.0744141
3	31	-0.250925	0.05223
4	31	-0.200762	0.097031
5	31	-0.221564	0.0682876
6	31	-0.204875	0.0134646
7	31	-0.155279	0.0447481
8	31	-0.149971	0.0600855
9	31	-0.091514	0.128162
10	31	-0.116891	0.0372524
11	31	-0.123186	0.0285899
12	31	-0.0826942	0.0704507
13	31	-0.0758034	0.00159511
14	31	-0.144043	-0.0322575
15	31	-0.122915	0.0123139
16	31	-0.0719184	0.0420253
17	31	-0.066337	0.0644001
18	31	-0.0632584	0.0339858
19	31	-0.0712798	0.0428173
20	31	-0.0981795	-0.00630079
21	31	-0.0443316	0.0307272
22	31	-0.0206792	0.010026
23	31	-0.0308491	-0.0325331
24	31	-0.0359666	0.00142367
25	31	-0.0898884	-0.0111937
26	31	-0.0371262	-0.02977
27	31	0.0217342	-0.00553241
28	31	0.01976	0.0439636
29	31	0.0176838	0.00246821
30	31	-0.0190717	-0.0365457
31	31	0.0432628	0.013242
32	31	0.031469	0.0339109
33	31	-0.00745121	-0.01362
34	31	-0.00563054	-0.0558908
35	31	-0.0285661	-0.0306391
36	31	-0.0011463	-0.0114757
37	31	0.0476326	0.0445722
38	31	0.01694	0.00597735
39	31	-0.0019249	0.010016
40	31	0.0223567	-0.00712914
41	31	-0.0519973	-0.0290787
42	31	0.0147678	-0.00900094
43	31	-0.0640583	-0.0172747
44	31	-0.0274559	-0.0180015
45	31	-0.0261099	-9.06393e-05
46	31	-0.0423958	0.000914463
47	31	-0.00869037	-0.0146127
48	31	-0.0568724	-0.0537496
49	31	-0.112252	-0.03677
50	31	-0.116608	-0.0615082
1	32	-0.217808	0.185963
2	32	-0.252241	0.10832
3	32	-0.243896	0.0677906
4	32	-0.302212	0.031514
5	32	-0.221471	0.0427428
6	32	-0.203523	0.0503407
7	32	-0.269527	-0.00571902
8	32	-0.241989	0.00947888
9	32	-0.127499	0.083521
10	32	-0.152176	0.04891
11	32	-0.135424	0.0233361
12	32	-0.22623	-0.0191327
13	32	-0.112415	0.0589623
14	32	-0.200295	-0.0195588
15	32	-0.155926	0.0167088
16	32	-0.0709881	0.0896306
17	32	-0.103231	0.0800873
18	32	-0.116986	0.0254401
19	32	-0.114271	0.00207515
20	32	-0.160327	-0.0384828
21	32	-0.117366	0.00982775
22	32	-0.129851	-0.0377563
23	32	-0.105587	-0.0391729
24	32	-0.0365958	0.0279061
25	32	-0.0773204	0.00611269
26	32	-0.0544618	-0.00238897
27	32	0.00633818	0.0137968
28	32	-0.0432223	-0.0300327
29	32	-0.0255167	-0.0235186
30	32	-0.0374282	-0.0257887
31	32	0.031469	0.0339109
32	32	-0.0460534	-0.0210528
33	32	-0.0234526	-0.0323475
34	32	0.0108862	0.00258894
35	32	-0.0462386	-0.0285067
36	32	-0.0304164	-0.0147088
37	32	0.0183739	-0.0124306
38	32	-0.0177051	-0.0330698
39	32	-0.035529	-0.0160392
40	32	0.00638792	-0.0420596
41	32	-0.0480695	-0.0447227
42	32	0.00232214	-0.00730712
43	32	-0.0427894	0.00507726
44	32	-0.0423441	-0.0403496
45	32	-0.0193424	0.0208431
46	32	-0.103443	-0.0652355
47	32	-0.0220464	-0.0242044
48	32	-0.0424493	-0.0357903
49	32	-0.0812938	-0.00530032
50	32	-0.123838	-0.0360413
1	33	-0.274274	0.110204
2	33	-0.281855	0.127853
3	33	-0.271897	0.117156
4	33	-0.319766	-0.0229027
5	33	-0.166413	0.119188
6	33	-0.199464	0.0629332
7	33	-0.199036	0.0328668
8	33	-0.236076	0.0139531
9	33	-0.123195	0.0809656
10	33	-0.130851	0.0360119
11	33	-0.13729	0.0350793
12	33	-0.188164	-0.00680665
13	33	-0.129188	0.0155776
14	33	-0.158805	-0.0111513
15	33	-0.13399	0.0519602
16	33	-0.136126	-0.00640078
17	33	-0.166429	0.0130872
18	33	-0.0873526	0.0136563
19	33	-0.125773	-0.015778
20	33	-0.0763581	0.00695555
21	33	-0.0912061	0.0436788
22	33	-0.114026	-0.0192547
23	33	-0.0853356	-0.027412
24	33	-0.0459549	0.0390553
25	33	-0.0986575	0.00314361
26	33	-0.0173954	0.00725304
27	33	-0.0266202	-0.0293784
28	33	0.00101388	0.0319213
29	33	-0.00567275	0.000456935
30	33	-0.0414894	-0.0572273
31	33	-0.00745121	-0.01362
32	33	-0.0234526	-0.0323475
33	33	-0.0762964	-0.0525114
34	33	0.0304824	-0.00532893
35	33	-0.0327662	-0.0412618
36	33	0.0072565	0.00707896
37	33	-0.0232534	-0.086344
38	33	-0.0618784	-0.0721171
39	33	0.0330969	0.01841
40	33	0.0323334	-0.0300693
41	33	0.0174714	0.0346776
42	33	0.0480899	0.021102
43	33	0.0257836	0.0387685
44	33	-0.0637374	-0.0710786
45	33	-0.0296339	-0.0241734
46	33	-0.0668061	-0.0234853
47	33	0.0293124	-0.00573806
48	33	-0.0405374	-0.0181749
49	33	-0.133264	-0.0484862
50	33	-0.0817299	-0.0196619
1	34	-0.30481	0.110832
2	34	-0.365703	0.0569894
3	34	-0.308157	0.0974052
4	34	-0.293026	0.0452396
5	34	-0.226403	0.128073
6	34	-0.261764	0.0225307
7	34	-0.266405	0.0185428
8	34	-0.215065	0.0341523
9	34	-0.224428	0.0131346
10	34	-0.15764	0.0228378
11	34	-0.129908	0.0268375
12	34	-0.179406	0.00786595
13	34	-0.119394	0.0261336
14	34	-0.0774425	0.0515327
15	34	-0.146452	0.0161064
16	34	-0.113307	0.0211557
17	34	-0.177063	-0.0310781
18	34	-0.0441653	0.0776539
19	34	-0.0770934	0.0202209
20	34	-0.0583001	0.0182312
21	34	-0.0741984	-0.0117111
22	34	-0.0429267	-0.037136
23	34	-0.0928247	-0.0918715
24	34	-0.089878	-0.0670877
25	34	0.0137465	0.0487184
26	34	0.0390369	0.0419646
27	34	-0.00363329	-0.0172679
28	34	-0.00275374	0.00165181
29	34	0.0173895	-0.00265259
30	34	0.0136923	-0.037903
31	34	-0.00563054	-0.0558908
32	34	0.0108862	0.00258894
33	34	0.0304824	-0.00532893
34	34	0.052796	-0.017017
35	34	-0.00348572	-0.0676494
36	34	-0.0200996	-0.0377125
37	34	0.0655591	-0.0133081
38	34	0.0313414	-0.0277421
39	34	-0.00213303	-0.0476969
40	34	0.0878059	0.0562485
41	34	-0.00257072	-0.0314966
42	34	0.0249341	-0.00581237
43	34	-0.00883974	-0.0157878
44	34	0.0159682	-0.0142976
45	34	0.0198325	-0.0264871
46	34	-0.0286402	-0.0376575
47	34	0.0288615	-0.024334
48	34	0.00928499	-0.024407
49	34	-0.0214576	-0.0013483
50	34	-0.0310768	0.00887923
1	35	-0.314524	0.127909
2	35	-0.303426	0.0726718
3	35	-0.249294	0.0652004
4	35	-0.211265	0.125136
5	35	-0.164039	0.139856
6	35	-0.268149	0.00397517
7	35	-0.21369	0.0671973
8	35	-0.26204	0.013762
9	35	-0.259421	-0.0265342
10	35	-0.157784	0.0529076
11	35	-0.0972003	0.0816955
12	35	-0.197052	0.029351
13	35	-0.174825	0.0184691
14	35	-0.169079	-0.00695351
15	35	-0.187159	-0.0244945
16	35	-0.156821	-0.0091409
17	35	-0.18485	-0.0169179
18	35	-0.106486	0.00798747
19	35	-0.146724	-0.0109235
20	35	-0.086141	0.0391565
21	35	-0.108445	-0.00910391
22	35	-0.147021	-0.0551757
23	35	-0.0648941	0.0209465
24	35	-0.105706	-0.0250731
25	35	-0.103579	-0.00913157
26	35	-0.0471782	-0.00551901
27	35	-0.0163486	-0.00606944
28	35	-0.0312674	-0.00148333
29	35	-0.0339845	-0.0389914
30	35	-0.0443222	-0.00519217
31	35	-0.0285661	-0.0306391
32	35	-0.0462386	-0.0285067
33	35	-0.0327662	-0.0412618
34	35	-0.00348572	-0.0676494
35	35	-0.0539793	-0.0529428
36	35	-0.0474143	-0.0445284
37	35	0.0512594	0.0370067
38	35	-0.0406313	-0.0559798
39	35	-0.0287029	-0.0384597
40	35	0.0389875	-0.00597734
41	35	0.00935514	0.000226996
42	35	0.0366099	0.00127919
43	35	-0.0103011	0.0114427
44	35	-0.0330137	-0.0474688
45	35	-0.00663969	0.0110179
46	35	-0.0713054	-0.0283444
47	35	-0.0109804	-0.0194462
48	35	0.0292064	0.0320864
49	35	-0.0804355	-0.0131743
50	35	-0.0925359	-0.0487859
1	36	-0.364086	0.0792695
2	36	-0.366773	0.116582
3	36	-0.416819	0.0413976
4	36	-0.289763	0.0671928
5	36	-0.247765	0.177525
6	36	-0.28527	0.0842739
7	36	-0.341171	0.0186655
8	36	-0.29132	0.054659
9	36	-0.267927	0.0401611
10	36	-0.244853	0.0697005
11	36	-0.19262	0.0667544
12	36	-0.237849	0.0760675
13	36	-0.228866	0.0200633
14	36	-0.210983	0.0390915
15	36	-0.237614	0.0250064
16	36	-0.187405	0.0164786
17	36	-0.196275	0.0267735
18	36	-0.22249	-0.0416989
19	36	-0.155947	0.0204214
20	36	-0.136903	-0.0173305
21	36	-0.112469	0.0296085
22	36	-0.133326	-0.0820997
23	36	-0.136331	-0.0521856
24	36	-0.12624	-0.0428433
25	36	-0.123353	-0.0181496
26	36	-0.0488673	0.0195482
27	36	-0.0574871	-0.0178612
28	36	-0.0745693	-0.0172031
29	36	-0.0473454	-0.0462709
30	36	-0.0327048	-0.024993
31	36	-0.0011463	-0.0114757
32	36	-0.0304164	-0.0147088
33	36	0.0072565	0.00707896
34	36	-0.0200996	-0.0377125
35	36	-0.0474143	-0.0445284
36	36	-0.0253285	-0.0538903
37	36	-0.00847163	-0.0522172
38	36	-0.0368076	-0.0582291
39	36	0.0458385	0.035627
40	36	-0.00259417	-0.0134935
41	36	-0.00050551	-0.062556
42	36	-0.0421698	-0.0707445
43	36	-0.025425	-0.0468845
44	36	0.00209697	-0.0157834
45	36	0.00783521	0.0126965
46	36	-0.0420509	-0.0575898
47	36	0.062019	0.02795
48	36	-0.0335477	-0.0392539
49	36	-0.029554	-0.00141711
50	36	-0.0695752	-0.0680605
1	37	-0.360562	0.114899
2	37	-0.327131	0.106763
3	37	-0.341831	0.0633812
4	37	-0.323972	0.0524214
5	37	-0.290583	0.0854599
6	37	-0.319143	0.024847
7	37	-0.292095	0.0325426
8	37	-0.274507	0.018254
9	37	-0.228619	0.0389328
10	37	-0.203206	0.0519973
11	37	-0.180288	0.0391826
12	37	-0.22222	0.00655326
13	37	-0.174873	0.0431397
14	37	-0.166281	0.0388896
15	37	-0.194303	-0.0169214
16	37	-0.153043	0.0387185
17	37	-0.187762	0.0345602
18	37	-0.111107	0.014728
19	37	-0.105817	0.040034
20	37	-0.136923	-0.00220315
21	37	-0.0779982	0.0236686
22	37	-0.107016	-0.0198206
23	37	-0.0676517	-0.0256221
24	37	-0.0233258	0.0249719
25	37	-0.0707396	0.0200604
26	37	-0.0401192	-0.0340538
27	37	0.014815	-0.0381886
28	37	0.00896127	0.0202782
29	37	-0.0422172	-0.0792496
30	37	-0.0101329	-0.0171484
31	37	0.0476326	0.0445722
32	37	0.0183739	-0.0124306
33	37	-0.0232534	-0.086344
34	37	0.0655591	-0.0133081
35	37	0.0512594	0.0370067
36	37	-0.00847163	-0.0522172
37	37	0.0607226	-0.0134887
38	37	0.0379517	-0.0334082
39	37	0.0385146	0.00377411
40	37	0.0736626	0.00189093
41	37	0.0390505	0.00656328
42	37	0.0480268	-0.0102299
43	37	0.0108821	0.00990361
44	37	0.073423	0.0242052
45	37	0.0300358	-0.0411495
46	37	0.0187672	0.0122288
47	37	0.0391162	-0.014268
48	37	0.0233709	-0.00539819
49	37	-0.04816	-0.0300787
50	37	0.0341769	0.0890201
1	38	-0.365982	0.0940665
2	38	-0.33161	0.0698039
3	38	-0.307765	0.0468257
4	38	-0.383637	0.0135895
5	38	-0.257672	0.0436891
6	38	-0.242843	0.0175106
7	38	-0.321844	0.021907
8	38	-0.251908	0.065693
9	38	-0.216681	0.0699291
10	38	-0.271266	-0.0404202
11	38	-0.22337	-0.00203251
12	38	-0.266469	0.00340768
13	38	-0.193191	0.00752155
14	38	-0.18405	0.00526088
15	38	-0.170574	0.0218174
16	38	-0.171667	0.0207351
17	38	-0.187395	0.0232255
18	38	-0.2266	-0.0430537
19	38	-0.142004	0.00312098
20	38	-0.152437	0.0324898
21	38	-0.143251	-0.00409669
22	38	-0.12711	-0.0296277
23	38	-0.103465	-0.0193859
24	38	-0.106814	-0.008625
25	38	-0.113203	-0.0300577
26	38	-0.0614154	-0.00825299
27	38	-0.034188	0.00668973
28	38	-0.0842107	-0.0559391
29	38	-0.0437683	-0.0346306
30	38	-0.0328924	-0.0212749
31	38	0.01694	0.00597735
32	38	-0.0177051	-0.0330698
33	38	-0.0618784	-0.0721171
34	38	0.0313414	-0.0277421
35	38	-0.0406313	-0.0559798
36	38	-0.0368076	-0.0582291
37	38	0.0379517	-0.0334082
38	38	0.0334927	-0.024735
39	38	-0.0129757	-0.0524493
40	38	0.0621486	0.0115361
41	38	0.000101014	-0.0416392
42	38	0.013414	-0.0464227
43	38	0.0314486	-0.0102575
44	38	0.0339506	-0.0333349
45	38	0.0477046	0.0229646
46	38	0.00930561	-0.005813
47	38	0.0398199	-0.034094
48	38	0.0397911	-0.0127564
49	38	0.00828247	0.0177085
50	38	-0.0677588	-0.0506097
1	39	-0.463211	0.118138
2	39	-0.433851	0.139728
3	39	-0.506833	0.0652233
4	39	-0.42328	0.0890485
5	39	-0.527159	-0.00587513
6	39	-0.457187	0.0244839
7	39	-0.393015	0.0501381
8	39	-0.346366	0.0878165
9	39	-0.359984	0.0657894
10	39	-0.395992	-0.0562023
11	39	-0.299505	0.069613
12	39	-0.366072	0.0171894
13	39	-0.270018	0.0241881
14	39	-0.327672	-0.0114437
15	39	-0.243944	0.0323798
16	39	-0.197393	0.0891305
17	39	-0.246963	0.0373345
18	39	-0.235403	0.0143566
19	39	-0.138585	0.0957325
20	39	-0.173007	-0.0190824
21	39	-0.206531	-0.0241939
22	39	-0.126116	0.00434977
23	39	-0.134118	0.0226945
24	39	-0.123406	-0.00678795
25	39	-0.159333	-0.0472485
26	39	-0.0385702	0.0186855
27	39	-0.0209814	0.00548039
28	39	-0.0634123	-0.00850593
29	39	-0.0311242	-0.00703604
30	39	-0.00534344	0.0270442
31	39	-0.0019249	0.010016
32	39	-0.035529	-0.0160392
33	39	0.0330969	0.01841
34	39	-0.00213303	-0.0476969
35	39	-0.0287029	-0.0384597
36	39	0.0458385	0.035627
37	39	0.0385146	0.00377411
38	39	-0.0129757	-0.0524493
39	39	0.0693431	0.0237424
40	39	0.0613688	0.00168407
41	39	0.073055	0.0317372
42	39	0.0752402	0.0187903
43	39	0.0032458	-0.00134402
44	39	0.0294513	-0.0456316
45	39	0.0238686	-0.00313452
46	39	-0.0320691	-0.020943
47	39	0.0425652	0.00767199
48	39	0.0220415	-0.0347772
49	39	0.0540001	0.0246928
50	39	-0.00340633	-0.0272774
1	40	-0.395351	0.11153
2	40	-0.440086	0.0842972
3	40	-0.417731	0.0945737
4	40	-0.325689	0.105419
5	40	-0.368151	0.102606
6	40	-0.352669	0.0457928
7	40	-0.349612	0.0106335
8	40	-0.287031	0.0209575
9	40	-0.248927	0.0961977
10	40	-0.279041	-0.0144352
11	40	-0.259706	0.027951
12	40	-0.217689	0.0960484
13	40	-0.24479	-0.0517649
14	40	-0.211484	0.00983902
15	40	-0.170511	0.0304406
16	40	-0.23386	-0.0287321
17	40	-0.165015	0.0433914
18	40	-0.153612	0.00760158
19	40	-0.108289	0.042612
20	40	-0.122427	0.0469281
21	40	-0.139903	-0.0203902
22	40	-0.0881606	0.0161436
23	40	-0.0821631	0.00499693
24	40	-0.0123824	0.0572164
25	40	-0.023786	0.056304
26	40	-0.0285182	0.0142284
27	40	0.00160923	0.0115485
28	40	-0.0471034	0.00346472
29	40	-0.0276079	-0.035608
30	40	0.0273317	0.0249605
31	40	0.0223567	-0.00712914
32	40	0.00638792	-0.0420596
33	40	0.0323334	-0.0300693
34	40	0.0878059	0.0562485
35	40	0.0389875	-0.00597734
36	40	-0.00259417	-0.0134935
37	40	0.0736626	0.00189093
38	40	0.0621486	0.0115361
39	40	0.0613688	0.00168407
40	40	0.109842	0.0112647
41	40	0.030964	-0.0272213
42	40	0.0582781	-0.0462949
43	40	0.0244188	-0.0377216
44	40	0.0423415	-0.0477477
45	40	0.0938932	0.0206057
46	40	0.0245062	-0.0445021
47	40	0.0909151	-0.00626713
48	40	0.117329	0.0308862
[truncated: 502 more rows]

## Sheet: ED_Figure5j
# log2 differential enrichment plot between K9M and Hp1 KD
x-axis	y-axis	log2(HP1KD/K9M)
1	1	-0.471776
2	1	-0.458644
3	1	-0.485875
4	1	-0.389477
5	1	-0.397221
6	1	-0.363872
7	1	-0.328454
8	1	-0.308981
9	1	-0.27414
10	1	-0.214096
11	1	-0.246702
12	1	-0.198598
13	1	-0.190139
14	1	-0.151028
15	1	-0.129191
16	1	-0.10333
17	1	-0.0943534
18	1	-0.106134
19	1	-0.0413135
20	1	-0.00223844
21	1	-0.0221245
22	1	0.045534
23	1	-0.0200438
24	1	-0.0277088
25	1	0.0835652
26	1	0.0445702
27	1	0.139181
28	1	0.00120546
29	1	0.0449738
30	1	0.103582
31	1	0.0606565
32	1	0.0146414
33	1	0.0725187
34	1	0.11404
35	1	0.198424
36	1	0.151482
37	1	0.0805682
38	1	0.197501
39	1	0.026269
40	1	0.166
41	1	0.356189
42	1	0.118379
43	1	0.260916
44	1	0.096207
45	1	0.150461
46	1	0.296028
47	1	0.164223
48	1	0.256999
49	1	0.29559
50	1	0.299619
1	2	-0.458644
2	2	-0.422316
3	2	-0.42803
4	2	-0.394841
5	2	-0.388233
6	2	-0.303728
7	2	-0.337623
8	2	-0.32736
9	2	-0.243287
10	2	-0.23434
11	2	-0.252791
12	2	-0.264713
13	2	-0.205395
14	2	-0.162994
15	2	-0.124301
16	2	-0.221326
17	2	-0.148145
18	2	-0.0213332
19	2	0.000504625
20	2	-0.0727244
21	2	0.0376266
22	2	0.0054536
23	2	0.0276065
24	2	-0.0576022
25	2	0.0384486
26	2	0.0382246
27	2	0.169038
28	2	0.00435913
29	2	0.138306
30	2	0.0881125
31	2	0.104902
32	2	0.0984298
33	2	0.123021
34	2	0.175921
35	2	0.157516
36	2	0.0881007
37	2	0.126034
38	2	0.0787482
39	2	0.0984027
40	2	0.148471
41	2	0.390717
42	2	0.195546
43	2	0.191103
44	2	0.207095
45	2	0.205747
46	2	0.272477
47	2	0.154317
48	2	0.181273
49	2	0.250468
50	2	0.285608
1	3	-0.485875
2	3	-0.42803
3	3	-0.399473
4	3	-0.378635
5	3	-0.365321
6	3	-0.315222
7	3	-0.285704
8	3	-0.28132
9	3	-0.227454
10	3	-0.277329
11	3	-0.165098
12	3	-0.218661
13	3	-0.137511
14	3	-0.230462
15	3	-0.129492
16	3	-0.151952
17	3	-0.0551856
18	3	-0.105814
19	3	0.0233228
20	3	-0.0137201
21	3	-0.0407396
22	3	-0.00553174
23	3	-0.00819973
24	3	-0.084658
25	3	0.0158448
26	3	0.0910941
27	3	0.0447142
28	3	0.0289788
29	3	0.0380305
30	3	0.151852
31	3	0.111424
32	3	0.0545431
33	3	0.1193
34	3	0.0746472
35	3	0.135909
36	3	0.151051
37	3	0.0996594
38	3	0.00647969
39	3	0.133074
40	3	0.121082
41	3	0.18956
42	3	0.108251
43	3	0.0338766
44	3	0.136875
45	3	0.241215
46	3	0.231167
47	3	0.147449
48	3	0.217134
49	3	0.146921
50	3	0.179454
1	4	-0.389477
2	4	-0.394841
3	4	-0.378635
4	4	-0.371641
5	4	-0.348923
6	4	-0.327762
7	4	-0.29628
8	4	-0.285972
9	4	-0.209233
10	4	-0.201004
11	4	-0.19602
12	4	-0.210348
13	4	-0.184121
14	4	-0.160346
15	4	-0.110112
16	4	-0.0267252
17	4	-0.106622
18	4	-0.05315
19	4	-4.1821e-05
20	4	-0.0576323
21	4	-0.0050979
22	4	0.0439269
23	4	0.00417059
24	4	0.0238899
25	4	-0.066474
26	4	0.0803977
27	4	0.0428082
28	4	0.0679695
29	4	0.100139
30	4	0.0139791
31	4	0.0337325
32	4	0.156622
33	4	0.137621
34	4	0.1806
35	4	0.166143
36	4	0.100127
37	4	0.0968849
38	4	0.210955
39	4	0.0761324
40	4	0.102179
41	4	0.386296
42	4	0.114428
43	4	0.212226
44	4	0.129079
45	4	0.191127
46	4	0.189406
47	4	0.137651
48	4	0.233022
49	4	0.151104
50	4	0.221308
1	5	-0.397221
2	5	-0.388233
3	5	-0.365321
4	5	-0.348923
5	5	-0.347726
6	5	-0.277975
7	5	-0.319655
8	5	-0.240747
9	5	-0.259714
10	5	-0.183611
11	5	-0.245043
12	5	-0.171857
13	5	-0.143208
14	5	-0.166934
15	5	-0.102121
16	5	-0.137859
17	5	-0.110968
18	5	-0.106881
19	5	0.0160827
20	5	-0.0296282
21	5	-0.0232135
22	5	-0.00660972
23	5	0.0321895
24	5	-0.0171577
25	5	0.0519058
26	5	0.0271029
27	5	0.0911115
28	5	0.076211
29	5	0.0426289
30	5	0.102401
31	5	0.0768412
32	5	0.101777
33	5	0.0501474
34	5	0.0525766
35	5	0.181284
36	5	0.0293411
37	5	0.0790063
38	5	0.0572493
39	5	0.211287
40	5	0.113896
41	5	0.339702
42	5	0.133916
43	5	0.205336
44	5	0.155659
45	5	0.199068
46	5	0.195709
47	5	0.160242
48	5	0.167409
49	5	0.144443
50	5	0.287601
1	6	-0.363872
2	6	-0.303728
3	6	-0.315222
4	6	-0.327762
5	6	-0.277975
6	6	-0.318071
7	6	-0.26425
8	6	-0.255933
9	6	-0.192913
10	6	-0.22467
11	6	-0.223028
12	6	-0.171617
13	6	-0.211482
14	6	-0.102759
15	6	-0.135313
16	6	-0.0819775
17	6	-0.0119077
18	6	-0.060996
19	6	-0.0390321
20	6	0.00319054
21	6	0.00189997
22	6	-0.0312061
23	6	-0.0365495
24	6	0.0204408
25	6	0.0396737
26	6	0.0281681
27	6	-0.0101655
28	6	0.034268
29	6	0.0511613
30	6	0.0818439
31	6	0.0893229
32	6	0.0896741
33	6	0.100046
34	6	0.0826588
35	6	0.178317
36	6	0.129619
37	6	0.12447
38	6	0.0298152
39	6	0.143415
40	6	0.131214
41	6	0.128734
42	6	0.0969442
43	6	0.13912
44	6	0.154237
45	6	0.125613
46	6	0.158379
47	6	0.142264
48	6	0.0823636
49	6	0.143461
50	6	0.146208
1	7	-0.328454
2	7	-0.337623
3	7	-0.285704
4	7	-0.29628
5	7	-0.319655
6	7	-0.26425
7	7	-0.213927
8	7	-0.259322
9	7	-0.193657
10	7	-0.181223
11	7	-0.18984
12	7	-0.158953
13	7	-0.176964
14	7	-0.0806478
15	7	-0.0887135
16	7	-0.0635494
17	7	-0.0519079
18	7	-0.0700711
19	7	-0.0051658
20	7	-0.0470872
21	7	-0.00903971
22	7	-0.0365928
23	7	0.0358899
24	7	0.0436074
25	7	0.0696318
26	7	-0.0264646
27	7	0.0537339
28	7	0.0798884
29	7	0.12304
30	7	0.0334274
31	7	0.0379085
32	7	0.121062
33	7	0.0769887
34	7	0.13586
35	7	0.105571
36	7	0.0820874
37	7	0.137683
38	7	0.107181
39	7	0.09379
40	7	0.154251
41	7	0.210713
42	7	0.118309
43	7	0.141796
44	7	0.157586
45	7	0.114232
46	7	0.211438
47	7	0.115641
48	7	0.162367
49	7	0.108427
50	7	0.174802
1	8	-0.308981
2	8	-0.32736
3	8	-0.28132
4	8	-0.285972
5	8	-0.240747
6	8	-0.255933
7	8	-0.259322
8	8	-0.253538
9	8	-0.267425
10	8	-0.168016
11	8	-0.19192
12	8	-0.156897
13	8	-0.140912
14	8	-0.121425
15	8	-0.112064
16	8	-0.0847879
17	8	-0.106375
18	8	-0.0403311
19	8	0.0324522
20	8	-0.01406
21	8	0.020049
22	8	0.0710399
23	8	-0.000370904
24	8	0.043201
25	8	0.0591198
26	8	0.00895312
27	8	-0.0101168
28	8	-0.000487959
29	8	0.0801285
30	8	0.122772
31	8	-0.0129676
32	8	0.0964067
33	8	0.102186
34	8	0.063159
35	8	0.198266
36	8	0.119727
37	8	0.107252
38	8	0.123725
39	8	0.0803382
40	8	0.101193
41	8	0.217126
42	8	0.117854
43	8	0.136705
44	8	0.114904
45	8	0.131349
46	8	0.135674
47	8	0.112892
48	8	0.186054
49	8	0.107482
50	8	0.183734
1	9	-0.27414
2	9	-0.243287
3	9	-0.227454
4	9	-0.209233
5	9	-0.259714
6	9	-0.192913
7	9	-0.193657
8	9	-0.267425
9	9	-0.21865
10	9	-0.199466
11	9	-0.124111
12	9	-0.0923215
13	9	-0.105677
14	9	-0.0586115
15	9	-0.0873586
16	9	-0.10449
17	9	-0.108329
18	9	-0.0238889
19	9	-0.0364216
20	9	-0.00428411
21	9	0.0254072
22	9	-0.000792736
23	9	0.0199451
24	9	-0.0112933
25	9	-0.0232712
26	9	0.0157932
27	9	0.0290069
28	9	0.122935
29	9	0.0495942
30	9	0.0601858
31	9	0.014235
32	9	-0.000613955
33	9	0.0121954
34	9	0.0672173
35	9	0.138409
36	9	0.0673567
37	9	0.0951864
38	9	0.041212
39	9	0.130404
40	9	0.0923177
41	9	0.203797
42	9	0.154572
43	9	0.130435
44	9	0.126826
45	9	0.143196
46	9	0.160361
47	9	0.167684
48	9	0.136718
49	9	0.174868
50	9	0.134056
1	10	-0.214096
2	10	-0.23434
3	10	-0.277329
4	10	-0.201004
5	10	-0.183611
6	10	-0.22467
7	10	-0.181223
8	10	-0.168016
9	10	-0.199466
10	10	-0.103074
11	10	-0.135355
12	10	-0.129877
13	10	-0.138192
14	10	-0.122392
15	10	-0.0767945
16	10	-0.067837
17	10	-0.0576551
18	10	-0.0687985
19	10	-0.0140246
20	10	0.00983239
21	10	-0.0477309
22	10	0.0128744
23	10	0.0422634
24	10	-0.0963063
25	10	0.033439
26	10	0.023306
27	10	0.015368
28	10	0.0697791
29	10	0.0506315
30	10	-0.0160322
31	10	0.0360865
32	10	0.0398434
33	10	0.018455
34	10	0.0746469
35	10	0.0243234
36	10	0.0433127
37	10	0.0747657
38	10	0.0949821
39	10	0.145124
40	10	0.152199
41	10	0.210445
42	10	0.146474
43	10	0.186676
44	10	0.116141
45	10	0.115888
46	10	0.1379
47	10	0.103747
48	10	0.0787007
49	10	0.123085
50	10	0.134487
1	11	-0.246702
2	11	-0.252791
3	11	-0.165098
4	11	-0.19602
5	11	-0.245043
6	11	-0.223028
7	11	-0.18984
8	11	-0.19192
9	11	-0.124111
10	11	-0.135355
11	11	-0.0584977
12	11	-0.131717
13	11	-0.147365
14	11	-0.117719
15	11	-0.129715
16	11	-0.114469
17	11	-0.0487231
18	11	-0.00088927
19	11	0.0213105
20	11	-0.0380313
21	11	-0.031321
22	11	-0.0228137
23	11	-0.0229603
24	11	-0.0344171
25	11	0.0242545
26	11	0.0268399
27	11	0.0265703
28	11	-0.00933448
29	11	0.047861
30	11	0.0923791
31	11	0.013401
32	11	0.0623526
33	11	0.0723194
34	11	0.0208998
35	11	0.00487
36	11	0.0416314
37	11	0.010734
38	11	0.0996179
39	11	0.0637344
40	11	0.0920123
41	11	0.114724
42	11	0.0449909
43	11	0.0858618
44	11	0.111704
45	11	0.158368
46	11	0.171866
47	11	0.0824854
48	11	0.131139
49	11	0.116487
50	11	0.123566
1	12	-0.198598
2	12	-0.264713
3	12	-0.218661
4	12	-0.210348
5	12	-0.171857
6	12	-0.171617
7	12	-0.158953
8	12	-0.156897
9	12	-0.0923215
10	12	-0.129877
11	12	-0.131717
12	12	-0.0958886
13	12	-0.112166
14	12	-0.124078
15	12	-0.126294
16	12	-0.0159262
17	12	0.00303495
18	12	-0.0868765
19	12	-0.0899668
20	12	0.024499
21	12	-0.0166931
22	12	-0.0749407
23	12	-0.027076
24	12	0.0205941
25	12	0.027038
26	12	-0.0278497
27	12	0.00831218
28	12	0.038402
29	12	0.0522848
30	12	0.0328959
31	12	0.000349725
32	12	0.0950268
33	12	0.0980531
34	12	0.0927467
35	12	-0.00355415
36	12	0.0894347
37	12	0.0830601
38	12	0.125024
39	12	0.175153
40	12	0.0873577
41	12	0.0636086
42	12	0.0528292
43	12	0.111693
44	12	0.0665073
45	12	0.122459
46	12	0.149306
47	12	0.070772
48	12	0.157677
49	12	0.0987134
50	12	0.168093
1	13	-0.190139
2	13	-0.205395
3	13	-0.137511
4	13	-0.184121
5	13	-0.143208
6	13	-0.211482
7	13	-0.176964
8	13	-0.140912
9	13	-0.105677
10	13	-0.138192
11	13	-0.147365
12	13	-0.112166
13	13	-0.205651
14	13	-0.164524
15	13	-0.0659358
16	13	-0.0912014
17	13	-0.0140997
18	13	-0.0357459
19	13	-0.0546419
20	13	-0.0870415
21	13	-0.0192013
22	13	-0.0290318
23	13	0.0588432
24	13	-0.0342632
25	13	0.0216554
26	13	0.024439
27	13	0.0503721
28	13	0.0228991
29	13	0.0324264
30	13	0.0573256
31	13	0.0338844
32	13	0.0375963
33	13	0.0335414
34	13	0.0340415
35	13	0.0764975
36	13	0.116748
37	13	0.0514385
38	13	0.0669848
39	13	0.0504625
40	13	0.120798
41	13	0.162002
42	13	0.0527065
43	13	0.154825
44	13	0.0807551
45	13	0.111656
46	13	0.0900207
47	13	0.0615162
48	13	0.116401
49	13	0.137694
50	13	0.114735
1	14	-0.151028
2	14	-0.162994
3	14	-0.230462
4	14	-0.160346
5	14	-0.166934
6	14	-0.102759
7	14	-0.0806478
8	14	-0.121425
9	14	-0.0586115
10	14	-0.122392
11	14	-0.117719
12	14	-0.124078
13	14	-0.164524
14	14	-0.100118
15	14	-0.0569063
16	14	-0.0181865
17	14	-0.0696402
18	14	-0.0404226
19	14	-0.0459922
20	14	-0.0573857
21	14	0.0226006
22	14	0.00153369
23	14	0.0670261
24	14	-0.0213724
25	14	0.0703529
26	14	0.048275
27	14	0.0424103
28	14	0.0409239
29	14	0.0519369
30	14	0.101771
31	14	0.0777958
32	14	0.0893765
33	14	0.0834113
34	14	0.0236021
35	14	0.0247417
36	14	0.0671674
37	14	0.0631244
38	14	0.0893875
39	14	0.113196
40	14	0.0782884
41	14	0.136492
42	14	0.057721
43	14	0.106405
44	14	0.0549439
45	14	0.11102
46	14	0.10027
47	14	0.0800966
48	14	0.101003
49	14	0.0946439
50	14	0.0847727
1	15	-0.129191
2	15	-0.124301
3	15	-0.129492
4	15	-0.110112
5	15	-0.102121
6	15	-0.135313
7	15	-0.0887135
8	15	-0.112064
9	15	-0.0873586
10	15	-0.0767945
11	15	-0.129715
12	15	-0.126294
13	15	-0.0659358
14	15	-0.0569063
15	15	-0.0966998
16	15	-0.0546527
17	15	-0.120503
18	15	-0.0581067
19	15	0.0295978
20	15	-0.027689
21	15	0.00837761
22	15	-0.0323751
23	15	-0.027728
24	15	0.0111126
25	15	0.0244853
26	15	0.0214241
27	15	0.0594174
28	15	0.0257324
29	15	0.0543148
30	15	0.062205
31	15	0.0407906
32	15	0.0691013
33	15	0.0535429
34	15	0.0359247
35	15	0.0856184
36	15	0.0378193
37	15	0.117259
38	15	0.0123054
39	15	0.0482294
40	15	0.0263614
41	15	0.153588
42	15	0.0740312
43	15	0.0700824
44	15	0.116033
45	15	0.0736872
46	15	0.094757
47	15	0.0904468
48	15	0.0749328
49	15	0.0725677
50	15	0.125986
1	16	-0.10333
2	16	-0.221326
3	16	-0.151952
4	16	-0.0267252
5	16	-0.137859
6	16	-0.0819775
7	16	-0.0635494
8	16	-0.0847879
9	16	-0.10449
10	16	-0.067837
11	16	-0.114469
12	16	-0.0159262
13	16	-0.0912014
14	16	-0.0181865
15	16	-0.0546527
16	16	-0.0275446
17	16	-0.0352558
18	16	-0.0756409
19	16	0.0378434
20	16	0.00931253
21	16	-0.0295173
22	16	-0.00481109
23	16	-0.0190168
24	16	-0.0427006
25	16	-0.051416
26	16	0.0310593
27	16	0.00249951
28	16	-0.00946299
29	16	0.0914067
30	16	0.0574022
31	16	0.0196663
32	16	0.00507136
33	16	0.0684209
34	16	0.0488776
35	16	0.0632605
36	16	0.0445008
37	16	0.0166025
38	16	0.0742773
39	16	0.0435159
40	16	0.0826348
41	16	0.133472
42	16	0.0538051
43	16	0.0916329
44	16	0.0631404
45	16	0.109129
46	16	0.0936844
47	16	0.0421042
48	16	0.0543947
49	16	0.0753942
50	16	0.13877
1	17	-0.0943534
2	17	-0.148145
3	17	-0.0551856
4	17	-0.106622
5	17	-0.110968
6	17	-0.0119077
7	17	-0.0519079
8	17	-0.106375
9	17	-0.108329
10	17	-0.0576551
11	17	-0.0487231
12	17	0.00303495
13	17	-0.0140997
14	17	-0.0696402
15	17	-0.120503
16	17	-0.0352558
17	17	-0.0326512
18	17	0.00208061
19	17	-0.0134496
20	17	-0.0547163
21	17	-0.0247107
22	17	-0.029586
23	17	0.049128
24	17	-0.00795923
25	17	0.0182379
26	17	-8.99825e-05
27	17	0.0383797
28	17	-0.0536136
29	17	0.0503479
30	17	0.0640244
31	17	0.0302872
32	17	0.00741051
33	17	0.104735
34	17	0.0330746
35	17	0.0907653
36	17	0.0868729
37	17	0.0698973
38	17	0.0444014
39	17	0.0871898
40	17	0.0395835
41	17	0.119613
42	17	0.0328483
43	17	0.0920292
44	17	0.18123
45	17	0.120275
46	17	0.163724
47	17	0.0588507
48	17	0.084685
49	17	0.0538427
50	17	0.0905955
1	18	-0.106134
2	18	-0.0213332
3	18	-0.105814
4	18	-0.05315
5	18	-0.106881
6	18	-0.060996
7	18	-0.0700711
8	18	-0.0403311
9	18	-0.0238889
10	18	-0.0687985
11	18	-0.00088927
12	18	-0.0868765
13	18	-0.0357459
14	18	-0.0404226
15	18	-0.0581067
16	18	-0.0756409
17	18	0.00208061
18	18	0.0412292
19	18	0.0389044
20	18	0.0229073
21	18	0.0414874
22	18	-0.00494005
23	18	-0.0124624
24	18	0.0841085
25	18	0.0266408
26	18	0.0420728
27	18	0.0257402
28	18	0.0510845
29	18	-0.0166167
30	18	0.0433614
31	18	-0.042345
32	18	0.08427
33	18	0.0710071
34	18	0.0234986
35	18	0.0507741
36	18	0.105713
37	18	0.0551064
38	18	0.0751273
39	18	0.110445
40	18	0.0409691
41	18	0.100036
42	18	0.0619438
43	18	0.0573391
44	18	0.0914098
45	18	0.083399
46	18	0.0726626
47	18	-0.00476011
48	18	0.0420961
49	18	-0.0113956
50	18	0.0967675
1	19	-0.0413135
2	19	0.000504625
3	19	0.0233228
4	19	-4.1821e-05
5	19	0.0160827
6	19	-0.0390321
7	19	-0.0051658
8	19	0.0324522
9	19	-0.0364216
10	19	-0.0140246
11	19	0.0213105
12	19	-0.0899668
13	19	-0.0546419
14	19	-0.0459922
15	19	0.0295978
16	19	0.0378434
17	19	-0.0134496
18	19	0.0389044
19	19	-0.0619391
20	19	-0.0110764
21	19	0.0458821
22	19	0.0118993
23	19	-0.0101696
24	19	0.0248383
25	19	0.00808744
26	19	0.00915071
27	19	-0.015144
28	19	-0.00536946
29	19	-0.0144809
30	19	0.0515187
31	19	0.0245984
32	19	0.0523974
33	19	0.0447264
34	19	0.033538
35	19	0.109429
36	19	0.0570085
37	19	0.0247277
38	19	0.0958507
39	19	0.0316311
40	19	0.015466
41	19	0.070497
42	19	0.0897482
43	19	0.121613
44	19	0.0919737
45	19	0.0171332
46	19	0.0505266
47	19	0.084865
48	19	0.0600037
49	19	0.0683136
50	19	0.0731739
1	20	-0.00223844
2	20	-0.0727244
3	20	-0.0137201
4	20	-0.0576323
5	20	-0.0296282
6	20	0.00319054
7	20	-0.0470872
8	20	-0.01406
9	20	-0.00428411
10	20	0.00983239
11	20	-0.0380313
12	20	0.024499
13	20	-0.0870415
14	20	-0.0573857
15	20	-0.027689
16	20	0.00931253
17	20	-0.0547163
18	20	0.0229073
19	20	-0.0110764
20	20	0.0800978
21	20	0.0225268
22	20	0.0604295
23	20	0.0516743
24	20	0.000658089
25	20	0.0365956
26	20	0.0107867
27	20	0.0462213
28	20	0.0365379
29	20	0.0270125
30	20	0.0275019
31	20	0.0305893
32	20	0.139578
33	20	0.0418045
34	20	0.0339897
35	20	0.00904932
36	20	0.0779849
37	20	0.0400962
38	20	0.0393382
39	20	0.0688687
40	20	-0.0325098
41	20	0.0261181
42	20	0.0816088
43	20	0.0750971
44	20	0.0934854
45	20	0.146676
46	20	0.0775668
47	20	0.0178626
48	20	0.0861486
49	20	0.0654014
50	20	0.0356424
1	21	-0.0221245
2	21	0.0376266
3	21	-0.0407396
4	21	-0.0050979
5	21	-0.0232135
6	21	0.00189997
7	21	-0.00903971
8	21	0.020049
9	21	0.0254072
10	21	-0.0477309
11	21	-0.031321
12	21	-0.0166931
13	21	-0.0192013
14	21	0.0226006
15	21	0.00837761
16	21	-0.0295173
17	21	-0.0247107
18	21	0.0414874
19	21	0.0458821
20	21	0.0225268
21	21	0.102292
22	21	0.0715614
23	21	0.0468512
24	21	0.0893853
25	21	-0.0170537
26	21	0.0287898
27	21	0.000242131
28	21	-0.0189233
29	21	0.0927955
30	21	0.0118614
31	21	0.0630302
32	21	0.0859957
33	21	0.0612263
34	21	0.0310654
35	21	0.0276948
36	21	0.0255963
37	21	0.00928161
38	21	0.0571042
39	21	0.0901619
40	21	0.106293
41	21	0.10462
42	21	0.076992
43	21	0.0114687
44	21	0.0838982
45	21	0.00619703
46	21	0.0795797
47	21	0.0800863
48	21	0.0782532
49	21	0.152707
50	21	0.125532
1	22	0.045534
2	22	0.0054536
3	22	-0.00553174
4	22	0.0439269
5	22	-0.00660972
6	22	-0.0312061
7	22	-0.0365928
8	22	0.0710399
9	22	-0.000792736
10	22	0.0128744
11	22	-0.0228137
12	22	-0.0749407
13	22	-0.0290318
14	22	0.00153369
15	22	-0.0323751
16	22	-0.00481109
17	22	-0.029586
18	22	-0.00494005
19	22	0.0118993
20	22	0.0604295
21	22	0.0715614
22	22	-0.10134
23	22	0.0314817
24	22	0.0171365
25	22	0.06566
26	22	0.080808
27	22	0.000930591
28	22	0.0282224
29	22	0.0469288
30	22	0.0553881
31	22	0.0435612
32	22	0.0555628
33	22	0.0392105
34	22	0.0330436
35	22	0.106137
36	22	0.0213927
37	22	0.0116641
38	22	0.055148
39	22	0.108675
40	22	0.0309877
41	22	0.0884434
42	22	0.0928857
43	22	0.108908
44	22	0.0541212
45	22	0.0459077
46	22	0.0302459
47	22	0.0370375
48	22	-0.0109999
49	22	0.064245
50	22	0.0442073
1	23	-0.0200438
2	23	0.0276065
3	23	-0.00819973
4	23	0.00417059
5	23	0.0321895
6	23	-0.0365495
7	23	0.0358899
8	23	-0.000370904
9	23	0.0199451
10	23	0.0422634
11	23	-0.0229603
12	23	-0.027076
13	23	0.0588432
14	23	0.0670261
15	23	-0.027728
16	23	-0.0190168
17	23	0.049128
18	23	-0.0124624
19	23	-0.0101696
20	23	0.0516743
21	23	0.0468512
22	23	0.0314817
23	23	0.0440788
24	23	-0.0114227
25	23	-0.00235556
26	23	0.00252438
27	23	0.00269127
28	23	0.00338247
29	23	0.0593009
30	23	0.0101223
31	23	0.0110853
32	23	0.0645774
33	23	0.109088
34	23	0.0679458
35	23	0.0429704
36	23	0.0365053
37	23	0.0289234
38	23	0.0397291
39	23	0.09008
40	23	0.0796053
41	23	0.0795106
42	23	0.0359812
43	23	0.065703
44	23	0.0722197
45	23	0.087794
46	23	0.0733769
47	23	0.0597126
48	23	0.0451917
49	23	0.0201556
50	23	0.113082
1	24	-0.0277088
2	24	-0.0576022
3	24	-0.084658
4	24	0.0238899
5	24	-0.0171577
6	24	0.0204408
7	24	0.0436074
8	24	0.043201
9	24	-0.0112933
10	24	-0.0963063
11	24	-0.0344171
12	24	0.0205941
13	24	-0.0342632
14	24	-0.0213724
15	24	0.0111126
16	24	-0.0427006
17	24	-0.00795923
18	24	0.0841085
19	24	0.0248383
20	24	0.000658089
21	24	0.0893853
22	24	0.0171365
23	24	-0.0114227
24	24	0.0185245
25	24	0.0653158
26	24	0.0542147
27	24	0.0534883
28	24	0.00649507
29	24	0.00991544
30	24	0.0601686
31	24	0.00361759
32	24	0.056471
33	24	0.0247294
34	24	0.0616847
35	24	0.1003
36	24	0.072893
37	24	0.0163395
38	24	0.0823554
39	24	0.0158355
40	24	0.0205881
41	24	0.00722702
42	24	0.0836932
43	24	0.0551379
44	24	0.114944
45	24	0.025426
46	24	0.018741
47	24	0.0295745
48	24	0.0393236
49	24	0.0857859
50	24	0.0224785
1	25	0.0835652
2	25	0.0384486
3	25	0.0158448
4	25	-0.066474
5	25	0.0519058
6	25	0.0396737
7	25	0.0696318
8	25	0.0591198
9	25	-0.0232712
10	25	0.033439
11	25	0.0242545
12	25	0.027038
13	25	0.0216554
14	25	0.0703529
15	25	0.0244853
16	25	-0.051416
17	25	0.0182379
18	25	0.0266408
19	25	0.00808744
20	25	0.0365956
21	25	-0.0170537
22	25	0.06566
23	25	-0.00235556
24	25	0.0653158
25	25	0.0586147
26	25	-0.00789565
27	25	0.0177996
28	25	0.00243871
29	25	0.122642
30	25	0.0655338
31	25	0.0363187
32	25	0.00925482
33	25	0.0406388
34	25	-0.012271
35	25	0.0523428
36	25	0.0596568
37	25	0.0426152
38	25	0.0544533
39	25	0.0799718
40	25	-0.00532853
41	25	0.0433982
42	25	0.0433873
43	25	0.0711781
44	25	0.076247
45	25	0.0326812
46	25	-0.0208465
47	25	-0.0286834
48	25	0.0645257
49	25	0.0700663
50	25	0.0501619
1	26	0.0445702
2	26	0.0382246
3	26	0.0910941
4	26	0.0803977
5	26	0.0271029
6	26	0.0281681
7	26	-0.0264646
8	26	0.00895312
9	26	0.0157932
10	26	0.023306
11	26	0.0268399
12	26	-0.0278497
13	26	0.024439
14	26	0.048275
15	26	0.0214241
16	26	0.0310593
17	26	-8.99825e-05
18	26	0.0420728
19	26	0.00915071
20	26	0.0107867
21	26	0.0287898
22	26	0.080808
23	26	0.00252438
24	26	0.0542147
25	26	-0.00789565
26	26	0.0347716
27	26	0.00691467
28	26	0.0456916
29	26	0.0798859
30	26	0.0286292
31	26	0.0763742
32	26	0.0469654
33	26	0.0564868
34	26	-0.0132201
35	26	0.0230583
36	26	0.0789035
37	26	0.023485
38	26	0.0112959
39	26	0.0536674
40	26	0.0078401
41	26	0.084155
42	26	0.0307594
43	26	0.0247518
44	26	0.036195
45	26	0.0365259
46	26	0.0676793
47	26	0.065085
48	26	-0.00186345
49	26	0.101392
50	26	0.0390743
1	27	0.139181
2	27	0.169038
3	27	0.0447142
4	27	0.0428082
5	27	0.0911115
6	27	-0.0101655
7	27	0.0537339
8	27	-0.0101168
9	27	0.0290069
10	27	0.015368
11	27	0.0265703
12	27	0.00831218
13	27	0.0503721
14	27	0.0424103
15	27	0.0594174
16	27	0.00249951
17	27	0.0383797
18	27	0.0257402
19	27	-0.015144
20	27	0.0462213
21	27	0.000242131
22	27	0.000930591
23	27	0.00269127
24	27	0.0534883
25	27	0.0177996
26	27	0.00691467
27	27	-0.0653447
28	27	0.0185817
29	27	0.0405348
30	27	-0.00665059
31	27	-0.0268009
32	27	0.0104966
33	27	0.0624578
34	27	0.00413868
35	27	-0.000841885
36	27	0.0181024
37	27	0.0248445
38	27	0.0434982
39	27	-0.000479515
40	27	-0.00524221
41	27	0.037528
42	27	0.0491031
43	27	-0.0177893
44	27	0.0819269
45	27	0.0553336
46	27	0.057582
47	27	0.0379532
48	27	0.00437839
49	27	0.0124335
50	27	0.0533082
1	28	0.00120546
2	28	0.00435913
3	28	0.0289788
4	28	0.0679695
5	28	0.076211
6	28	0.034268
7	28	0.0798884
8	28	-0.000487959
9	28	0.122935
10	28	0.0697791
11	28	-0.00933448
12	28	0.038402
13	28	0.0228991
14	28	0.0409239
15	28	0.0257324
16	28	-0.00946299
17	28	-0.0536136
18	28	0.0510845
19	28	-0.00536946
20	28	0.0365379
21	28	-0.0189233
22	28	0.0282224
23	28	0.00338247
24	28	0.00649507
25	28	0.00243871
26	28	0.0456916
27	28	0.0185817
28	28	0.0430928
29	28	-0.0102923
30	28	0.0195758
31	28	-0.0266855
32	28	0.0416865
33	28	0.00334976
34	28	0.00537842
35	28	0.0492938
36	28	0.00801031
37	28	0.000964038
38	28	0.0685633
39	28	0.0154587
40	28	0.0263069
41	28	0.0398102
42	28	0.0390743
43	28	0.0518375
44	28	0.0395997
45	28	0.0408453
46	28	0.0151228
47	28	0.0105786
48	28	0.0290404
49	28	-0.00290197
50	28	0.0680935
1	29	0.0449738
2	29	0.138306
3	29	0.0380305
4	29	0.100139
5	29	0.0426289
6	29	0.0511613
7	29	0.12304
8	29	0.0801285
9	29	0.0495942
10	29	0.0506315
11	29	0.047861
12	29	0.0522848
13	29	0.0324264
14	29	0.0519369
15	29	0.0543148
16	29	0.0914067
17	29	0.0503479
18	29	-0.0166167
19	29	-0.0144809
20	29	0.0270125
21	29	0.0927955
22	29	0.0469288
23	29	0.0593009
24	29	0.00991544
25	29	0.122642
26	29	0.0798859
27	29	0.0405348
28	29	-0.0102923
29	29	0.00676261
30	29	0.0455123
31	29	0.0260238
32	29	0.0202898
33	29	0.0273837
34	29	0.0126995
35	29	0.0148053
36	29	0.0327982
37	29	0.0123211
38	29	0.0518981
39	29	0.0381571
40	29	0.0408544
41	29	0.097693
42	29	0.0667266
43	29	0.00228318
44	29	0.0416921
45	29	0.0357053
46	29	0.0281459
47	29	0.0128769
48	29	-0.00950506
49	29	0.0191238
50	29	0.0260168
1	30	0.103582
2	30	0.0881125
3	30	0.151852
4	30	0.0139791
5	30	0.102401
6	30	0.0818439
7	30	0.0334274
8	30	0.122772
9	30	0.0601858
10	30	-0.0160322
11	30	0.0923791
12	30	0.0328959
13	30	0.0573256
14	30	0.101771
15	30	0.062205
16	30	0.0574022
17	30	0.0640244
18	30	0.0433614
19	30	0.0515187
20	30	0.0275019
21	30	0.0118614
22	30	0.0553881
23	30	0.0101223
24	30	0.0601686
25	30	0.0655338
26	30	0.0286292
27	30	-0.00665059
28	30	0.0195758
29	30	0.0455123
30	30	0.0136821
31	30	0.0079275
32	30	0.0215235
33	30	0.0895701
34	30	0.0539411
35	30	0.0315621
36	30	0.0522826
37	30	0.0559815
38	30	0.0776904
39	30	0.000725624
40	30	0.0294026
41	30	-0.00601942
42	30	0.0960523
43	30	0.0851432
44	30	0.0981494
45	30	0.0736741
46	30	0.029471
47	30	0.028903
48	30	0.0354121
49	30	0.0480506
50	30	0.0153538
1	31	0.0606565
2	31	0.104902
3	31	0.111424
4	31	0.0337325
5	31	0.0768412
6	31	0.0893229
7	31	0.0379085
8	31	-0.0129676
9	31	0.014235
10	31	0.0360865
11	31	0.013401
12	31	0.000349725
13	31	0.0338844
14	31	0.0777958
15	31	0.0407906
16	31	0.0196663
17	31	0.0302872
18	31	-0.042345
19	31	0.0245984
20	31	0.0305893
21	31	0.0630302
22	31	0.0435612
23	31	0.0110853
24	31	0.00361759
25	31	0.0363187
26	31	0.0763742
27	31	-0.0268009
28	31	-0.0266855
29	31	0.0260238
30	31	0.0079275
31	31	0.0546804
32	31	-0.01462
33	31	-0.0396335
34	31	0.0579574
35	31	0.0346634
36	31	0.0391475
37	31	-0.0561171
38	31	-0.0301484
39	31	-0.00645245
40	31	-0.0242492
41	31	0.0829825
42	31	-0.00831227
43	31	0.0400125
44	31	0.0261338
45	31	0.00787132
46	31	-0.00479524
47	31	0.0212709
48	31	0.0420928
49	31	-0.0389558
50	31	-0.00941592
1	32	0.0146414
2	32	0.0984298
3	32	0.0545431
4	32	0.156622
5	32	0.101777
6	32	0.0896741
7	32	0.121062
8	32	0.0964067
9	32	-0.000613955
10	32	0.0398434
11	32	0.0623526
12	32	0.0950268
13	32	0.0375963
14	32	0.0893765
15	32	0.0691013
16	32	0.00507136
17	32	0.00741051
18	32	0.08427
19	32	0.0523974
20	32	0.139578
21	32	0.0859957
22	32	0.0555628
23	32	0.0645774
24	32	0.056471
25	32	0.00925482
26	32	0.0469654
27	32	0.0104966
28	32	0.0416865
29	32	0.0202898
30	32	0.0215235
31	32	-0.01462
32	32	0.0318141
33	32	0.0547136
34	32	0.0327288
35	32	0.0242888
36	32	-0.00274516
37	32	0.0451333
38	32	0.00565091
39	32	0.0202546
40	32	0.00761363
41	32	0.0479613
42	32	-0.00625002
43	32	-0.0120999
44	32	0.0276758
45	32	-0.00494119
46	32	0.0427632
47	32	0.0475599
48	32	-5.84182e-05
49	32	0.0235612
50	32	0.00325082
1	33	0.0725187
2	33	0.123021
3	33	0.1193
4	33	0.137621
5	33	0.0501474
6	33	0.100046
7	33	0.0769887
8	33	0.102186
9	33	0.0121954
10	33	0.018455
11	33	0.0723194
12	33	0.0980531
13	33	0.0335414
14	33	0.0834113
15	33	0.0535429
16	33	0.0684209
17	33	0.104735
18	33	0.0710071
19	33	0.0447264
20	33	0.0418045
21	33	0.0612263
22	33	0.0392105
23	33	0.109088
24	33	0.0247294
25	33	0.0406388
26	33	0.0564868
27	33	0.0624578
28	33	0.00334976
29	33	0.0273837
30	33	0.0895701
31	33	-0.0396335
32	33	0.0547136
33	33	0.0426584
34	33	0.0326567
35	33	0.0248317
36	33	-0.0055884
37	33	0.0524126
38	33	0.082086
39	33	0.00262599
40	33	0.0497266
41	33	-0.022362
42	33	-0.00926911
43	33	-0.0309282
44	33	0.0735104
45	33	0.0264145
46	33	0.0751515
47	33	-0.0255865
48	33	0.0429213
49	33	-0.00563338
50	33	-0.0272112
1	34	0.11404
2	34	0.175921
3	34	0.0746472
4	34	0.1806
5	34	0.0525766
6	34	0.0826588
7	34	0.13586
8	34	0.063159
9	34	0.0672173
10	34	0.0746469
11	34	0.0208998
12	34	0.0927467
13	34	0.0340415
14	34	0.0236021
15	34	0.0359247
16	34	0.0488776
17	34	0.0330746
18	34	0.0234986
19	34	0.033538
20	34	0.0339897
21	34	0.0310654
22	34	0.0330436
23	34	0.0679458
24	34	0.0616847
25	34	-0.012271
26	34	-0.0132201
27	34	0.00413868
28	34	0.00537842
29	34	0.0126995
30	34	0.0539411
31	34	0.0579574
32	34	0.0327288
33	34	0.0326567
34	34	0.0160242
35	34	0.0398917
36	34	0.0186337
37	34	0.00903812
38	34	-0.0302784
39	34	0.0283681
40	34	-0.00556473
41	34	0.0271039
42	34	0.033617
43	34	0.0278377
44	34	0.0398523
45	34	0.0389903
46	34	0.0184088
47	34	0.0182284
48	34	0.0232022
49	34	0.0403895
50	34	0.0416062
1	35	0.198424
2	35	0.157516
3	35	0.135909
4	35	0.166143
5	35	0.181284
6	35	0.178317
7	35	0.105571
8	35	0.198266
9	35	0.138409
10	35	0.0243234
11	35	0.00487
12	35	-0.00355415
13	35	0.0764975
14	35	0.0247417
15	35	0.0856184
16	35	0.0632605
17	35	0.0907653
18	35	0.0507741
19	35	0.109429
20	35	0.00904932
21	35	0.0276948
22	35	0.106137
23	35	0.0429704
24	35	0.1003
25	35	0.0523428
26	35	0.0230583
27	35	-0.000841885
28	35	0.0492938
29	35	0.0148053
30	35	0.0315621
31	35	0.0346634
32	35	0.0242888
33	35	0.0248317
34	35	0.0398917
35	35	0.0518407
36	35	0.0643831
37	35	-0.0311693
38	35	0.0287108
39	35	0.0449073
40	35	0.05714
41	35	0.020357
42	35	0.0470883
43	35	0.0163001
44	35	0.0729536
45	35	0.0409838
46	35	0.0352437
47	35	0.00113953
48	35	-0.0189642
49	35	0.00585336
50	35	0.0128141
1	36	0.151482
2	36	0.0881007
3	36	0.151051
4	36	0.100127
5	36	0.0293411
6	36	0.129619
7	36	0.0820874
8	36	0.119727
9	36	0.0673567
10	36	0.0433127
11	36	0.0416314
12	36	0.0894347
13	36	0.116748
14	36	0.0671674
15	36	0.0378193
16	36	0.0445008
17	36	0.0868729
18	36	0.105713
19	36	0.0570085
20	36	0.0779849
21	36	0.0255963
22	36	0.0213927
23	36	0.0365053
24	36	0.072893
25	36	0.0596568
26	36	0.0789035
27	36	0.0181024
28	36	0.00801031
29	36	0.0327982
30	36	0.0522826
31	36	0.0391475
32	36	-0.00274516
33	36	-0.0055884
34	36	0.0186337
35	36	0.0643831
36	36	0.0633909
37	36	0.00455186
38	36	0.065049
39	36	-0.0263341
40	36	0.0111424
41	36	0.0268641
42	36	0.0206378
43	36	0.0291444
44	36	-0.0166719
45	36	0.00565886
46	36	0.0266982
47	36	-0.0241442
48	36	0.0353604
49	36	-0.0118309
50	36	0.0125669
1	37	0.0805682
2	37	0.126034
3	37	0.0996594
4	37	0.0968849
5	37	0.0790063
6	37	0.12447
7	37	0.137683
8	37	0.107252
9	37	0.0951864
10	37	0.0747657
11	37	0.010734
12	37	0.0830601
13	37	0.0514385
14	37	0.0631244
15	37	0.117259
16	37	0.0166025
17	37	0.0698973
18	37	0.0551064
19	37	0.0247277
20	37	0.0400962
21	37	0.00928161
22	37	0.0116641
23	37	0.0289234
24	37	0.0163395
25	37	0.0426152
26	37	0.023485
27	37	0.0248445
28	37	0.000964038
29	37	0.0123211
30	37	0.0559815
31	37	-0.0561171
32	37	0.0451333
33	37	0.0524126
34	37	0.00903812
35	37	-0.0311693
36	37	0.00455186
37	37	-0.0353978
38	37	0.0428482
39	37	0.00704845
40	37	0.0174362
41	37	0.0277507
42	37	0.0148519
43	37	0.0278816
44	37	-0.0155079
45	37	0.0381278
46	37	-0.0398801
47	37	0.0200058
48	37	0.0289698
49	37	0.0653337
50	37	-0.0398434
1	38	0.197501
2	38	0.0787482
3	38	0.00647969
4	38	0.210955
5	38	0.0572493
6	38	0.0298152
7	38	0.107181
8	38	0.123725
9	38	0.041212
10	38	0.0949821
11	38	0.0996179
12	38	0.125024
13	38	0.0669848
14	38	0.0893875
15	38	0.0123054
16	38	0.0742773
17	38	0.0444014
18	38	0.0751273
19	38	0.0958507
20	38	0.0393382
21	38	0.0571042
22	38	0.055148
23	38	0.0397291
24	38	0.0823554
25	38	0.0544533
26	38	0.0112959
27	38	0.0434982
28	38	0.0685633
29	38	0.0518981
30	38	0.0776904
31	38	-0.0301484
32	38	0.00565091
33	38	0.082086
34	38	-0.0302784
35	38	0.0287108
36	38	0.065049
37	38	0.0428482
38	38	0.0452973
39	38	-0.00446349
40	38	0.038324
41	38	0.00738861
42	38	0.0425047
43	38	0.0161252
44	38	0.0278302
45	38	0.0204054
46	38	0.00835919
47	38	0.0422555
48	38	-0.00983202
49	38	0.0276629
50	38	0.0573354
1	39	0.026269
2	39	0.0984027
3	39	0.133074
4	39	0.0761324
5	39	0.211287
6	39	0.143415
7	39	0.09379
8	39	0.0803382
9	39	0.130404
10	39	0.145124
11	39	0.0637344
12	39	0.175153
13	39	0.0504625
14	39	0.113196
15	39	0.0482294
16	39	0.0435159
17	39	0.0871898
18	39	0.110445
19	39	0.0316311
20	39	0.0688687
21	39	0.0901619
22	39	0.108675
23	39	0.09008
24	39	0.0158355
25	39	0.0799718
26	39	0.0536674
27	39	-0.000479515
28	39	0.0154587
29	39	0.0381571
30	39	0.000725624
31	39	-0.00645245
32	39	0.0202546
33	39	0.00262599
34	39	0.0283681
35	39	0.0449073
36	39	-0.0263341
37	39	0.00704845
38	39	-0.00446349
39	39	0.0309585
40	39	-0.0240067
41	39	-0.0240043
42	39	0.0016054
43	39	0.0226217
44	39	0.0190799
45	39	0.0220874
46	39	0.0248179
47	39	-0.0205324
48	39	0.0280744
49	39	-0.0296297
50	39	0.00703163
1	40	0.166
2	40	0.148471
3	40	0.121082
4	40	0.102179
5	40	0.113896
6	40	0.131214
7	40	0.154251
8	40	0.101193
9	40	0.0923177
10	40	0.152199
11	40	0.0920123
12	40	0.0873577
13	40	0.120798
14	40	0.0782884
15	40	0.0263614
16	40	0.0826348
17	40	0.0395835
18	40	0.0409691
19	40	0.015466
20	40	-0.0325098
21	40	0.106293
22	40	0.0309877
23	40	0.0796053
24	40	0.0205881
25	40	-0.00532853
26	40	0.0078401
27	40	-0.00524221
28	40	0.0263069
29	40	0.0408544
30	40	0.0294026
31	40	-0.0242492
32	40	0.00761363
33	40	0.0497266
34	40	-0.00556473
35	40	0.05714
36	40	0.0111424
37	40	0.0174362
38	40	0.038324
39	40	-0.0240067
40	40	-0.0024263
41	40	-0.0035382
42	40	0.0416778
43	40	0.0230604
44	40	0.0209098
45	40	0.0201466
46	40	-0.0362697
47	40	-0.00967385
48	40	-0.0189589
[truncated: 502 more rows]
