# Supplementary material for: HP1 drives de novo 3D genome reorganization in early Drosophila embryos
Source: Nature. 2021 Apr 14;593(7858):289–93. doi: 10.1038/s41586-021-03460-z (PMC8116211; doi:10.1038/s41586-021-03460-z)
Supplement: Supplementary file 19 — Source Data Extended Data Fig. 6 [file 41586_2021_3460_MOESM19_ESM.xlsx]

## Sheet: ED_Figure6b
## Scaling of contact probability in experimental control and genome wide simulation. Log binned data starting from Hi-C data at resolution of 6.4kb. Simulation at 10kb resolution
Experimental control						Simulation
Distance (bps)	Hi-C counts					Distance (10kb units)	Contact probability
10592.5	636.895					2.23872	0.51906
21134.9	293.561					2.81838	0.35732
29853.8	183.978					4.46684	0.161994
42169.7	129.16					5.62341	0.067265
47315.1	96.6191					7.07946	0.04467
59566.2	75.45					8.91251	0.028734
66834.4	60.4841					11.2202	0.015513
84139.5	49.6097					14.1254	0.010769
94406.1	41.3336					17.7828	0.007251
105925	32.5624					22.3872	0.004647
118850	25.9801					28.1838	0.003092
133352	21.2711					35.4813	0.002126
149624	17.6343					44.6684	0.001436
167880	15.047					56.2341	0.000992
188365	12.2772					70.7946	0.000688
211349	9.89005					89.1251	0.000489
237137	7.83364					112.202	0.000349
266073	6.41849					141.254	0.000257
298538	5.41865					177.828	0.000186
334965	4.57235					223.872	0.000149
375837	3.85849					281.838	9.7e-05
421697	3.26132					354.813	8.2e-05
473151	2.75021					446.684	6.6e-05
530884	2.35291					562.341	4.2e-05
595662	2.06149					707.946	3.6e-05
668344	1.83308					891.251	2.8e-05
749894	1.62924					1122.02	2.6e-05
841395	1.44614					1412.54	1.8e-05
944061	1.30988					1778.28	9e-06
1059250	1.19569					2238.72	3e-06
1188500	1.09448					2818.38	0
1333520	1.00809					3548.13	0
1496240	0.929144
1678800	0.861859
1883650	0.77708
2113490	0.704608
2371370	0.641376
2660730	0.56514
2985380	0.508344
3349650	0.451331
3758370	0.394888
4216970	0.348255
4731510	0.307438
5308840	0.266295
5956620	0.222548
6683440	0.187048
7498940	0.15224

## Sheet: ED_Figure6c
## Compartment strength for experimental data and simulation at 10kb resolution
Experimental control						Simulation
Compartment strength						Compartment strength
1.0916						0.746287
1.22228						0.576984
1.16988						1.82065
1.1361						0.710165
1.10135						0.717377
1.14686						1.81889
1.14531						1.75449
1.17458						1.64937
1.15756						1.62832
1.24782						1.80078
1.16435						1.24964
1.12124						1.13397
1.19265						0.989595
1.1425						0.33551
1.08418						0.289857
1.09049						0.279077
1.1877						1.59331
1.16715						1.64485
1.15212						1.61002
1.14272						0.782703
1.13037						0.949438
1.16995						0.633512
1.05085						0.65069
1.06065						0.997522
0.983344						1.46973
1.01425						0.491639
0.92604						1.3772
1.00199						1.58128
1.01927						0.928249
0.997708						1.82808
0.982698						1.15031
0.9798						0.885437
0.991725						1.13265
1.00638						1.05571
1.00937						1.19971
0.977065						1.45413
1.01438						1.15771
1.14183						1.58397
1.04672						0.565853
1.12226						0.557584
1.08372						0.157191
1.26096						1.11079
1.0085						1.19201
1.05142						1.10487
1.06246						0.882867
1.12047						1.59346
1.12835						1.12602
1.12158						0.356194
1.08048						0.276621
1.10777						0.0436644
1.03209						0.223872
0.966905						0.205147
1.02279						1.47885
1.10883						1.511
1.24035						0.311562
1.19942						0.297595
1.01598						0.262528
1.07477						0.286003
1.13673						0.112563
1.13582						0.872822
0.993323						0.561253
1.10977						0.58369
0.9901						0.88826
1.02921						1.04878
1.17216						0.647484
0.997412						1.04701
0.939179						0.51541
1.02144						0.631513
1.08097						0.245856
0.991625						0.199344
1.1242						1.12644
1.12312						0.505484
1.07358						0.927495
1.12875						1.01856
1.09381						1.19528
1.07799						0.791112
1.16565						1.09013
1.14862						1.54042
1.09481						1.38842
1.03924						1.17165
0.922811						0.636508
1.05219						0.452927
0.984502						0.527911
1.13495						0.538113
1.23722						0.28068
1.16068						0.65012
1.15119						0.883085
1.12908						0.70423
1.15712						1.24328
1.21556						1.5173
1.1137						1.75252
1.02296						1.22672
0.939586						0.106557
1.05503						0.678229
0.922839						1.47495
0.963515						1.24795
1.16049						1.26951
1.06514						0.703566
1.05171						1.62342
1.04047						0.16173
0.970096						0.302894
1.04263						1.58316
1.05475						0.436559
1.04875						1.37179
1.17422						0.2093
1.07601						0.158128
1.08746						0.60251
1.02638						1.18987
1.10601						1.60937
1.15078						0.941099
1.0153						1.34878
1.05534						1.32625
1.09768						0.239577
1.04715						0.206333
0.972927						0.482108
1.20588						0.127921
1.12584						0.16345
1.04987						0.544263
1.15959						0.173957
1.09042						0.206271
1.2296						1.70737
1.25226						0.893798
1.06639						0.541085
1.04367						1.00209
1.07451						0.961567
1.17296						0.115649
1.13228						0.58201
1.04434						0.535595
1.09116						0.763332
1.10364						0.215921
1.19593						1.20049
1.03964						0.306037
1.03976						1.46531
1.04239						0.998945
1.03044						0.638866
0.992604						1.63506
1.11963						0.81238
1.0773						1.05695
1.16336						0.623749
1.18307						1.14339
1.2587						1.13624
1.21943						1.05506
1.09441						1.43379
1.30304						0.888689
1.29437						1.52279
1.28481						1.51169
1.28826						1.66034
1.21754						1.80746
1.11171						1.80123
1.05093						1.20643
1.0405						1.25794
1.00638						1.53897
1.10671						1.80294
1.11471						1.04034
1.02443						1.51716
1.00297						0.745987
1.00843						0.779365
1.07005						0.60865
1.08053						1.70805
1.01655						1.37256
0.993582						1.24672
1.03433						1.71972
0.961489						1.67718
1.07165						0.249063
0.959541						0.249057
1.0145						0.746353
1.2819						0.375797
1.18801						0.6182
1.15777						0.802782
1.17181						1.71227
1.18622						1.02053
1.04402						1.40108
0.946614						1.55043
1.05766						1.48118
1.10088						0.953992
1.1078						0.839857
1.14901						1.68143
1.14117						1.55137
1.10299						0.843126
1.14194						1.66206
1.05751						1.26306
1.04002						1.66553
1.0078						1.57426
1.00851						1.35544
1.1911						1.67415
1.29584						1.38126
1.29216						1.03372
1.20629						1.59401
1.29467						0.880534
1.11039						0.974032
1.2175						0.722989
1.13423						1.41841
1.20083						1.04499
1.10652						1.58579
0.970198						1.57689
1.03096						0.120528
1.08916						1.04718
1.07934						1.75596
0.956955						1.06265
0.984653						1.64432
0.974782						1.53966
0.988037						1.67736
1.03273						1.60133
1.04317						0.88273
0.707946						1.03583
1.03592						0.750137
1.05216						1.38899
1.05122						1.32441
0.733538						1.38862
1.11741						1.30149
0.944307						0.710529
1.16116						1.25707
1.38872						0.130191
0.993563						0.443618
1.12775						0.655741
1.34542						1.69076
0.979726						1.662
0.997337						0.58347
0.931084						1.79647
1.452						0.348505
1.1455						1.37533
1.22033						0.164021
1.19623						1.25947
1.22125						0.684408
1.21268						1.56268
1.19564						0.700984
1.27538						1.52925
1.09745						1.71474
1.1448						1.80951
1.08142						1.79685
1.14573						1.77844
1.10142						1.46359
1.01744						0.314959
1.10652						1.24668
1.05241						0.659783
1.07276						1.04931
1.0917						0.247214
1.05694						0.50713
1.03144						0.668582
1.07087						0.22249
1.08562						0.043488
1.01836						0.354465
1.02719						0.992619
1.09201						0.230205
1.19392						0.273712
1.10398						1.36141
1.09545						0.273099
1.0763						0.608251
1.15877						1.33404
1.15066						1.38568
1.14551						1.33784
1.15313						0.463242
1.17816						1.39877
1.11034						0.712447
1.21836						1.20096
1.12594						0.854988
1.15451						1.07533
1.17252						0.601279
1.16004						0.178504
1.08994						1.72532
1.13986						1.18651
1.12354						1.13596
1.08615						1.51958
1.03569						1.74437
1.05321						0.998821
1.01795						1.69727
1.10582						1.77717
1.05608						1.30607
1.10058						1.53606
1.05435						0.500208
0.969893						1.64637
1.0098						1.15853
1.11402						1.71774
1.21273						1.56437
1.07691						1.74119
1.12575						1.73381
1.20493						1.35538
1.1006						1.04722
1.10817						1.35454
1.2043						1.51696
1.19264						1.2503
1.09941						0.849164
1.05859						1.71993
1.08551						1.7274
1.07043						1.24144
1.13657						1.34869
1.12358						1.13346
1.10245						1.46751
1.07891						1.44551
1.03764						0.774896
1.14805						1.21842
1.20427						0.775927
1.21858						1.63914
1.09515						1.16321
1.12416						1.74381
1.14411						1.11443
1.03382						1.06981
1.05747						1.40005
1.05476						1.47302
1.14829						0.616487
1.11882						1.70892
1.03242						1.63367
1.10128						1.57557
1.04191						0.628688
1.13916						0.945607
1.10533						0.678532
1.18417						1.11488
1.11666						0.966361
1.1181						0.567603
1.14901						0.706662
1.16187						1.62094
1.11364						1.38275
1.15836						1.30545
1.15336						1.31331
1.09034						1.1186
1.05431						1.22686
1.07567						1.29525
1.12387						1.73667
1.08114						1.61609
0.951509						0.425846
0.988011						1.52611
1.05075						0.917485
1.072						1.49645
1.08125						1.38445
1.13157						1.67595
0.954407						1.76659
1.04122						1.4965
0.736782						1.74778
1.02263						0.496964
1.01974						1.80653
1.07974						1.69341
1.08289						0.69116
1.08896						1.77323
1.05827						1.56873
1.11969						1.69353
1.13882						1.60616
1.01605						1.7172
1.10885						0.93139
0.982679						1.06276
0.966039						0.549838
1.14957						0.470606
1.16316						1.49982
1.28442						0.184045
1.20411						0.233688
1.1337						0.86069
1.34686						1.4459
1.20587						0.653156
1.22653						0.788797
1.35869						0.334384
1.16722						1.31567
1.19205						1.48458
1.13303						1.06922
1.12138						1.32256
1.08814						1.44875
0.957961						1.04823
1.01724						0.481045
0.948205						0.83742
1.04038						1.0938
0.974446						0.369663
1.03166						0.333164
0.948524						1.00024
1.09844						0.697735
1.11164						0.359129
1.07686						0.709362
1.00578						1.34006
1.16957						1.03975
1.08243						1.7229
1.14959						1.3754
1.06334						1.52992
0.996993						1.19454
0.967481						1.71041
0.921202						1.73335
1.06302						1.00138
1.00281						1.12458
1.08928						1.53337
1.1299						0.993704
1.05569						1.5601
1.02195						1.28267
1.08584						1.31797
1.07815						0.926096
1.12791						0.983163
1.08277						1.32803
1.10166						1.46353
1.05091						1.41608
1.11789						0.756912
1.08667						1.61352
1.14793						1.3886
1.1818						1.17253
1.15855						1.46893
1.13031						1.47827
1.13506						1.76965
1.09421						1.5858
0.937288						1.32792
0.951796						1.10913
0.953666						1.32777
0.979819						0.78642
1.00785						0.956924
1.12491						0.31789
0.931769						0.310538
0.937707						0.668243
0.948692						0.715362
0.905464						0.939575
0.943001						1.44978
1.03102						1.05049
0.959973						0.743868
0.994666						0.235632
0.930464						0.356319
0.973197						0.606852
0.97445						1.4187
0.902087						1.12211
1.02987						0.837848
0.990174						1.07128
1.1624						0.791498
1.05092						1.71063
1.1241						1.46897
1.11794						1.33503
1.18737						1.73488
1.15771						1.39531
1.14815						1.44433
1.28396						1.56887
1.19576						1.39437
1.2007						1.28142
1.2512						1.31344
1.29661						1.6729
1.24806						1.73641
1.24965						1.69455
1.24423						1.55851
1.27695						1.62145
1.28115						1.52013
1.31954						1.05996
1.25195						1.76115
1.1188						1.19543
1.05431						1.24061
1.0235						1.31127
1.04472						1.00076
1.06478						0.969119
1.08241						0.658124
1.11288						1.58553
1.10244						1.3067
1.1491						1.27403
1.12891						0.276904
1.1252						0.863675
1.11834						0.760457
1.01072						0.838458
0.893447						0.685574
1.08093						0.775111
1.09899						0.960098
1.1787						0.915413
1.12784						1.33151
1.20625						0.988938
1.15535						0.738315
1.12458						0.697308
1.173						1.52626
1.25971						1.20617
1.19357						1.51603
1.22242						0.598617
1.23381						0.715846
1.19175						0.932938
1.17262						1.3767
1.16977						0.849943
0.994177						1.32184
0.820433						1.24803
0.893877						1.45387
1.11415						0.772983
0.662733						1.39029
1.01097						1.72883
0.692643						1.62524
1.10567						1.06561
1.10563						0.701277
1.13847						1.2384
1.16724						1.44026
1.15997						1.41511
1.13093						1.53055
1.16349						1.53077
1.1494						0.937539
1.15932						0.988266
1.16989						1.2595
1.16176						1.06305
1.14121						1.36258
1.13237						1.56821
1.16439						1.45948
1.14124						0.624273
1.15674						1.74892
1.08202						0.864542
1.13279						0.385931
0.867967						0.123342
0.937158						1.1891
0.820032						0.577439
1.1464						0.581926
1.15916						0.691387
1.14132						0.976118
1.12226						0.824994
1.23007						0.338417
1.18192						0.678867
1.14266						1.01498
1.13766						0.546293
1.21111						0.429028
1.16949						0.892515
1.14567						0.814955
1.12571						1.03015
1.19154						0.558636
1.13248						0.341104
1.16166						1.53413
1.1825						0.526996
1.13752						1.37645
1.1151						1.04194
0.914032						0.861708
0.940151						1.22792
0.982992						1.28155
1.04172						0.803198
1.04467						1.21834
1.03062						1.38142
1.00006						1.20656
1.05312						1.6893
1.12297						1.20574
1.15945						1.00679
1.19343						0.630207
1.24334						1.51742
1.2313						0.986946
1.22564						0.585236
1.27524						0.699587
1.29004						1.3213
1.22095						0.741316
1.15446						0.734174
1.04963						0.194147
1.02928						0.491309
1.00442						1.58447
1.02421						1.07664
1.03018						1.42992
0.871227						0.863183
0.965778						1.20694
1.00009						1.28558
1.06335						1.76268
1.07001						1.51245
1.03766						1.4922
1.07662						1.69359
1.05914						1.42784
1.00605						1.41692
0.940627						1.70713
0.955187						1.70226
0.836186						1.52656
0.885539						1.49503
0.911739						1.52516
0.938523						1.31091
0.982168						1.01669
0.839527						1.49117
1.15747						0.92568
0.852533						1.57293
1.09842						1.6876
1.17116						0.804785
1.18897						0.977666
1.19818						1.12511
1.20882						1.20674
1.16889						1.59173
1.23377						1.17198
1.16133						1.06579
1.16115						0.789649
1.20936						0.886213
1.18109						1.67683
1.16223						1.53708
1.17383						1.38523
0.876062						0.929046
0.966046						1.37641
1.16348						1.07655
0.879999						1.16106
0.829317						1.73422
0.958687						0.905091
0.966087						1.18942
0.951038						1.47642
0.938239						1.50773
0.904861						1.40359
0.957454						1.54977
0.96077						1.69398
0.930849						1.78295
0.957991						1.21883
0.906691						1.56471
0.999853						1.5098
1.02773						1.20473
1.03408						1.71159
1.11571						1.49611
1.03975						1.67114
1.04499						1.23663
0.97231						1.4775
1.07749						1.33054
1.15101						1.52673
1.13627						1.04998
1.19052						1.12284
1.11696						1.47854
1.11905						1.09461
1.08562						1.06911
1.11294						0.127298
1.08296						0.326517
1.15178						0.993949
1.10606						1.52621
1.18346						0.683303
1.21557						0.954018
1.23534						0.618869
1.21838						1.34352
1.19322						1.16912
1.15162						1.22081
1.12495						0.598665
1.15779						0.59724
1.11284						1.59614
1.13646						1.03246
1.10049						0.747982
1.13223						1.4327
0.898948						0.597875
1.1537						0.47297
1.16905						1.21621
1.03438						1.66613
1.07144						1.47429
0.951474						1.58921
1.09599						1.55957
1.10879						1.66458
1.17688						1.75486
1.17082						1.63922
1.19512						1.55311
1.18743						1.45372
1.16762						1.793
1.09541						1.24681
1.19461						1.51634
1.18069						1.51627
1.16501						1.4581
1.13054						1.15792
1.09075						1.13186
1.07196						1.54768
1.11433						1.47463
1.0949						1.26849
1.09116						1.73015
1.08435						0.877786
0.878891						1.48536
0.875958						1.31793
1.11218						1.52083
1.09752						1.6045
1.07221						1.5494
1.0724						1.60613
1.02176						1.6353
0.97635						1.71498
1.02387						1.77524
0.975612						1.75108
0.948408						1.52349
1.15182						1.61117
1.14315						1.73791
1.20577						1.5471
1.22746						1.71031
1.19709						1.67349
1.1565						1.78125
1.13539						1.74389
1.14548						1.36943
1.19187						0.465295
1.15264						0.700244
1.18183						0.854425
1.19259						1.20225
1.17471						1.55219
1.18927						1.64633
1.17927						1.30304
1.14039						0.544083
1.10585						0.5554
0.870626						1.05131
0.920818						1.1743
0.84988						1.15525
1.08692						1.33848
1.19391						0.382795
1.13796						1.04624
1.1688						0.70201
1.1046						1.28136
1.13445						1.57319
1.21004						1.15317
1.19102						1.28367
1.12705						1.46356
1.17188						1.15329
1.10729						1.44652
1.08182						0.605349
1.12055						1.39052
1.15154						1.68783
0.842415						1.74892
1.16838						1.72524
1.14285						1.59164
1.14367						1.75426
1.12646						1.37786
1.1492						0.839916
1.11437						0.847187
1.06043						1.35961
0.934717						1.4672
1.02776						1.33326
0.955326						0.942256
1.10165						0.524423
1.09852						0.993073
1.12337						0.257713
1.14292						0.25622
1.06941						0.534679
0.969636						0.759749
1.01511						0.681364
0.951925						0.254184
0.984425						0.60034
1.03586						0.693222
1.06109						1.19307
1.0551						1.27822
1.09088						1.3308
1.07861						1.29734
1.09376						1.27179
1.01829						0.723764
0.902623						1.50258
0.93296						1.72302
1.06901						1.79445
1.05984						1.41434
0.953758						0.796293
0.989353						0.299153
0.982806						1.43313
1.03698						1.31971
0.84263						0.594102
0.805116						1.10175
0.899317						0.64268
1.14246						0.90834
1.32861						0.865433
0.922584						1.3276
1.06383						1.27957
1.0114						1.192
1.10991						1.39003
1.09415						1.40404
1.09969						1.01036
2.23066						0.521932
1.0838						0.519873
1.22278						0.582491
1.24777						0.91991
1.12664						1.47261
1.02622						1.56245
1.03413						0.755669
1.13246						1.58318
1.14024						1.49581
1.10476						1.23025
1.11998						0.926369
1.10484						1.53444
1.13962						0.895476
1.08911						0.803631
1.09002						1.55479
1.12889						1.07831
1.0914						1.02522
1.02458						0.950482
1.07636						0.701916
1.0022						1.07153
1.00787						0.817934
0.990424						1.13752
1.0306						0.650742
1.00272						0.953212
1.03004						1.33787
1.12488						1.11842
1.11892						1.5026
1.15757						1.81445
1.1523						1.77732
1.17859						1.62641
1.12616						1.6481
1.16743						1.63936
1.18647						1.60467
1.22252						1.65063
1.18998						1.76387
1.1892						1.02902
1.16904						1.80454
1.19629						1.65337
1.18341						0.246096
1.24051						1.30965
1.16963						0.548056
1.21592						0.291275
1.18778						0.318698
1.20463						1.56287
1.1639						1.68828
1.15104						1.56213
1.17991						1.59247
1.19093						1.15321
1.20703						1.12234
1.18381						1.04542
1.20255						0.829876
1.2074						1.63828
1.20502						0.719031
1.13897						0.702831
1.14939						0.657629
1.18365						1.38934
1.18674						1.46744
1.13541						1.25915
1.1039						0.111447
1.07645						1.69767
0.955035						1.00584
1.03733						1.68486
1.07888						1.29139
1.15387						1.37226
1.18293						1.18899
1.18436						0.88251
1.21498						1.29584
1.17201						1.11274
1.14433						1.24209
1.14708						1.32575
1.14322						1.56376
1.1795						1.15136
1.17962						1.12365
1.18071						0.578856
1.17277						1.06498
1.12433						0.969807
1.09918						1.70568
1.11907						1.33435
1.12203						1.34464
1.13747						1.17768
0.9051						0.550644
0.92462						0.467856
1.02031						0.628293
1.09739						1.6194
1.03311						0.355114
1.09123						0.293018
1.09096						0.707269
1.12441						0.467753
1.17493						1.31161
1.14065						0.566073
1.24071						0.195452
1.15851						0.722335
1.17173						0.619518
1.14869						0.539007
1.03602						1.21109
1.01462						0.0897528
1.01314						1.00728
1.049						0.518681
1.00664						0.383294
0.964025						0.652589
0.978471						0.406546
1.00017						1.51814
1.028						1.05472
0.997071						1.25418
0.96113						0.631872
0.948737						1.0289
0.963253						1.21026
0.937901						1.50292
1.07906						1.50709
1.09996						1.11278
1.11687						1.11398
1.13311						0.732141
1.13174						1.42327
1.12005						0.79075
1.08673						1.12094
0.939577						0.0855377
0.99201						0.517423
1.04767						1.1957
1.07297						0.852755
1.03432						1.66176
1.01443						1.31247
0.95854						1.70769
0.962529						1.41918
0.989495						0.538009
1.05909						0.0831613
0.982154						0.0864931
1.08						0.694385
1.20279						1.09435
1.29134						1.69325
1.27507						1.48809
1.24499						1.35337
1.22105						1.23446
1.30516						1.39094
1.3195						1.07669
1.31966						0.850605
1.27474						1.04016
1.21067						0.545275
1.16628						0.513976
1.0574						0.557553
0.984796						0.772
1.00883						1.32911
0.967042						1.38322
0.998726						0.732407
1.05095						0.572307
1.08156						0.187784
1.05288						1.66674
0.984767						1.47646
1.08814						0.119364
1.16224						0.464749
1.13839						1.5898
1.16186						1.16859
1.14198						0.102699
1.35611						1.6002
1.31759						0.712831
1.30526						1.23366
1.28608						1.00471
1.37757						1.35657
1.22941						0.235869
1.17911						1.17068
1.20235						0.774303
1.31808						0.24312
1.30246						0.745951
1.33413						1.06404
1.34668						0.258732
1.28859						0.284453
1.29172						0.228711
1.3613						0.711483
1.20964						0.382847
1.06985						1.05755
0.98592						0.629294
1.07578						1.03201
1.07567						0.615071
1.07072						1.03905
1.15144						1.13966
1.06931						0.711528
1.08853						0.0853418
1.12531						1.36606
1.0824						1.36666
1.09942						0.531575
1.05319						0.930375
1.00634						0.609299
0.985395						1.32906
1.03101						0.15181
1.10788						1.42688
1.10168						1.68014
1.06071						0.98654
1.1022						0.976508
1.04349						0.777635
1.08309						1.58596
1.07546						0.257317
1.12268						1.15435
1.09267						0.181304
1.12961						0.518494
1.0803						0.248782
1.04719						0.445677
1.03026						0.499766
1.09589						0.99238
1.08444						0.669461
1.08849						1.08437
1.01317						0.819339
0.981587						0.260198
1.02007						1.75408
1.08151						1.52054
1.06254						1.41542
1.05125						1.66122
1.03031						1.33177
0.986357						0.458275
0.983441						0.0768546
1.04211						0.529599
1.08011						1.20243
1.08161						0.798909
1.06703						1.73798
1.02923						1.78555
1.01924						1.78175
1.0897						1.82531
1.12818						1.69087
1.12563						1.17901
1.20486						0.249936
1.2249						1.10757
1.21626						1.41112
1.20117						0.936499
1.2083						0.714275
1.19345						0.903614
1.17653						0.923379
1.17104						0.920734
1.15081						1.61489
1.13945						1.3474
1.13162						1.60616
1.06118						1.46952
1.08622						1.6529
1.11097						1.49658
1.14416						1.25503
1.05891						1.49044
1.01055						1.79243
1.03212						1.61771
0.982817						0.77919
0.989791						1.24276
0.989371						0.679815
0.944725						1.33324
0.929206						1.78291
0.98945						1.78184
0.990929						0.764178
1.04653						1.78184
1.03883						1.79343
1.08056						0.251808
1.15779						1.12017
0.909802						1.64562
0.951586						1.53141
0.942453						1.52388
0.835798						1.74937
0.82763						1.72012
0.929628						1.77467
1.19272						1.75349
1.18985						1.40738
1.2352						1.59543
1.20276						1.55917
1.19822						1.24985
1.20083						1.67067
1.18919						1.77084
1.20213						1.62255
1.18979						1.15756
1.17918						0.562924
1.19495						1.24076
1.20186						1.36766
1.13974						1.36837
1.12079						1.79306
1.15753						1.6726
1.1852						1.61362
1.19807						1.75465
1.19403						1.37557
1.18283						1.62836
1.19436						1.19729
1.17516						1.61555
1.14318						0.820239
1.17819						1.4136
1.14832						1.08511
1.14384						1.4713
1.08714						1.82498
1.05251						1.72506
1.13844						1.25928
0.985765						1.82127
0.970517						1.25739
1.08317						1.79673
0.99983						1.78579
1.05779						1.74893
1.00674						1.60469
1.05289						1.53397
1.1057						1.52892
1.05515						1.56244
1.02377						1.75473
0.987533						0.632444
0.932104						1.1737
1.09831						1.67805
1.04513						0.55464
1.0899						0.468123
1.09088						0.437757
1.03203						1.4345
1.01907						1.71996
1.03946						1.76223
1.01793						1.81622
1.03004						1.64515
1.03424						1.14285
1.12986						0.346054
1.16623						1.00825
1.11836						1.0657
1.18883						0.181429
1.16032						0.275466
1.14305						0.729579
0.992639						1.6079
1.04395						1.44006
1.01162						1.01166
1.14286						0.543998
1.25746						1.21586
1.26704						0.462116
1.2467						0.578138
1.25311						1.10879
1.23355						0.968928
1.22009						0.133732
1.16983						0.0177723
1.20399						1.68768
1.07064						1.62417
1.05958						0.70535
1.11488						1.0368
1.12884						0.880508
1.12086						1.09735
1.14524						1.73354
1.1197						1.71354
1.14129						1.52726
1.14879						1.77643
1.09897						1.61492
1.12695						1.19108
1.14852						0.506025
1.16161						1.36003
1.14738						1.57719
1.16124						0.219478
1.16705						1.62013
1.16695						0.0763998
1.16925						1.28752
1.13992						1.14447
1.09607						1.61132
1.06846						1.02322
1.08329						1.32316
1.1155						1.43002
1.13048						1.64961
1.08913						1.61557
1.12533						0.25184
1.15554						0.973209
1.16897						0.536647
1.14521						0.979556
1.08805						0.256567
1.10086						1.75493
1.13043						0.818005
1.15						0.377952
1.14369						0.529794
1.12415						1.79248
1.11502						0.840349
1.11088						1.20782
1.12716						0.250758
1.12916						1.04446
1.13194						1.0489
1.11321						0.605659
1.10383						1.75644
1.09633						0.427644
1.11068						0.323695
1.10996						1.04553
1.12775						0.327158
1.09658						0.126739
1.13595						0.158315
1.10699						1.61871
1.1593						1.67391
1.11844						0.667665
1.09451						0.973101
1.06328						1.82125
1.07253						1.13764
1.02904						0.160398
1.00876						0.417845
1.11866						0.456781
1.27539						1.31856
1.33577						1.2265
1.38691						1.39299
1.37583						1.45702
1.40695						1.82677
1.42331						1.75964
1.3982						1.69666
1.42465						1.54758
1.43926						1.52457
1.41696						1.7874
1.44						1.0785
1.46864						1.69453
1.43704						1.77122
1.452						1.7398
1.42567						1.81701
1.42671						1.81839
1.32927						1.55943
1.40934						1.48349
1.45741						1.74869
1.38762						1.72945
1.35543						1.79042
1.38239						0.0465903
1.28586						0.949666
1.30472						1.71461
1.267						1.13707
1.22207						1.1082
1.03615						1.01955
0.99344						0.736084
0.977226						0.909933
1.07644						1.41336
1.18585						1.7511
1.29629						1.70271
1.39229						0.301491
1.397						0.114539
1.40059						1.36114
1.32847						1.10798
1.35894						1.64344
1.37808						0.966551
1.31563						0.969714
1.29281						0.563594
1.25879						0.393489
1.24773						1.55508
1.10514						1.7103
1.05046						1.43249
1.04222						1.79299
1.06134						1.77353
1.12279						1.7884
1.15005						1.67828
1.16131						1.71712
1.1504						1.04795
1.17993						1.57693
1.19351						1.79002
1.15582						1.75948
1.14616						1.80138
1.18161						1.65698
1.13717						1.00573
1.09669						1.72526
1.06987						1.2265
1.0762						1.25988
1.08405						0.823318
1.15299						0.665094
1.20347						0.473115
1.13064						0.749423
1.10732						1.40655
1.11325						0.818077
1.19032						0.97679
1.24813						0.546723
1.23909						1.41694
1.38567						1.38697
1.32769						1.79099
1.38114						1.80984
1.34729						0.804519
1.30857						0.326929
1.23898						0.667564
1.29314						0.809739
1.2811						0.812435
1.26478						1.0404
1.27843						1.30875
1.28269						0.426777
1.27256						0.302136
1.2992						0.33062
1.18438						0.627672
1.27168						1.4705
1.23148						0.492456
1.29019						0.823957
1.29418						0.68078
1.24894						0.376217
1.238						1.22152
1.18542						1.42627
1.06161						1.49958
1.04183						1.42094
1.06721						0.0897915
1.11102						1.56294
1.12653						1.64462
1.1046						0.745524
1.11101						1.45969
1.11649						1.79386
1.08386						1.74188
1.08656						0.746122
1.16941						1.73632
1.14446						1.59212
1.09977						1.38568
1.15856						1.38341
1.10979						1.26144
1.15286						0.867763
1.09612						1.01092
1.10615						0.419109
1.12279						0.882712
1.10881						0.725191
1.11765						1.00238
1.10204						0.718826
1.11098						1.43851
1.12218						1.16171
1.11612						1.43125
1.16146						0.731
1.1123						1.43407
1.11347						0.823418
1.09355						1.22354
0.877938						1.46839
1.19557						1.46607
1.02877						1.51671
1.12829						1.33892
1.03986						1.31646
1.21395						1.44929
1.33697						1.34661
1.30488						1.16046
1.24051						1.38505
1.29925						1.27307
1.19917						1.05459
1.54735						0.760787
1.11542						1.53744
0.929924						0.782733
1.26373						1.12428
1.11918						0.792001
1.23269						0.796086
1.24406						0.867338
1.28958						1.06291
1.28929						1.11106
1.29185						1.40922
1.28579						1.37948
1.31057						1.25086
1.27716						0.600251
1.23548						1.00301
1.17647						1.22213
1.12607						1.26758
1.09557						0.785927
0.913787						1.38853
1.00078						1.43679
0.985205						1.31584
1.18031						1.39315
1.14847						1.54588
1.32914						1.66688
1.3508						1.05656
1.32739						1.68797
1.36046						1.11037
1.36746						0.929652
1.37911						1.19505
1.30951						0.76879
1.34088						0.216652
1.33073						0.494709
1.30107						0.792537
1.26319						0.334944
1.17676						1.04704
1.19178						0.32324
1.02188						0.381125
1.10966						1.00151
1.16327						0.497259
1.18417						0.241773
1.17052						0.565019
1.18355						1.01491
1.1762						1.12828
1.14232						0.870453
1.08584						1.32043
1.05489						0.96581
1.02026						0.943345
1.03395						0.956483
1.02379						1.1066
1.13214						1.34501
1.17901						0.537463
1.19182						0.728682
1.19206						0.49058
1.20495						0.462717
1.17666						0.833353
0.959735						0.577818
1.04638						0.997402
1.03068						0.476565
0.9993						1.1843
1.074						0.955659
1.24515						0.700507
1.30706						0.928589
1.29226						0.655853
1.2611						0.861453
1.20904						0.926722
1.28708						0.584835
1.30542						0.97324
1.26445						0.980964
1.23262						0.645147
1.07817						0.398604
0.974495						0.756229
0.961629						1.34407
0.963916						0.790423
0.970197						1.40939
0.993957						1.47113
0.97008						1.16525
0.958461						0.679842
1.06299						0.607924
1.11995						0.421907
1.11689						0.96722
1.12884						0.492255
1.21827						0.50707
1.24472						0.564397
1.21409						0.714362
1.41746						0.264394
1.26701						0.956226
1.35233						1.03233
1.32634						1.2718
1.36663						0.908623
1.35552						1.02189
1.2769						0.758085
1.31315						1.22201
1.32825						0.887807
1.24914						0.885257
1.24711						1.10281
1.13369						0.8947
1.05109						1.20164
1.04551						1.00871
1.06372						1.07601
1.05459						1.39867
1.12063						1.31816
1.13211						1.08303
1.10785						0.746483
1.1071						0.630749
1.13211						0.984618
1.12482						0.539086
1.11107						0.496193
1.07104						1.08593
1.09888						1.16056
1.07406						1.30191
1.0447						0.832202
1.01157						0.890975
0.938925						0.953906
0.936966						0.629853
1.17456						0.325735
0.956142						0.716881
1.14372						1.13215
1.12411						0.75043
1.08999						1.12604
0.836085						1.30755
0.926498						1.42823
0.949213						1.07833
1.10825						0.772283
1.04209						0.446233
1.091						0.860972
1.15014						0.773148
1.16082						0.937247
1.12452						0.664976
0.931366						0.543199
1.11873						0.535917
1.12653						0.98798
1.17929						0.956622
1.19342						0.970158
1.14728						0.399064
1.18027						1.41382
1.15256						0.912175
1.13092						0.772579
1.11581						0.594785
1.16131						1.37367
1.13644						1.17417
1.1413						1.33417
1.06035						1.1362
1.00957						0.680963
0.998538						1.05237
1.05563						0.760243
1.08306						0.834446
1.0415						1.07789
1.02158						0.98059
1.00727						0.590433
1.08556						0.981707
1.02131						0.898102
1.04795						0.642484
1.04167						0.282884
1.08918						0.291875
1.10546						0.558995
1.07801						0.515923
1.03078						0.570125
1.09022						0.494743
1.06916						0.84862
1.02821						0.597674
1.07126						0.644618
1.08035						0.711207
1.08093						1.1211
1.0909						1.24565
1.09141						1.22088
1.04476						1.0307
1.08007						0.866032
1.125						1.21705
1.14772						0.784696
1.10735						1.10532
1.09309						0.936947
1.06252						1.47687
1.09467						1.72306
1.0776						1.63416
1.03125						1.70419
0.997236						1.59121
0.99856						1.30536
1.05045						1.17476
1.06735						1.04385
0.984763						1.04097
0.950826						1.27783
0.949223						0.846238
0.990058						0.48268
0.943745						0.953973
0.916132						0.426529
0.917126						1.25039
0.919552						1.01154
0.908276						1.03295
0.91457						0.682676
0.857289						0.842416
1.26099						1.04189
1.28853						0.428965
1.29655						0.763177
1.30498						1.05087
1.27519						0.644358
1.32334						1.03202
1.28483						0.84495
1.28346						1.32594
1.32281						0.970959
1.34974						1.28252
1.33992						1.44932
1.33368						1.43283
1.33573						1.15879
1.35466						0.882854
1.36194						1.03331
1.38985						1.00814
1.35065						1.08577
1.33132						1.01228
1.39283						1.26952
1.39486						1.3403
1.37507						1.23248
1.38916						1.25499
1.32853						1.18958
1.37017						1.07877
1.30062						0.998167
1.27033						1.01349
1.25843						0.609325
1.23518						0.396666
0.885438						1.41187
0.961657						1.44281
0.993003						0.802481
1.03138						0.909824
1.06342						1.26254
1.07691						0.852119
0.997151						0.854495
0.949496						0.935172
0.929704						1.14995
0.879529						1.28628
0.922177						0.99475
0.992192						0.745227
0.920407						0.667927
1.20387						0.840894
1.16242						1.00331
1.28355						0.956935
1.25312						0.885903
1.26712						1.19769
1.27289						0.931974
1.27181						0.402615
1.21314						0.420819
1.13873						0.991743
1.19822						1.1926
1.09466						0.632866
0.949821						1.24402
0.997027						1.1891
1.05699						1.23763
1.09784						0.854348
1.03256						0.643338
1.09063						0.424592
1.08229						0.526842
1.07063						0.5386
1.00449						1.15024
0.971585						0.920866
1.01046						1.21769
1.11951						1.01226
0.993837						0.871254
1.04338						1.1742
1.00735						0.909409
0.899912						0.882912
0.907787						1.07157
1.0557						1.19895
1.01793						0.743454
1.09341						0.988017
1.06547						1.1998
1.07354						1.00738
1.06188						0.864563
1.08361						1.31481
1.08304						1.10224
1.00224						1.0123
0.869435						1.2483
1.2712						0.85961
1.24919						0.646713
1.24321						0.628196
1.27592						0.599677
1.36514						0.911858
1.31181						0.670235
1.31045						0.593731
1.28326						1.0451
1.41099						0.821264
1.2821						0.969076
1.27759						1.09586
1.25177						0.936557
1.30932						1.055
1.28404						0.972748
1.44739						0.866867
0.859164						1.25738
1.00125						1.3067
1.02285						1.26026
1.04134						0.745576
0.957638						0.905978
1.15581						0.969891
1.30564						0.977743
1.26343						0.97343
1.3626						0.924778
1.35664						1.21563
1.3665						0.585987
1.31845						0.563078
1.32529						0.761958
1.41397						0.669467
1.30913						0.947894
1.30183						1.41174
1.34068						1.14949
1.32408						1.08955
1.29853						0.628795
1.31863						0.708264
1.32458						0.79009
1.33012						0.729451
1.32145						0.59631
1.33539						0.901176
1.35327						0.940062
1.35295						1.14393
1.25444						0.983378
1.31866						0.921315
1.34236						1.06219
1.31224						0.78522
1.24735						0.781252
1.2593						0.786638
1.30353						0.61628
1.28032						0.866059
1.3364						0.987019
1.27391						0.512808
1.31371						0.778009
1.345						0.976073
1.35432						1.152
1.38325						0.806067
1.39043						1.14023
1.29783						0.889247
1.3244						1.12746
1.20448						0.868024
1.24012						0.740883
1.21059						1.05978
1.18226						1.11059
1.21896						0.935861
1.20107						0.983067
1.17276						0.662843
1.108						1.08896
1.05668						1.08295
0.972359						1.20969
1.03124						1.02596
1.02454						1.29588
1.08154						1.23916
1.05716						0.926794
1.14253						0.952155
1.12084						1.04063
1.1167						1.01383
1.16285						1.04188
1.13806						1.15107
1.12426						1.29675
1.12402						1.25994
1.0677						0.422078
1.05303						0.713921
1.04831						1.22456
1.08157						0.815377
1.11072						0.81205
1.07885						0.8026
1.12557						0.947882
1.0696						1.22775
1.0265						1.15638
1.06217						1.10027
1.07823						0.79963
1.03326						0.579841
1.12334						0.60027
1.10527						1.55424
1.07431						1.52645
1.10005						0.403586
1.03428						0.444506
0.88134						0.591544
0.915166						0.686844
0.851539						0.770561
0.873746						0.69478
0.859429						1.09429
0.948917						1.09245
0.962858						1.18549
0.926263						1.44789
0.929753						0.579135
0.926187						0.56068
0.879647						0.714703
0.92596						1.33012
0.944704						0.96276
0.9313						0.685045
1.03288						0.951221
1.03422						1.08608
1.06459						0.747182
1.09681						0.714546
1.07381						1.43077
1.0923						1.49563
1.09949						1.20341
1.07574						1.56518
1.08219						0.97566
1.07822						1.14783
1.05779						0.497504
1.0518						1.35092
1.05019						1.27498
1.06139						0.704467
1.04906						0.677985
1.03584						0.686167
0.96665						0.638564
1.00257						1.08207
0.905658						1.2074
1.20441						1.11045
0.855214						1.17239
0.853054						0.88584
0.903106						0.806624
1.13295						0.960115
1.25969						0.890489
1.37542						0.52166
1.36915						0.983251
1.29428						1.39891
1.42203						1.13965
1.45304						1.41684
1.41113						1.1693
1.37568						1.42029
1.44185						0.507466
1.46708						1.18939
1.40709						0.902371
1.36585						0.873549
1.38812						0.979394
1.3796						1.04592
1.40502						1.17581
1.37649						1.46277
1.42976						1.31515
1.42088						1.35542
1.43769						0.936847
1.42564						0.58271
1.43794						0.247045
1.46928						0.721306
1.41962						0.528305
1.47184						0.750188
1.37879						0.888123
1.44975						0.961472
1.3008						1.2604
1.28021						1.08452
1.26129						1.26472
1.27423						1.13021
0.873107						1.46581
0.918143						1.00376
1.12674						0.814442
0.93255						1.26829
0.897534						1.30916
0.953249						1.5539
0.924178						1.00643
0.879154						1.40748
1.18757						0.983758
1.24222						1.21663
1.22389						0.946853
1.28483						1.28169
1.24891						0.986539
1.24305						1.3651
1.2638						1.38147
1.17497						1.09774
0.943353						1.11787
0.996631						1.21013
0.940104						0.996721
0.959091						1.07323
0.925844						0.538119
0.917935						0.93519
0.923725						0.782204
0.909117						1.08462
0.973058						1.30953
0.980747						1.35628
1.01849						1.42133
1.04304						1.50699
0.989835						1.51892
0.890564						1.23701
0.90398						1.05139
0.821171						1.34723
1.25053						0.814591
1.26527						0.555344
1.27616						1.24593
1.26866						0.996787
1.36252						1.10165
1.30931						0.92742
1.24667						0.415041
1.30495						1.398
1.26786						1.29831
1.35824						1.14939
1.35704						0.672529
1.41506						1.15427
1.40609						0.943467
1.43115						0.468626
1.4165						0.929242
1.48325						0.74117
1.43193						1.08283
1.31446						1.02087
1.23003						0.899688
0.849237						0.277551
0.915509						0.348352
0.976465						1.04107
0.883017						1.35807
0.863563						1.15826
0.870451						0.247199
1.20034						1.45299
1.3075						1.06337
1.38624						0.675011
1.44608						0.619304
1.39355						0.560859
1.45373						0.669062
0.826656						0.651618
0.895777						0.710484
0.911889						0.846383
0.936283						0.804486
0.706241						1.22554
0.98609						1.10611
1.18287						0.557609
0.964711						0.578801
1.05552						0.77391
1.05512						0.194251
0.995903						0.507323
2.63621						0.808558
1.25942						0.43938
1.34312						0.567139
1.00075						0.669243
0.808818						1.44493
1.36128						1.17384
1.02512						1.02944
1.39498						1.47718
1.10551						0.93974
1.41259						1.05876
1.53751						0.753311
1.3988						0.90161
1.47984						0.482057
1.34407						1.05347
1.43455						0.507996
1.3728						0.698757
1.23351						0.94794
1.17						1.71441
1.06348						0.912285
0.923262						0.314398
1.3091						1.47883
1.33743						1.88783
1.31845						1.42213
1.3819						0.974963
1.41412						1.25864
1.45374						1.77466
1.38304						1.03526
1.44921						0.699566
1.37567						0.067134
1.45302						1.20666
1.33969						0.0768865
1.33409						0.343615
1.27124						0.153762
1.23451						0.85763
1.1672						0.522769
1.13853						0.600506
1.11351						1.4706
1.07523						0.534917
1.11575						1.66336
1.14683						0.44898
1.11435						1.11891
1.18458						0.125026
1.21563						1.40005
1.27615						0.696067
1.25519						1.14508
1.27985						0.96284
1.23668						1.55474
1.15612						1.58193
1.03885						1.4506
0.989988						1.48043
1.0222						0.666695
1.01323						1.83314
0.992504						1.30135
1.01383						1.78264
1.03679						0.935581
1.01951						1.61566
1.10013						1.82598
1.12244						1.36539
1.15742						1.59068
1.07259						0.633693
1.13202						0.309153
1.12666						1.16465
1.15799						0.617723
0.898303						1.06287
1.11234						1.50213
1.11939						0.98106
1.04999						0.759977
1.09439						0.688814
1.10138						1.45235
1.07594						0.720982
1.10163						1.37475
1.1045						0.75989
1.16149						0.27392
1.15934						0.464922
1.17891						1.07335
1.10452						0.642732
1.04959						0.933048
1.02917						0.570173
1.03534						1.13823
1.01809						1.57094
1.059						0.693493
1.10915						0.548961
1.1						0.480942
1.07107						0.784393
1.07907						1.01838
1.08597						0.604383
1.15229						0.247568
1.14149						0.833376
1.14197						1.23871
1.15815						0.364358
1.11098						1.33168
1.04157						1.76664
1.08874						1.58651
1.13839						1.64864
1.01082						0.95386
1.16337						0.730942
1.03679						0.392524
1.11108						1.56784
1.08871						0.430644
1.19615						0.47543
1.12316						1.03756
1.14848						1.50538
1.20412						1.33273
1.13807						1.34178
1.18942						0.972535
1.11089						1.29644
1.10419						1.54521
1.11742						0.936911
1.14657						0.519765
1.19168						0.692814
1.19554						0.453906
1.12741						0.464839
1.12755						0.608918
1.15688						0.936362
1.14919						1.06002
1.16434						0.932443
1.13881						1.79152
1.1272						1.54958
1.18252						0.971076
1.11766						1.16694
1.1151						0.961963
1.16914						0.448128
1.1292						0.901771
1.1242						0.987355
1.00335						1.4985
0.99427						1.06272
1.09901						0.395747
1.02904						1.16809
1.03243						1.17338
1.0557						1.54202
1.01602						0.97924
1.03963						0.735416
0.992856						1.88298
0.95696						1.7135
1.12899						1.35635
1.11963						1.59721
1.077						1.74336
0.920091						1.79821
1.08401						1.71852
1.19187						1.67124
1.1209						0.967086
1.03553						1.13514
1.07281						0.845204
1.10835						1.09711
1.11433						1.17887
1.15904						1.36719
1.13908						1.52398
1.15972						1.34933
1.18177						1.47796
1.11404						0.834083
1.19032						1.37117
1.06338						1.29824
1.16886						0.607844
1.13545						1.03459
1.1742						1.25135
1.19253						0.927864
1.1965						1.15986
1.14397						1.47274
1.14681						1.37739
1.13922						1.61385
1.12794						1.02528
1.13302						0.504249
1.05167						1.55502
1.08006						0.717525
0.984833						0.352764
1.06242						0.822523
1.07948						1.31533
1.01761						1.23647
1.04869						0.262529
1.01252						1.28126
0.983228						0.716394
1.04201						1.17569
1.0526						0.355659
1.13127						0.356765
1.16733						0.511382
1.13698						0.580279
1.098						0.619497
1.08186						0.502788
1.17821						1.11636
1.15619						1.35524
1.23802						0.523095
1.18135						0.904049
1.08715						1.01191
1.05084						1.13263
1.0014						1.85196
1.03626						0.732481
1.10129						1.29662
1.04166						1.31184
1.04809						0.577208
1.09778						1.20355
1.07131						0.983633
1.03023						1.28319
1.0196						1.3912
1.00082						1.65616
0.917401						0.123714
0.957387						0.241729
1.02122						0.826563
1.1383						0.514659
1.13717						1.02901
1.1099						0.828365
1.21169						1.40198
1.17069						1.30968
1.10088						1.13177
1.19705						1.66847
1.09773						1.49795
0.977801						1.33194
1.04788						1.46471
1.08146						0.957907
1.05118						0.374867
1.1024						1.54914
1.07847						1.83642
1.06953						1.56966
1.10673						1.77406
1.09402						1.58566
1.09779						1.04932
1.1107						0.792023
1.00725						0.844005
1.03124						0.563292
1.03151						0.648633
1.02591						0.546821
1.09056						0.347072
1.16521						0.94837
1.10983						0.648495
1.03232						1.21262
1.06499						0.543768
1.06689						1.02674
0.988323						0.88552
1.02932						1.60002
1.0135						1.51698
1.11785						0.56624
1.1432						0.299382
1.1852						0.14775
1.01304						0.238831
1.05501						0.134336
1.07969						0.990018
1.01637						0.221075
1.11373						1.30989
1.16607						1.59078
0.977831						1.1411
0.995975						1.51909
0.887934						0.992689
0.822655						1.15911
0.818804						1.25093
0.833257						1.20982
0.708444						1.21881
0.79093						0.658147
0.756721						1.76011
0.802901						1.56923
0.756794						1.37204
0.891495						1.59365
0.91789						1.46598
0.974395						1.68039
1.06924						1.7289
1.08355						1.37655
0.921669						1.0493
1.02836						0.968827
0.994698						1.53207
0.962015						1.01858
1.00252						1.44695
1.02065						1.51734
1.08779						0.713362
1.13887						0.692135
1.16271						1.44071
1.11556						0.509586
[truncated: 9,351 more rows]

## Sheet: ED_Figure6d
## Scaling of contact probability in experimental HP1-KD and genome wide simulations in wt and in the mutant. Log binned data starting from Hi-C data at resolution of 6.4kb. Simulation at 10kb resolution
Experimental HP1-KD			Simulation control				Simulation mutant
Distance (bps)	Hi-C counts		Distance (10kb units)	Contact probability			Distance (10kb units)	Contact probability
10592.5	488.332		2.23872	0.51906			2.23872	0.522593
21134.9	220.581		2.81838	0.35732			2.81838	0.362005
29853.8	138.488		4.46684	0.161994			4.46684	0.165346
42169.7	98.3939		5.62341	0.067265			5.62341	0.068454
47315.1	75.2426		7.07946	0.04467			7.07946	0.045959
59566.2	60.1297		8.91251	0.028734			8.91251	0.02958
66834.4	49.4089		11.2202	0.015513			11.2202	0.015987
84139.5	41.8987		14.1254	0.010769			14.1254	0.011162
94406.1	35.9303		17.7828	0.007251			17.7828	0.007504
105925	29.5942		22.3872	0.004647			22.3872	0.004879
118850	24.9288		28.1838	0.003092			28.1838	0.003358
133352	21.5196		35.4813	0.002126			35.4813	0.002307
149624	18.7583		44.6684	0.001436			44.6684	0.001603
167880	16.618		56.2341	0.000992			56.2341	0.001051
188365	14.4221		70.7946	0.000688			70.7946	0.000747
211349	12.4972		89.1251	0.000489			89.1251	0.000528
237137	10.641		112.202	0.000349			112.202	0.000385
266073	9.30792		141.254	0.000257			141.254	0.000273
298538	8.32269		177.828	0.000186			177.828	0.000211
334965	7.45478		223.872	0.000149			223.872	0.000157
375837	6.7032		281.838	9.7e-05			281.838	0.000128
421697	6.04322		354.813	8.2e-05			354.813	8.5e-05
473151	5.41507		446.684	6.6e-05			446.684	6.4e-05
530884	4.89565		562.341	4.2e-05			562.341	4.6e-05
595662	4.50131		707.946	3.6e-05			707.946	4e-05
668344	4.12294		891.251	2.8e-05			891.251	3.3e-05
749894	3.76194		1122.02	2.6e-05			1122.02	1.9e-05
841395	3.45137		1412.54	1.8e-05			1412.54	1.1e-05
944061	3.16015		1778.28	9e-06			1778.28	9e-06
1059250	2.92657		2238.72	3e-06			2238.72	5e-06
1188500	2.65377		2818.38	0			2818.38	2e-06
1333520	2.41204		3548.13	0			3548.13	0
1496240	2.19879
1678800	2.00518
1883650	1.73338
2113490	1.48877
2371370	1.2532
2660730	1.03318
2985380	0.86346
3349650	0.721861
3758370	0.607066
4216970	0.505464
4731510	0.428742
5308840	0.361076
5956620	0.286349
6683440	0.234331
7498940	0.186117

## Sheet: ED_Figure6e
## Compartment strength for experimental data and simulation at 10kb resolution
Experimental HP1-KD			Simulation control			Simulation mutant
Compartment strength			Compartment strength			Compartment strength
1.0221			0.746287			0.916858
1.04519			0.576984			0.0945906
0.990504			1.82065			1.78811
1.11983			0.710165			0.711724
1.07417			0.717377			1.19457
1.027			1.81889			0.495211
1.0235			1.75449			0.238728
1.04728			1.64937			0.074739
1.07616			1.62832			0.536071
1.18754			1.80078			0.742594
1.04579			1.24964			0.577022
1.00007			1.13397			0.192155
0.990842			0.989595			0.246951
0.944116			0.33551			0.491049
1.07604			0.289857			1.62993
1.04354			0.279077			0.628664
1.13486			1.59331			1.76556
1.05897			1.64485			0.282198
1.10294			1.61002			0.902824
1.08392			0.782703			1.77356
0.985786			0.949438			1.77842
1.0981			0.633512			1.81652
1.14589			0.65069			1.67962
1.03242			0.997522			0.593697
0.995594			1.46973			0.999322
1.05653			0.491639			0.894916
1.05184			1.3772			1.01566
1.07299			1.58128			1.44965
0.943755			0.928249			0.888097
1.03001			1.82808			1.82016
0.968847			1.15031			1.08879
0.958808			0.885437			0.998004
0.988036			1.13265			1.40548
0.949788			1.05571			1.44302
1.04709			1.19971			1.40451
1.03956			1.45413			0.976459
1.22294			1.15771			1.75599
1.01383			1.58397			1.81151
1.19103			0.565853			1.79041
1.01298			0.557584			1.60548
1.0287			0.157191			1.60762
1.0432			1.11079			1.61369
0.98009			1.19201			0.894257
1.04408			1.10487			1.44542
1.0584			0.882867			1.71213
1.11578			1.59346			1.31516
1.02343			1.12602			1.08041
1.0358			0.356194			1.06839
1.09091			0.276621			1.28003
1.0648			0.0436644			1.10418
1.06334			0.223872			1.44229
0.985704			0.205147			1.55523
0.945262			1.47885			0.719841
1.05692			1.511			1.25108
0.941776			0.311562			1.41388
0.919584			0.297595			0.241059
1.15687			0.262528			0.15509
1.11841			0.286003			1.55833
1.04166			0.112563			1.78195
1.06519			0.872822			1.76599
0.930484			0.561253			1.35747
1.19256			0.58369			1.25095
1.12079			0.88826			1.59847
0.991279			1.04878			1.46767
1.07631			0.647484			1.81891
0.899762			1.04701			1.35319
1.03009			0.51541			1.02985
0.995563			0.631513			1.03839
1.08923			0.245856			1.67559
1.13194			0.199344			0.360829
1.0483			1.12644			0.580157
1.12723			0.505484			1.10291
1.09002			0.927495			1.64181
1.05134			1.01856			1.66587
1.03043			1.19528			1.60156
1.16978			0.791112			1.61831
1.00862			1.09013			1.2856
1.07419			1.54042			1.61983
1.13229			1.38842			1.2509
1.058			1.17165			1.49729
0.967283			0.636508			0.228465
1.11654			0.452927			0.159222
1.17777			0.527911			1.30006
1.13762			0.538113			0.90417
1.08887			0.28068			1.38869
1.10735			0.65012			1.28397
1.15297			0.883085			1.00067
1.04601			0.70423			0.73049
1.07164			1.24328			1.40072
1.16171			1.5173			0.814404
1.02334			1.75252			0.440066
1.04567			1.22672			0.937652
0.926547			0.106557			0.948685
1.03691			0.678229			0.487749
1.03799			1.47495			0.584018
1.03537			1.24795			1.197
0.948836			1.26951			1.31867
1.18244			0.703566			1.13544
1.10668			1.62342			0.571325
1.14114			0.16173			1.67593
1.04433			0.302894			1.39512
1.06983			1.58316			1.16092
0.937469			0.436559			0.808359
1.19345			1.37179			1.01021
1.11274			0.2093			0.881724
1.00954			0.158128			0.694709
1.08787			0.60251			0.624983
1.0608			1.18987			0.537257
0.982759			1.60937			0.403171
1.08641			0.941099			0.366566
1.14022			1.34878			1.24655
1.04707			1.32625			0.6934
1.04273			0.239577			0.656963
1.20102			0.206333			0.982776
0.949208			0.482108			1.3466
1.17618			0.127921			1.30941
1.21131			0.16345			1.52143
1.1108			0.544263			1.62975
1.28447			0.173957			1.43587
1.08173			0.206271			1.38919
1.0996			1.70737			1.50223
1.28109			0.893798			0.594558
1.07513			0.541085			0.790522
1.07163			1.00209			1.20233
1.15615			0.961567			1.12307
1.14644			0.115649			0.0941355
1.09848			0.58201			0.512978
1.18118			0.535595			1.62233
0.983646			0.763332			0.727898
1.06031			0.215921			0.642084
1.28196			1.20049			0.644901
1.07389			0.306037			0.784415
1.02077			1.46531			1.15904
1.01681			0.998945			1.46461
1.0288			0.638866			1.2148
1.00644			1.63506			1.39702
1.13733			0.81238			1.45709
1.07052			1.05695			0.924721
1.15094			0.623749			0.537079
1.09081			1.14339			0.215934
1.14807			1.13624			1.05517
1.13634			1.05506			0.181115
1.48021			1.43379			0.693973
1.13657			0.888689			0.46422
1.08467			1.52279			1.39291
1.21096			1.51169			1.12379
1.05735			1.66034			1.50234
1.21117			1.80746			1.37464
1.18006			1.80123			0.515436
1.13305			1.20643			0.695366
0.947146			1.25794			0.674103
1.17443			1.53897			0.641295
1.05656			1.80294			1.25322
1.07051			1.04034			0.128324
1.16499			1.51716			1.76849
1.08679			0.745987			1.79716
0.984088			0.779365			1.69397
1.01105			0.60865			1.49451
1.04662			1.70805			1.75815
0.958484			1.37256			1.70585
0.85611			1.24672			1.29603
0.984336			1.71972			1.29277
0.969707			1.67718			1.09856
0.95704			0.249063			0.16725
0.990684			0.249057			0.757645
0.991387			0.746353			0.650517
1.13456			0.375797			0.433267
1.16987			0.6182			1.19326
1.15743			0.802782			1.63261
1.00301			1.71227			1.51508
1.07404			1.02053			0.585419
1.13364			1.40108			1.13389
0.953927			1.55043			1.65671
1.04355			1.48118			0.670268
1.04886			0.953992			1.60265
1.0682			0.839857			1.08254
1.14387			1.68143			0.589871
1.06709			1.55137			0.927584
1.07307			0.843126			1.10141
0.983165			1.66206			0.549022
1.03195			1.26306			0.456708
1.00947			1.66553			0.393453
0.985908			1.57426			0.233533
1.08442			1.35544			0.299797
1.04438			1.67415			0.155835
1.09902			1.38126			0.614218
1.26753			1.03372			0.387139
1.11831			1.59401			0.538322
1.08562			0.880534			0.544661
1.1849			0.974032			0.511693
1.248			0.722989			0.273018
1.20435			1.41841			0.271434
1.09065			1.04499			0.490253
1.06447			1.58579			0.377617
0.98798			1.57689			1.03657
1.00033			0.120528			0.358902
1.01372			1.04718			1.10731
1.03276			1.75596			1.36179
0.918813			1.06265			1.32406
1.12848			1.64432			1.2537
0.946696			1.53966			0.854948
0.983217			1.67736			1.42162
1.05977			1.60133			1.31529
1.01351			0.88273			0.951972
0.80618			1.03583			1.27174
0.728729			0.750137			1.06624
0.939643			1.38899			1.25535
1.0275			1.32441			1.43377
1.05956			1.38862			1.52447
0.934474			1.30149			1.64198
0.686642			0.710529			1.15851
1.29996			1.25707			1.62274
0.944463			0.130191			1.51336
0.981508			0.443618			1.65128
0.89273			0.655741			1.7571
0.763651			1.69076			1.31631
0.734569			1.662			1.27912
0.726825			0.58347			1.13622
0.905736			1.79647			0.988127
0.675843			0.348505			1.35903
1.0302			1.37533			1.3226
1.10155			0.164021			0.957262
0.858872			1.25947			1.12704
1.16384			0.684408			0.478363
1.14733			1.56268			0.905861
1.17103			0.700984			1.22144
1.17234			1.52925			0.718436
0.987732			1.71474			1.156
1.13084			1.80951			1.06959
1.00158			1.79685			1.14193
1.05263			1.77844			0.679873
1.04031			1.46359			1.20634
1.04899			0.314959			1.16708
1.06028			1.24668			1.34141
1.05057			0.659783			1.74442
1.05296			1.04931			1.03632
1.08495			0.247214			0.979031
1.09379			0.50713			1.41039
1.11035			0.668582			1.58484
1.04868			0.22249			1.56857
0.982928			0.043488			1.66715
0.978537			0.354465			1.63737
1.09084			0.992619			1.00445
1.10224			0.230205			0.870931
1.05419			0.273712			1.17779
1.13964			1.36141			1.61881
1.03603			0.273099			1.27655
1.08123			0.608251			1.54113
1.07849			1.33404			1.13039
1.1107			1.38568			1.08253
1.11823			1.33784			1.55712
1.09346			0.463242			1.35849
1.08962			1.39877			1.20329
1.15797			0.712447			1.42402
1.11074			1.20096			0.929269
1.10384			0.854988			0.682535
1.08883			1.07533			0.780617
1.10384			0.601279			1.11184
1.07412			0.178504			0.811165
1.07597			1.72532			0.825477
1.05291			1.18651			0.627853
1.12792			1.13596			1.63529
1.0368			1.51958			0.322353
0.985418			1.74437			1.41815
0.991193			0.998821			1.42422
0.939074			1.69727			0.745791
1.00247			1.77717			1.24211
1.07168			1.30607			0.991524
1.02758			1.53606			0.341269
1.0402			0.500208			0.57184
1.04596			1.64637			0.466386
1.11281			1.15853			0.961206
1.11853			1.71774			0.855376
0.996046			1.56437			1.06974
0.941659			1.74119			1.42785
1.26003			1.73381			1.21826
1.15503			1.35538			1.48592
1.13646			1.04722			0.984392
1.04387			1.35454			1.44564
1.17641			1.51696			0.955957
1.16352			1.2503			1.6931
1.10581			0.849164			1.16068
1.18783			1.71993			0.332986
1.10056			1.7274			1.39286
1.14547			1.24144			1.46168
1.19745			1.34869			1.12384
1.15311			1.13346			0.673731
1.11981			1.46751			0.650952
1.14607			1.44551			0.727204
1.16659			0.774896			1.0798
1.09242			1.21842			1.24592
1.19717			0.775927			1.42798
1.29087			1.63914			1.59303
1.20453			1.16321			1.57433
1.12507			1.74381			0.676725
1.14421			1.11443			1.03264
0.964104			1.06981			1.12066
1.04616			1.40005			1.28262
1.07006			1.47302			1.0063
1.10007			0.616487			0.780562
1.07611			1.70892			0.204738
0.981532			1.63367			1.13472
1.02026			1.57557			0.663107
1.01595			0.628688			1.28303
1.05797			0.945607			0.377819
1.01652			0.678532			0.575574
1.06428			1.11488			0.659695
1.11439			0.966361			1.78875
1.04923			0.567603			1.30116
1.01713			0.706662			0.985569
1.07867			1.62094			0.482557
1.05474			1.38275			0.504879
1.08783			1.30545			0.529703
1.11381			1.31331			0.204191
1.07415			1.1186			0.468949
1.01433			1.22686			0.398773
1.0066			1.29525			0.415452
0.999589			1.73667			0.331326
0.975226			1.61609			1.08407
0.949178			0.425846			0.816019
0.93315			1.52611			1.35137
1.09955			0.917485			1.7431
0.995449			1.49645			0.962475
1.03125			1.38445			1.44902
1.03085			1.67595			1.70819
1.12557			1.76659			1.24585
1.12356			1.4965			0.591767
0.804516			1.74778			1.18679
0.946748			0.496964			1.03905
0.988632			1.80653			1.54472
0.978645			1.69341			1.29533
1.03174			0.69116			0.791339
1.01673			1.77323			1.11697
1.03914			1.56873			0.685806
1.117			1.69353			1.13142
1.07297			1.60616			1.613
0.996871			1.7172			0.545806
1.01389			0.93139			0.388533
0.986675			1.06276			1.1661
0.974317			0.549838			1.72182
1.07921			0.470606			1.06728
1.15815			1.49982			1.28753
1.21646			0.184045			1.68054
1.1466			0.233688			1.5323
1.26933			0.86069			1.28972
1.21646			1.4459			1.52931
1.18155			0.653156			1.75777
1.21649			0.788797			1.76223
1.26781			0.334384			1.25204
1.24021			1.31567			1.03751
1.10078			1.48458			1.32508
1.17554			1.06922			0.805149
1.15067			1.32256			1.6241
1.13219			1.44875			1.18774
0.993025			1.04823			0.902989
1.06182			0.481045			0.114946
1.00734			0.83742			0.906763
1.06705			1.0938			0.459499
1.01457			0.369663			0.358414
1.04949			0.333164			1.07124
1.02687			1.00024			0.880406
1.11956			0.697735			1.24874
1.07062			0.359129			0.92594
1.01865			0.709362			1.21146
1.02271			1.34006			1.49641
1.10784			1.03975			0.741978
1.00465			1.7229			0.823791
1.07924			1.3754			1.34334
1.06433			1.52992			0.856839
1.0603			1.19454			1.35334
1.05166			1.71041			1.57897
1.00201			1.73335			1.11343
0.996853			1.00138			1.36697
1.00455			1.12458			1.23867
1.09638			1.53337			1.5817
0.995705			0.993704			1.33375
1.06			1.5601			1.48217
1.08096			1.28267			1.35686
1.0094			1.31797			0.900005
1.06552			0.926096			0.768151
1.02313			0.983163			1.27376
1.09207			1.32803			1.6305
1.05496			1.46353			1.27535
1.0389			1.41608			1.1894
1.07037			0.756912			1.15786
1.1255			1.61352			1.16241
0.984185			1.3886			1.65611
1.10969			1.17253			1.27207
1.15634			1.46893			1.22366
1.10025			1.47827			1.06797
1.08115			1.76965			1.52286
1.03389			1.5858			1.45133
0.930271			1.32792			1.13384
1.03538			1.10913			1.53539
1.01422			1.32777			1.65463
0.960553			0.78642			0.742665
1.09091			0.956924			0.888325
1.08983			0.31789			1.03631
0.980972			0.310538			0.959408
1.11316			0.668243			0.529384
1.0956			0.715362			0.884536
1.00742			0.939575			1.41404
1.05403			1.44978			1.61186
0.991401			1.05049			1.565
1.00253			0.743868			0.927146
1.0598			0.235632			1.38963
1.06787			0.356319			0.637521
1.03363			0.606852			0.981425
0.959819			1.4187			0.416328
1.01507			1.12211			0.50634
1.02243			0.837848			1.25586
0.995806			1.07128			0.130145
1.10341			0.791498			0.355315
1.08663			1.71063			0.816822
1.03169			1.46897			0.986662
1.14983			1.33503			1.08715
1.10015			1.73488			0.889816
1.16679			1.39531			1.41141
1.23745			1.44433			1.21612
1.08426			1.56887			0.959916
1.03656			1.39437			0.885142
1.14979			1.28142			1.1972
1.20116			1.31344			0.915953
1.20103			1.6729			1.42386
1.095			1.73641			1.56907
1.12823			1.69455			0.92026
1.15926			1.55851			1.09535
1.15837			1.62145			1.13139
1.24926			1.52013			1.16729
1.22376			1.05996			1.77797
1.08132			1.76115			1.36769
1.06157			1.19543			1.15441
1.07649			1.24061			1.68361
1.06641			1.31127			1.52769
1.03813			1.00076			1.06
1.10517			0.969119			1.43149
1.06883			0.658124			1.03983
1.04989			1.58553			1.46944
1.15278			1.3067			1.28948
1.0797			1.27403			1.53839
1.08402			0.276904			1.67626
1.06283			0.863675			1.59462
1.06348			0.760457			1.43736
0.938242			0.838458			1.32838
0.919617			0.685574			1.26878
1.07873			0.775111			1.12939
1.09455			0.960098			1.47538
1.08138			0.915413			1.61476
1.12322			1.33151			1.15836
1.08705			0.988938			1.53937
1.11945			0.738315			0.987608
1.15639			0.697308			1.18692
1.09373			1.52626			1.74646
1.06546			1.20617			1.35446
1.10566			1.51603			1.66156
1.0756			0.598617			1.74933
1.09438			0.715846			1.49769
1.0694			0.932938			1.73727
1.08367			1.3767			1.68314
1.0895			0.849943			1.79803
0.8333			1.32184			1.77488
0.911569			1.24803			1.70934
1.10428			1.45387			1.54512
0.753954			0.772983			0.937976
0.935459			1.39029			0.876388
0.92471			1.72883			0.911676
0.911895			1.62524			1.48264
1.0296			1.06561			1.55506
1.03649			0.701277			0.884123
0.993545			1.2384			1.26164
1.04413			1.44026			1.1377
1.03225			1.41511			1.62677
1.08696			1.53055			1.47727
1.08224			1.53077			1.31431
1.0565			0.937539			0.950043
1.13686			0.988266			0.580473
1.13164			1.2595			0.838367
1.07355			1.06305			1.4361
1.09276			1.36258			0.550732
1.06478			1.56821			1.51547
1.13282			1.45948			1.58109
1.12424			0.624273			1.20132
1.02498			1.74892			1.54615
1.0627			0.864542			1.32144
1.09796			0.385931			1.63284
0.887367			0.123342			1.38961
0.868592			1.1891			0.577571
0.916501			0.577439			1.30199
1.0566			0.581926			0.799585
1.08765			0.691387			0.383047
1.03474			0.976118			0.902061
1.13785			0.824994			0.705858
1.06993			0.338417			1.19193
1.10907			0.678867			0.599794
1.10096			1.01498			1.37453
1.10593			0.546293			1.49712
1.10016			0.429028			1.31047
1.11437			0.892515			1.28426
1.15735			0.814955			1.46418
1.0919			1.03015			1.31226
1.07704			0.558636			0.383475
1.12712			0.341104			1.15509
1.14338			1.53413			1.24699
1.10783			0.526996			0.453375
1.10948			1.37645			1.36539
1.08978			1.04194			1.66522
0.900209			0.861708			1.19667
0.922417			1.22792			1.69562
0.887869			1.28155			0.838784
1.02117			0.803198			1.76162
0.985484			1.21834			1.65531
0.944618			1.38142			1.2058
0.996227			1.20656			1.78317
0.98119			1.6893			1.4819
1.09049			1.20574			0.980667
1.23657			1.00679			0.3035
1.10427			0.630207			0.976368
1.24922			1.51742			1.29372
1.1865			0.986946			1.4029
1.18809			0.585236			1.20103
1.22946			0.699587			1.28444
1.14501			1.3213			0.783994
1.18837			0.741316			0.69681
1.09435			0.734174			0.379284
1.05149			0.194147			0.947444
1.00694			0.491309			1.14701
1.03019			1.58447			1.59773
1.04024			1.07664			1.06823
0.946954			1.42992			1.39585
1.009			0.863183			1.40419
0.949991			1.20694			1.62818
1.01099			1.28558			0.917046
1.0985			1.76268			0.582582
1.03305			1.51245			1.36704
1.08968			1.4922			1.25711
1.01374			1.69359			1.41434
1.06344			1.42784			1.71551
0.966476			1.41692			1.04276
1.03447			1.70713			1.56519
0.979329			1.70226			0.659485
0.953412			1.52656			1.33838
0.931764			1.49503			1.58412
1.00766			1.52516			1.00778
1.02601			1.31091			0.547581
0.928286			1.01669			1.56617
0.969112			1.49117			0.781439
1.04864			0.92568			1.63736
0.892081			1.57293			1.42653
1.1261			1.6876			0.804851
1.1283			0.804785			1.28012
1.15386			0.977666			1.36452
1.1081			1.12511			1.35344
1.14026			1.20674			1.38386
1.08923			1.59173			1.16182
1.09621			1.17198			0.646685
1.1127			1.06579			0.930992
1.13256			0.789649			0.757358
1.05738			0.886213			1.30123
1.04244			1.67683			1.17563
1.01626			1.53708			1.20089
1.02265			1.38523			0.700685
1.00401			0.929046			1.12704
0.945974			1.37641			1.08259
1.03429			1.07655			1.09094
0.925931			1.16106			1.10484
1.04523			1.73422			1.0061
1.05754			0.905091			1.60924
1.07691			1.18942			1.56353
0.980946			1.47642			1.41295
0.988411			1.50773			1.56773
1.00053			1.40359			0.687891
0.964968			1.54977			0.910539
0.999415			1.69398			0.583751
1.00124			1.78295			0.455749
0.992312			1.21883			1.40954
0.998655			1.56471			0.722553
1.03634			1.5098			0.919476
1.04944			1.20473			0.451298
1.03751			1.71159			0.344178
1.12443			1.49611			0.566083
1.05			1.67114			1.54075
1.08608			1.23663			1.53596
1.09922			1.4775			1.33508
1.03262			1.33054			1.1376
1.10066			1.52673			1.42705
1.04206			1.04998			1.77621
1.09981			1.12284			0.419936
1.12926			1.47854			0.836621
1.08156			1.09461			0.89714
1.07122			1.06911			0.454421
1.06458			0.127298			0.883743
1.01885			0.326517			0.636043
1.05857			0.993949			0.386611
1.11511			1.52621			1.66053
1.12346			0.683303			0.12503
1.17424			0.954018			0.871201
1.09274			0.618869			0.785316
1.08281			1.34352			0.86086
1.07267			1.16912			1.00531
1.08079			1.22081			1.03926
1.02367			0.598665			0.947941
1.07265			0.59724			1.17249
1.07326			1.59614			1.50926
1.06896			1.03246			1.14594
1.06765			0.747982			0.938678
1.04758			1.4327			1.48625
0.965351			0.597875			0.930666
1.07709			0.47297			1.25769
1.04826			1.21621			1.08439
1.11118			1.66613			1.46369
1.04663			1.47429			1.68399
0.948916			1.58921			1.39667
1.02924			1.55957			1.6814
1.12293			1.66458			0.866049
1.03861			1.75486			1.61117
1.09668			1.63922			0.878538
1.1425			1.55311			0.715477
1.06846			1.45372			1.28127
1.07464			1.793			1.20267
1.0956			1.24681			1.32646
1.10533			1.51634			1.0577
1.05892			1.51627			1.82038
1.06027			1.4581			1.24437
1.03266			1.15792			1.72005
0.9976			1.13186			1.17961
1.0555			1.54768			0.791976
1.0239			1.47463			1.36599
1.00214			1.26849			1.43903
0.964533			1.73015			1.09966
1.00897			0.877786			0.853337
1.00166			1.48536			1.49751
1.03409			1.31793			1.3909
1.01087			1.52083			0.982384
1.00399			1.6045			1.60791
1.00381			1.5494			1.46138
0.967333			1.60613			1.7086
1.03935			1.6353			0.670555
1.02803			1.71498			1.35948
0.933686			1.77524			1.57743
1.07491			1.75108			1.51462
0.971018			1.52349			1.70337
1.08469			1.61117			1.26503
1.11613			1.73791			0.743967
1.1149			1.5471			0.985425
1.09636			1.71031			0.601737
1.14848			1.67349			1.52649
1.11867			1.78125			1.09506
1.10205			1.74389			1.48629
1.08925			1.36943			1.73
1.11835			0.465295			1.13523
1.15237			0.700244			0.596348
1.12796			0.854425			1.64047
1.15806			1.20225			1.24181
1.14232			1.55219			1.51505
1.10955			1.64633			1.00243
1.04637			1.30304			1.40754
1.02349			0.544083			1.40573
0.989518			0.5554			1.45658
1.06502			1.05131			1.19551
1.08053			1.1743			0.866697
1.12638			1.15525			1.41616
1.00974			1.33848			0.550438
0.996917			0.382795			1.29735
0.962759			1.04624			0.711772
0.971589			0.70201			1.35415
0.956876			1.28136			0.639633
0.937741			1.57319			1.34737
0.991127			1.15317			1.40023
1.00212			1.28367			1.49318
0.909074			1.46356			1.11433
0.972117			1.15329			1.12614
0.858515			1.44652			0.703875
0.956787			0.605349			0.916934
1.02715			1.39052			1.43052
1.03274			1.68783			1.65116
0.936195			1.74892			1.4431
1.06172			1.72524			1.61229
1.07787			1.59164			1.24791
1.06457			1.75426			1.09259
1.08359			1.37786			0.883088
1.09045			0.839916			0.940529
1.05809			0.847187			1.42899
1.01847			1.35961			1.2741
0.966938			1.4672			1.40811
1.01114			1.33326			1.26325
0.963123			0.942256			1.41082
1.06777			0.524423			1.00799
1.01132			0.993073			1.51239
1.04749			0.257713			0.958196
1.04285			0.25622			1.15887
1.011			0.534679			1.07381
1.07369			0.759749			0.85701
1.01845			0.681364			1.33066
0.999777			0.254184			0.954921
1.09876			0.60034			1.30283
0.99008			0.693222			1.28952
0.984254			1.19307			1.63223
1.08306			1.27822			1.47066
1.0559			1.3308			1.47956
1.06148			1.29734			1.18018
1.14188			1.27179			1.26988
1.09754			0.723764			1.19647
0.928734			1.50258			0.821949
0.977496			1.72302			0.897965
1.02594			1.79445			1.5823
1.02546			1.41434			1.14948
0.967425			0.796293			1.25718
1.02298			0.299153			0.835473
1.07063			1.43313			1.50092
1.22668			1.31971			1.36793
1.10869			0.594102			0.721983
1.18101			1.10175			0.959855
1.13129			0.64268			1.20884
0.929797			0.90834			0.760062
0.988748			0.865433			1.36896
1.34527			1.3276			1.2371
0.999932			1.27957			1.233
1.16151			1.192			1.13728
1.15273			1.39003			1.3101
1.2511			1.40404			0.887015
0.964037			1.01036			0.592031
0.903746			0.521932			0.920177
1.22959			0.519873			1.20175
0.93235			0.582491			1.41831
0.966546			0.91991			1.64287
1.04664			1.47261			0.281631
1.00364			1.56245			1.06477
1.06521			0.755669			1.15158
1.05385			1.58318			0.691057
1.06177			1.49581			1.47859
1.0798			1.23025			1.18549
1.02817			0.926369			1.521
1.07544			1.53444			0.643605
1.05258			0.895476			1.49334
1.04334			0.803631			0.706888
1.05499			1.55479			1.52935
1.04139			1.07831			0.841334
1.01659			1.02522			0.574917
1.02175			0.950482			0.269384
0.934894			0.701916			0.912022
0.955044			1.07153			0.693787
1.06118			0.817934			0.511133
1.02931			1.13752			1.23782
0.978026			0.650742			1.00851
1.04115			0.953212			0.588276
1.04148			1.33787			0.180871
1.07939			1.11842			0.668001
1.1303			1.5026			1.41612
1.12267			1.81445			1.24994
1.16848			1.77732			1.16896
1.12895			1.62641			1.43669
1.13014			1.6481			1.70747
1.1425			1.63936			1.13529
1.13851			1.60467			0.761554
1.13449			1.65063			1.41971
1.12324			1.76387			1.64253
1.15956			1.02902			1.5054
1.14511			1.80454			0.877155
1.1317			1.65337			0.754269
1.14728			0.246096			1.51944
1.15364			1.30965			1.35552
1.1486			0.548056			1.05611
1.22382			0.291275			0.661389
1.16621			0.318698			0.990454
1.11432			1.56287			0.819199
1.15777			1.68828			0.898493
1.12676			1.56213			1.51278
1.18313			1.59247			1.44976
1.14143			1.15321			1.00633
1.13644			1.12234			1.34918
1.11902			1.04542			1.25857
1.13558			0.829876			1.34553
1.10405			1.63828			1.42442
1.11154			0.719031			1.1999
1.11349			0.702831			1.46682
1.15385			0.657629			1.78639
1.17636			1.38934			0.979679
1.15472			1.46744			1.43689
1.145			1.25915			1.60093
1.1132			0.111447			0.812916
1.0376			1.69767			1.02667
1.0487			1.00584			1.14315
1.01256			1.68486			0.567399
1.10021			1.29139			0.608194
1.16147			1.37226			1.35916
1.14672			1.18899			1.17306
1.11662			0.88251			1.46298
1.16242			1.29584			1.40886
1.14996			1.11274			0.798617
1.15796			1.24209			0.494787
1.13474			1.32575			1.37804
1.14713			1.56376			1.11142
1.10141			1.15136			1.48109
1.17299			1.12365			1.43283
1.11626			0.578856			0.920122
1.11839			1.06498			0.759961
1.0676			0.969807			1.75935
1.11024			1.70568			0.947508
1.10315			1.33435			1.02075
1.10578			1.34464			1.01591
1.10795			1.17768			0.888357
0.946411			0.550644			0.174394
0.920082			0.467856			0.937368
0.964663			0.628293			0.74184
0.936858			1.6194			1.42376
1.07264			0.355114			1.39277
1.00339			0.293018			1.2281
1.16063			0.707269			1.67785
1.06658			0.467753			0.790563
1.17819			1.31161			1.15633
1.17045			0.566073			1.41293
1.09877			0.195452			0.605664
1.07711			0.722335			1.18905
1.19466			0.619518			0.877535
1.0884			0.539007			0.305479
1.06221			1.21109			0.973952
0.988083			0.0897528			1.61437
1.08168			1.00728			1.21089
1.02265			0.518681			1.11555
1.02385			0.383294			0.744996
1.04375			0.652589			0.835006
1.0504			0.406546			0.396932
1.05835			1.51814			0.0849348
0.994531			1.05472			1.12799
1.02846			1.25418			1.26179
1.03255			0.631872			0.445927
0.995425			1.0289			1.13702
0.963035			1.21026			1.29353
0.913759			1.50292			1.34362
1.0523			1.50709			1.53545
1.09435			1.11278			1.35539
1.15237			1.11398			1.42888
1.12478			0.732141			1.31943
1.08249			1.42327			1.7297
1.05895			0.79075			1.38653
1.0654			1.12094			1.71714
0.969189			0.0855377			1.65497
1.0107			0.517423			1.54461
1.06568			1.1957			1.50012
1.07394			0.852755			1.45589
1.06137			1.66176			1.2775
1.03271			1.31247			1.26603
0.994677			1.70769			1.44406
0.985307			1.41918			0.806564
1.04733			0.538009			1.79464
1.05177			0.0831613			1.64718
1.0725			0.0864931			0.561671
1.05333			0.694385			1.68554
1.14863			1.09435			1.81591
1.19383			1.69325			1.32467
1.18478			1.48809			1.38509
1.20752			1.35337			1.623
1.22154			1.23446			1.53285
1.19116			1.39094			1.53749
1.11668			1.07669			1.48488
1.21114			0.850605			1.46778
1.14746			1.04016			1.53425
1.17826			0.545275			1.55351
1.12722			0.513976			1.46479
1.02779			0.557553			0.622733
0.976888			0.772			1.30733
1.01235			1.32911			1.45213
0.938549			1.38322			1.4032
1.02519			0.732407			1.52235
1.05755			0.572307			1.64614
1.08064			0.187784			1.60782
1.01994			1.66674			1.10332
1.01902			1.47646			0.883557
1.09605			0.119364			0.952726
1.04162			0.464749			1.79984
1.08018			1.5898			1.40153
1.11753			1.16859			1.51394
1.10316			0.102699			1.44517
1.20126			1.6002			0.943521
1.19074			0.712831			0.453775
1.14472			1.23366			1.48332
1.21442			1.00471			1.24262
1.22543			1.35657			0.721933
1.11863			0.235869			1.09189
1.11693			1.17068			1.05516
1.10188			0.774303			1.24414
1.16537			0.24312			0.23145
1.24751			0.745951			1.68813
1.17276			1.06404			1.36533
1.18544			0.258732			0.893519
1.22203			0.284453			0.769682
1.21401			0.228711			0.924957
1.11044			0.711483			1.29649
1.06682			0.382847			1.47061
1.01403			1.05755			1.35777
0.923246			0.629294			1.72755
1.10139			1.03201			0.686805
1.09463			0.615071			0.802269
1.12376			1.03905			1.39047
1.14337			1.13966			1.44957
1.01939			0.711528			0.833096
1.09041			0.0853418			1.50575
1.05535			1.36606			1.47147
1.08381			1.36666			1.10268
1.04756			0.531575			1.25808
1.03376			0.930375			1.44009
1.0209			0.609299			1.56561
0.958357			1.32906			0.765442
1.05925			0.15181			1.57093
1.06245			1.42688			1.54045
1.06251			1.68014			1.43849
1.05614			0.98654			1.42477
1.02107			0.976508			1.32145
1.03173			0.777635			1.14895
1.04955			1.58596			1.0156
1.14535			0.257317			0.696257
1.0444			1.15435			0.546049
1.07514			0.181304			0.447843
1.0333			0.518494			0.72043
1.10283			0.248782			0.627181
1.04692			0.445677			0.627924
1.03249			0.499766			1.19919
1.02369			0.99238			1.42509
1.02833			0.669461			1.26339
1.02171			1.08437			1.15617
1.03671			0.819339			0.81707
0.994838			0.260198			0.194153
1.06227			1.75408			0.483796
1.05747			1.52054			1.5957
1.01958			1.41542			1.66263
1.03087			1.66122			1.70388
1.02404			1.33177			1.35925
1.00524			0.458275			1.32034
0.962696			0.0768546			1.3256
0.987177			0.529599			1.34375
0.983202			1.20243			1.20695
1.00186			0.798909			1.26719
0.953546			1.73798			0.874713
0.96791			1.78555			1.22276
1.01122			1.78175			0.552074
1.07349			1.82531			1.04947
1.06492			1.69087			0.869828
1.09877			1.17901			1.32803
1.11668			0.249936			1.48946
1.17602			1.10757			0.873299
1.11263			1.41112			1.13413
1.12563			0.936499			1.309
1.155			0.714275			1.47165
1.1648			0.903614			0.751195
1.0524			0.923379			1.70232
1.20312			0.920734			1.68781
1.13067			1.61489			1.70641
1.13387			1.3474			1.7785
1.1119			1.60616			1.6808
1.07938			1.46952			0.632922
1.09087			1.6529			1.12809
1.07851			1.49658			0.844583
1.10558			1.25503			1.22779
1.08445			1.49044			0.948259
0.995714			1.79243			1.49351
1.0196			1.61771			1.54621
0.999569			0.77919			1.0548
0.991555			1.24276			1.41864
1.03302			0.679815			1.43675
1.02731			1.33324			1.4845
1.02463			1.78291			0.674728
0.993473			1.78184			1.45023
1.04666			0.764178			1.22212
0.962929			1.78184			1.79107
1.09686			1.79343			1.11494
1.08712			0.251808			1.52843
1.17012			1.12017			1.5986
0.826451			1.64562			1.53481
0.876888			1.53141			0.855164
1.19734			1.52388			1.37436
0.915992			1.74937			1.18407
0.763021			1.72012			1.55753
0.764087			1.77467			1.30509
1.14586			1.75349			1.73819
1.17878			1.40738			1.05152
1.17869			1.59543			1.44513
1.18307			1.55917			1.44517
1.16494			1.24985			1.35673
1.17236			1.67067			1.20741
1.16957			1.77084			0.801714
1.19575			1.62255			1.69174
1.14485			1.15756			1.54436
1.14448			0.562924			1.24695
1.15932			1.24076			1.36634
1.17989			1.36766			1.49775
1.14941			1.36837			1.19945
1.14775			1.79306			0.345946
1.17328			1.6726			1.32183
1.16014			1.61362			0.888794
1.14747			1.75465			1.8174
1.09656			1.37557			0.735866
1.1189			1.62836			1.32068
1.10726			1.19729			1.09178
1.10182			1.61555			1.82686
1.11067			0.820239			1.57
1.11874			1.4136			1.77695
1.09285			1.08511			1.65789
1.06943			1.4713			1.76865
1.0667			1.82498			1.74239
1.06688			1.72506			0.81703
1.04449			1.25928			1.81248
1.03988			1.82127			1.52159
0.994249			1.25739			1.78486
1.048			1.79673			1.44617
0.938772			1.78579			1.74822
1.0293			1.74893			1.81902
1.09236			1.60469			1.55173
1.14143			1.53397			1.7251
1.08374			1.52892			0.991903
1.13926			1.56244			0.844447
1.1196			1.75473			0.613595
0.935537			0.632444			0.128185
0.932388			1.1737			0.229763
1.13572			1.67805			0.381603
1.09471			0.55464			0.542974
1.11545			0.468123			1.59469
1.09394			0.437757			1.13424
1.09154			1.4345			1.66443
0.944137			1.71996			1.76665
1.01232			1.76223			0.614944
1.00385			1.81622			0.474625
1.05207			1.64515			0.938433
0.970286			1.14285			1.43113
1.14494			0.346054			0.634132
1.13781			1.00825			1.25531
1.178			1.0657			1.07703
1.10592			0.181429			0.531797
1.12182			0.275466			1.36109
1.13479			0.729579			1.75815
1.00038			1.6079			1.08659
1.0492			1.44006			1.072
1.0242			1.01166			1.34501
1.10924			0.543998			1.50687
1.08917			1.21586			1.52918
1.15789			0.462116			1.60777
1.21634			0.578138			1.4738
1.20516			1.10879			1.12639
1.15054			0.968928			0.384231
1.18078			0.133732			1.28233
1.16497			0.0177723			1.03826
1.0786			1.68768			1.31205
0.984237			1.62417			1.29315
0.992007			0.70535			0.834111
1.10015			1.0368			0.969593
1.08888			0.880508			0.790178
1.12144			1.09735			0.980873
1.11068			1.73354			1.26019
1.10504			1.71354			1.61981
1.09426			1.52726			1.49495
1.11044			1.77643			1.75003
1.1045			1.61492			1.68582
1.09089			1.19108			1.70625
1.12116			0.506025			0.912251
1.12272			1.36003			0.709172
1.12736			1.57719			0.376036
1.11923			0.219478			0.884727
1.08			1.62013			0.466037
1.1348			0.0763998			1.55091
1.12296			1.28752			0.916497
1.10385			1.14447			1.19772
1.06158			1.61132			1.18421
1.02824			1.02322			0.519843
1.05956			1.32316			1.82418
1.06756			1.43002			1.28013
1.11126			1.64961			1.61757
1.10587			1.61557			1.59829
1.0907			0.25184			1.00112
1.09214			0.973209			0.483775
1.1306			0.536647			0.391713
1.09675			0.979556			1.14765
1.07954			0.256567			1.75662
1.10798			1.75493			1.61589
1.07738			0.818005			1.78056
1.1155			0.377952			0.667938
1.07072			0.529794			1.74317
1.09795			1.79248			1.78036
1.05813			0.840349			1.52437
1.05945			1.20782			1.80053
1.06179			0.250758			0.489421
1.08035			1.04446			1.78667
1.06958			1.0489			0.340488
1.0655			0.605659			1.73237
1.02305			1.75644			1.76999
1.08402			0.427644			1.49779
1.06947			0.323695			1.72395
1.0139			1.04553			1.30394
1.03914			0.327158			1.78411
1.07397			0.126739			1.76724
1.07501			0.158315			1.7563
1.0795			1.61871			1.70425
1.11097			1.67391			1.78394
1.10292			0.667665			1.69103
1.10737			0.973101			1.03376
1.06826			1.82125			0.85753
1.07637			1.13764			0.810997
1.04429			0.160398			1.0687
0.975754			0.417845			1.51485
1.04665			0.456781			1.71909
1.15656			1.31856			1.62302
1.22951			1.2265			1.71181
1.24748			1.39299			0.458835
1.26111			1.45702			0.56813
1.27457			1.82677			1.57463
1.23757			1.75964			0.943396
1.27856			1.69666			0.261074
1.24056			1.54758			1.16141
1.27423			1.52457			1.50748
1.27953			1.7874			0.768299
1.22517			1.0785			1.29481
1.27586			1.69453			1.37675
1.28037			1.77122			0.313967
1.28569			1.7398			0.758025
1.19551			1.81701			0.967257
1.25481			1.81839			0.781437
1.28956			1.55943			1.1887
1.2636			1.48349			1.73046
1.19721			1.74869			1.6484
1.22942			1.72945			1.50387
1.23919			1.79042			1.06198
1.21494			0.0465903			1.57375
1.20884			0.949666			1.52955
1.17851			1.71461			1.75827
1.18217			1.13707			1.75133
1.12018			1.1082			1.80624
0.9848			1.01955			1.81359
1.04586			0.736084			1.80453
0.991805			0.909933			1.79451
1.05466			1.41336			1.63948
1.15711			1.7511			1.7252
1.18469			1.70271			1.56063
1.18701			0.301491			1.61799
1.20888			0.114539			0.688095
1.2422			1.36114			0.293667
1.22106			1.10798			0.144669
1.16417			1.64344			0.228614
1.19649			0.966551			1.66719
1.2213			0.969714			1.75507
1.16047			0.563594			1.81495
1.139			0.393489			1.79655
1.09675			1.55508			1.79861
1.03914			1.7103			1.67807
0.998875			1.43249			1.65921
1.04894			1.79299			1.45506
1.0715			1.77353			1.72625
1.14199			1.7884			1.54582
1.12482			1.67828			1.53953
1.12204			1.71712			0.738241
1.1486			1.04795			1.11569
1.15844			1.57693			1.34918
1.12628			1.79002			1.57515
1.13758			1.75948			0.340562
1.14162			1.80138			0.502618
1.11451			1.65698			1.44588
1.17934			1.00573			1.18245
1.08352			1.72526			1.267
1.08074			1.2265			1.71676
0.999467			1.25988			0.247667
1.08904			0.823318			1.1965
1.11611			0.665094			1.74798
1.12266			0.473115			1.79118
1.10307			0.749423			1.79573
1.0667			1.40655			0.893679
1.05337			0.818077			1.44318
1.07267			0.97679			1.70775
1.09634			0.546723			1.21353
1.16004			1.41694			0.702607
1.2198			1.38697			1.70279
1.18439			1.79099			1.76212
1.16852			1.80984			1.50254
1.10068			0.804519			1.57429
1.22959			0.326929			1.52198
1.17153			0.667564			1.57509
1.11557			0.809739			1.60368
1.18446			0.812435			0.957392
1.12104			1.0404			1.26182
1.11728			1.30875			0.175983
1.06734			0.426777			1.72362
1.08523			0.302136			0.571772
1.00809			0.33062			1.66579
0.960364			0.627672			1.59501
0.998887			1.4705			1.19056
1.06567			0.492456			1.00045
1.04799			0.823957			0.917424
1.09062			0.68078			0.797518
1.08423			0.376217			1.68345
1.06145			1.22152			1.74608
1.03639			1.42627			1.79304
1.00389			1.49958			1.75645
1.07475			1.42094			0.186621
1.11018			0.0897915			0.262246
1.08798			1.56294			1.56765
1.11545			1.64462			1.2608
1.10915			0.745524			1.4974
1.09218			1.45969			1.517
1.0877			1.79386			0.902477
1.12198			1.74188			1.48203
1.09974			0.746122			1.21532
1.0921			1.73632			1.70914
1.09687			1.59212			1.55263
1.12868			1.38568			1.73738
1.14944			1.38341			0.419028
1.08199			1.26144			0.565052
1.08286			0.867763			0.600169
1.07152			1.01092			0.746453
1.06936			0.419109			0.760407
1.08408			0.882712			0.0578291
1.07518			0.725191			0.147632
1.05956			1.00238			0.296677
1.04871			0.718826			0.496159
1.08248			1.43851			0.150884
1.11103			1.16171			0.803442
1.11257			1.43125			0.656101
1.0977			0.731			1.58648
1.08296			1.43407			0.948842
1.11307			0.823418			1.39659
1.09567			1.22354			1.79396
1.09427			1.46839			1.16039
1.12915			1.46607			0.325248
1.03825			1.51671			0.65599
1.16894			1.33892			0.889259
1.2285			1.31646			0.912988
1.23615			1.44929			0.174065
1.13117			1.34661			0.226172
1.283			1.16046			0.0515931
1.40362			1.38505			0.753968
1.12832			1.27307			1.78397
1.10517			1.05459			1.90481
1.27772			0.760787			1.29869
1.19316			1.53744			1.8866
1.02907			0.782733			1.43608
1.26156			1.12428			0.709022
1.41602			0.792001			1.06539
1.13339			0.796086			0.218634
1.17233			0.867338			1.85051
1.11078			1.06291			0.24585
1.16014			1.11106			0.286672
1.19944			1.40922			0.642931
1.18682			1.37948			1.69975
1.22549			1.25086			1.91402
1.1125			0.600251			1.35652
1.17972			1.00301			1.50711
1.12053			1.22213			1.39942
1.0622			1.26758			1.80198
1.04075			0.785927			1.64733
1.01669			1.38853			0.473122
1.01992			1.43679			0.0137475
1.03182			1.31584			0.0334756
1.03854			1.39315			0.0535994
1.06356			1.54588			0.0661953
1.10305			1.66688			0.0310694
1.14528			1.05656			0.597916
1.17513			1.68797			1.63046
1.1686			1.11037			0.450242
1.2171			0.929652			0.754562
1.19447			1.19505			0.095878
1.25515			0.76879			0.616324
1.10937			0.216652			0.653987
1.14151			0.494709			0.249301
1.13774			0.792537			0.441745
1.15431			0.334944			1.01524
1.0774			1.04704			1.55231
1.15136			0.32324			1.72583
1.05401			0.381125			1.65635
1.0912			1.00151			1.33137
1.15022			0.497259			0.239856
1.13584			0.241773			1.29575
1.18441			0.565019			1.92088
1.14926			1.01491			1.41384
1.14845			1.12828			0.189505
1.13799			0.870453			1.11487
1.06919			1.32043			0.713373
1.04307			0.96581			0.251842
0.961805			0.943345			0.598963
0.994472			0.956483			1.8103
1.03833			1.1066			0.859608
1.08163			1.34501			0.178592
1.14019			0.537463			0.371921
1.16192			0.728682			1.79803
1.15771			0.49058			1.64429
1.13243			0.462717			1.67643
1.09362			0.833353			1.46142
0.939681			0.577818			1.89285
0.990563			0.997402			1.23557
0.989566			0.476565			1.24333
0.965478			1.1843			0.810342
1.07101			0.955659			0.250142
1.10224			0.700507			0.0670666
1.15496			0.928589			0.168066
1.18878			0.655853			0.811621
1.15982			0.861453			0.641747
1.12218			0.926722			0.282348
1.11805			0.584835			1.86335
1.16761			0.97324			1.3632
1.1413			0.980964			0.928377
1.08399			0.645147			1.29318
1.04292			0.398604			1.57469
0.981324			0.756229			1.40176
0.980189			1.34407			0.668273
0.981708			0.790423			0.188607
1.03159			1.40939			0.130649
0.989686			1.47113			1.10529
0.965213			1.16525			0.146116
0.922865			0.679842			0.0986892
0.989489			0.607924			0.0867613
1.08951			0.421907			0.430493
1.07297			0.96722			0.530236
1.13689			0.492255			0.446297
1.02244			0.50707			1.20064
1.12732			0.564397			0.282954
1.12288			0.714362			0.0816658
1.21544			0.264394			1.51817
1.17665			0.956226			0.0345569
1.17844			1.03233			0.11404
1.23392			1.2718			0.256439
1.1715			0.908623			0.271536
1.17447			1.02189			0.521139
1.21538			0.758085			0.879895
1.18971			1.22201			1.51149
1.15056			0.887807			1.0279
1.21819			0.885257			0.474286
1.16634			1.10281			1.20304
1.09022			0.8947			1.14441
1.04698			1.20164			0.847317
1.01723			1.00871			1.32195
1.03954			1.07601			0.976248
1.0755			1.39867			0.176139
1.05077			1.31816			0.378434
1.06636			1.08303			1.55002
1.07671			0.746483			1.70334
1.06688			0.630749			0.89915
1.08519			0.984618			0.295884
1.12769			0.539086			0.338878
1.10843			0.496193			0.19178
1.07958			1.08593			0.428323
1.0974			1.16056			0.980759
1.07889			1.30191			1.66998
1.03833			0.832202			0.598539
1.02693			0.890975			0.301615
0.908455			0.953906			0.0449911
0.899781			0.629853			1.36774
1.07644			0.325735			1.44618
1.29801			0.716881			1.84834
1.12927			1.13215			1.40211
1.10433			0.75043			1.03898
1.13711			1.12604			1.12704
0.879471			1.30755			1.64335
0.91211			1.42823			0.839113
0.882831			1.07833			1.69174
1.09425			0.772283			0.770338
1.13054			0.446233			1.37732
1.05068			0.860972			1.42875
1.14074			0.773148			0.687553
1.14582			0.937247			1.73521
1.09191			0.664976			1.83147
0.912563			0.543199			1.88443
1.08202			0.535917			1.40004
1.0643			0.98798			1.75128
1.10321			0.956622			0.479109
1.13684			0.970158			0.838075
1.1237			0.399064			1.40647
1.1022			1.41382			1.43792
1.12347			0.912175			0.169866
1.07999			0.772579			1.8192
1.10718			0.594785			0.589455
1.10913			1.37367			1.37229
1.11616			1.17417			1.85706
1.10027			1.33417			0.240422
1.10382			1.1362			1.85249
0.961459			0.680963			1.74231
0.912559			1.05237			1.03112
0.964189			0.760243			1.31285
1.03666			0.834446			1.49421
1.00592			1.07789			0.4582
0.966768			0.98059			0.743703
0.977616			0.590433			0.53167
0.997933			0.981707			1.16592
0.991953			0.898102			0.49105
0.963101			0.642484			1.33309
0.963003			0.282884			1.22536
1.00955			0.291875			1.78382
1.0761			0.558995			1.88073
1.06345			0.515923			1.93519
1.00382			0.570125			1.31749
0.998296			0.494743			0.482996
1.02294			0.84862			0.831424
1.02595			0.597674			1.81376
1.01947			0.644618			1.39676
1.06711			0.711207			1.0701
1.06657			1.1211			0.66888
1.07039			1.24565			1.88723
1.07386			1.22088			0.947165
1.0139			1.0307			1.0167
1.09692			0.866032			0.781294
1.11869			1.21705			1.51919
1.07759			0.784696			0.810109
1.08307			1.10532			1.01712
1.07563			0.936947			0.789969
1.04284			1.47687			0.672137
1.03093			1.72306			0.852471
1.046			1.63416			1.75323
1.01296			1.70419			0.910753
0.997947			1.59121			1.81556
1.0485			1.30536			1.88623
1.00816			1.17476			1.16466
1.00681			1.04385			1.33302
0.985711			1.04097			1.82744
0.894337			1.27783			1.82073
0.943558			0.846238			1.34553
0.928029			0.48268			1.09895
0.961932			0.953973			0.544083
0.949177			0.426529			0.18505
0.965881			1.25039			0.281515
0.94069			1.01154			0.212817
0.96886			1.03295			0.946767
0.922305			0.682676			0.534321
0.856207			0.842416			0.860659
1.11007			1.04189			1.19714
1.18882			0.428965			0.398849
1.13911			0.763177			1.64464
1.21153			1.05087			0.512476
1.14271			0.644358			0.282935
1.172			1.03202			0.114707
1.18252			0.84495			1.6995
1.22239			1.32594			0.836497
1.19428			0.970959			0.833698
1.22086			1.28252			1.50545
1.19106			1.44932			1.8846
1.27605			1.43283			1.66322
1.24189			1.15879			1.35983
1.29913			0.882854			1.60375
1.17825			1.03331			1.07024
1.26652			1.00814			0.349132
1.17343			1.08577			1.75568
1.21354			1.01228			1.89322
1.15427			1.26952			1.6231
1.29424			1.3403			1.59394
1.22996			1.23248			0.85343
1.27807			1.25499			1.38563
1.27027			1.18958			1.48007
1.1828			1.07877			1.86958
1.18992			0.998167			1.86718
1.14041			1.01349			1.86947
1.12442			0.609325			1.47449
1.00925			0.396666			0.345774
1.01643			1.41187			0.315338
1.03373			1.44281			1.12692
1.05804			0.802481			1.00486
1.08637			0.909824			1.11965
1.04564			1.26254			0.18695
1.06603			0.852119			0.308771
1.07182			0.854495			0.0905212
0.989551			0.935172			0.608378
0.90653			1.14995			1.70454
0.913116			1.28628			1.27941
0.92873			0.99475			0.998796
0.942439			0.745227			0.302514
0.894731			0.667927			1.59447
1.14546			0.840894			1.59161
1.13115			1.00331			1.2936
1.22595			0.956935			1.29945
1.18027			0.885903			1.28684
1.17791			1.19769			0.174197
1.12159			0.931974			1.24255
1.2142			0.402615			0.673155
1.20121			0.420819			0.635387
1.12536			0.991743			0.733657
1.11111			1.1926			0.550685
1.14282			0.632866			1.19672
0.900208			1.24402			1.26797
0.961871			1.1891			0.765155
0.970571			1.23763			0.389032
1.04076			0.854348			0.154633
0.986101			0.643338			0.467847
1.00755			0.424592			1.11072
1.04035			0.526842			0.0675823
0.923876			0.5386			0.388961
0.931866			1.15024			0.920724
1.33421			0.920866			0.0380578
1.04347			1.21769			1.35263
1.19511			1.01226			0.932296
1.27562			0.871254			0.568717
1.15177			1.1742			0.694852
0.899005			0.909409			1.44439
1.11784			0.882912			1.67559
1.09159			1.07157			1.09408
1.03922			1.19895			0.363917
0.996292			0.743454			1.26381
1.04218			0.988017			1.37643
0.833177			1.1998			0.132075
0.990215			1.00738			1.45291
1.04955			0.864563			0.80239
1.10528			1.31481			1.15745
1.08037			1.10224			1.37366
1.00828			1.0123			1.42013
0.931531			1.2483			0.585668
1.12863			0.85961			0.278439
1.11803			0.646713			1.37636
1.16288			0.628196			0.462594
1.19417			0.599677			1.18045
1.18849			0.911858			1.04195
1.17043			0.670235			0.294442
1.20944			0.593731			0.821564
1.14746			1.0451			1.12224
1.23632			0.821264			0.529236
1.20496			0.969076			0.435154
1.219			1.09586			0.274552
1.2251			0.936557			1.69226
1.177			1.055			1.29146
1.16094			0.972748			0.428237
1.25742			0.866867			0.88227
1.0825			1.25738			0.567889
1.06101			1.3067			0.939449
1.05797			1.26026			0.777268
1.04841			0.745576			0.453508
1.07155			0.905978			1.57301
1.05712			0.969891			0.833307
1.12969			0.977743			0.307074
1.13622			0.97343			0.489098
1.15854			0.924778			1.48992
1.15449			1.21563			0.293727
1.17116			0.585987			0.610163
1.25508			0.563078			1.23004
1.25537			0.761958			0.847033
1.21101			0.669467			1.40176
1.2066			0.947894			1.53736
1.24339			1.41174			0.998299
1.20402			1.14949			0.888201
1.20095			1.08955			0.572582
1.17039			0.628795			1.70596
1.18102			0.708264			1.68497
1.11814			0.79009			0.267771
1.20503			0.729451			1.53178
1.14459			0.59631			1.42288
1.1231			0.901176			0.561192
1.12166			0.940062			0.336766
1.15034			1.14393			1.76776
1.17649			0.983378			1.31235
1.143			0.921315			1.14177
1.16748			1.06219			0.929622
1.2623			0.78522			0.700529
1.16289			0.781252			1.04689
1.17924			0.786638			0.863975
1.1805			0.61628			0.547478
1.19632			0.866059			1.66919
1.18796			0.987019			1.00519
1.22982			0.512808			1.80025
1.2289			0.778009			1.47467
1.14449			0.976073			0.740716
1.17691			1.152			1.44002
1.22652			0.806067			1.74426
1.27248			1.14023			1.44936
1.15802			0.889247			0.252087
1.302			1.12746			0.0521256
1.1648			0.868024			0.310909
1.14743			0.740883			0.461298
1.13905			1.05978			0.578623
1.1538			1.11059			0.603122
1.10209			0.935861			0.483025
1.15348			0.983067			0.72449
1.12636			0.662843			1.78331
1.10102			1.08896			0.709805
1.09282			1.08295			0.88352
0.968041			1.20969			0.187776
1.04183			1.02596			0.579015
1.03495			1.29588			0.380655
1.05826			1.23916			0.159223
1.13274			0.926794			0.854523
1.09003			0.952155			0.756804
1.14392			1.04063			1.77027
1.11702			1.01383			1.87636
1.12133			1.04188			1.55503
1.13974			1.15107			0.528542
1.14551			1.29675			0.733052
1.11819			1.25994			0.277915
1.05022			0.422078			1.49467
1.09458			0.713921			1.73303
1.04325			1.22456			1.18716
1.07256			0.815377			1.85476
1.08018			0.81205			1.64739
1.07312			0.8026			0.796414
1.10041			0.947882			0.228415
1.04114			1.22775			0.439093
1.02024			1.15638			0.777219
1.05803			1.10027			0.0206456
1.03894			0.79963			1.34544
1.03398			0.579841			0.49856
1.07276			0.60027			0.0329005
1.0093			1.55424			0.871873
1.02383			1.52645			0.108674
1.07924			0.403586			1.20825
1.00545			0.444506			0.762186
1.01569			0.591544			1.48654
0.945002			0.686844			0.985812
0.865068			0.770561			0.234991
0.908338			0.69478			0.939337
0.912683			1.09429			1.89473
0.93158			1.09245			0.120937
0.92639			1.18549			0.584663
0.9104			1.44789			1.47743
0.96905			0.579135			1.69093
0.876961			0.56068			1.14517
0.972348			0.714703			1.498
0.933232			1.33012			0.48887
0.907288			0.96276			0.184769
0.929094			0.685045			0.503954
1.00613			0.951221			1.23375
0.996085			1.08608			0.451903
0.993503			0.747182			0.64167
1.00449			0.714546			0.592456
1.04132			1.43077			0.414227
1.05442			1.49563			0.998183
1.10624			1.20341			1.14231
1.08177			1.56518			0.103109
1.03318			0.97566			0.670471
0.981945			1.14783			0.564804
0.986809			0.497504			0.57653
0.978682			1.35092			1.56611
0.985353			1.27498			1.20799
0.986462			0.704467			0.264583
1.03116			0.677985			0.294603
1.00388			0.686167			0.690626
0.956073			0.638564			0.60998
0.972835			1.08207			0.609391
0.964135			1.2074			0.543283
1.02369			1.11045			1.03472
0.926658			1.17239			0.251396
0.943309			0.88584			0.645252
0.904329			0.806624			0.217579
1.0815			0.960115			0.473841
1.13049			0.890489			1.01457
1.12867			0.52166			0.586081
1.26319			0.983251			0.783005
1.22032			1.39891			0.859376
1.20569			1.13965			1.2987
1.26166			1.41684			0.128957
1.24931			1.1693			0.572651
1.20135			1.42029			1.04903
1.23705			0.507466			1.18908
1.21063			1.18939			1.27523
1.24287			0.902371			0.67329
1.20914			0.873549			0.6562
1.12238			0.979394			1.38677
1.18171			1.04592			0.877251
1.23991			1.17581			1.09216
1.26981			1.46277			1.2997
1.21374			1.31515			0.253791
1.24488			1.35542			0.430052
1.2504			0.936847			0.12447
1.25031			0.58271			0.176942
1.26411			0.247045			0.481381
1.22184			0.721306			0.819141
1.27532			0.528305			0.950749
1.25474			0.750188			0.575226
1.24058			0.888123			1.32225
1.20161			0.961472			0.793988
1.18431			1.2604			0.354335
1.22614			1.08452			0.905137
1.13852			1.26472			1.10655
1.15197			1.13021			0.895595
0.937048			1.46581			0.0799499
1.00543			1.00376			1.21907
1.01953			0.814442			0.780704
0.957784			1.26829			0.112365
1.02135			1.30916			1.32722
1.07539			1.5539			0.963968
1.0103			1.00643			0.668769
0.930764			1.40748			0.651526
1.08921			0.983758			1.24414
1.09562			1.21663			1.59711
1.0812			0.946853			1.68539
1.06186			1.28169			0.243992
1.16812			0.986539			1.26378
1.07217			1.3651			1.81827
1.06855			1.38147			1.87774
1.09109			1.09774			1.12524
0.959365			1.11787			1.58175
1.03146			1.21013			0.910711
1.05302			0.996721			1.00935
0.991811			1.07323			1.10969
0.930364			0.538119			0.256783
0.874137			0.93519			1.51923
0.931977			0.782204			0.90784
0.903152			1.08462			0.357357
0.918931			1.30953			0.227126
0.953467			1.35628			0.793585
1.03402			1.42133			0.774931
1.00404			1.50699			0.981905
1.00456			1.51892			0.795835
0.944369			1.23701			1.20051
0.91446			1.05139			1.49648
0.918866			1.34723			1.47601
1.15071			0.814591			0.888704
1.22594			0.555344			1.65319
1.20885			1.24593			1.63118
1.14715			0.996787			1.75271
1.16733			1.10165			1.38487
1.16443			0.92742			0.434186
1.17844			0.415041			0.842758
1.15492			1.398			1.02464
1.14224			1.29831			0.764877
1.24267			1.14939			1.19548
1.22175			0.672529			1.31716
1.21985			1.15427			1.4507
1.1862			0.943467			1.86324
1.21094			0.468626			1.59951
1.16586			0.929242			1.55624
1.18878			0.74117			1.92799
1.19919			1.08283			1.18954
1.14249			1.02087			1.01328
1.14776			0.899688			1.2924
0.885581			0.277551			1.29372
0.989427			0.348352			0.721608
0.993389			1.04107			1.63701
0.934748			1.35807			0.44683
0.90802			1.15826			1.08732
0.906166			0.247199			1.67922
1.18309			1.45299			1.07079
1.19969			1.06337			1.47704
1.22434			0.675011			1.56036
1.16505			0.619304			1.82552
1.15866			0.560859			1.49884
1.23073			0.669062			1.14166
1.22615			0.651618			1.72867
1.31444			0.710484			1.53579
0.97399			0.846383			1.67289
1.31928			0.804486			1.68243
0.920606			1.22554			0.666794
0.784845			1.10611			1.72579
1.23458			0.557609			1.17087
1.4233			0.578801			0.518111
0.910601			0.77391			1.22515
0.803366			0.194251			1.24055
0.741028			0.507323			0.897349
0.975571			0.808558			0.636372
1.14218			0.43938			0.531555
1.19605			0.567139			0.603734
1.00452			0.669243			1.0472
1.47123			1.44493			0.932884
1.17346			1.17384			0.472924
1.11672			1.02944			1.26649
1.18767			1.47718			1.48153
1.18603			0.93974			1.40473
1.36034			1.05876			0.851351
1.27534			0.753311			0.981378
1.1837			0.90161			1.22357
1.2521			0.482057			1.83777
1.1953			1.05347			0.664654
1.21646			0.507996			1.54596
1.14512			0.698757			0.108546
1.10144			0.94794			0.235436
1.05304			1.71441			1.00268
1.0238			0.912285			1.14445
1.35278			0.314398			0.853837
1.11588			1.47883			0.968594
1.18879			1.88783			1.01423
1.15902			1.42213			0.40728
1.25439			0.974963			0.625484
1.1947			1.25864			0.788007
1.26836			1.77466			1.01268
1.31762			1.03526			1.14528
1.22601			0.699566			1.48987
1.23676			0.067134			0.874583
1.22247			1.20666			1.27768
1.22957			0.0768865			0.692209
1.22372			0.343615			0.818662
1.19664			0.153762			0.881713
1.21664			0.85763			0.674471
1.14614			0.522769			0.923823
1.07357			0.600506			0.831277
1.10448			1.4706			0.772377
1.13623			0.534917			0.483802
1.06518			1.66336			0.661304
1.13023			0.44898			0.369425
1.09261			1.11891			1.02054
1.17276			0.125026			1.21441
1.04204			1.40005			0.977908
1.24725			0.696067			1.52832
1.18666			1.14508			1.38509
1.25059			0.96284			0.222438
1.13312			1.55474			1.43549
1.20793			1.58193			0.978378
1.04456			1.4506			0.421435
1.00155			1.48043			1.53913
1.0395			0.666695			0.936917
0.993171			1.83314			0.614542
0.982286			1.30135			0.588866
0.956151			1.78264			0.367267
1.02925			0.935581			0.939777
1.07171			1.61566			1.44008
1.1478			1.82598			1.37612
1.06721			1.36539			1.45098
1.18977			1.59068			1.13624
1.15907			0.633693			1.33773
1.11203			0.309153			0.327655
1.03865			1.16465			1.38125
0.976163			0.617723			1.5076
0.871172			1.06287			1.61242
1.09284			1.50213			1.26647
1.08001			0.98106			0.836623
1.05524			0.759977			1.03927
1.02418			0.688814			1.19027
1.03956			1.45235			1.18687
0.995238			0.720982			0.554307
1.06829			1.37475			0.407316
1.05184			0.75989			0.812407
1.06019			0.27392			1.06789
1.14171			0.464922			1.37169
1.07991			1.07335			1.189
1.05516			0.642732			1.21891
1.06234			0.933048			1.61182
1.01253			0.570173			1.1223
1.02228			1.13823			1.14636
1.02475			1.57094			1.28027
1.02197			0.693493			0.681838
0.957307			0.548961			0.53513
1.01401			0.480942			0.284246
1.04461			0.784393			0.338514
1.0325			1.01838			0.347082
1.04435			0.604383			0.587378
1.04303			0.247568			0.185876
1.07147			0.833376			0.74166
1.0637			1.23871			1.10975
1.08427			0.364358			0.813385
1.11613			1.33168			0.48087
1.07396			1.76664			0.806404
1.08596			1.58651			1.00514
1.06239			1.64864			0.781415
1.03671			0.95386			0.861527
1.09008			0.730942			1.02171
1.02138			0.392524			0.789046
1.14325			1.56784			0.767083
1.11273			0.430644			0.429842
1.0951			0.47543			0.821535
1.14089			1.03756			1.23863
1.14766			1.50538			0.460294
1.08192			1.33273			0.898622
1.11011			1.34178			1.00953
1.13098			0.972535			1.58202
1.09954			1.29644			0.485272
1.11808			1.54521			1.28131
1.06576			0.936911			0.856125
1.12712			0.519765			1.36587
1.09353			0.692814			0.764791
1.13546			0.453906			0.592161
1.11019			0.464839			0.719111
1.07161			0.608918			0.632309
1.10106			0.936362			0.817172
1.11409			1.06002			0.701683
1.08448			0.932443			0.633555
1.13354			1.79152			0.486706
1.13824			1.54958			1.80848
1.06133			0.971076			1.03678
1.12145			1.16694			1.21178
1.12737			0.961963			0.489353
1.10742			0.448128			1.24864
1.04192			0.901771			1.46905
1.00563			0.987355			1.42821
0.989815			1.4985			1.44799
1.06825			1.06272			0.648307
0.967228			0.395747			0.913213
1.04909			1.16809			0.802836
1.071			1.17338			0.420197
1.08621			1.54202			0.674181
0.965278			0.97924			1.4116
1.00346			0.735416			0.389625
0.977506			1.88298			0.421204
0.999205			1.7135			0.392839
1.03723			1.35635			1.18032
1.06237			1.59721			1.65263
1.10842			1.74336			1.12303
0.801817			1.79821			1.48186
1.0462			1.71852			0.437661
1.11426			1.67124			1.13534
1.09971			0.967086			1.37462
1.04393			1.13514			0.629698
1.1019			0.845204			1.14324
1.07718			1.09711			1.16586
1.11854			1.17887			0.919092
1.12916			1.36719			0.824445
1.06745			1.52398			1.58431
1.08502			1.34933			1.16241
1.12809			1.47796			0.424676
1.08115			0.834083			1.01686
1.0622			1.37117			1.12805
1.0361			1.29824			1.28867
1.14028			0.607844			1.2591
1.15224			1.03459			1.02593
1.06898			1.25135			0.816608
1.07653			0.927864			0.849605
1.11502			1.15986			1.33236
1.03967			1.47274			1.07083
1.13919			1.37739			1.04309
1.12368			1.61385			1.00059
1.1201			1.02528			0.851197
1.03893			0.504249			1.19924
1.04137			1.55502			0.932508
1.04843			0.717525			1.30701
0.996214			0.352764			0.953056
1.01512			0.822523			1.0053
1.10216			1.31533			1.44182
1.05653			1.23647			0.938646
1.03949			0.262529			1.27382
1.00198			1.28126			0.734618
1.06156			0.716394			0.747458
1.22981			1.17569			1.11664
1.09384			0.355659			0.7851
1.14694			0.356765			0.481711
1.06943			0.511382			0.921205
1.10307			0.580279			1.44213
1.16712			0.619497			1.18153
1.09965			0.502788			1.59442
1.16241			1.11636			1.00883
1.11908			1.35524			1.20343
1.21102			0.523095			1.60647
1.2621			0.904049			1.73413
1.00828			1.01191			1.31938
0.838417			1.13263			0.695524
1.06496			1.85196			1.34414
1.04568			0.732481			1.21271
1.06131			1.29662			1.08687
0.973055			1.31184			0.980366
0.992877			0.577208			0.889453
1.0489			1.20355			0.466124
1.01499			0.983633			0.336701
0.983862			1.28319			1.46773
0.921827			1.3912			1.23947
1.08332			1.65616			1.42948
0.972815			0.123714			1.01979
0.952747			0.241729			0.904985
1.06609			0.826563			1.1462
1.08832			0.514659			1.15422
1.13874			1.02901			0.894781
1.09778			0.828365			0.946309
1.1261			1.40198			1.00753
1.28347			1.30968			0.890348
1.1184			1.13177			1.7685
1.18431			1.66847			0.551333
1.10938			1.49795			1.29102
1.02654			1.33194			0.839365
0.94274			1.46471			1.42563
1.09348			0.957907			1.113
1.11727			0.374867			0.825467
1.10367			1.54914			1.62576
1.09489			1.83642			1.41721
1.07396			1.56966			1.64502
1.04831			1.77406			1.14776
1.07406			1.58566			0.710966
1.05782			1.04932			0.282505
0.983256			0.792023			0.65583
1.06251			0.844005			0.273855
1.05297			0.563292			1.1886
0.991558			0.648633			0.997424
1.08682			0.546821			0.450607
1.0595			0.347072			1.04401
1.01644			0.94837			0.176117
1.0735			0.648495			1.2161
1.09226			1.21262			1.33052
0.975343			0.543768			0.695496
1.04434			1.02674			1.05646
1.05309			0.88552			1.28104
1.02835			1.60002			1.192
1.06586			1.51698			0.69739
1.01494			0.56624			0.689354
0.990164			0.299382			1.23687
1.09802			0.14775			0.935334
0.9676			0.238831			1.37184
1.03371			0.134336			1.42552
0.990807			0.990018			0.78952
1.08933			0.221075			1.09358
1.08907			1.30989			1.39785
0.935102			1.59078			1.61331
0.941534			1.1411			1.84843
0.99713			1.51909			1.79579
0.898966			0.992689			1.55413
0.822928			1.15911			1.47492
0.911146			1.25093			0.980394
0.788757			1.20982			1.72016
0.819705			1.21881			0.849723
0.831927			0.658147			0.351138
0.854547			1.76011			0.473544
0.862051			1.56923			0.26262
0.84992			1.37204			1.30974
0.891042			1.59365			1.51465
0.937326			1.46598			1.72362
0.956488			1.68039			1.48598
1.01286			1.7289			0.641331
1.00523			1.37655			0.666046
0.896109			1.0493			1.2193
1.06239			0.968827			0.455309
0.951537			1.53207			1.05829
0.945606			1.01858			0.747487
0.926166			1.44695			1.03435
1.07138			1.51734			0.35963
1.08276			0.713362			1.32043
1.118			0.692135			0.92519
1.15998			1.44071			1.22705
1.12797			0.509586			1.50435
[truncated: 9,351 more rows]

## Sheet: ED_Figure6g
## Scaling of contact probability in experimental control and genome wide simulation with different amount of Cbeads. Log binned data starting from Hi-C data at resolution of 6.4kb. Simulation at 10kb resolution
Experimental control			Simulation control 40% C beads			Simulation control 50% C beads			Simulation control 30% C beads
Distance (bps)	Hi-C counts		Distance (10kb units)	Contact probability		Distance (10kb units)	Contact probability		Distance (10kb units)	Contact probability
10592.5	636.895		2.23872	0.51906		2.23872	0.517563		2.23872	0.519733
21134.9	293.561		2.81838	0.35732		2.81838	0.355753		2.81838	0.358749
29853.8	183.978		4.46684	0.161994		4.46684	0.161142		4.46684	0.162683
42169.7	129.16		5.62341	0.067265		5.62341	0.066728		5.62341	0.067387
47315.1	96.6191		7.07946	0.04467		7.07946	0.044306		7.07946	0.044767
59566.2	75.45		8.91251	0.028734		8.91251	0.028646		8.91251	0.028996
66834.4	60.4841		11.2202	0.015513		11.2202	0.015446		11.2202	0.01529
84139.5	49.6097		14.1254	0.010769		14.1254	0.010887		14.1254	0.010842
94406.1	41.3336		17.7828	0.007251		17.7828	0.00712		17.7828	0.007414
105925	32.5624		22.3872	0.004647		22.3872	0.004558		22.3872	0.004736
118850	25.9801		28.1838	0.003092		28.1838	0.003027		28.1838	0.003224
133352	21.2711		35.4813	0.002126		35.4813	0.002098		35.4813	0.002219
149624	17.6343		44.6684	0.001436		44.6684	0.00139		44.6684	0.001426
167880	15.047		56.2341	0.000992		56.2341	0.000941		56.2341	0.000978
188365	12.2772		70.7946	0.000688		70.7946	0.000687		70.7946	0.000705
211349	9.89005		89.1251	0.000489		89.1251	0.000437		89.1251	0.000498
237137	7.83364		112.202	0.000349		112.202	0.000311		112.202	0.000339
266073	6.41849		141.254	0.000257		141.254	0.000235		141.254	0.000254
298538	5.41865		177.828	0.000186		177.828	0.000179		177.828	0.000207
334965	4.57235		223.872	0.000149		223.872	0.000144		223.872	0.00015
375837	3.85849		281.838	9.7e-05		281.838	0.00011		281.838	0.000104
421697	3.26132		354.813	8.2e-05		354.813	7.9e-05		354.813	8e-05
473151	2.75021		446.684	6.6e-05		446.684	5.6e-05		446.684	6.1e-05
530884	2.35291		562.341	4.2e-05		562.341	4.5e-05		562.341	4.7e-05
595662	2.06149		707.946	3.6e-05		707.946	3.7e-05		707.946	3.5e-05
668344	1.83308		891.251	2.8e-05		891.251	3e-05		891.251	3.2e-05
749894	1.62924		1122.02	2.6e-05		1122.02	2.4e-05		1122.02	2.2e-05
841395	1.44614		1412.54	1.8e-05		1412.54	2.1e-05		1412.54	1.5e-05
944061	1.30988		1778.28	9e-06		1778.28	1.4e-05		1778.28	9e-06
1059250	1.19569		2238.72	3e-06		2238.72	1.4e-05		2238.72	4e-06
1188500	1.09448		2818.38	0		2818.38	1e-06		2818.38	0
1333520	1.00809		3548.13	0		3548.13	0		3548.13	0
1496240	0.929144
1678800	0.861859
1883650	0.77708
2113490	0.704608
2371370	0.641376
2660730	0.56514
2985380	0.508344
3349650	0.451331
3758370	0.394888
4216970	0.348255
4731510	0.307438
5308840	0.266295
5956620	0.222548
6683440	0.187048
7498940	0.15224

## Sheet: ED_Figure6h
## Compartment strength for experimental data and simulation at 10kb resolution
Experimental control			Simulation 30% C beads			Simulation 40% C beads			Simulation 50% C beads
Compartment strength			Compartment strength			Compartment strength			Compartment strength
1.0916			1.77382			0.746287			0.979825
1.22228			1.77183			0.576984			1.14128
1.16988			1.75051			1.82065			1.69023
1.1361			1.48161			0.710165			1.57471
1.10135			1.62316			0.717377			1.49103
1.14686			1.59045			1.81889			1.81858
1.14531			1.41643			1.75449			1.61499
1.17458			1.56987			1.64937			1.82672
1.15756			1.21319			1.62832			1.82425
1.24782			0.51525			1.80078			1.75058
1.16435			1.76433			1.24964			1.8167
1.12124			0.430347			1.13397			1.827
1.19265			1.7735			0.989595			1.74442
1.1425			1.83097			0.33551			1.75127
1.08418			1.49127			0.289857			1.68497
1.09049			1.80388			0.279077			1.03414
1.1877			1.82063			1.59331			1.28278
1.16715			1.62886			1.64485			1.75944
1.15212			1.82719			1.61002			0.391026
1.14272			1.80789			0.782703			1.57055
1.13037			1.17834			0.949438			0.195301
1.16995			1.69802			0.633512			1.26129
1.05085			1.06875			0.65069			0.826314
1.06065			1.15657			0.997522			0.873525
0.983344			0.470475			1.46973			1.67969
1.01425			0.497639			0.491639			1.57491
0.92604			0.316709			1.3772			1.82519
1.00199			0.812786			1.58128			1.16838
1.01927			0.739605			0.928249			1.6309
0.997708			1.44412			1.82808			1.75854
0.982698			0.186149			1.15031			1.78496
0.9798			0.627664			0.885437			1.33858
0.991725			1.21964			1.13265			1.09375
1.00638			1.70305			1.05571			1.70196
1.00937			0.80803			1.19971			1.07829
0.977065			1.36535			1.45413			1.00434
1.01438			0.30488			1.15771			0.761014
1.14183			0.0996105			1.58397			1.77785
1.04672			0.557296			0.565853			1.07494
1.12226			0.148955			0.557584			1.65414
1.08372			0.0554514			0.157191			1.51732
1.26096			0.240395			1.11079			1.79002
1.0085			0.981877			1.19201			1.82182
1.05142			1.66317			1.10487			1.80942
1.06246			1.68381			0.882867			1.38942
1.12047			1.58823			1.59346			1.34473
1.12835			1.48166			1.12602			0.781978
1.12158			0.802203			0.356194			1.56415
1.08048			1.26087			0.276621			1.47976
1.10777			0.774761			0.0436644			1.60526
1.03209			1.51494			0.223872			0.523106
0.966905			1.20414			0.205147			1.76085
1.02279			1.24341			1.47885			1.78508
1.10883			0.478624			1.511			1.81807
1.24035			0.161399			0.311562			0.821596
1.19942			1.20171			0.297595			1.03619
1.01598			0.356198			0.262528			1.72778
1.07477			1.28695			0.286003			0.206342
1.13673			1.74336			0.112563			0.463364
1.13582			1.48837			0.872822			0.868476
0.993323			1.56778			0.561253			1.38126
1.10977			1.18877			0.58369			0.555415
0.9901			0.350457			0.88826			0.0523761
1.02921			1.29984			1.04878			0.0124103
1.17216			1.08301			0.647484			0.751958
0.997412			1.31483			1.04701			0.246572
0.939179			1.20814			0.51541			0.542272
1.02144			0.627559			0.631513			0.930387
1.08097			0.402624			0.245856			0.596658
0.991625			0.893314			0.199344			0.405011
1.1242			0.84932			1.12644			0.980151
1.12312			0.23067			0.505484			1.04436
1.07358			0.682692			0.927495			0.611692
1.12875			1.57539			1.01856			1.41574
1.09381			1.69649			1.19528			1.21889
1.07799			1.51176			0.791112			1.10078
1.16565			1.73749			1.09013			0.789567
1.14862			1.63604			1.54042			0.795728
1.09481			1.12865			1.38842			0.438525
1.03924			1.28902			1.17165			0.501592
0.922811			1.69401			0.636508			1.67142
1.05219			0.28397			0.452927			1.13256
0.984502			0.232046			0.527911			1.78414
1.13495			1.69321			0.538113			1.40361
1.23722			1.62046			0.28068			1.38959
1.16068			1.76749			0.65012			1.22278
1.15119			1.24064			0.883085			0.670924
1.12908			1.22455			0.70423			1.45587
1.15712			1.33341			1.24328			0.785985
1.21556			1.53573			1.5173			1.46043
1.1137			1.51505			1.75252			1.26451
1.02296			1.59058			1.22672			1.69058
0.939586			1.49958			0.106557			1.31755
1.05503			1.58555			0.678229			0.998719
0.922839			1.77436			1.47495			1.44114
0.963515			1.40974			1.24795			1.02712
1.16049			1.2171			1.26951			0.237087
1.06514			1.19582			0.703566			0.734672
1.05171			1.44346			1.62342			0.873208
1.04047			0.886737			0.16173			0.659701
0.970096			1.54738			0.302894			1.17004
1.04263			1.4469			1.58316			1.79639
1.05475			0.988373			0.436559			0.973067
1.04875			1.10912			1.37179			1.49743
1.17422			0.197678			0.2093			0.410542
1.07601			1.70194			0.158128			0.462401
1.08746			0.759195			0.60251			0.688712
1.02638			0.0649735			1.18987			0.537287
1.10601			1.62643			1.60937			1.16331
1.15078			1.48649			0.941099			0.256463
1.0153			0.617439			1.34878			0.163835
1.05534			0.250994			1.32625			1.06127
1.09768			0.646571			0.239577			0.368299
1.04715			0.866853			0.206333			0.792047
0.972927			0.911724			0.482108			1.00294
1.20588			1.48575			0.127921			1.38833
1.12584			1.0375			0.16345			0.899261
1.04987			1.01194			0.544263			0.941881
1.15959			1.08159			0.173957			1.43739
1.09042			1.09181			0.206271			1.21933
1.2296			1.32288			1.70737			1.52169
1.25226			1.42723			0.893798			1.57448
1.06639			1.11244			0.541085			1.7272
1.04367			0.54853			1.00209			0.535547
1.07451			1.74814			0.961567			1.4443
1.17296			0.670308			0.115649			1.34841
1.13228			0.30871			0.58201			0.35276
1.04434			0.451388			0.535595			0.513325
1.09116			0.296186			0.763332			0.725741
1.10364			0.726406			0.215921			0.72823
1.19593			1.53552			1.20049			1.24541
1.03964			0.576637			0.306037			1.36698
1.03976			1.02846			1.46531			1.65179
1.04239			0.995571			0.998945			1.67461
1.03044			0.834202			0.638866			1.57386
0.992604			0.404597			1.63506			1.60128
1.11963			1.43353			0.81238			1.6879
1.0773			1.60101			1.05695			1.80592
1.16336			1.39079			0.623749			1.72566
1.18307			1.49386			1.14339			1.64333
1.2587			1.65868			1.13624			1.38248
1.21943			0.801116			1.05506			1.04347
1.09441			1.68251			1.43379			1.12525
1.30304			1.33357			0.888689			1.05717
1.29437			1.50166			1.52279			1.18775
1.28481			1.7231			1.51169			0.44658
1.28826			1.80914			1.66034			0.268059
1.21754			1.81482			1.80746			1.56155
1.11171			1.7725			1.80123			1.3424
1.05093			1.69397			1.20643			1.12835
1.0405			0.355708			1.25794			1.11533
1.00638			0.705668			1.53897			1.3689
1.10671			1.37005			1.80294			1.55896
1.11471			1.54983			1.04034			1.11111
1.02443			1.51452			1.51716			1.19628
1.00297			1.64442			0.745987			0.893554
1.00843			1.02461			0.779365			0.989645
1.07005			0.26681			0.60865			0.860242
1.08053			1.34223			1.70805			0.165568
1.01655			1.44978			1.37256			1.45213
0.993582			1.43339			1.24672			1.33663
1.03433			1.18077			1.71972			0.188756
0.961489			0.580039			1.67718			0.846033
1.07165			0.521879			0.249063			1.4641
0.959541			0.755473			0.249057			1.69232
1.0145			0.95086			0.746353			0.313696
1.2819			0.658462			0.375797			0.975686
1.18801			1.53375			0.6182			1.19881
1.15777			1.49961			0.802782			0.736482
1.17181			1.50506			1.71227			0.575616
1.18622			1.78606			1.02053			0.322723
1.04402			1.5996			1.40108			0.775348
0.946614			1.79996			1.55043			1.05994
1.05766			1.41466			1.48118			0.829633
1.10088			1.71241			0.953992			0.445974
1.1078			1.67155			0.839857			1.12747
1.14901			1.82112			1.68143			1.14302
1.14117			1.81488			1.55137			1.27769
1.10299			0.801441			0.843126			0.986074
1.14194			1.61265			1.66206			1.3517
1.05751			1.41938			1.26306			1.69219
1.04002			1.08987			1.66553			1.0976
1.0078			0.976514			1.57426			1.57882
1.00851			0.445769			1.35544			1.10774
1.1911			1.33317			1.67415			0.736085
1.29584			1.56155			1.38126			1.37884
1.29216			1.60735			1.03372			1.52277
1.20629			1.22858			1.59401			1.02806
1.29467			0.800457			0.880534			0.856827
1.11039			0.788005			0.974032			1.49539
1.2175			0.596053			0.722989			0.346941
1.13423			0.739947			1.41841			0.19656
1.20083			1.36511			1.04499			0.310783
1.10652			1.22169			1.58579			0.496811
0.970198			0.493773			1.57689			1.68341
1.03096			1.36934			0.120528			1.40035
1.08916			1.629			1.04718			1.67179
1.07934			1.44168			1.75596			1.68911
0.956955			1.24354			1.06265			0.78788
0.984653			0.759814			1.64432			1.67362
0.974782			1.15921			1.53966			0.554948
0.988037			1.3271			1.67736			1.40211
1.03273			1.12335			1.60133			0.563647
1.04317			1.43527			0.88273			0.480817
0.707946			1.75708			1.03583			0.493424
1.03592			0.750912			0.750137			0.250819
1.05216			0.853822			1.38899			1.10595
1.05122			1.25096			1.32441			0.888539
0.733538			0.966042			1.38862			1.49947
1.11741			1.62293			1.30149			1.3797
0.944307			1.08768			0.710529			1.44898
1.16116			0.394119			1.25707			1.2728
1.38872			0.721363			0.130191			1.43709
0.993563			0.363545			0.443618			1.09473
1.12775			0.650151			0.655741			1.4286
1.34542			0.140602			1.69076			1.53187
0.979726			0.755796			1.662			1.75521
0.997337			0.0222291			0.58347			1.6479
0.931084			0.278558			1.79647			1.25648
1.452			0.768843			0.348505			0.879161
1.1455			1.34011			1.37533			1.28712
1.22033			1.71691			0.164021			1.66956
1.19623			1.74809			1.25947			1.14909
1.22125			1.24545			0.684408			1.35879
1.21268			1.07096			1.56268			1.28199
1.19564			1.66092			0.700984			1.27199
1.27538			1.42895			1.52925			0.725697
1.09745			1.41027			1.71474			1.0495
1.1448			1.51113			1.80951			1.3782
1.08142			1.78673			1.79685			0.640055
1.14573			1.57066			1.77844			0.898198
1.10142			1.58357			1.46359			0.807137
1.01744			1.23306			0.314959			1.32932
1.10652			0.492836			1.24668			1.58934
1.05241			0.762181			0.659783			1.59702
1.07276			0.654942			1.04931			1.24813
1.0917			0.629633			0.247214			1.5388
1.05694			0.281878			0.50713			1.3147
1.03144			0.912481			0.668582			1.3867
1.07087			0.725341			0.22249			1.41291
1.08562			0.803821			0.043488			1.6671
1.01836			1.43277			0.354465			1.05932
1.02719			1.71067			0.992619			0.836634
1.09201			0.934896			0.230205			0.589532
1.19392			1.15751			0.273712			0.604473
1.10398			1.72706			1.36141			1.32011
1.09545			1.6702			0.273099			1.12374
1.0763			0.794113			0.608251			1.66023
1.15877			1.3265			1.33404			1.56654
1.15066			0.64577			1.38568			1.61906
1.14551			1.73172			1.33784			1.57029
1.15313			0.191272			0.463242			1.59699
1.17816			1.73598			1.39877			1.65516
1.11034			0.709538			0.712447			1.6922
1.21836			0.560662			1.20096			1.71766
1.12594			1.43205			0.854988			1.67872
1.15451			0.646242			1.07533			1.80558
1.17252			1.47706			0.601279			1.7117
1.16004			1.74796			0.178504			1.5708
1.08994			1.69672			1.72532			1.66661
1.13986			1.72581			1.18651			1.63926
1.12354			1.64275			1.13596			1.43089
1.08615			1.01605			1.51958			0.829859
1.03569			0.731008			1.74437			1.57094
1.05321			1.37994			0.998821			0.971139
1.01795			0.625709			1.69727			1.69094
1.10582			0.274757			1.77717			1.77951
1.05608			1.59865			1.30607			1.53433
1.10058			0.786673			1.53606			1.75066
1.05435			1.70665			0.500208			1.77504
0.969893			1.78739			1.64637			1.66862
1.0098			1.72649			1.15853			1.52138
1.11402			1.36786			1.71774			1.16845
1.21273			1.65958			1.56437			1.63004
1.07691			1.40175			1.74119			1.46296
1.12575			1.27261			1.73381			1.81392
1.20493			1.80616			1.35538			1.73137
1.1006			1.53534			1.04722			1.46055
1.10817			1.77744			1.35454			1.62254
1.2043			1.37135			1.51696			1.56387
1.19264			0.990426			1.2503			1.19433
1.09941			0.356511			0.849164			1.64318
1.05859			1.03928			1.71993			1.66085
1.08551			0.584376			1.7274			1.13339
1.07043			0.836878			1.24144			0.691591
1.13657			1.03407			1.34869			1.16422
1.12358			1.08214			1.13346			1.66958
1.10245			0.399546			1.46751			1.65025
1.07891			0.63624			1.44551			1.42932
1.03764			0.667063			0.774896			1.53522
1.14805			1.19418			1.21842			1.60238
1.20427			1.74605			0.775927			1.58743
1.21858			1.7018			1.63914			1.56756
1.09515			1.80283			1.16321			1.57657
1.12416			1.52718			1.74381			1.20336
1.14411			0.553355			1.11443			1.55012
1.03382			1.66091			1.06981			1.1971
1.05747			1.00796			1.40005			1.22714
1.05476			0.906597			1.47302			0.97921
1.14829			0.121017			0.616487			0.848339
1.11882			1.3432			1.70892			0.504755
1.03242			1.28536			1.63367			0.45071
1.10128			1.25472			1.57557			0.266382
1.04191			0.860074			0.628688			1.05868
1.13916			0.913154			0.945607			1.16018
1.10533			0.270156			0.678532			1.55346
1.18417			0.855072			1.11488			1.54371
1.11666			1.2912			0.966361			1.7365
1.1181			1.11473			0.567603			1.50101
1.14901			1.54399			0.706662			1.37045
1.16187			0.168698			1.62094			0.722227
1.11364			0.388521			1.38275			1.44805
1.15836			0.649421			1.30545			0.814451
1.15336			0.412315			1.31331			0.84167
1.09034			1.3687			1.1186			0.607123
1.05431			0.588004			1.22686			0.755015
1.07567			1.00286			1.29525			1.33556
1.12387			1.60156			1.73667			1.59721
1.08114			1.32678			1.61609			1.62447
0.951509			1.23989			0.425846			1.8003
0.988011			0.999923			1.52611			1.19251
1.05075			1.42597			0.917485			1.32167
1.072			1.68486			1.49645			1.19883
1.08125			1.45499			1.38445			1.62869
1.13157			0.206659			1.67595			1.16282
0.954407			0.554424			1.76659			1.52019
1.04122			1.19091			1.4965			1.2864
0.736782			1.61755			1.74778			1.11823
1.02263			0.795903			0.496964			1.34538
1.01974			1.44434			1.80653			1.2481
1.07974			1.26463			1.69341			0.866132
1.08289			1.01791			0.69116			1.22566
1.08896			0.476332			1.77323			1.55822
1.05827			1.21576			1.56873			1.24853
1.11969			1.70847			1.69353			0.973657
1.13882			0.632713			1.60616			1.56294
1.01605			1.00824			1.7172			0.805743
1.10885			0.780125			0.93139			1.58786
0.982679			0.415196			1.06276			1.21967
0.966039			0.756728			0.549838			1.52382
1.14957			0.178508			0.470606			0.712137
1.16316			0.92639			1.49982			1.24615
1.28442			1.24702			0.184045			1.43199
1.20411			1.76471			0.233688			1.24933
1.1337			0.940226			0.86069			1.23531
1.34686			1.80442			1.4459			0.428036
1.20587			1.73738			0.653156			0.836778
1.22653			1.36704			0.788797			1.06022
1.35869			1.71589			0.334384			1.43294
1.16722			1.45639			1.31567			1.0398
1.19205			1.53346			1.48458			1.61873
1.13303			1.60857			1.06922			1.54554
1.12138			1.72557			1.32256			1.34394
1.08814			1.79709			1.44875			1.21801
0.957961			1.81809			1.04823			1.73041
1.01724			1.56229			0.481045			1.22226
0.948205			1.67858			0.83742			0.993272
1.04038			1.10035			1.0938			0.577086
0.974446			0.873894			0.369663			1.16226
1.03166			0.121542			0.333164			1.20795
0.948524			1.69124			1.00024			1.67552
1.09844			1.80344			0.697735			1.67525
1.11164			1.31059			0.359129			1.22196
1.07686			1.71669			0.709362			1.24502
1.00578			1.4717			1.34006			1.28032
1.16957			1.76506			1.03975			1.01863
1.08243			1.19142			1.7229			1.23678
1.14959			1.50695			1.3754			1.11844
1.06334			1.48876			1.52992			1.2979
0.996993			1.4273			1.19454			1.34767
0.967481			0.384112			1.71041			0.661626
0.921202			0.250189			1.73335			0.925285
1.06302			0.815088			1.00138			1.67462
1.00281			1.42052			1.12458			1.48937
1.08928			1.17463			1.53337			1.36664
1.1299			1.64436			0.993704			0.671037
1.05569			1.69638			1.5601			0.665758
1.02195			0.946391			1.28267			0.385135
1.08584			0.658895			1.31797			0.990117
1.07815			0.498626			0.926096			0.922239
1.12791			0.658966			0.983163			1.04605
1.08277			0.94137			1.32803			0.957171
1.10166			0.852098			1.46353			1.17294
1.05091			0.930492			1.41608			0.695308
1.11789			0.188618			0.756912			0.690031
1.08667			0.686565			1.61352			0.974641
1.14793			0.537426			1.3886			1.65142
1.1818			0.315099			1.17253			1.68517
1.15855			1.53339			1.46893			1.67432
1.13031			1.63999			1.47827			1.67782
1.13506			0.876584			1.76965			1.42331
1.09421			1.45119			1.5858			1.20864
0.937288			1.30244			1.32792			1.09049
0.951796			1.05814			1.10913			1.69186
0.953666			1.61552			1.32777			1.42175
0.979819			1.74792			0.78642			1.1138
1.00785			1.61715			0.956924			0.642452
1.12491			1.73102			0.31789			0.555487
0.931769			1.29257			0.310538			0.632896
0.937707			1.07925			0.668243			1.46054
0.948692			1.62325			0.715362			0.721066
0.905464			1.72727			0.939575			0.556505
0.943001			1.22994			1.44978			1.18432
1.03102			1.72407			1.05049			1.42516
0.959973			1.6494			0.743868			0.82588
0.994666			0.904741			0.235632			1.64592
0.930464			1.64799			0.356319			1.33363
0.973197			1.30071			0.606852			1.07881
0.97445			1.11268			1.4187			1.20012
0.902087			0.642375			1.12211			0.866817
1.02987			1.25091			0.837848			1.28671
0.990174			1.29202			1.07128			0.812846
1.1624			1.37516			0.791498			0.758987
1.05092			0.482642			1.71063			1.58211
1.1241			1.23671			1.46897			1.75457
1.11794			0.110519			1.33503			1.55661
1.18737			1.13399			1.73488			1.50851
1.15771			0.410227			1.39531			1.54853
1.14815			0.939769			1.44433			1.39484
1.28396			1.79193			1.56887			1.45001
1.19576			1.30035			1.39437			1.34053
1.2007			1.62955			1.28142			1.28598
1.2512			0.777744			1.31344			1.0616
1.29661			1.40471			1.6729			1.50926
1.24806			1.59501			1.73641			1.59018
1.24965			1.51064			1.69455			1.44999
1.24423			1.643			1.55851			1.07372
1.27695			1.33946			1.62145			0.889438
1.28115			1.1586			1.52013			1.0696
1.31954			1.66125			1.05996			1.16286
1.25195			1.63241			1.76115			1.40634
1.1188			1.66811			1.19543			1.4224
1.05431			1.77772			1.24061			1.63762
1.0235			0.804539			1.31127			1.60509
1.04472			0.839959			1.00076			1.52898
1.06478			1.64789			0.969119			1.33601
1.08241			0.539342			0.658124			1.09196
1.11288			1.04854			1.58553			1.33803
1.10244			1.3535			1.3067			1.80312
1.1491			1.18369			1.27403			1.67226
1.12891			1.5108			0.276904			1.13743
1.1252			1.65986			0.863675			1.1055
1.11834			0.408068			0.760457			1.7283
1.01072			1.357			0.838458			1.14746
0.893447			1.52721			0.685574			1.78101
1.08093			1.42728			0.775111			1.55144
1.09899			1.462			0.960098			1.59812
1.1787			1.54801			0.915413			1.45808
1.12784			1.75318			1.33151			1.7179
1.20625			1.15124			0.988938			1.45418
1.15535			1.7024			0.738315			1.28983
1.12458			0.844731			0.697308			1.76906
1.173			0.915548			1.52626			1.35187
1.25971			0.974069			1.20617			1.76647
1.19357			0.841163			1.51603			1.39884
1.22242			1.35629			0.598617			0.966672
1.23381			1.36256			0.715846			1.11314
1.19175			1.68147			0.932938			1.37756
1.17262			1.49347			1.3767			1.76228
1.16977			1.46628			0.849943			1.67228
0.994177			1.3827			1.32184			1.03633
0.820433			1.61412			1.24803			1.68787
0.893877			1.72625			1.45387			1.73111
1.11415			1.16363			0.772983			1.38949
0.662733			1.70099			1.39029			1.79174
1.01097			1.65451			1.72883			1.16241
0.692643			1.81374			1.62524			1.37195
1.10567			1.58578			1.06561			1.80308
1.10563			1.75379			0.701277			1.5911
1.13847			1.73115			1.2384			1.47803
1.16724			1.81046			1.44026			1.29282
1.15997			1.79842			1.41511			1.36573
1.13093			1.70731			1.53055			1.31707
1.16349			1.68078			1.53077			0.845136
1.1494			1.5922			0.937539			1.1463
1.15932			1.39322			0.988266			1.68913
1.16989			1.03348			1.2595			1.30665
1.16176			1.69387			1.06305			1.73408
1.14121			1.25885			1.36258			1.40909
1.13237			0.741141			1.56821			1.11789
1.16439			1.57127			1.45948			1.0076
1.14124			0.621824			0.624273			0.896948
1.15674			1.34811			1.74892			0.67776
1.08202			1.4195			0.864542			0.964835
1.13279			1.15151			0.385931			1.0095
0.867967			0.719631			0.123342			0.885747
0.937158			1.53212			1.1891			0.144515
0.820032			1.00644			0.577439			0.958622
1.1464			1.10036			0.581926			0.539878
1.15916			0.845246			0.691387			0.284804
1.14132			1.08157			0.976118			0.157586
1.12226			1.18032			0.824994			0.496792
1.23007			1.7114			0.338417			1.57513
1.18192			0.242664			0.678867			0.605936
1.14266			0.520612			1.01498			1.1153
1.13766			0.652429			0.546293			0.763434
1.21111			1.20577			0.429028			0.426446
1.16949			1.24139			0.892515			0.917267
1.14567			1.02607			0.814955			1.31903
1.12571			1.59126			1.03015			1.5264
1.19154			0.919656			0.558636			0.947088
1.13248			1.48049			0.341104			1.31011
1.16166			0.990675			1.53413			1.45745
1.1825			1.71362			0.526996			1.01706
1.13752			1.49544			1.37645			0.559038
1.1151			1.76526			1.04194			1.24955
0.914032			1.70971			0.861708			1.43457
0.940151			1.12442			1.22792			0.762307
0.982992			0.938685			1.28155			0.915703
1.04172			1.46271			0.803198			1.35892
1.04467			0.84388			1.21834			0.932849
1.03062			0.386604			1.38142			1.07793
1.00006			1.53717			1.20656			0.993583
1.05312			1.08721			1.6893			1.0609
1.12297			1.50856			1.20574			1.71007
1.15945			1.54027			1.00679			1.14563
1.19343			1.03844			0.630207			1.00142
1.24334			1.55517			1.51742			1.50876
1.2313			1.49742			0.986946			1.63043
1.22564			1.05816			0.585236			1.72354
1.27524			1.1542			0.699587			1.64476
1.29004			0.568741			1.3213			1.16968
1.22095			1.4848			0.741316			1.42349
1.15446			1.3981			0.734174			1.31597
1.04963			1.55563			0.194147			1.66089
1.02928			1.23688			0.491309			1.3348
1.00442			1.6457			1.58447			0.741993
1.02421			0.68203			1.07664			1.03874
1.03018			0.697307			1.42992			0.936707
0.871227			0.876914			0.863183			1.41225
0.965778			1.71781			1.20694			1.2592
1.00009			1.10451			1.28558			1.39797
1.06335			1.17309			1.76268			0.607768
1.07001			0.228424			1.51245			1.71776
1.03766			0.847684			1.4922			0.526449
1.07662			1.27632			1.69359			1.31806
1.05914			1.41336			1.42784			0.76401
1.00605			1.71568			1.41692			1.72131
0.940627			1.12379			1.70713			1.09509
0.955187			1.49968			1.70226			1.43916
0.836186			1.71464			1.52656			1.66778
0.885539			1.57845			1.49503			0.92353
0.911739			1.78603			1.52516			1.43068
0.938523			1.76763			1.31091			1.57697
0.982168			1.82635			1.01669			0.585473
0.839527			1.4271			1.49117			1.39283
1.15747			0.965708			0.92568			1.74537
0.852533			1.3153			1.57293			1.82782
1.09842			1.36062			1.6876			1.56289
1.17116			1.74638			0.804785			1.23296
1.18897			1.59112			0.977666			1.54513
1.19818			1.47275			1.12511			1.47702
1.20882			1.36672			1.20674			1.4766
1.16889			1.03373			1.59173			0.907236
1.23377			1.33912			1.17198			1.02763
1.16133			1.53154			1.06579			0.9422
1.16115			1.18008			0.789649			1.07879
1.20936			1.19053			0.886213			0.852785
1.18109			1.08049			1.67683			1.53824
1.16223			0.735049			1.53708			1.2311
1.17383			1.13263			1.38523			0.994903
0.876062			1.67842			0.929046			1.36474
0.966046			1.29777			1.37641			1.61774
1.16348			1.35413			1.07655			1.70424
0.879999			1.59602			1.16106			1.62427
0.829317			1.31735			1.73422			1.66558
0.958687			1.28661			0.905091			1.49276
0.966087			1.18932			1.18942			1.55193
0.951038			1.23239			1.47642			0.966906
0.938239			1.65667			1.50773			1.50887
0.904861			1.32409			1.40359			0.92621
0.957454			1.80928			1.54977			1.28698
0.96077			1.6868			1.69398			1.41503
0.930849			1.76555			1.78295			1.63754
0.957991			1.40976			1.21883			1.66331
0.906691			1.30401			1.56471			1.07361
0.999853			0.984224			1.5098			1.35116
1.02773			0.409124			1.20473			1.26601
1.03408			0.816249			1.71159			0.664931
1.11571			0.747044			1.49611			1.27543
1.03975			1.26729			1.67114			0.836711
1.04499			1.56833			1.23663			1.29388
0.97231			0.556253			1.4775			1.22317
1.07749			1.05323			1.33054			0.560341
1.15101			0.944146			1.52673			1.27564
1.13627			1.3997			1.04998			0.893578
1.19052			0.345566			1.12284			0.65823
1.11696			0.508686			1.47854			0.735491
1.11905			1.58617			1.09461			0.349201
1.08562			1.0608			1.06911			0.490803
1.11294			0.961662			0.127298			0.846796
1.08296			1.2011			0.326517			0.812533
1.15178			1.75509			0.993949			1.13593
1.10606			0.269986			1.52621			1.04174
1.18346			0.427084			0.683303			0.364269
1.21557			0.357308			0.954018			0.825948
1.23534			1.21303			0.618869			1.39019
1.21838			0.306266			1.34352			0.786246
1.19322			1.35767			1.16912			1.58689
1.15162			0.409331			1.22081			1.70841
1.12495			1.14961			0.598665			1.62426
1.15779			1.17429			0.59724			1.53547
1.11284			1.75082			1.59614			1.70773
1.13646			1.73217			1.03246			0.909863
1.10049			1.18186			0.747982			1.01629
1.13223			1.48505			1.4327			1.04537
0.898948			1.07197			0.597875			1.39611
1.1537			1.7581			0.47297			1.50908
1.16905			1.33493			1.21621			1.68491
1.03438			1.00449			1.66613			1.56903
1.07144			1.21573			1.47429			1.48177
0.951474			0.921518			1.58921			1.24403
1.09599			1.66698			1.55957			1.43834
1.10879			1.61728			1.66458			1.21435
1.17688			1.73378			1.75486			1.41298
1.17082			1.02586			1.63922			1.34149
1.19512			0.448195			1.55311			1.58501
1.18743			0.581222			1.45372			1.13853
1.16762			0.899102			1.793			1.52224
1.09541			1.778			1.24681			1.03644
1.19461			0.662446			1.51634			0.805007
1.18069			1.71415			1.51627			1.22467
1.16501			1.01144			1.4581			1.52755
1.13054			1.25438			1.15792			1.15283
1.09075			0.935196			1.13186			1.35011
1.07196			1.02606			1.54768			1.58563
1.11433			1.38604			1.47463			1.69149
1.0949			1.46949			1.26849			1.40931
1.09116			0.958899			1.73015			1.65027
1.08435			1.49411			0.877786			1.61925
0.878891			1.68372			1.48536			1.69526
0.875958			1.76886			1.31793			1.33151
1.11218			1.75907			1.52083			1.59975
1.09752			1.36398			1.6045			1.74871
1.07221			0.869783			1.5494			1.57543
1.0724			1.26046			1.60613			1.12583
1.02176			1.65066			1.6353			1.51784
0.97635			1.14999			1.71498			1.04195
1.02387			1.32447			1.77524			1.18456
0.975612			1.60404			1.75108			1.14898
0.948408			1.37032			1.52349			1.3903
1.15182			0.978617			1.61117			1.70674
1.14315			1.01044			1.73791			1.51379
1.20577			0.978897			1.5471			1.39734
1.22746			1.39018			1.71031			1.19387
1.19709			1.76909			1.67349			1.40076
1.1565			1.80942			1.78125			0.71264
1.13539			1.53548			1.74389			0.873506
1.14548			0.196266			1.36943			0.501923
1.19187			0.894938			0.465295			0.400227
1.15264			0.656993			0.700244			0.520754
1.18183			1.65184			0.854425			0.403371
1.19259			1.14309			1.20225			1.17021
1.17471			1.05983			1.55219			1.27081
1.18927			1.0487			1.64633			1.38169
1.17927			0.886634			1.30304			0.207993
1.14039			1.31528			0.544083			0.764281
1.10585			1.17979			0.5554			0.88229
0.870626			1.20981			1.05131			1.23259
0.920818			1.22887			1.1743			0.807101
0.84988			1.48746			1.15525			0.94223
1.08692			1.33353			1.33848			1.29096
1.19391			1.4911			0.382795			1.27698
1.13796			0.941596			1.04624			1.41344
1.1688			0.919629			0.70201			1.26781
1.1046			1.06307			1.28136			0.554933
1.13445			1.62195			1.57319			1.23785
1.21004			1.08968			1.15317			1.62507
1.19102			1.59899			1.28367			1.65535
1.12705			1.77431			1.46356			1.28381
1.17188			1.53887			1.15329			1.29831
1.10729			0.64333			1.44652			1.54359
1.08182			1.32412			0.605349			1.20752
1.12055			1.3026			1.39052			1.5942
1.15154			0.687595			1.68783			1.08854
0.842415			0.790144			1.74892			1.63697
1.16838			1.20608			1.72524			0.756195
1.14285			1.69626			1.59164			1.32832
1.14367			1.69928			1.75426			1.31081
1.12646			1.49131			1.37786			1.44989
1.1492			1.74124			0.839916			1.05508
1.11437			1.63146			0.847187			1.0668
1.06043			1.05892			1.35961			0.967402
0.934717			0.724531			1.4672			1.07277
1.02776			1.12766			1.33326			1.34239
0.955326			1.65286			0.942256			1.42617
1.10165			1.46069			0.524423			1.35011
1.09852			1.71285			0.993073			1.60385
1.12337			0.195474			0.257713			1.4498
1.14292			1.27588			0.25622			1.44877
1.06941			1.483			0.534679			0.712126
0.969636			1.52323			0.759749			1.46398
1.01511			0.948884			0.681364			0.873834
0.951925			1.20879			0.254184			0.391294
0.984425			0.973194			0.60034			0.458772
1.03586			1.73142			0.693222			0.40332
1.06109			0.791215			1.19307			1.34212
1.0551			1.55283			1.27822			0.713284
1.09088			1.05054			1.3308			0.185687
1.07861			1.6463			1.29734			0.728024
1.09376			1.13331			1.27179			0.44825
1.01829			0.860907			0.723764			0.297722
0.902623			1.41968			1.50258			0.603459
0.93296			1.48076			1.72302			1.17026
1.06901			0.839491			1.79445			0.577751
1.05984			0.555571			1.41434			1.12789
0.953758			0.532435			0.796293			1.13133
0.989353			0.554021			0.299153			0.630779
0.982806			0.587246			1.43313			0.745857
1.03698			0.696908			1.31971			1.07207
0.84263			1.1952			0.594102			0.852704
0.805116			1.32718			1.10175			1.52687
0.899317			0.853998			0.64268			0.209981
1.14246			0.551638			0.90834			1.38977
1.32861			1.40019			0.865433			0.746511
0.922584			1.22147			1.3276			0.858133
1.06383			1.54266			1.27957			1.32694
1.0114			1.09218			1.192			0.711047
1.10991			1.05109			1.39003			0.962357
1.09415			0.0735432			1.40404			0.402709
1.09969			0.217112			1.01036			0.425202
2.23066			0.207239			0.521932			0.503181
1.0838			0.869187			0.519873			1.11624
1.22278			0.509564			0.582491			1.27934
1.24777			1.68314			0.91991			0.683893
1.12664			1.58587			1.47261			1.25503
1.02622			1.17626			1.56245			1.27743
1.03413			1.17933			0.755669			0.966599
1.13246			1.22562			1.58318			1.12254
1.14024			1.04891			1.49581			1.74358
1.10476			1.03351			1.23025			1.38707
1.11998			0.977265			0.926369			0.862047
1.10484			1.0915			1.53444			1.20906
1.13962			1.572			0.895476			1.1405
1.08911			1.65608			0.803631			1.13057
1.09002			1.50336			1.55479			0.943522
1.12889			1.48762			1.07831			0.392748
1.0914			0.835529			1.02522			0.996554
1.02458			0.718038			0.950482			0.809927
1.07636			0.878981			0.701916			0.888153
1.0022			1.34004			1.07153			0.405946
1.00787			1.11162			0.817934			0.585639
0.990424			0.800001			1.13752			0.656324
1.0306			1.51142			0.650742			0.906815
1.00272			1.13294			0.953212			1.40006
1.03004			1.68151			1.33787			1.25161
1.12488			1.69176			1.11842			1.36276
1.11892			1.49976			1.5026			1.49116
1.15757			1.67321			1.81445			1.51948
1.1523			1.48317			1.77732			1.59981
1.17859			1.52571			1.62641			1.38558
1.12616			1.52364			1.6481			1.25931
1.16743			1.45257			1.63936			0.629119
1.18647			1.32973			1.60467			1.54192
1.22252			1.27039			1.65063			1.29416
1.18998			1.15662			1.76387			1.08897
1.1892			1.21789			1.02902			1.42751
1.16904			1.17106			1.80454			1.44292
1.19629			1.41986			1.65337			1.08772
1.18341			1.6801			0.246096			1.51048
1.24051			1.77152			1.30965			1.56262
1.16963			1.42844			0.548056			1.70019
1.21592			1.50785			0.291275			1.27548
1.18778			1.40271			0.318698			1.43012
1.20463			1.51594			1.56287			1.51465
1.1639			0.986506			1.68828			1.72448
1.15104			1.38595			1.56213			1.08528
1.17991			1.54571			1.59247			1.53022
1.19093			1.3418			1.15321			0.842968
1.20703			1.64492			1.12234			1.16039
1.18381			1.59251			1.04542			1.5446
1.20255			1.19745			0.829876			1.52433
1.2074			1.76495			1.63828			1.0762
1.20502			0.0437442			0.719031			1.54851
1.13897			0.857655			0.702831			0.847977
1.14939			1.09612			0.657629			0.766455
1.18365			0.558912			1.38934			1.15811
1.18674			1.24994			1.46744			1.12376
1.13541			1.0857			1.25915			1.55438
1.1039			1.12885			0.111447			1.30027
1.07645			1.21224			1.69767			1.76309
0.955035			0.0593195			1.00584			1.14714
1.03733			0.604666			1.68486			1.43032
1.07888			0.820251			1.29139			0.900255
1.15387			0.669824			1.37226			1.01031
1.18293			0.175601			1.18899			0.93891
1.18436			0.410541			0.88251			0.924378
1.21498			0.929404			1.29584			0.78292
1.17201			0.768685			1.11274			0.351295
1.14433			0.870331			1.24209			0.3018
1.14708			1.49617			1.32575			0.531133
1.14322			1.18453			1.56376			0.972577
1.1795			1.36345			1.15136			1.11884
1.17962			1.42321			1.12365			0.802961
1.18071			0.719246			0.578856			0.864758
1.17277			1.56128			1.06498			0.991248
1.12433			1.47862			0.969807			0.684618
1.09918			1.37959			1.70568			0.278725
1.11907			1.3554			1.33435			0.537048
1.12203			1.36465			1.34464			1.06692
1.13747			1.25444			1.17768			0.833264
0.9051			1.68292			0.550644			1.05248
0.92462			1.33866			0.467856			1.2606
1.02031			1.70215			0.628293			1.36058
1.09739			1.40646			1.6194			1.42869
1.03311			1.65012			0.355114			1.49407
1.09123			0.986342			0.293018			1.20518
1.09096			1.101			0.707269			0.696779
1.12441			0.476442			0.467753			0.887594
1.17493			1.768			1.31161			1.14085
1.14065			1.70517			0.566073			1.33717
1.24071			1.27514			0.195452			0.807043
1.15851			1.39937			0.722335			0.662003
1.17173			1.15835			0.619518			0.927804
1.14869			1.36971			0.539007			1.049
1.03602			1.56649			1.21109			0.484865
1.01462			1.34494			0.0897528			0.487588
1.01314			1.07156			1.00728			0.988553
1.049			1.11186			0.518681			0.969192
1.00664			1.27917			0.383294			1.19977
0.964025			1.12322			0.652589			1.23846
0.978471			0.390954			0.406546			0.608451
1.00017			0.0749198			1.51814			0.972497
1.028			1.07515			1.05472			0.57682
0.997071			0.310257			1.25418			0.81838
0.96113			1.10525			0.631872			1.60424
0.948737			1.47109			1.0289			0.502762
0.963253			1.21253			1.21026			1.67994
0.937901			1.07446			1.50292			1.58516
1.07906			1.52252			1.50709			1.18054
1.09996			0.858733			1.11278			0.426329
1.11687			0.304797			1.11398			0.569836
1.13311			0.876067			0.732141			1.56771
1.13174			1.14838			1.42327			1.24451
1.12005			1.6879			0.79075			1.72153
1.08673			1.16748			1.12094			1.40186
0.939577			0.658119			0.0855377			1.7263
0.99201			1.42887			0.517423			1.74057
1.04767			0.836288			1.1957			1.68072
1.07297			0.549641			0.852755			1.2523
1.03432			0.673575			1.66176			1.24514
1.01443			0.826852			1.31247			1.14925
0.95854			0.828162			1.70769			1.28199
0.962529			0.753373			1.41918			1.80073
0.989495			0.65211			0.538009			1.63708
1.05909			0.60293			0.0831613			1.38964
0.982154			0.880942			0.0864931			1.46042
1.08			0.687499			0.694385			0.640138
1.20279			0.896517			1.09435			1.44168
1.29134			1.17508			1.69325			1.66052
1.27507			1.60462			1.48809			1.69548
1.24499			1.82078			1.35337			1.76689
1.22105			1.79431			1.23446			1.76066
1.30516			1.65867			1.39094			1.74051
1.3195			1.66019			1.07669			1.15293
1.31966			1.22243			0.850605			1.67064
1.27474			1.19453			1.04016			1.77631
1.21067			1.42573			0.545275			1.5588
1.16628			0.89406			0.513976			0.922863
1.0574			1.12203			0.557553			1.32884
0.984796			0.466112			0.772			1.03693
1.00883			1.82063			1.32911			1.51279
0.967042			1.7343			1.38322			1.09603
0.998726			0.639581			0.732407			1.51187
1.05095			1.71699			0.572307			1.67514
1.08156			1.41374			0.187784			1.4824
1.05288			1.39663			1.66674			1.73651
0.984767			1.23652			1.47646			1.7474
1.08814			0.93184			0.119364			1.58831
1.16224			0.907998			0.464749			1.75398
1.13839			0.877932			1.5898			1.24049
1.16186			1.4571			1.16859			1.46474
1.14198			1.31907			0.102699			1.22065
1.35611			1.42081			1.6002			1.32769
1.31759			1.65397			0.712831			1.54631
1.30526			1.15322			1.23366			1.49355
1.28608			0.794177			1.00471			1.16798
1.37757			0.652063			1.35657			1.16916
1.22941			0.223945			0.235869			1.77019
1.17911			0.574179			1.17068			1.70018
1.20235			0.739208			0.774303			1.62966
1.31808			0.474795			0.24312			1.10975
1.30246			0.751168			0.745951			1.29456
1.33413			1.00326			1.06404			1.44509
1.34668			1.2104			0.258732			1.06344
1.28859			0.372965			0.284453			1.32842
1.29172			1.15207			0.228711			0.528895
1.3613			0.863546			0.711483			0.30272
1.20964			0.935388			0.382847			0.927373
1.06985			0.945082			1.05755			1.73571
0.98592			0.543378			0.629294			0.562507
1.07578			0.120836			1.03201			1.06449
1.07567			1.66253			0.615071			0.411132
1.07072			0.201002			1.03905			1.25181
1.15144			0.359474			1.13966			0.952731
1.06931			1.28413			0.711528			1.18337
1.08853			1.58942			0.0853418			1.18056
1.12531			1.42227			1.36606			1.38839
1.0824			0.27576			1.36666			1.52883
1.09942			0.331607			0.531575			1.59475
1.05319			0.633872			0.930375			1.73034
1.00634			1.55157			0.609299			1.59838
0.985395			1.70249			1.32906			1.71902
1.03101			1.64037			0.15181			1.12798
1.10788			1.47343			1.42688			1.57075
1.10168			1.28554			1.68014			1.11256
1.06071			1.35302			0.98654			1.23917
1.1022			1.25943			0.976508			1.01988
1.04349			0.991142			0.777635			1.46614
1.08309			1.04562			1.58596			1.06916
1.07546			1.1489			0.257317			1.08418
1.12268			0.661554			1.15435			0.637993
1.09267			0.0660456			0.181304			1.07502
1.12961			0.822819			0.518494			0.615513
1.0803			1.17132			0.248782			0.987323
1.04719			1.30448			0.445677			0.951431
1.03026			0.312512			0.499766			0.931977
1.09589			0.882701			0.99238			0.413226
1.08444			1.01221			0.669461			1.15525
1.08849			0.945533			1.08437			0.773206
1.01317			0.950076			0.819339			1.73202
0.981587			1.33806			0.260198			1.67928
1.02007			0.424641			1.75408			1.40221
1.08151			1.10461			1.52054			1.43497
1.06254			1.05965			1.41542			0.906001
1.05125			0.952066			1.66122			1.30521
1.03031			1.1975			1.33177			1.66373
0.986357			1.01138			0.458275			1.49766
0.983441			1.29124			0.0768546			1.75303
1.04211			1.81271			0.529599			1.6811
1.08011			0.691122			1.20243			1.65106
1.08161			1.72495			0.798909			1.51926
1.06703			1.39008			1.73798			1.76593
1.02923			1.49145			1.78555			1.83097
1.01924			0.619693			1.78175			1.57264
1.0897			0.57158			1.82531			1.4094
1.12818			1.48118			1.69087			1.38302
1.12563			0.479927			1.17901			0.408728
1.20486			0.779264			0.249936			0.492507
1.2249			1.27356			1.10757			1.31076
1.21626			1.50951			1.41112			1.43053
1.20117			1.63116			0.936499			1.64142
1.2083			1.55616			0.714275			1.1369
1.19345			1.1356			0.903614			1.08045
1.17653			1.79539			0.923379			1.68236
1.17104			1.51875			0.920734			1.53429
1.15081			1.59732			1.61489			1.18677
1.13945			1.31227			1.3474			1.78025
1.13162			1.22789			1.60616			1.37518
1.06118			0.956539			1.46952			1.33794
1.08622			1.43571			1.6529			0.931083
1.11097			1.42651			1.49658			0.575185
1.14416			1.54126			1.25503			1.67697
1.05891			1.1844			1.49044			1.42992
1.01055			1.48497			1.79243			0.849602
1.03212			1.15829			1.61771			1.26282
0.982817			0.450836			0.77919			0.70013
0.989791			0.365863			1.24276			0.655809
0.989371			1.14067			0.679815			0.742513
0.944725			1.60042			1.33324			1.42675
0.929206			1.59135			1.78291			1.0905
0.98945			1.72034			1.78184			1.49716
0.990929			1.52001			0.764178			1.70616
1.04653			1.5003			1.78184			1.38574
1.03883			1.69067			1.79343			0.447535
1.08056			1.81594			0.251808			0.915724
1.15779			1.68655			1.12017			0.779701
0.909802			1.60301			1.64562			1.23133
0.951586			1.22173			1.53141			0.294801
0.942453			1.76006			1.52388			0.493311
0.835798			1.04445			1.74937			0.392633
0.82763			1.29457			1.72012			1.78975
0.929628			1.80404			1.77467			1.40288
1.19272			1.74422			1.75349			0.356182
1.18985			1.42915			1.40738			1.76883
1.2352			1.81715			1.59543			1.51273
1.20276			1.64335			1.55917			1.13077
1.19822			1.6321			1.24985			1.81733
1.20083			1.82614			1.67067			1.71519
1.18919			0.755306			1.77084			1.73016
1.20213			0.798526			1.62255			1.80943
1.18979			1.34571			1.15756			1.63321
1.17918			1.33478			0.562924			1.23912
1.19495			1.1751			1.24076			1.50053
1.20186			1.35045			1.36766			1.4727
1.13974			1.29523			1.36837			1.71813
1.12079			0.614658			1.79306			1.50171
1.15753			0.468572			1.6726			1.37144
1.1852			1.58393			1.61362			1.53009
1.19807			0.525568			1.75465			1.74569
1.19403			1.30762			1.37557			1.52748
1.18283			0.784882			1.62836			1.25158
1.19436			1.10452			1.19729			1.35776
1.17516			1.30252			1.61555			1.63209
1.14318			1.34807			0.820239			1.66247
1.17819			1.66733			1.4136			1.59779
1.14832			1.26628			1.08511			1.45606
1.14384			1.81445			1.4713			1.48507
1.08714			1.74651			1.82498			0.948414
1.05251			1.60474			1.72506			1.08903
1.13844			1.80737			1.25928			1.76327
0.985765			1.81549			1.82127			1.30251
0.970517			1.15034			1.25739			1.62501
1.08317			1.2144			1.79673			1.3501
0.99983			0.97842			1.78579			1.35384
1.05779			1.80803			1.74893			1.54113
1.00674			1.02427			1.60469			1.72426
1.05289			1.77078			1.53397			1.62285
1.1057			1.41431			1.52892			1.8094
1.05515			1.433			1.56244			1.51514
1.02377			1.63932			1.75473			1.29954
0.987533			1.82945			0.632444			1.24148
0.932104			1.00096			1.1737			1.66247
1.09831			1.26056			1.67805			1.74604
1.04513			1.55067			0.55464			1.71828
1.0899			0.2173			0.468123			1.50026
1.09088			0.274502			0.437757			0.867522
1.03203			1.45699			1.4345			0.54906
1.01907			0.773182			1.71996			1.73258
1.03946			0.998423			1.76223			0.412367
1.01793			1.76815			1.81622			0.854462
1.03004			1.7768			1.64515			0.598306
1.03424			1.77485			1.14285			1.41409
1.12986			1.7942			0.346054			1.59068
1.16623			1.79792			1.00825			1.45781
1.11836			1.7962			1.0657			1.76471
1.18883			1.76961			0.181429			1.51793
1.16032			1.49684			0.275466			1.51923
1.14305			1.59978			0.729579			1.32364
0.992639			1.42547			1.6079			0.990016
1.04395			1.73342			1.44006			0.692618
1.01162			1.17661			1.01166			1.37725
1.14286			0.840704			0.543998			1.50816
1.25746			1.24617			1.21586			1.3908
1.26704			1.74573			0.462116			1.18273
1.2467			0.842024			0.578138			1.39086
1.25311			1.06899			1.10879			0.956859
1.23355			0.996039			0.968928			1.53114
1.22009			1.51275			0.133732			0.68463
1.16983			1.33041			0.0177723			0.395293
1.20399			0.965055			1.68768			1.18992
1.07064			0.931925			1.62417			1.7204
1.05958			1.7989			0.70535			1.71957
1.11488			1.81107			1.0368			1.41189
1.12884			1.63987			0.880508			1.36743
1.12086			1.60583			1.09735			1.49415
1.14524			1.54493			1.73354			1.61205
1.1197			1.75354			1.71354			1.33113
1.14129			0.936919			1.52726			0.659025
1.14879			1.69616			1.77643			1.21002
1.09897			1.54552			1.61492			1.78056
1.12695			1.52638			1.19108			1.32753
1.14852			1.45985			0.506025			0.758924
1.16161			1.06334			1.36003			1.4108
1.14738			1.00732			1.57719			0.277567
1.16124			1.45731			0.219478			0.696401
1.16705			0.170186			1.62013			1.67489
1.16695			0.674809			0.0763998			1.48272
1.16925			0.999714			1.28752			0.735405
1.13992			0.827141			1.14447			1.18201
1.09607			1.48502			1.61132			0.778932
1.06846			1.69416			1.02322			0.693391
1.08329			1.50152			1.32316			0.393043
1.1155			1.40797			1.43002			1.42368
1.13048			0.937256			1.64961			1.29829
1.08913			1.69065			1.61557			1.38541
1.12533			1.78988			0.25184			1.76264
1.15554			1.44743			0.973209			1.43175
1.16897			1.26891			0.536647			1.60223
1.14521			1.26876			0.979556			0.97878
1.08805			1.63549			0.256567			0.692936
1.10086			1.78052			1.75493			1.38761
1.13043			1.39727			0.818005			0.585972
1.15			1.74846			0.377952			1.26894
1.14369			1.04582			0.529794			0.49211
1.12415			1.40019			1.79248			0.780939
1.11502			0.327043			0.840349			0.508609
1.11088			1.12772			1.20782			1.81126
1.12716			1.80164			0.250758			1.79928
1.12916			1.26191			1.04446			1.8149
1.13194			1.77244			1.0489			1.68526
1.11321			1.68668			0.605659			0.335319
1.10383			1.80362			1.75644			0.34414
1.09633			1.32612			0.427644			0.180725
1.11068			0.728954			0.323695			0.656263
1.10996			0.672247			1.04553			1.00611
1.12775			0.981541			0.327158			0.55636
1.09658			0.805473			0.126739			1.27074
1.13595			1.82006			0.158315			0.350579
1.10699			1.45161			1.61871			0.31598
1.1593			1.80709			1.67391			0.294311
1.11844			0.931128			0.667665			0.228165
1.09451			1.2934			0.973101			0.208777
1.06328			1.38673			1.82125			0.729616
1.07253			1.64248			1.13764			0.808959
1.02904			1.82318			0.160398			0.755045
1.00876			1.81539			0.417845			0.698751
1.11866			0.924856			0.456781			0.861079
1.27539			1.80826			1.31856			1.68583
1.33577			1.82878			1.2265			1.81214
1.38691			1.04657			1.39299			1.69476
1.37583			1.16153			1.45702			1.4768
1.40695			1.22756			1.82677			1.19539
1.42331			0.738582			1.75964			1.09912
1.3982			0.142326			1.69666			0.98713
1.42465			0.687108			1.54758			1.26652
1.43926			1.62072			1.52457			1.23841
1.41696			1.17529			1.7874			0.228914
1.44			0.854791			1.0785			0.396432
1.46864			1.32058			1.69453			1.23759
1.43704			1.08425			1.77122			0.964081
1.452			1.82111			1.7398			0.727165
1.42567			1.82684			1.81701			1.10809
1.42671			1.82493			1.81839			1.71667
1.32927			1.80767			1.55943			1.70055
1.40934			1.38344			1.48349			1.57659
1.45741			0.738611			1.74869			1.18221
1.38762			0.792395			1.72945			0.932629
1.35543			1.80914			1.79042			1.83
1.38239			1.12552			0.0465903			1.67891
1.28586			1.53702			0.949666			1.70662
1.30472			1.44744			1.71461			0.54826
1.267			1.82937			1.13707			1.82423
1.22207			1.46246			1.1082			1.5952
1.03615			1.65548			1.01955			1.66574
0.99344			1.28743			0.736084			1.75173
0.977226			1.72124			0.909933			0.59795
1.07644			0.799651			1.41336			1.62276
1.18585			1.68031			1.7511			1.11568
1.29629			0.974262			1.70271			0.574809
1.39229			1.13022			0.301491			1.8165
1.397			1.30257			0.114539			1.24378
1.40059			1.64263			1.36114			0.572389
1.32847			1.12632			1.10798			1.78917
1.35894			0.42916			1.64344			1.21063
1.37808			1.82211			0.966551			0.707211
1.31563			0.736211			0.969714			1.81923
1.29281			1.75911			0.563594			0.407946
1.25879			0.973785			0.393489			1.57046
1.24773			1.28447			1.55508			1.79462
1.10514			1.25667			1.7103			1.72147
1.05046			1.724			1.43249			1.67634
1.04222			1.70852			1.79299			1.62834
1.06134			1.60196			1.77353			1.3619
1.12279			1.51467			1.7884			0.796958
1.15005			1.63291			1.67828			1.75202
1.16131			1.76868			1.71712			1.5074
1.1504			1.50669			1.04795			1.73921
1.17993			1.47021			1.57693			1.49404
1.19351			1.6781			1.79002			1.05932
1.15582			1.09066			1.75948			1.22305
1.14616			0.479603			1.80138			1.73305
1.18161			0.815312			1.65698			1.50291
1.13717			1.68274			1.00573			0.512013
1.09669			1.28447			1.72526			1.33384
1.06987			1.5534			1.2265			0.894062
1.0762			0.0339706			1.25988			1.822
1.08405			0.456257			0.823318			0.724261
1.15299			0.519185			0.665094			0.255101
1.20347			0.657735			0.473115			0.222816
1.13064			0.1006			0.749423			0.913415
1.10732			0.201233			1.40655			1.50983
1.11325			1.31438			0.818077			1.14321
1.19032			0.780697			0.97679			1.59777
1.24813			1.06353			0.546723			0.885668
1.23909			0.561459			1.41694			1.46965
1.38567			0.223628			1.38697			1.05712
1.32769			0.459168			1.79099			1.79466
1.38114			1.80927			1.80984			0.359387
1.34729			0.0573707			0.804519			1.43507
1.30857			0.127238			0.326929			1.64101
1.23898			1.21703			0.667564			0.761856
1.29314			0.23159			0.809739			0.648347
1.2811			1.18424			0.812435			0.807353
1.26478			0.282251			1.0404			0.319571
1.27843			1.00783			1.30875			0.59165
1.28269			1.35589			0.426777			0.404424
1.27256			1.74797			0.302136			0.520239
1.2992			0.18792			0.33062			0.253347
1.18438			1.78084			0.627672			0.701233
1.27168			1.15972			1.4705			0.425844
1.23148			1.81573			0.492456			1.37702
1.29019			0.210547			0.823957			0.462877
1.29418			0.255564			0.68078			0.715533
1.24894			0.593794			0.376217			0.817725
1.238			1.76431			1.22152			1.0954
1.18542			0.214788			1.42627			1.4028
1.06161			0.609698			1.49958			1.5288
1.04183			1.66403			1.42094			1.41938
1.06721			1.4897			0.0897915			1.62204
1.11102			1.7407			1.56294			1.68549
1.12653			0.245807			1.64462			0.876157
1.1046			1.74043			0.745524			0.364114
1.11101			1.30556			1.45969			1.46948
1.11649			0.258273			1.79386			1.02
1.08386			0.116688			1.74188			0.82098
1.08656			0.16153			0.746122			0.500377
1.16941			1.43215			1.73632			1.37711
1.14446			1.27754			1.59212			1.71376
1.09977			1.46776			1.38568			1.59614
1.15856			1.8147			1.38341			1.42816
1.10979			0.759837			1.26144			1.13253
1.15286			0.789061			0.867763			1.24173
1.09612			1.08935			1.01092			0.713605
1.10615			1.38383			0.419109			1.5514
1.12279			1.06466			0.882712			0.986105
1.10881			0.789322			0.725191			0.484259
1.11765			0.749847			1.00238			1.13545
1.10204			1.21216			0.718826			1.61013
1.11098			1.6069			1.43851			1.68396
1.12218			1.3777			1.16171			0.778527
1.11612			0.816799			1.43125			0.744236
1.16146			0.74631			0.731			0.212555
1.1123			0.798855			1.43407			0.260101
1.11347			0.831677			0.823418			0.679337
1.09355			0.470163			1.22354			0.131538
0.877938			1.31143			1.46839			1.2942
1.19557			1.20415			1.46607			0.889104
1.02877			1.59449			1.51671			0.493448
1.12829			0.548133			1.33892			1.21628
1.03986			1.18261			1.31646			0.854065
1.21395			1.27512			1.44929			1.15956
1.33697			1.44493			1.34661			0.936548
1.30488			1.5611			1.16046			1.58633
1.24051			1.63164			1.38505			0.928086
1.29925			1.69395			1.27307			0.717369
1.19917			1.45235			1.05459			0.475232
1.54735			1.25986			0.760787			1.15392
1.11542			1.64957			1.53744			0.453172
0.929924			1.10912			0.782733			1.79729
1.26373			0.813251			1.12428			1.68325
1.11918			1.21263			0.792001			1.54867
1.23269			1.32294			0.796086			1.25268
1.24406			1.54847			0.867338			1.01797
1.28958			1.52299			1.06291			1.56452
1.28929			1.11004			1.11106			1.90919
1.29185			0.905201			1.40922			1.42607
1.28579			0.879322			1.37948			0.931678
1.31057			0.684446			1.25086			1.17801
1.27716			1.00324			0.600251			0.224287
1.23548			1.13538			1.00301			1.51215
1.17647			1.39351			1.22213			1.32913
1.12607			1.03062			1.26758			1.45716
1.09557			0.82651			0.785927			1.07368
0.913787			0.888493			1.38853			1.35836
1.00078			0.810162			1.43679			0.917674
0.985205			1.17359			1.31584			0.561439
1.18031			1.2007			1.39315			0.974638
1.14847			0.837506			1.54588			0.546014
1.32914			1.07147			1.66688			0.241692
1.3508			1.36546			1.05656			0.658746
1.32739			1.26079			1.68797			0.308782
1.36046			1.2017			1.11037			0.108887
1.36746			1.51469			0.929652			0.288614
1.37911			1.05482			1.19505			0.899793
1.30951			1.36245			0.76879			1.08508
1.34088			1.42373			0.216652			0.85263
1.33073			1.18084			0.494709			0.780843
1.30107			1.59139			0.792537			1.65069
1.26319			1.4512			0.334944			1.66103
1.17676			1.45885			1.04704			1.67983
1.19178			0.776136			0.32324			1.18843
1.02188			0.762795			0.381125			0.799705
1.10966			1.09058			1.00151			0.225266
1.16327			1.49162			0.497259			0.619175
1.18417			1.13422			0.241773			0.393762
1.17052			1.24341			0.565019			0.295096
1.18355			1.00063			1.01491			0.850175
1.1762			1.18994			1.12828			0.847153
1.14232			0.441333			0.870453			0.673643
1.08584			0.573239			1.32043			0.274767
1.05489			0.817755			0.96581			1.3647
1.02026			0.542249			0.943345			0.955398
1.03395			1.13162			0.956483			0.967743
1.02379			0.837177			1.1066			0.614616
1.13214			0.70298			1.34501			0.874922
1.17901			1.16413			0.537463			0.802928
1.19182			1.53587			0.728682			0.339813
1.19206			0.979719			0.49058			0.755404
1.20495			0.74258			0.462717			0.560375
1.17666			1.14125			0.833353			1.10699
0.959735			1.0801			0.577818			1.10428
1.04638			1.1149			0.997402			0.391308
1.03068			1.00103			0.476565			0.907068
0.9993			0.773739			1.1843			0.76128
1.074			0.937114			0.955659			0.984617
1.24515			0.406738			0.700507			0.867601
1.30706			0.421894			0.928589			0.528261
1.29226			0.739598			0.655853			1.18085
1.2611			0.999129			0.861453			0.970369
1.20904			0.946288			0.926722			1.23295
1.28708			0.996785			0.584835			0.965626
1.30542			1.26293			0.97324			0.799941
1.26445			0.912237			0.980964			0.774367
1.23262			0.877451			0.645147			1.31305
1.07817			0.978073			0.398604			1.16291
0.974495			1.22226			0.756229			1.53951
0.961629			1.17736			1.34407			0.97982
0.963916			1.40424			0.790423			1.34369
0.970197			0.854919			1.40939			1.5534
0.993957			0.716942			1.47113			1.11686
0.97008			0.657664			1.16525			0.404616
0.958461			1.03666			0.679842			0.614111
1.06299			1.14186			0.607924			0.557024
1.11995			0.880186			0.421907			1.42956
1.11689			1.03904			0.96722			1.00637
1.12884			1.16976			0.492255			0.871183
1.21827			1.42467			0.50707			0.987568
1.24472			1.1677			0.564397			0.902478
1.21409			0.97689			0.714362			1.164
1.41746			1.21932			0.264394			0.707481
1.26701			1.11143			0.956226			0.386701
1.35233			1.0179			1.03233			0.739877
1.32634			0.545985			1.2718			0.998583
1.36663			0.624305			0.908623			0.849556
1.35552			1.10062			1.02189			0.871656
1.2769			0.848126			0.758085			1.06831
1.31315			0.782614			1.22201			1.34926
1.32825			0.989414			0.887807			1.02901
1.24914			0.730831			0.885257			1.09522
1.24711			0.621447			1.10281			0.904704
1.13369			0.728901			0.8947			1.01825
1.05109			0.868101			1.20164			1.40391
1.04551			0.906781			1.00871			1.41853
1.06372			1.02349			1.07601			1.43127
1.05459			0.883462			1.39867			0.703435
1.12063			1.32574			1.31816			0.841271
1.13211			0.879653			1.08303			0.939988
1.10785			0.633304			0.746483			0.609329
1.1071			1.02706			0.630749			1.48201
1.13211			0.786541			0.984618			1.75936
1.12482			0.635765			0.539086			1.24517
1.11107			0.504275			0.496193			1.14302
1.07104			0.954787			1.08593			1.30814
1.09888			0.886726			1.16056			1.3887
1.07406			1.05383			1.30191			1.03552
1.0447			1.15168			0.832202			1.65149
1.01157			0.67043			0.890975			1.28915
0.938925			0.491847			0.953906			1.06171
0.936966			0.733644			0.629853			0.869735
1.17456			0.837385			0.325735			1.36744
0.956142			0.662595			0.716881			1.32883
1.14372			0.763371			1.13215			1.16024
1.12411			0.614256			0.75043			1.27941
1.08999			0.59898			1.12604			0.679806
0.836085			1.05658			1.30755			1.28519
0.926498			0.667721			1.42823			1.30985
0.949213			1.10907			1.07833			1.01448
1.10825			1.02685			0.772283			1.39157
1.04209			1.10108			0.446233			1.21065
1.091			0.786221			0.860972			1.62032
1.15014			1.16144			0.773148			0.388304
1.16082			1.51593			0.937247			1.25429
1.12452			1.25951			0.664976			1.27062
0.931366			0.692312			0.543199			0.23309
1.11873			0.714546			0.535917			0.834321
1.12653			0.770836			0.98798			0.799357
1.17929			0.971297			0.956622			1.09612
1.19342			1.06228			0.970158			0.27224
1.14728			1.47611			0.399064			0.918436
1.18027			1.19823			1.41382			0.517131
1.15256			1.07172			0.912175			0.837235
1.13092			1.16055			0.772579			0.907542
1.11581			1.25168			0.594785			0.950252
1.16131			1.53233			1.37367			1.42216
1.13644			1.40958			1.17417			0.567619
1.1413			1.3414			1.33417			0.217491
1.06035			1.16746			1.1362			0.695889
1.00957			1.31555			0.680963			1.42575
0.998538			1.03578			1.05237			1.25584
1.05563			1.03791			0.760243			1.49972
1.08306			1.22179			0.834446			0.98416
1.0415			1.23976			1.07789			1.67231
1.02158			1.16936			0.98059			0.503426
1.00727			1.27615			0.590433			1.02214
1.08556			1.23029			0.981707			0.815594
1.02131			1.47245			0.898102			1.28029
1.04795			1.25514			0.642484			1.4004
1.04167			0.825291			0.282884			1.77045
1.08918			0.91484			0.291875			1.38968
1.10546			0.921046			0.558995			1.21694
1.07801			0.747772			0.515923			1.55401
1.03078			0.574919			0.570125			1.32746
1.09022			0.761559			0.494743			0.543173
1.06916			1.15165			0.84862			0.971792
1.02821			0.9949			0.597674			0.774821
1.07126			0.645121			0.644618			1.14786
1.08035			1.15578			0.711207			1.31125
1.08093			0.593719			1.1211			1.01246
1.0909			1.13271			1.24565			1.2116
1.09141			0.707977			1.22088			0.899626
1.04476			1.13009			1.0307			0.880496
1.08007			0.932421			0.866032			0.898748
1.125			0.729926			1.21705			1.00227
1.14772			0.671511			0.784696			0.349477
1.10735			1.0019			1.10532			1.16895
1.09309			0.628517			0.936947			1.20074
1.06252			1.05916			1.47687			0.797022
1.09467			1.14201			1.72306			0.972465
1.0776			0.850374			1.63416			0.812913
1.03125			0.745443			1.70419			0.819187
0.997236			1.01131			1.59121			0.74598
0.99856			0.87959			1.30536			0.957805
1.05045			0.631644			1.17476			1.26906
1.06735			0.30077			1.04385			1.01806
0.984763			0.776365			1.04097			1.11678
0.950826			0.888554			1.27783			1.26008
0.949223			0.237575			0.846238			1.03622
0.990058			1.01193			0.48268			0.426615
0.943745			0.974648			0.953973			0.724245
0.916132			0.917454			0.426529			0.956399
0.917126			1.33583			1.25039			0.572103
0.919552			1.2439			1.01154			1.03864
0.908276			0.851564			1.03295			0.524318
0.91457			0.697605			0.682676			0.526297
0.857289			0.981612			0.842416			0.773101
1.26099			0.996978			1.04189			1.02375
1.28853			0.624193			0.428965			1.11705
1.29655			0.561597			0.763177			0.987452
1.30498			0.533166			1.05087			1.52509
1.27519			1.1133			0.644358			1.48544
1.32334			1.15379			1.03202			1.58564
1.28483			1.35658			0.84495			1.54495
1.28346			1.06743			1.32594			1.22336
1.32281			1.07062			0.970959			0.906584
1.34974			1.19449			1.28252			0.975591
1.33992			0.911123			1.44932			1.24758
1.33368			0.896359			1.43283			0.835728
1.33573			1.01364			1.15879			0.469906
1.35466			1.13686			0.882854			0.583069
1.36194			0.740764			1.03331			1.20778
1.38985			1.11653			1.00814			0.543448
1.35065			1.12147			1.08577			0.572655
1.33132			0.992092			1.01228			0.502401
1.39283			0.759773			1.26952			0.342012
1.39486			0.618083			1.3403			0.57899
1.37507			0.832502			1.23248			0.673775
1.38916			1.04724			1.25499			0.628662
1.32853			0.924161			1.18958			0.990187
1.37017			1.01659			1.07877			0.837703
1.30062			1.01165			0.998167			0.70629
1.27033			0.779757			1.01349			0.922344
1.25843			1.23745			0.609325			0.779872
1.23518			1.35464			0.396666			0.816929
0.885438			1.24933			1.41187			0.725575
0.961657			1.27649			1.44281			0.93617
0.993003			0.962938			0.802481			0.903605
1.03138			1.08787			0.909824			0.878771
1.06342			1.16851			1.26254			1.19086
1.07691			0.870867			0.852119			1.13534
0.997151			0.776692			0.854495			0.981129
0.949496			0.694744			0.935172			1.16886
0.929704			0.634343			1.14995			0.908682
0.879529			0.763739			1.28628			1.36939
0.922177			0.990293			0.99475			1.15154
0.992192			1.3974			0.745227			1.66242
0.920407			1.08437			0.667927			0.466713
1.20387			1.14836			0.840894			0.788746
1.16242			1.18555			1.00331			0.94933
1.28355			1.09121			0.956935			0.661513
1.25312			1.30023			0.885903			0.983411
1.26712			1.03964			1.19769			0.964496
1.27289			0.765882			0.931974			1.15463
1.27181			0.725589			0.402615			1.43549
1.21314			1.01912			0.420819			1.01267
1.13873			0.717666			0.991743			0.654858
1.19822			0.859808			1.1926			0.786166
1.09466			1.37525			0.632866			1.32402
0.949821			0.94943			1.24402			1.11214
0.997027			0.988232			1.1891			0.917817
1.05699			0.926559			1.23763			1.18314
1.09784			1.43686			0.854348			1.35076
1.03256			1.09219			0.643338			1.43233
1.09063			1.0797			0.424592			1.18317
1.08229			1.4381			0.526842			1.28393
1.07063			1.41964			0.5386			1.29999
1.00449			0.899367			1.15024			1.34965
0.971585			1.11955			0.920866			1.19602
1.01046			0.9691			1.21769			0.571874
1.11951			0.979135			1.01226			1.01574
0.993837			0.574877			0.871254			0.798923
1.04338			1.18288			1.1742			1.03465
1.00735			1.31647			0.909409			1.444
0.899912			1.04872			0.882912			1.26904
0.907787			1.40892			1.07157			0.910475
1.0557			0.991249			1.19895			1.35157
1.01793			0.931618			0.743454			1.40189
1.09341			0.878118			0.988017			1.039
1.06547			0.829518			1.1998			0.972558
1.07354			1.08572			1.00738			1.19447
1.06188			0.519033			0.864563			0.890143
1.08361			1.19286			1.31481			1.08203
1.08304			0.998837			1.10224			1.05943
1.00224			0.826347			1.0123			0.812042
0.869435			1.08388			1.2483			0.728877
1.2712			0.896949			0.85961			0.665558
1.24919			0.883181			0.646713			0.537048
1.24321			1.42221			0.628196			0.469624
1.27592			1.59999			0.599677			0.642937
1.36514			1.29702			0.911858			0.708695
1.31181			0.862404			0.670235			0.91011
1.31045			0.861292			0.593731			0.919014
1.28326			0.629963			1.0451			0.669951
1.41099			1.35284			0.821264			0.852373
1.2821			1.32097			0.969076			0.818379
1.27759			0.934864			1.09586			1.11819
1.25177			1.03095			0.936557			1.33541
1.30932			1.24165			1.055			1.15438
1.28404			1.18423			0.972748			0.655405
1.44739			0.989401			0.866867			1.40835
0.859164			1.40665			1.25738			0.941949
1.00125			1.48582			1.3067			0.821076
1.02285			1.33653			1.26026			1.19539
1.04134			0.830191			0.745576			0.930615
0.957638			0.779626			0.905978			0.838313
1.15581			0.854956			0.969891			1.33563
1.30564			1.23335			0.977743			1.47389
1.26343			1.36549			0.97343			1.08731
1.3626			1.40383			0.924778			1.55611
1.35664			1.53214			1.21563			1.36986
1.3665			1.56299			0.585987			1.49345
1.31845			1.52838			0.563078			1.2192
1.32529			1.12642			0.761958			1.17953
1.41397			1.38497			0.669467			1.07259
1.30913			1.44107			0.947894			0.462999
1.30183			1.07036			1.41174			0.654766
1.34068			1.65215			1.14949			1.10766
1.32408			1.20708			1.08955			0.916252
1.29853			0.946931			0.628795			0.842518
1.31863			1.46989			0.708264			0.496532
1.32458			1.60189			0.79009			0.990255
1.33012			1.54053			0.729451			0.80659
1.32145			0.751882			0.59631			1.1016
1.33539			1.41076			0.901176			1.42449
1.35327			1.54935			0.940062			0.697712
1.35295			1.41505			1.14393			0.690987
1.25444			1.4016			0.983378			0.991303
1.31866			0.521351			0.921315			1.18726
1.34236			0.688721			1.06219			0.883998
1.31224			0.848145			0.78522			1.30535
1.24735			0.67837			0.781252			1.06457
1.2593			1.05227			0.786638			1.04206
1.30353			1.00326			0.61628			1.12987
1.28032			1.39141			0.866059			0.469567
1.3364			1.19776			0.987019			0.820058
1.27391			0.976039			0.512808			1.18729
1.31371			0.623054			0.778009			0.829246
1.345			0.489388			0.976073			1.2809
1.35432			0.572596			1.152			1.03776
1.38325			0.444924			0.806067			1.34351
1.39043			1.28436			1.14023			1.50935
1.29783			0.932897			0.889247			0.876728
1.3244			0.87995			1.12746			0.932087
1.20448			0.757922			0.868024			0.514158
1.24012			1.14658			0.740883			0.721519
1.21059			1.08			1.05978			0.882435
1.18226			1.49987			1.11059			0.664011
1.21896			1.46891			0.935861			0.961641
1.20107			1.25316			0.983067			0.866864
1.17276			0.778687			0.662843			1.27209
1.108			1.34034			1.08896			1.45249
1.05668			1.64999			1.08295			1.34791
0.972359			0.892081			1.20969			1.46779
1.03124			1.00686			1.02596			1.53638
1.02454			0.839089			1.29588			1.12242
1.08154			0.533134			1.23916			0.885347
1.05716			0.897552			0.926794			0.382795
1.14253			0.405118			0.952155			0.79105
1.12084			0.627152			1.04063			1.45936
1.1167			1.30031			1.01383			0.778121
1.16285			1.32315			1.04188			1.48377
1.13806			0.770239			1.15107			1.2632
1.12426			1.65866			1.29675			1.14493
1.12402			0.316351			1.25994			0.832139
1.0677			0.988829			0.422078			1.55278
1.05303			1.05445			0.713921			0.26523
1.04831			1.88474			1.22456			1.04953
1.08157			1.58013			0.815377			0.926529
1.11072			0.657225			0.81205			0.755835
1.07885			1.56511			0.8026			0.43926
1.12557			1.13677			0.947882			0.325901
1.0696			0.726185			1.22775			1.00608
1.0265			1.84656			1.15638			1.05927
1.06217			1.23216			1.10027			1.21825
1.07823			1.58958			0.79963			1.27596
1.03326			1.50054			0.579841			1.16849
1.12334			1.85787			0.60027			1.26586
1.10527			1.85667			1.55424			1.14951
1.07431			1.86804			1.52645			0.769548
1.10005			0.357428			0.403586			1.11802
1.03428			1.25273			0.444506			1.62907
0.88134			1.78575			0.591544			1.5217
0.915166			1.78179			0.686844			1.21652
0.851539			1.67618			0.770561			1.43138
0.873746			1.33866			0.69478			1.19005
0.859429			1.42075			1.09429			1.0734
0.948917			1.73655			1.09245			1.2248
0.962858			1.73266			1.18549			1.08716
0.926263			1.82786			1.44789			1.02076
0.929753			1.80837			0.579135			1.04757
0.926187			1.92193			0.56068			0.958128
0.879647			1.255			0.714703			0.807798
0.92596			0.455844			1.33012			0.791741
0.944704			1.14458			0.96276			0.703553
0.9313			1.10862			0.685045			0.529192
1.03288			0.233836			0.951221			0.620276
1.03422			0.550828			1.08608			0.995824
1.06459			0.0489042			0.747182			1.08678
1.09681			1.34948			0.714546			0.902754
1.07381			1.865			1.43077			0.96952
1.0923			0.222276			1.49563			0.741783
1.09949			0.530713			1.20341			0.837885
1.07574			0.20089			1.56518			0.817014
1.08219			1.71756			0.97566			0.652449
1.07822			0.79387			1.14783			1.00965
1.05779			0.612092			0.497504			0.922275
1.0518			0.67841			1.35092			0.887635
1.05019			1.82954			1.27498			0.705555
1.06139			1.50595			0.704467			0.909132
1.04906			1.57684			0.677985			1.07971
1.03584			1.6332			0.686167			1.07467
0.96665			0.862879			0.638564			0.847749
1.00257			0.986903			1.08207			1.09289
0.905658			0.191014			1.2074			0.812435
1.20441			1.00763			1.11045			0.83916
0.855214			1.09775			1.17239			0.837535
0.853054			1.78702			0.88584			1.07627
0.903106			0.647203			0.806624			1.70602
1.13295			0.706383			0.960115			1.12492
1.25969			0.84445			0.890489			1.21453
1.37542			0.85656			0.52166			1.07074
1.36915			0.544239			0.983251			1.16822
1.29428			0.941327			1.39891			1.40659
1.42203			0.829499			1.13965			1.04572
1.45304			0.704587			1.41684			1.37814
1.41113			1.24425			1.1693			1.33034
1.37568			1.18407			1.42029			0.999706
1.44185			0.275912			0.507466			1.33387
1.46708			0.818321			1.18939			1.03462
1.40709			0.282413			0.902371			1.28767
1.36585			0.504786			0.873549			1.10014
1.38812			0.206282			0.979394			1.06326
1.3796			0.319406			1.04592			0.957026
1.40502			0.203805			1.17581			1.10128
1.37649			0.803433			1.46277			1.45289
1.42976			0.38549			1.31515			1.2098
1.42088			0.513063			1.35542			1.2089
1.43769			0.567481			0.936847			1.14304
1.42564			1.23097			0.58271			1.28238
1.43794			0.316704			0.247045			1.31442
1.46928			0.688461			0.721306			1.09031
1.41962			0.883705			0.528305			1.04924
1.47184			0.20347			0.750188			0.952641
1.37879			0.47128			0.888123			1.01612
1.44975			0.369173			0.961472			1.36344
1.3008			0.290729			1.2604			1.30756
1.28021			0.130841			1.08452			1.18278
1.26129			1.04886			1.26472			1.50273
1.27423			0.889243			1.13021			1.17799
0.873107			1.68853			1.46581			1.01103
0.918143			0.480158			1.00376			1.16335
1.12674			1.07561			0.814442			1.33425
0.93255			0.758056			1.26829			1.29552
0.897534			1.82221			1.30916			1.28926
0.953249			1.77856			1.5539			1.35676
0.924178			1.80415			1.00643			1.25153
0.879154			0.111794			1.40748			1.24373
1.18757			0.0712853			0.983758			0.888836
1.24222			1.46171			1.21663			1.29006
1.22389			1.24389			0.946853			0.983081
1.28483			0.755747			1.28169			0.852436
1.24891			0.824125			0.986539			0.585162
1.24305			0.66669			1.3651			1.1901
1.2638			1.14543			1.38147			1.55439
1.17497			0.985468			1.09774			1.23078
0.943353			1.48356			1.11787			1.31688
0.996631			1.09127			1.21013			1.44889
0.940104			1.51073			0.996721			1.7144
0.959091			1.05394			1.07323			1.61789
0.925844			1.37775			0.538119			1.56
0.917935			0.569485			0.93519			1.18263
0.923725			1.33935			0.782204			0.89568
0.909117			0.839306			1.08462			0.544393
0.973058			1.8021			1.30953			1.02703
0.980747			1.84058			1.35628			1.41604
1.01849			0.571406			1.42133			0.757865
1.04304			0.19887			1.50699			0.948782
0.989835			0.338673			1.51892			1.03226
0.890564			0.38176			1.23701			0.647337
0.90398			0.868889			1.05139			0.757974
0.821171			1.42105			1.34723			0.592269
1.25053			1.27527			0.814591			0.743347
1.26527			1.67797			0.555344			0.923377
1.27616			1.59806			1.24593			0.755003
1.26866			1.29838			0.996787			1.29765
1.36252			1.82102			1.10165			1.0302
1.30931			1.71487			0.92742			1.29512
1.24667			0.313624			0.415041			1.51829
1.30495			0.266577			1.398			0.789289
1.26786			1.80428			1.29831			0.750015
1.35824			1.07512			1.14939			0.953911
1.35704			1.60199			0.672529			1.00484
1.41506			1.45232			1.15427			0.925432
1.40609			1.48024			0.943467			1.05991
1.43115			1.17005			0.468626			1.29942
1.4165			0.744666			0.929242			1.34031
1.48325			1.39369			0.74117			1.18785
1.43193			1.85968			1.08283			1.04944
1.31446			1.47115			1.02087			1.00437
1.23003			1.3332			0.899688			1.34593
0.849237			0.667819			0.277551			1.13042
0.915509			1.46594			0.348352			0.990128
0.976465			1.75218			1.04107			0.919103
0.883017			1.24042			1.35807			0.762849
0.863563			1.63794			1.15826			0.669945
0.870451			1.03731			0.247199			0.487177
1.20034			1.22721			1.45299			0.668985
1.3075			1.48989			1.06337			0.797397
1.38624			1.54497			0.675011			0.859932
1.44608			1.21629			0.619304			0.807855
1.39355			0.464095			0.560859			0.784624
1.45373			1.79828			0.669062			0.427638
0.826656			1.72382			0.651618			0.59062
0.895777			1.54838			0.710484			1.16652
0.911889			1.25527			0.846383			0.914412
0.936283			1.00253			0.804486			1.25838
0.706241			1.25901			1.22554			1.22339
0.98609			1.78527			1.10611			0.641046
1.18287			0.787437			0.557609			1.12577
0.964711			0.570355			0.578801			0.764834
1.05552			0.17778			0.77391			1.03622
1.05512			0.122755			0.194251			0.736631
0.995903			0.113662			0.507323			0.682197
2.63621			0.156362			0.808558			1.10946
1.25942			0.172227			0.43938			1.05937
1.34312			1.7845			0.567139			1.01494
1.00075			0.303723			0.669243			1.44637
0.808818			0.543743			1.44493			1.08186
1.36128			0.962741			1.17384			1.09314
1.02512			0.467303			1.02944			1.35084
1.39498			0.402338			1.47718			1.20603
1.10551			0.19987			0.93974			1.18707
1.41259			1.62471			1.05876			1.53291
1.53751			1.45109			0.753311			0.784265
1.3988			1.208			0.90161			0.845733
1.47984			0.756246			0.482057			1.03562
1.34407			1.56151			1.05347			0.744187
1.43455			0.657928			0.507996			1.13687
1.3728			1.17584			0.698757			0.663785
1.23351			1.32476			0.94794			0.847869
1.17			1.76555			1.71441			1.06036
1.06348			1.84784			0.912285			1.05147
0.923262			1.78342			0.314398			1.42731
1.3091			0.67132			1.47883			1.19932
1.33743			0.554615			1.88783			0.73727
1.31845			1.05033			1.42213			0.779815
1.3819			1.24304			0.974963			0.451824
1.41412			1.56296			1.25864			0.884898
1.45374			0.649104			1.77466			0.429564
1.38304			1.6527			1.03526			0.805879
1.44921			0.845193			0.699566			0.709769
1.37567			0.519823			0.067134			1.03858
1.45302			1.88511			1.20666			1.22481
1.33969			0.468995			0.0768865			1.24575
1.33409			1.22215			0.343615			1.16767
1.27124			0.247659			0.153762			1.30501
1.23451			1.8805			0.85763			1.50114
1.1672			1.89206			0.522769			1.15598
1.13853			1.85341			0.600506			0.963471
1.11351			1.6626			1.4706			1.47151
1.07523			0.630353			0.534917			1.09562
1.11575			0.735694			1.66336			0.904879
1.14683			0.913176			0.44898			0.632287
1.11435			1.09372			1.11891			0.636649
1.18458			1.09206			0.125026			1.14743
1.21563			0.575193			1.40005			1.14174
1.27615			0.0662254			0.696067			0.950831
1.25519			0.833045			1.14508			1.18817
1.27985			0.514651			0.96284			1.12523
1.23668			1.23275			1.55474			0.966437
1.15612			0.428884			1.58193			1.02264
1.03885			1.39224			1.4506			1.30569
0.989988			0.376054			1.48043			1.09705
1.0222			0.831557			0.666695			1.30771
1.01323			0.785212			1.83314			1.18393
0.992504			0.162021			1.30135			1.20792
1.01383			1.37814			1.78264			0.815488
1.03679			0.563807			0.935581			1.08729
1.01951			0.156784			1.61566			1.17587
1.10013			0.153053			1.82598			1.07166
1.12244			0.455995			1.36539			0.763311
1.15742			0.814811			1.59068			1.11887
1.07259			1.66877			0.633693			0.82406
1.13202			1.39955			0.309153			1.04122
1.12666			1.67361			1.16465			1.19148
1.15799			0.514374			0.617723			1.28336
0.898303			1.11413			1.06287			0.988974
1.11234			1.3367			1.50213			1.04482
1.11939			0.563681			0.98106			1.30105
1.04999			0.233401			0.759977			1.14284
1.09439			0.926699			0.688814			1.50822
1.10138			0.283986			1.45235			1.1431
1.07594			1.60736			0.720982			0.986371
1.10163			1.72909			1.37475			0.461954
1.1045			0.569494			0.75989			0.662601
1.16149			1.78953			0.27392			0.561037
1.15934			0.13169			0.464922			0.676572
1.17891			1.06048			1.07335			0.927625
1.10452			0.289191			0.642732			0.946217
1.04959			0.161885			0.933048			0.81767
1.02917			0.46615			0.570173			0.362303
1.03534			0.1932			1.13823			0.405046
1.01809			0.651673			1.57094			0.966626
1.059			0.309558			0.693493			1.2992
1.10915			0.963819			0.548961			1.07451
1.1			1.46593			0.480942			1.32796
1.07107			0.597975			0.784393			1.17669
1.07907			1.11883			1.01838			0.805161
1.08597			1.09204			0.604383			0.738536
1.15229			1.1589			0.247568			1.31189
1.14149			0.583172			0.833376			1.33199
1.14197			1.04482			1.23871			0.828785
1.15815			0.985826			0.364358			1.3137
1.11098			1.78719			1.33168			1.18407
1.04157			1.81927			1.76664			1.25798
1.08874			1.45698			1.58651			0.90501
1.13839			1.84022			1.64864			0.67486
1.01082			1.65729			0.95386			0.981505
1.16337			1.63911			0.730942			0.773129
1.03679			0.695664			0.392524			1.14114
1.11108			0.880447			1.56784			1.27197
1.08871			1.85061			0.430644			1.40673
1.19615			1.5787			0.47543			1.21209
1.12316			1.26324			1.03756			0.798233
1.14848			0.696313			1.50538			1.4416
1.20412			1.51312			1.33273			1.36592
1.13807			0.849532			1.34178			1.03748
1.18942			0.436555			0.972535			0.800751
1.11089			1.55063			1.29644			1.06475
1.10419			1.26115			1.54521			0.955766
1.11742			0.699639			0.936911			1.15208
1.14657			0.684552			0.519765			1.34757
1.19168			1.08834			0.692814			1.10909
1.19554			0.342794			0.453906			1.16392
1.12741			0.475971			0.464839			1.34514
1.12755			0.137082			0.608918			1.37263
1.15688			0.76686			0.936362			0.873269
1.14919			1.05102			1.06002			1.12725
1.16434			1.51666			0.932443			0.831999
1.13881			1.51934			1.79152			0.92738
1.1272			0.267802			1.54958			1.29398
1.18252			0.283346			0.971076			1.12143
1.11766			0.405348			1.16694			1.44437
1.1151			1.1264			0.961963			1.22511
1.16914			1.3569			0.448128			0.711731
1.1292			1.5612			0.901771			0.987492
1.1242			0.647972			0.987355			1.13257
1.00335			1.8934			1.4985			1.30508
0.99427			0.960051			1.06272			1.25352
1.09901			1.13063			0.395747			1.3448
1.02904			1.72276			1.16809			0.85333
1.03243			0.72468			1.17338			1.00782
1.0557			0.53418			1.54202			1.26458
1.01602			0.466492			0.97924			1.26784
1.03963			1.14168			0.735416			0.825799
0.992856			1.65615			1.88298			0.918657
0.95696			1.3519			1.7135			1.33809
1.12899			0.503465			1.35635			1.05501
1.11963			1.80753			1.59721			1.20615
1.077			1.56471			1.74336			1.25948
0.920091			0.750387			1.79821			0.802472
1.08401			0.663268			1.71852			1.34829
1.19187			1.42458			1.67124			0.838903
1.1209			1.76594			0.967086			1.19639
1.03553			1.46752			1.13514			0.327036
1.07281			0.961038			0.845204			0.38643
1.10835			0.993165			1.09711			0.517455
1.11433			0.656259			1.17887			0.729297
1.15904			1.63489			1.36719			0.29596
1.13908			0.73254			1.52398			0.2195
1.15972			1.08579			1.34933			0.264093
1.18177			1.63422			1.47796			0.6612
1.11404			1.34609			0.834083			1.09744
1.19032			1.26728			1.37117			0.823709
1.06338			0.569976			1.29824			1.38934
1.16886			0.617343			0.607844			1.18086
1.13545			0.822076			1.03459			1.08357
1.1742			0.258003			1.25135			0.553405
1.19253			0.833224			0.927864			0.560738
1.1965			0.287325			1.15986			0.573675
1.14397			0.574627			1.47274			0.367189
1.14681			0.773246			1.37739			0.242374
1.13922			0.686725			1.61385			0.564544
1.12794			1.58411			1.02528			0.234629
1.13302			1.03564			0.504249			1.52968
1.05167			1.13035			1.55502			1.27111
1.08006			0.639457			0.717525			0.693892
0.984833			0.313719			0.352764			1.31932
1.06242			1.06877			0.822523			0.738628
1.07948			1.22475			1.31533			1.34889
1.01761			0.562586			1.23647			0.788029
1.04869			0.524791			0.262529			1.25466
1.01252			0.618034			1.28126			0.814845
0.983228			0.401289			0.716394			0.719724
1.04201			0.850669			1.17569			1.35576
1.0526			0.698851			0.355659			1.22093
1.13127			1.10491			0.356765			0.898986
1.16733			0.948365			0.511382			1.7432
1.13698			1.69956			0.580279			1.2797
1.098			1.23226			0.619497			1.06905
1.08186			0.336684			0.502788			1.31124
1.17821			1.02873			1.11636			0.971853
1.15619			0.716263			1.35524			1.7639
1.23802			0.323217			0.523095			1.08714
1.18135			1.32031			0.904049			1.29667
1.08715			0.705739			1.01191			1.50001
1.05084			0.49931			1.13263			0.915285
1.0014			0.671233			1.85196			1.0711
1.03626			0.572029			0.732481			0.782319
1.10129			0.871055			1.29662			1.40983
1.04166			0.137923			1.31184			0.658037
1.04809			0.343188			0.577208			0.598484
1.09778			0.231865			1.20355			1.04393
1.07131			0.224882			0.983633			0.52892
1.03023			0.743377			1.28319			0.41792
1.0196			0.686641			1.3912			1.25731
1.00082			0.870061			1.65616			1.13016
0.917401			1.39923			0.123714			0.937565
0.957387			0.816329			0.241729			1.7597
1.02122			1.57659			0.826563			0.541638
1.1383			1.50976			0.514659			0.668974
1.13717			1.64493			1.02901			0.853093
1.1099			1.78891			0.828365			0.672074
1.21169			1.78865			1.40198			1.52907
1.17069			1.38414			1.30968			1.28059
1.10088			1.59882			1.13177			1.3803
1.19705			1.52933			1.66847			1.47897
1.09773			0.644849			1.49795			1.21022
0.977801			1.19537			1.33194			1.16088
1.04788			1.10689			1.46471			1.62881
1.08146			0.801061			0.957907			1.33905
1.05118			0.780548			0.374867			1.39817
1.1024			1.57169			1.54914			1.69995
1.07847			0.740632			1.83642			1.70877
1.06953			1.04359			1.56966			0.86523
1.10673			0.759048			1.77406			1.39676
1.09402			0.623124			1.58566			1.27741
1.09779			0.806038			1.04932			1.13633
1.1107			1.78359			0.792023			0.763273
1.00725			0.344017			0.844005			0.767584
1.03124			1.46932			0.563292			0.594652
1.03151			1.08605			0.648633			0.611433
1.02591			1.15188			0.546821			1.04237
1.09056			0.760335			0.347072			0.705691
1.16521			1.31728			0.94837			1.08649
1.10983			1.36987			0.648495			1.35659
1.03232			1.00494			1.21262			1.10064
1.06499			0.475474			0.543768			0.949974
1.06689			0.429402			1.02674			0.989052
0.988323			0.311101			0.88552			1.19863
1.02932			1.02453			1.60002			0.859912
1.0135			0.163088			1.51698			0.761536
1.11785			1.4254			0.56624			0.760225
1.1432			0.618162			0.299382			0.951974
1.1852			1.03155			0.14775			0.972231
1.01304			1.57925			0.238831			1.38937
1.05501			1.6187			0.134336			1.00574
1.07969			1.20271			0.990018			1.19114
1.01637			1.48832			0.221075			1.41858
1.11373			0.964457			1.30989			1.28812
1.16607			0.402794			1.59078			1.01143
0.977831			0.478397			1.1411			0.872246
0.995975			0.72044			1.51909			0.712243
0.887934			0.151627			0.992689			1.15398
0.822655			0.200085			1.15911			1.06753
0.818804			0.257101			1.25093			1.35064
0.833257			0.807548			1.20982			1.14755
0.708444			1.52757			1.21881			1.00027
0.79093			1.42475			0.658147			1.13931
0.756721			1.16798			1.76011			0.647871
0.802901			1.32821			1.56923			0.511264
0.756794			0.379383			1.37204			1.21492
0.891495			1.73064			1.59365			0.509199
0.91789			0.721818			1.46598			0.348449
0.974395			1.1846			1.68039			0.578578
1.06924			1.00637			1.7289			0.442564
1.08355			1.76478			1.37655			0.903196
0.921669			0.978397			1.0493			0.932646
1.02836			0.893803			0.968827			0.460237
0.994698			1.10741			1.53207			0.570559
0.962015			1.29325			1.01858			0.378588
1.00252			0.42044			1.44695			0.669982
1.02065			1.31793			1.51734			1.2783
1.08779			0.629538			0.713362			0.875446
1.13887			1.29671			0.692135			1.26372
1.16271			0.638886			1.44071			1.15411
1.11556			1.79495			0.509586			1.10008
[truncated: 9,351 more rows]

## Sheet: ED_FIgure6k
## Scaling of contact probability in experimental HP1-KD and genome wide simulations in wt and in the mutant. Log binned data starting from Hi-C data at resolution of 6.4kb. Simulation at 10kb resolution
Experimental HP1-KD			Simulation control 40% Cbeads				Simulation mutant 30%			Simulation mutant 40%			Simulation mutant 50%
Distance (bps)	Hi-C counts		Distance (10kb units)	Contact probability			Distance (10kb units)	Contact probability		Distance (10kb units)	Contact probability		Distance (10kb units)	Contact probability
10592.5	488.332		2.23872	0.51906			2.23872	0.522128		2.23872	0.522593		2.23872	0.522793
21134.9	220.581		2.81838	0.35732			2.81838	0.361847		2.81838	0.362005		2.81838	0.362478
29853.8	138.488		4.46684	0.161994			4.46684	0.164946		4.46684	0.165346		4.46684	0.165422
42169.7	98.3939		5.62341	0.067265			5.62341	0.069004		5.62341	0.068454		5.62341	0.068904
47315.1	75.2426		7.07946	0.04467			7.07946	0.045986		7.07946	0.045959		7.07946	0.046132
59566.2	60.1297		8.91251	0.028734			8.91251	0.029588		8.91251	0.02958		8.91251	0.029848
66834.4	49.4089		11.2202	0.015513			11.2202	0.016208		11.2202	0.015987		11.2202	0.016278
84139.5	41.8987		14.1254	0.010769			14.1254	0.01134		14.1254	0.011162		14.1254	0.011391
94406.1	35.9303		17.7828	0.007251			17.7828	0.00761		17.7828	0.007504		17.7828	0.007694
105925	29.5942		22.3872	0.004647			22.3872	0.004845		22.3872	0.004879		22.3872	0.004915
118850	24.9288		28.1838	0.003092			28.1838	0.003269		28.1838	0.003358		28.1838	0.003335
133352	21.5196		35.4813	0.002126			35.4813	0.002295		35.4813	0.002307		35.4813	0.002264
149624	18.7583		44.6684	0.001436			44.6684	0.001501		44.6684	0.001603		44.6684	0.001572
167880	16.618		56.2341	0.000992			56.2341	0.00105		56.2341	0.001051		56.2341	0.001024
188365	14.4221		70.7946	0.000688			70.7946	0.000778		70.7946	0.000747		70.7946	0.000711
211349	12.4972		89.1251	0.000489			89.1251	0.000535		89.1251	0.000528		89.1251	0.000525
237137	10.641		112.202	0.000349			112.202	0.00037		112.202	0.000385		112.202	0.000372
266073	9.30792		141.254	0.000257			141.254	0.000281		141.254	0.000273		141.254	0.000273
298538	8.32269		177.828	0.000186			177.828	0.000221		177.828	0.000211		177.828	0.000218
334965	7.45478		223.872	0.000149			223.872	0.00015		223.872	0.000157		223.872	0.000142
375837	6.7032		281.838	9.7e-05			281.838	0.000121		281.838	0.000128		281.838	0.000111
421697	6.04322		354.813	8.2e-05			354.813	7.9e-05		354.813	8.5e-05		354.813	8e-05
473151	5.41507		446.684	6.6e-05			446.684	6.4e-05		446.684	6.4e-05		446.684	6.2e-05
530884	4.89565		562.341	4.2e-05			562.341	5e-05		562.341	4.6e-05		562.341	5.3e-05
595662	4.50131		707.946	3.6e-05			707.946	3.7e-05		707.946	4e-05		707.946	4.7e-05
668344	4.12294		891.251	2.8e-05			891.251	2.9e-05		891.251	3.3e-05		891.251	3.3e-05
749894	3.76194		1122.02	2.6e-05			1122.02	1.9e-05		1122.02	1.9e-05		1122.02	2.4e-05
841395	3.45137		1412.54	1.8e-05			1412.54	1.3e-05		1412.54	1.1e-05		1412.54	1.8e-05
944061	3.16015		1778.28	9e-06			1778.28	9e-06		1778.28	9e-06		1778.28	1.2e-05
1059250	2.92657		2238.72	3e-06			2238.72	7e-06		2238.72	5e-06		2238.72	1.7e-05
1188500	2.65377		2818.38	0			2818.38	0		2818.38	2e-06		2818.38	1e-06
1333520	2.41204		3548.13	0			3548.13	0		3548.13	0		3548.13	0
1496240	2.19879												4466.84	0
1678800	2.00518
1883650	1.73338
2113490	1.48877
2371370	1.2532
2660730	1.03318
2985380	0.86346
3349650	0.721861
3758370	0.607066
4216970	0.505464
4731510	0.428742
5308840	0.361076
5956620	0.286349
6683440	0.234331
7498940	0.186117

## Sheet: ED_Figure6l
## Compartment strength for experimental data and simulation at 10kb resolution
Experimental HP1-KD			Simulation mutant 30			Simulation mutant 40			Simulation mutant 50
Compartment strength			Compartment strength			Compartment strength			Compartment strength
1.0221			0.0395698			0.916858			0.911006
1.04519			1.04855			0.0945906			1.59495
0.990504			1.8263			1.78811			1.50859
1.11983			1.82931			0.711724			1.01735
1.07417			1.57565			1.19457			1.09049
1.027			1.57748			0.495211			1.82687
1.0235			0.974974			0.238728			0.95437
1.04728			1.34719			0.074739			0.556632
1.07616			1.53658			0.536071			1.8154
1.18754			1.59412			0.742594			1.76184
1.04579			1.7826			0.577022			1.78996
1.00007			1.53078			0.192155			1.82193
0.990842			1.71733			0.246951			1.83097
0.944116			1.74853			0.491049			1.82765
1.07604			1.65994			1.62993			1.68628
1.04354			1.35299			0.628664			1.52188
1.13486			1.69697			1.76556			1.2975
1.05897			1.5695			0.282198			1.40104
1.10294			1.75628			0.902824			1.01255
1.08392			0.567121			1.77356			0.870705
0.985786			1.35845			1.77842			1.62327
1.0981			0.477779			1.81652			1.74691
1.14589			0.267564			1.67962			1.29605
1.03242			0.129775			0.593697			1.50589
0.995594			0.203346			0.999322			0.161162
1.05653			0.375382			0.894916			1.04919
1.05184			0.913408			1.01566			0.779595
1.07299			1.40093			1.44965			1.26714
0.943755			1.45508			0.888097			1.25266
1.03001			1.76605			1.82016			1.58859
0.968847			1.43763			1.08879			1.81687
0.958808			1.56691			0.998004			1.5437
0.988036			1.82113			1.40548			1.25918
0.949788			0.889151			1.44302			0.835142
1.04709			1.71767			1.40451			1.55701
1.03956			1.42508			0.976459			1.22544
1.22294			1.0204			1.75599			1.75112
1.01383			1.80967			1.81151			1.73709
1.19103			1.73931			1.79041			1.51388
1.01298			1.4087			1.60548			1.5826
1.0287			0.331709			1.60762			1.48365
1.0432			0.622359			1.61369			1.73981
0.98009			1.79611			0.894257			1.10323
1.04408			0.952763			1.44542			0.107141
1.0584			0.491197			1.71213			0.907742
1.11578			1.58483			1.31516			1.2819
1.02343			1.45899			1.08041			1.38175
1.0358			0.142563			1.06839			1.73445
1.09091			1.07785			1.28003			1.28602
1.0648			1.68445			1.10418			1.25378
1.06334			1.47563			1.44229			0.598407
0.985704			1.41661			1.55523			1.20677
0.945262			0.591842			0.719841			1.70913
1.05692			0.338259			1.25108			1.4159
0.941776			0.963835			1.41388			0.134724
0.919584			0.165484			0.241059			0.785134
1.15687			1.72128			0.15509			0.630504
1.11841			0.986928			1.55833			0.589545
1.04166			0.989258			1.78195			0.362299
1.06519			1.42766			1.76599			0.468359
0.930484			1.04023			1.35747			0.68276
1.19256			0.248585			1.25095			0.107407
1.12079			0.966818			1.59847			1.1573
0.991279			0.404196			1.46767			1.26057
1.07631			1.71293			1.81891			1.78799
0.899762			1.48798			1.35319			1.77948
1.03009			1.57442			1.02985			1.69372
0.995563			1.24869			1.03839			1.58915
1.08923			1.6514			1.67559			1.22913
1.13194			1.51746			0.360829			1.72803
1.0483			1.61933			0.580157			1.52991
1.12723			0.568771			1.10291			1.40997
1.09002			0.545701			1.64181			1.12457
1.05134			0.562259			1.66587			0.720215
1.03043			0.356591			1.60156			0.691792
1.16978			0.656204			1.61831			1.16572
1.00862			0.80103			1.2856			1.72326
1.07419			1.1784			1.61983			1.2904
1.13229			0.272623			1.2509			1.54293
1.058			1.30061			1.49729			0.169389
0.967283			0.103581			0.228465			0.834522
1.11654			0.530732			0.159222			0.366849
1.17777			0.75291			1.30006			0.7983
1.13762			0.629589			0.90417			1.29751
1.08887			0.911803			1.38869			1.56075
1.10735			1.67469			1.28397			1.60339
1.15297			1.31242			1.00067			1.74265
1.04601			1.6014			0.73049			0.106481
1.07164			1.07768			1.40072			1.30827
1.16171			0.253849			0.814404			1.29879
1.02334			0.999362			0.440066			1.31272
1.04567			0.765251			0.937652			1.35315
0.926547			0.129771			0.948685			1.43085
1.03691			0.275639			0.487749			1.4702
1.03799			0.111582			0.584018			1.54842
1.03537			0.0183439			1.197			1.49488
0.948836			0.0739116			1.31867			0.227219
1.18244			1.57081			1.13544			0.413037
1.10668			1.20868			0.571325			1.1923
1.14114			0.661057			1.67593			0.646335
1.04433			0.252888			1.39512			0.916988
1.06983			0.0761334			1.16092			1.21883
0.937469			0.145004			0.808359			0.968544
1.19345			0.32569			1.01021			0.879534
1.11274			1.5911			0.881724			0.451453
1.00954			1.62639			0.694709			0.279669
1.08787			0.509227			0.624983			0.719161
1.0608			1.02027			0.537257			0.483997
0.982759			0.694919			0.403171			1.34568
1.08641			1.38226			0.366566			1.10524
1.14022			0.97108			1.24655			0.296817
1.04707			1.55281			0.6934			1.67216
1.04273			1.05719			0.656963			0.0522156
1.20102			1.31032			0.982776			0.866258
0.949208			1.13781			1.3466			0.197264
1.17618			1.06481			1.30941			1.20371
1.21131			0.497423			1.52143			1.50261
1.1108			0.584653			1.62975			1.2977
1.28447			0.630494			1.43587			0.368447
1.08173			0.803787			1.38919			0.846553
1.0996			1.15496			1.50223			0.761469
1.28109			1.45574			0.594558			0.687274
1.07513			1.17236			0.790522			0.588877
1.07163			0.576485			1.20233			0.816937
1.15615			0.527591			1.12307			1.04455
1.14644			0.150201			0.0941355			0.45331
1.09848			1.38393			0.512978			1.14268
1.18118			0.7804			1.62233			0.557622
0.983646			1.16859			0.727898			0.890463
1.06031			0.239981			0.642084			1.14084
1.28196			1			0.644901			1.47204
1.07389			0.263662			0.784415			0.832891
1.02077			0.391147			1.15904			0.0657519
1.01681			1.4585			1.46461			0.73397
1.0288			0.989982			1.2148			0.163427
1.00644			1.63818			1.39702			0.74827
1.13733			1.73076			1.45709			0.970656
1.07052			1.39733			0.924721			0.931296
1.15094			1.08537			0.537079			1.53826
1.09081			1.64368			0.215934			1.65992
1.14807			1.6863			1.05517			1.45246
1.13634			1.09363			0.181115			1.3011
1.48021			1.46732			0.693973			1.16203
1.13657			1.58747			0.46422			0.995842
1.08467			0.766313			1.39291			1.24818
1.21096			1.01788			1.12379			0.690702
1.05735			0.831072			1.50234			1.21488
1.21117			1.56064			1.37464			0.915018
1.18006			1.09501			0.515436			0.558864
1.13305			1.26654			0.695366			0.33421
0.947146			1.3264			0.674103			1.08233
1.17443			0.656649			0.641295			0.0702996
1.05656			0.281562			1.25322			1.44282
1.07051			0.826078			0.128324			1.38126
1.16499			1.12782			1.76849			0.38291
1.08679			1.11353			1.79716			0.940391
0.984088			0.35552			1.69397			0.715347
1.01105			0.746591			1.49451			0.51662
1.04662			1.57316			1.75815			0.582028
0.958484			1.41686			1.70585			0.505872
0.85611			1.5266			1.29603			0.614197
0.984336			0.607892			1.29277			0.356613
0.969707			0.730212			1.09856			1.60843
0.95704			0.765291			0.16725			1.52814
0.990684			0.512417			0.757645			1.18745
0.991387			1.4616			0.650517			1.35033
1.13456			1.62251			0.433267			1.7078
1.16987			1.53716			1.19326			1.57317
1.15743			1.59724			1.63261			1.3739
1.00301			1.0922			1.51508			1.58472
1.07404			0.836746			0.585419			0.152603
1.13364			1.08474			1.13389			1.31089
0.953927			0.317148			1.65671			0.269813
1.04355			0.847422			0.670268			0.739872
1.04886			0.460083			1.60265			1.10514
1.0682			1.60417			1.08254			0.987388
1.14387			1.66809			0.589871			0.495789
1.06709			1.74837			0.927584			0.380678
1.07307			1.34204			1.10141			0.689594
0.983165			1.75343			0.549022			0.45845
1.03195			1.70228			0.456708			1.53991
1.00947			1.03825			0.393453			0.525487
0.985908			0.446188			0.233533			1.13618
1.08442			0.639826			0.299797			1.53759
1.04438			1.01431			0.155835			0.489121
1.09902			0.912817			0.614218			0.715168
1.26753			1.18663			0.387139			0.687359
1.11831			1.65781			0.538322			0.66799
1.08562			1.43216			0.544661			1.11609
1.1849			0.376508			0.511693			0.734479
1.248			0.662248			0.273018			1.25035
1.20435			1.05981			0.271434			0.981691
1.09065			0.589974			0.490253			0.940275
1.06447			0.838103			0.377617			1.14298
0.98798			1.09466			1.03657			0.692734
1.00033			0.544542			0.358902			1.12867
1.01372			0.855573			1.10731			0.995246
1.03276			0.895912			1.36179			1.43076
0.918813			0.763329			1.32406			1.40103
1.12848			1.15326			1.2537			1.1472
0.946696			1.24806			0.854948			1.63227
0.983217			1.355			1.42162			1.42395
1.05977			1.4591			1.31529			1.25077
1.01351			0.561361			0.951972			1.14582
0.80618			0.791456			1.27174			1.10332
0.728729			1.00055			1.06624			1.72125
0.939643			0.472975			1.25535			0.995484
1.0275			0.667398			1.43377			1.50493
1.05956			1.51714			1.52447			1.45621
0.934474			0.925861			1.64198			1.60377
0.686642			0.926886			1.15851			0.752679
1.29996			0.453848			1.62274			0.441901
0.944463			0.593427			1.51336			0.397051
0.981508			0.642782			1.65128			0.977144
0.89273			0.794978			1.7571			1.07637
0.763651			1.37799			1.31631			1.43916
0.734569			0.707729			1.27912			1.50329
0.726825			0.831136			1.13622			1.42075
0.905736			1.08379			0.988127			1.51805
0.675843			0.261604			1.35903			1.49146
1.0302			0.646047			1.3226			1.70096
1.10155			0.498013			0.957262			1.43618
0.858872			0.990368			1.12704			1.27911
1.16384			0.704523			0.478363			1.65927
1.14733			1.04495			0.905861			1.32557
1.17103			0.0412586			1.22144			0.843757
1.17234			0.0464994			0.718436			1.07247
0.987732			0.935235			1.156			1.55467
1.13084			0.332188			1.06959			1.6982
1.00158			0.386467			1.14193			0.668631
1.05263			1.52346			0.679873			1.51344
1.04031			1.30916			1.20634			1.47628
1.04899			0.998618			1.16708			1.45745
1.06028			1.50187			1.34141			1.74457
1.05057			1.46637			1.74442			0.651382
1.05296			0.877502			1.03632			0.91745
1.08495			0.687601			0.979031			1.47179
1.09379			1.28331			1.41039			1.05224
1.11035			1.62102			1.58484			0.701377
1.04868			1.18939			1.56857			0.754576
0.982928			1.73218			1.66715			0.958474
0.978537			1.11176			1.63737			1.32967
1.09084			0.887489			1.00445			0.853742
1.10224			1.41464			0.870931			1.70006
1.05419			1.29673			1.17779			1.52938
1.13964			1.03682			1.61881			1.5141
1.03603			1.36477			1.27655			1.22151
1.08123			1.24058			1.54113			1.57649
1.07849			1.15139			1.13039			1.48086
1.1107			0.898083			1.08253			1.06034
1.11823			0.949533			1.55712			1.02249
1.09346			1.04751			1.35849			1.50702
1.08962			1.53982			1.20329			0.941614
1.15797			0.881016			1.42402			1.66137
1.11074			1.13016			0.929269			1.72914
1.10384			0.980916			0.682535			1.07769
1.08883			1.15044			0.780617			1.41672
1.10384			1.52985			1.11184			1.30405
1.07412			1.53939			0.811165			1.50419
1.07597			1.65638			0.825477			1.58688
1.05291			1.70421			0.627853			0.81888
1.12792			0.824206			1.63529			0.846633
1.0368			1.41734			0.322353			0.498
0.985418			1.61907			1.41815			1.0356
0.991193			1.56706			1.42422			1.50451
0.939074			1.22196			0.745791			1.66584
1.00247			1.61748			1.24211			1.48994
1.07168			1.38206			0.991524			1.48266
1.02758			0.792226			0.341269			1.63759
1.0402			0.556663			0.57184			1.31888
1.04596			1.0479			0.466386			1.45327
1.11281			0.446976			0.961206			1.18492
1.11853			1.49254			0.855376			1.20169
0.996046			1.08093			1.06974			1.27331
0.941659			0.848274			1.42785			1.02977
1.26003			0.576333			1.21826			1.49678
1.15503			1.28075			1.48592			1.31878
1.13646			1.64081			0.984392			0.852932
1.04387			1.52536			1.44564			0.85378
1.17641			1.21608			0.955957			0.903449
1.16352			1.03012			1.6931			0.442017
1.10581			1.22555			1.16068			0.485226
1.18783			1.0733			0.332986			1.63128
1.10056			0.75461			1.39286			1.17575
1.14547			0.42538			1.46168			1.02579
1.19745			0.89654			1.12384			1.42113
1.15311			1.07408			0.673731			1.47029
1.11981			1.40363			0.650952			0.764155
1.14607			1.58749			0.727204			0.766625
1.16659			1.1367			1.0798			0.466264
1.09242			0.980093			1.24592			0.614948
1.19717			0.782435			1.42798			1.23297
1.29087			1.40749			1.59303			1.21862
1.20453			1.12958			1.57433			0.939954
1.12507			1.3776			0.676725			0.902604
1.14421			1.14236			1.03264			1.26772
0.964104			0.584979			1.12066			1.50446
1.04616			1.05565			1.28262			1.55451
1.07006			1.57175			1.0063			0.931844
1.10007			0.762767			0.780562			0.921544
1.07611			0.657971			0.204738			0.621684
0.981532			0.671905			1.13472			1.01233
1.02026			0.775834			0.663107			0.887937
1.01595			1.36867			1.28303			0.160992
1.05797			0.639913			0.377819			0.402422
1.01652			1.05077			0.575574			0.589776
1.06428			1.3971			0.659695			1.43983
1.11439			1.55623			1.78875			0.434214
1.04923			1.49678			1.30116			1.1596
1.01713			1.23443			0.985569			0.812514
1.07867			0.680342			0.482557			0.678353
1.05474			1.15095			0.504879			1.66977
1.08783			1.01428			0.529703			0.613703
1.11381			1.55051			0.204191			1.10115
1.07415			1.58861			0.468949			0.378365
1.01433			0.583241			0.398773			0.165993
1.0066			0.609969			0.415452			0.829322
0.999589			0.403042			0.331326			1.50341
0.975226			0.374793			1.08407			0.693143
0.949178			0.974962			0.816019			0.841173
0.93315			0.742667			1.35137			1.47226
1.09955			1.06511			1.7431			1.45242
0.995449			1.2044			0.962475			1.28819
1.03125			1.0634			1.44902			1.46487
1.03085			1.07244			1.70819			1.53282
1.12557			1.61607			1.24585			1.62446
1.12356			0.88873			0.591767			1.79748
0.804516			1.71467			1.18679			1.30918
0.946748			1.57626			1.03905			1.23445
0.988632			1.73995			1.54472			1.6172
0.978645			1.4116			1.29533			1.66089
1.03174			1.5058			0.791339			1.35948
1.01673			0.743335			1.11697			1.19479
1.03914			1.73876			0.685806			1.25169
1.117			0.797953			1.13142			1.49298
1.07297			1.12962			1.613			1.74272
0.996871			0.453108			0.545806			0.965408
1.01389			0.332519			0.388533			1.49486
0.986675			1.15344			1.1661			1.70398
0.974317			0.605481			1.72182			1.77508
1.07921			0.309149			1.06728			0.401858
1.15815			0.38161			1.28753			1.13852
1.21646			1.18402			1.68054			1.43884
1.1466			0.596873			1.5323			1.03935
1.26933			0.769658			1.28972			1.09862
1.21646			1.03589			1.52931			0.592534
1.18155			0.599854			1.75777			1.57593
1.21649			1.39423			1.76223			1.57102
1.26781			0.990928			1.25204			0.88724
1.24021			1.49615			1.03751			1.49951
1.10078			1.21485			1.32508			1.45467
1.17554			0.842062			0.805149			0.96524
1.15067			0.735027			1.6241			1.45086
1.13219			0.241515			1.18774			1.69468
0.993025			0.418288			0.902989			1.41333
1.06182			0.11575			0.114946			1.20836
1.00734			0.637979			0.906763			1.03121
1.06705			1.128			0.459499			1.55667
1.01457			0.902069			0.358414			0.457511
1.04949			1.21335			1.07124			1.4294
1.02687			0.575498			0.880406			0.258498
1.11956			1.00184			1.24874			1.23002
1.07062			0.619776			0.92594			0.925291
1.01865			1.38492			1.21146			1.47597
1.02271			1.30189			1.49641			1.01286
1.10784			1.36309			0.741978			1.33226
1.00465			1.52107			0.823791			0.588828
1.07924			1.58897			1.34334			1.42458
1.06433			1.08214			0.856839			1.49404
1.0603			1.78233			1.35334			1.44678
1.05166			1.44906			1.57897			1.56413
1.00201			0.759139			1.11343			1.13419
0.996853			0.981384			1.36697			0.749113
1.00455			0.627242			1.23867			1.51527
1.09638			1.53858			1.5817			1.47163
0.995705			1.55521			1.33375			1.60322
1.06			1.31997			1.48217			1.12872
1.08096			0.876271			1.35686			0.478539
1.0094			1.14992			0.900005			0.920548
1.06552			1.34789			0.768151			1.37362
1.02313			1.17685			1.27376			1.12616
1.09207			0.644748			1.6305			1.29726
1.05496			1.22742			1.27535			0.923309
1.0389			1.01371			1.1894			1.44945
1.07037			1.12363			1.15786			0.711918
1.1255			1.06105			1.16241			0.922796
0.984185			0.991024			1.65611			1.80137
1.10969			0.916562			1.27207			1.4276
1.15634			0.940784			1.22366			1.35592
1.10025			1.18237			1.06797			1.66427
1.08115			1.66763			1.52286			1.7907
1.03389			0.762101			1.45133			0.936734
0.930271			1.09987			1.13384			0.404074
1.03538			1.60845			1.53539			1.16183
1.01422			1.21004			1.65463			1.5447
0.960553			1.13319			0.742665			0.780546
1.09091			0.622129			0.888325			0.45838
1.08983			1.26829			1.03631			1.15882
0.980972			0.863683			0.959408			1.62437
1.11316			1.61007			0.529384			1.37614
1.0956			1.63497			0.884536			1.55839
1.00742			1.0357			1.41404			1.47768
1.05403			1.31916			1.61186			1.58588
0.991401			1.69481			1.565			0.748637
1.00253			1.23939			0.927146			1.34668
1.0598			1.26314			1.38963			1.14517
1.06787			1.51345			0.637521			0.887387
1.03363			0.754744			0.981425			1.11591
0.959819			1.08716			0.416328			1.57686
1.01507			0.943096			0.50634			1.17279
1.02243			1.32828			1.25586			0.766652
0.995806			1.16518			0.130145			0.490408
1.10341			1.61993			0.355315			0.602743
1.08663			1.10169			0.816822			1.0989
1.03169			0.652663			0.986662			1.04412
1.14983			1.588			1.08715			1.76548
1.10015			1.49281			0.889816			1.79518
1.16679			0.904921			1.41141			1.2171
1.23745			1.06941			1.21612			1.36179
1.08426			1.0429			0.959916			0.957201
1.03656			1.30399			0.885142			1.21525
1.14979			1.4327			1.1972			0.318235
1.20116			1.29062			0.915953			1.13042
1.20103			1.64267			1.42386			0.950681
1.095			1.33994			1.56907			0.89983
1.12823			1.25565			0.92026			0.902424
1.15926			1.67586			1.09535			1.02208
1.15837			1.06349			1.13139			1.01761
1.24926			0.715896			1.16729			0.960788
1.22376			1.70411			1.77797			0.408101
1.08132			1.14861			1.36769			0.735182
1.06157			1.04004			1.15441			0.759232
1.07649			1.77516			1.68361			0.524114
1.06641			1.77992			1.52769			0.782088
1.03813			1.46817			1.06			1.11513
1.10517			0.863688			1.43149			1.42449
1.06883			1.04669			1.03983			1.4026
1.04989			0.467721			1.46944			0.825911
1.15278			0.716272			1.28948			0.822659
1.0797			1.1529			1.53839			1.37007
1.08402			1.40786			1.67626			1.71107
1.06283			1.74843			1.59462			1.66009
1.06348			1.57013			1.43736			1.2774
0.938242			0.949641			1.32838			1.07506
0.919617			1.40245			1.26878			1.24902
1.07873			1.68145			1.12939			1.69077
1.09455			1.56696			1.47538			1.58618
1.08138			1.72981			1.61476			1.16431
1.12322			0.929908			1.15836			1.44855
1.08705			1.80423			1.53937			1.33743
1.11945			0.698252			0.987608			0.54772
1.15639			1.80675			1.18692			0.589307
1.09373			1.24736			1.74646			0.614555
1.06546			0.569625			1.35446			0.285864
1.10566			1.4222			1.66156			0.806012
1.0756			1.40418			1.74933			1.43198
1.09438			0.251601			1.49769			0.813962
1.0694			0.925219			1.73727			1.35617
1.08367			0.716506			1.68314			0.996194
1.0895			1.23323			1.79803			0.196372
0.8333			1.7062			1.77488			0.255992
0.911569			1.67366			1.70934			0.99525
1.10428			1.63845			1.54512			1.46445
0.753954			1.56804			0.937976			1.58127
0.935459			0.963982			0.876388			1.08452
0.92471			0.805979			0.911676			0.885314
0.911895			0.937987			1.48264			1.04813
1.0296			1.25733			1.55506			0.732543
1.03649			1.2664			0.884123			0.706448
0.993545			0.95721			1.26164			1.22082
1.04413			1.64301			1.1377			1.73365
1.03225			1.42594			1.62677			1.58453
1.08696			0.848304			1.47727			1.71206
1.08224			0.620037			1.31431			1.23752
1.0565			0.94753			0.950043			1.49061
1.13686			1.39212			0.580473			1.45752
1.13164			1.26546			0.838367			1.71459
1.07355			1.36898			1.4361			1.69179
1.09276			1.34125			0.550732			1.71564
1.06478			1.51336			1.51547			1.42565
1.13282			1.16712			1.58109			1.37663
1.12424			0.841306			1.20132			0.843401
1.02498			1.59582			1.54615			1.18896
1.0627			1.41549			1.32144			1.59959
1.09796			0.888008			1.63284			1.35915
0.887367			0.380412			1.38961			1.09597
0.868592			1.62979			0.577571			1.40247
0.916501			1.5137			1.30199			1.2412
1.0566			1.57463			0.799585			1.1423
1.08765			1.25787			0.383047			1.097
1.03474			1.33907			0.902061			0.37288
1.13785			0.770166			0.705858			0.128855
1.06993			1.27489			1.19193			0.156436
1.10907			0.989			0.599794			1.28175
1.10096			1.58542			1.37453			1.27178
1.10593			1.11425			1.49712			0.721678
1.10016			1.56367			1.31047			1.25337
1.11437			1.66164			1.28426			1.08737
1.15735			1.585			1.46418			1.48848
1.0919			1.76448			1.31226			1.13491
1.07704			1.32798			0.383475			0.834152
1.12712			0.845958			1.15509			1.6006
1.14338			1.31454			1.24699			1.48562
1.10783			1.64048			0.453375			0.936825
1.10948			1.16836			1.36539			0.481888
1.08978			1.41213			1.66522			0.123225
0.900209			0.921347			1.19667			0.871276
0.922417			1.50995			1.69562			0.554364
0.887869			1.63308			0.838784			0.91037
1.02117			0.92741			1.76162			1.32817
0.985484			0.971041			1.65531			1.45627
0.944618			1.42918			1.2058			0.690658
0.996227			1.58164			1.78317			1.38619
0.98119			1.71661			1.4819			1.08812
1.09049			1.52811			0.980667			0.808666
1.23657			1.39558			0.3035			0.498497
1.10427			0.758064			0.976368			1.62009
1.24922			1.19408			1.29372			0.7855
1.1865			1.14762			1.4029			1.31498
1.18809			0.698959			1.20103			1.68101
1.22946			0.565113			1.28444			1.49266
1.14501			1.28897			0.783994			0.804424
1.18837			1.25997			0.69681			1.57839
1.09435			0.47525			0.379284			1.20877
1.05149			1.06683			0.947444			1.74436
1.00694			1.07501			1.14701			1.52599
1.03019			0.537725			1.59773			1.43067
1.04024			0.989904			1.06823			1.53284
0.946954			0.706054			1.39585			1.72068
1.009			1.35983			1.40419			1.60969
0.949991			0.598491			1.62818			1.7508
1.01099			1.79098			0.917046			1.76049
1.0985			1.32824			0.582582			1.70538
1.03305			1.68697			1.36704			1.50548
1.08968			1.57002			1.25711			1.71231
1.01374			1.66575			1.41434			1.6886
1.06344			1.41696			1.71551			1.27152
0.966476			1.13738			1.04276			1.45852
1.03447			1.49467			1.56519			1.14719
0.979329			1.60791			0.659485			1.03519
0.953412			1.21024			1.33838			1.56342
0.931764			1.30972			1.58412			1.55909
1.00766			1.2639			1.00778			1.60695
1.02601			1.36102			0.547581			1.07079
0.928286			1.67839			1.56617			1.37881
0.969112			1.36109			0.781439			1.61672
1.04864			1.48165			1.63736			1.49003
0.892081			1.68249			1.42653			1.70543
1.1261			1.05074			0.804851			1.35424
1.1283			1.50343			1.28012			1.67761
1.15386			1.49506			1.36452			1.20468
1.1081			1.14339			1.35344			1.15279
1.14026			0.951153			1.38386			1.0314
1.08923			1.29206			1.16182			1.08052
1.09621			0.690564			0.646685			1.71151
1.1127			1.2168			0.930992			1.13739
1.13256			1.30456			0.757358			1.06085
1.05738			1.12923			1.30123			0.508831
1.04244			0.673428			1.17563			1.53732
1.01626			0.93184			1.20089			0.813565
1.02265			0.371017			0.700685			0.144185
1.00401			1.18315			1.12704			0.523786
0.945974			1.60718			1.08259			0.588779
1.03429			1.68296			1.09094			1.25876
0.925931			1.34121			1.10484			1.5213
1.04523			1.14391			1.0061			1.34121
1.05754			0.700505			1.60924			1.46954
1.07691			0.731702			1.56353			1.30184
0.980946			1.17537			1.41295			1.64244
0.988411			0.616055			1.56773			1.36701
1.00053			1.54828			0.687891			1.52805
0.964968			1.53088			0.910539			1.31311
0.999415			1.45643			0.583751			1.12657
1.00124			1.41776			0.455749			1.38921
0.992312			0.843878			1.40954			1.68463
0.998655			0.215099			0.722553			1.4682
1.03634			0.781797			0.919476			1.69738
1.04944			1.2692			0.451298			1.46078
1.03751			0.820872			0.344178			1.27209
1.12443			1.00624			0.566083			1.70699
1.05			0.501093			1.54075			0.788949
1.08608			0.884188			1.53596			1.65387
1.09922			1.0175			1.33508			1.38638
1.03262			0.828825			1.1376			1.03503
1.10066			1.31394			1.42705			1.58893
1.04206			1.12283			1.77621			1.05127
1.09981			1.16899			0.419936			1.25123
1.12926			1.45948			0.836621			0.544834
1.08156			0.903312			0.89714			1.23175
1.07122			1.38461			0.454421			1.23741
1.06458			1.29321			0.883743			0.77178
1.01885			1.23629			0.636043			0.480913
1.05857			0.214598			0.386611			0.128582
1.11511			1.02546			1.66053			0.967573
1.12346			1.03907			0.12503			0.700407
1.17424			0.671374			0.871201			1.13713
1.09274			0.784175			0.785316			0.27522
1.08281			1.12721			0.86086			0.743203
1.07267			1.43458			1.00531			1.22537
1.08079			1.44924			1.03926			1.81381
1.02367			1.47962			0.947941			1.6603
1.07265			1.55842			1.17249			1.56182
1.07326			1.43398			1.50926			1.43552
1.06896			1.61732			1.14594			1.75185
1.06765			1.41658			0.938678			0.792428
1.04758			1.05152			1.48625			1.11914
0.965351			0.850246			0.930666			1.18336
1.07709			1.81263			1.25769			1.53252
1.04826			0.595225			1.08439			1.7141
1.11118			1.18945			1.46369			1.71537
1.04663			1.14897			1.68399			1.2955
0.948916			1.77948			1.39667			1.57409
1.02924			0.744215			1.6814			1.74952
1.12293			1.31511			0.866049			1.79455
1.03861			1.60068			1.61117			1.7547
1.09668			1.06733			0.878538			1.75483
1.1425			1.38364			0.715477			1.76658
1.06846			1.23213			1.28127			1.57832
1.07464			1.75244			1.20267			1.38175
1.0956			1.41167			1.32646			1.21157
1.10533			1.06601			1.0577			1.5838
1.05892			1.22195			1.82038			1.42214
1.06027			1.04576			1.24437			1.47735
1.03266			1.46604			1.72005			1.19248
0.9976			1.58632			1.17961			1.50389
1.0555			1.70479			0.791976			1.31116
1.0239			1.13052			1.36599			1.34977
1.00214			1.09026			1.43903			1.10645
0.964533			1.5466			1.09966			0.776832
1.00897			1.62747			0.853337			1.65003
1.00166			1.55071			1.49751			1.38002
1.03409			1.54653			1.3909			0.271944
1.01087			1.33282			0.982384			0.921448
1.00399			1.22966			1.60791			1.29767
1.00381			0.663247			1.46138			1.1524
0.967333			1.51812			1.7086			0.976936
1.03935			1.59399			0.670555			1.66128
1.02803			1.58356			1.35948			1.67558
0.933686			1.36596			1.57743			1.57901
1.07491			1.4254			1.51462			1.57256
0.971018			1.15096			1.70337			1.31145
1.08469			1.16909			1.26503			1.06849
1.11613			1.53338			0.743967			0.625283
1.1149			1.13238			0.985425			1.55687
1.09636			0.935012			0.601737			1.0217
1.14848			0.353281			1.52649			1.46249
1.11867			1.52073			1.09506			1.26353
1.10205			1.1722			1.48629			1.10783
1.08925			1.15568			1.73			0.554699
1.11835			0.978487			1.13523			0.687658
1.15237			1.03464			0.596348			0.563229
1.12796			0.512077			1.64047			0.952482
1.15806			0.625112			1.24181			0.827379
1.14232			1.04465			1.51505			0.818292
1.10955			0.952389			1.00243			1.053
1.04637			0.725325			1.40754			0.602553
1.02349			0.748508			1.40573			1.12442
0.989518			0.720276			1.45658			1.2652
1.06502			0.328985			1.19551			1.01743
1.08053			0.453345			0.866697			0.851583
1.12638			0.908793			1.41616			1.40106
1.00974			0.653491			0.550438			1.66006
0.996917			0.983767			1.29735			1.12318
0.962759			0.561466			0.711772			0.979961
0.971589			0.893708			1.35415			0.382666
0.956876			0.461269			0.639633			1.08169
0.937741			1.24481			1.34737			1.3864
0.991127			1.30427			1.40023			1.48377
1.00212			1.68904			1.49318			1.41921
0.909074			1.17964			1.11433			0.820598
0.972117			0.979346			1.12614			1.05439
0.858515			1.13927			0.703875			1.66793
0.956787			1.42087			0.916934			1.46382
1.02715			1.28426			1.43052			1.31063
1.03274			1.23598			1.65116			1.17503
0.936195			0.588946			1.4431			1.66721
1.06172			1.15996			1.61229			1.17152
1.07787			1.26492			1.24791			1.74133
1.06457			1.09061			1.09259			1.80284
1.08359			0.927012			0.883088			1.76505
1.09045			0.831869			0.940529			0.995697
1.05809			0.859029			1.42899			1.61076
1.01847			1.30885			1.2741			1.56686
0.966938			0.656267			1.40811			1.29288
1.01114			0.828271			1.26325			1.61735
0.963123			1.62614			1.41082			1.30822
1.06777			1.08001			1.00799			1.09604
1.01132			1.00047			1.51239			0.924054
1.04749			0.827277			0.958196			1.72152
1.04285			0.945477			1.15887			1.23664
1.011			1.03954			1.07381			1.33932
1.07369			0.915301			0.85701			0.537112
1.01845			0.554315			1.33066			0.472224
0.999777			1.04196			0.954921			1.45074
1.09876			0.564392			1.30283			1.0639
0.99008			0.183128			1.28952			0.673352
0.984254			0.584854			1.63223			0.795596
1.08306			1.36726			1.47066			1.04453
1.0559			1.28835			1.47956			0.474546
1.06148			1.16584			1.18018			1.32615
1.14188			1.35884			1.26988			1.2653
1.09754			1.24795			1.19647			1.62504
0.928734			1.58178			0.821949			1.31062
0.977496			1.18178			0.897965			1.6433
1.02594			1.12276			1.5823			1.4593
1.02546			0.298362			1.14948			1.23166
0.967425			0.613771			1.25718			1.31846
1.02298			0.560479			0.835473			1.44316
1.07063			0.787965			1.50092			1.05894
1.22668			1.10149			1.36793			1.2199
1.10869			0.701833			0.721983			1.30099
1.18101			0.52914			0.959855			0.921152
1.13129			1.01761			1.20884			1.30986
0.929797			1.04417			0.760062			1.29385
0.988748			1.20069			1.36896			0.912133
1.34527			0.867626			1.2371			1.104
0.999932			0.593705			1.233			0.589699
1.16151			1.1011			1.13728			1.10413
1.15273			1.05074			1.3101			1.2239
1.2511			1.3932			0.887015			1.02439
0.964037			1.39365			0.592031			0.630405
0.903746			0.405189			0.920177			0.951462
1.22959			1.35551			1.20175			0.82286
0.93235			0.601843			1.41831			0.96979
0.966546			0.958015			1.64287			1.32668
1.04664			1.5385			0.281631			1.17806
1.00364			1.18642			1.06477			1.54159
1.06521			0.992748			1.15158			1.47655
1.05385			0.901839			0.691057			1.57382
1.06177			1.59189			1.47859			1.76564
1.0798			1.56463			1.18549			1.70741
1.02817			1.2242			1.521			1.44044
1.07544			1.32178			0.643605			1.56791
1.05258			1.60185			1.49334			1.30275
1.04334			0.813243			0.706888			1.02938
1.05499			1.01749			1.52935			1.05364
1.04139			0.187864			0.841334			0.354568
1.01659			1.21599			0.574917			0.512669
1.02175			0.202821			0.269384			1.27685
0.934894			0.656783			0.912022			0.445452
0.955044			1.62749			0.693787			0.90603
1.06118			1.75702			0.511133			1.45438
1.02931			1.65682			1.23782			1.47819
0.978026			1.28529			1.00851			1.40717
1.04115			1.56299			0.588276			1.4862
1.04148			1.79491			0.180871			1.30295
1.07939			1.60646			0.668001			1.41164
1.1303			1.4396			1.41612			1.45007
1.12267			1.14226			1.24994			1.34556
1.16848			1.24737			1.16896			0.763679
1.12895			1.13686			1.43669			1.29568
1.13014			1.05373			1.70747			1.64166
1.1425			0.67528			1.13529			1.33078
1.13851			1.74086			0.761554			1.47185
1.13449			1.42873			1.41971			1.50876
1.12324			1.12179			1.64253			1.54017
1.15956			1.07981			1.5054			1.7266
1.14511			0.681208			0.877155			1.48545
1.1317			1.32775			0.754269			1.73999
1.14728			1.22338			1.51944			1.00957
1.15364			0.96721			1.35552			1.08559
1.1486			0.897521			1.05611			1.73911
1.22382			1.68888			0.661389			1.43631
1.16621			0.882172			0.990454			1.4575
1.11432			0.607038			0.819199			1.20838
1.15777			0.734903			0.898493			1.47514
1.12676			0.852853			1.51278			1.46933
1.18313			1.24433			1.44976			1.57402
1.14143			0.4807			1.00633			1.63863
1.13644			1.14499			1.34918			1.47967
1.11902			1.50417			1.25857			1.39045
1.13558			1.32073			1.34553			1.49857
1.10405			0.7456			1.42442			0.956473
1.11154			0.98173			1.1999			1.63185
1.11349			0.796598			1.46682			1.19205
1.15385			0.801803			1.78639			1.65104
1.17636			1.13205			0.979679			1.52989
1.15472			1.16085			1.43689			1.40793
1.145			0.666121			1.60093			1.53913
1.1132			0.336019			0.812916			1.58883
1.0376			0.826032			1.02667			1.61546
1.0487			0.950401			1.14315			1.71132
1.01256			0.602704			0.567399			1.67496
1.10021			1.33506			0.608194			1.41424
1.16147			1.68258			1.35916			1.52512
1.14672			1.43777			1.17306			0.343947
1.11662			0.823765			1.46298			1.0171
1.16242			0.425331			1.40886			1.07543
1.14996			1.5966			0.798617			1.21927
1.15796			1.54612			0.494787			0.89173
1.13474			0.929639			1.37804			1.41686
1.14713			0.60626			1.11142			1.64409
1.10141			1.1578			1.48109			1.10922
1.17299			0.884194			1.43283			1.79395
1.11626			1.51288			0.920122			1.65169
1.11839			1.64865			0.759961			1.07084
1.0676			1.41395			1.75935			1.44693
1.11024			1.20101			0.947508			1.2315
1.10315			0.842811			1.02075			0.855563
1.10578			1.39869			1.01591			1.33915
1.10795			1.41215			0.888357			0.116594
0.946411			0.648857			0.174394			1.00717
0.920082			0.991213			0.937368			0.654889
0.964663			1.32391			0.74184			0.643993
0.936858			1.06027			1.42376			1.3462
1.07264			1.60762			1.39277			0.859868
1.00339			1.48425			1.2281			0.554102
1.16063			1.23153			1.67785			0.930599
1.06658			0.690861			0.790563			0.424986
1.17819			0.748205			1.15633			1.0326
1.17045			1.10079			1.41293			1.31823
1.09877			1.37523			0.605664			1.40132
1.07711			1.17536			1.18905			1.25688
1.19466			1.23594			0.877535			1.07508
1.0884			1.53285			0.305479			0.795662
1.06221			1.26429			0.973952			0.812622
0.988083			1.21818			1.61437			0.351824
1.08168			0.699654			1.21089			0.157144
1.02265			1.08469			1.11555			0.538037
1.02385			1.3094			0.744996			0.44336
1.04375			1.05962			0.835006			0.954718
1.0504			1.61071			0.396932			1.11675
1.05835			0.79139			0.0849348			1.51965
0.994531			0.277756			1.12799			0.737998
1.02846			0.284029			1.26179			1.212
1.03255			1.50431			0.445927			1.20839
0.995425			0.727021			1.13702			1.15459
0.963035			0.510259			1.29353			1.64996
0.913759			1.60109			1.34362			1.40312
1.0523			1.3074			1.53545			1.36704
1.09435			1.69014			1.35539			1.32543
1.15237			1.20375			1.42888			0.152135
1.12478			0.427526			1.31943			1.38382
1.08249			0.417203			1.7297			1.3859
1.05895			0.960804			1.38653			0.579639
1.0654			1.50378			1.71714			1.30689
0.969189			0.928509			1.65497			0.719063
1.0107			1.31646			1.54461			1.75361
1.06568			1.31777			1.50012			1.54621
1.07394			1.23573			1.45589			0.893195
1.06137			0.791655			1.2775			1.26551
1.03271			1.59074			1.26603			1.26128
0.994677			0.644553			1.44406			1.09943
0.985307			1.52133			0.806564			1.54049
1.04733			1.39559			1.79464			1.30314
1.05177			1.7308			1.64718			1.66919
1.0725			1.73889			0.561671			0.823406
1.05333			1.7819			1.68554			1.05071
1.14863			1.80272			1.81591			1.06873
1.19383			0.552973			1.32467			0.437029
1.18478			1.1684			1.38509			0.682618
1.20752			1.30097			1.623			1.38968
1.22154			0.865809			1.53285			1.4994
1.19116			1.27134			1.53749			1.63801
1.11668			0.332352			1.48488			1.80196
1.21114			1.26434			1.46778			1.08075
1.14746			1.05136			1.53425			1.61793
1.17826			0.691602			1.55351			1.48026
1.12722			1.0668			1.46479			1.50317
1.02779			0.378166			0.622733			1.82113
0.976888			1.44733			1.30733			1.69247
1.01235			0.919029			1.45213			0.550408
0.938549			1.1095			1.4032			1.58007
1.02519			1.43473			1.52235			1.08902
1.05755			1.57422			1.64614			1.70891
1.08064			1.4159			1.60782			1.49598
1.01994			0.842874			1.10332			1.35295
1.01902			1.69444			0.883557			1.18744
1.09605			0.609386			0.952726			1.67773
1.04162			1.55448			1.79984			1.52613
1.08018			1.60839			1.40153			1.5618
1.11753			1.52886			1.51394			1.67011
1.10316			0.990856			1.44517			1.24174
1.20126			0.845512			0.943521			1.33207
1.19074			1.48383			0.453775			1.42805
1.14472			1.47756			1.48332			0.388069
1.21442			0.873565			1.24262			0.673739
1.22543			1.00411			0.721933			1.17161
1.11863			1.40692			1.09189			0.811088
1.11693			1.51806			1.05516			1.16024
1.10188			1.34966			1.24414			1.47684
1.16537			1.36226			0.23145			1.17826
1.24751			1.27766			1.68813			1.39351
1.17276			1.24987			1.36533			1.37499
1.18544			1.16302			0.893519			1.63137
1.22203			0.941897			0.769682			1.54557
1.21401			0.968034			0.924957			1.50927
1.11044			0.878871			1.29649			1.5046
1.06682			1.12576			1.47061			0.21866
1.01403			0.481584			1.35777			0.124148
0.923246			0.529935			1.72755			0.720368
1.10139			0.540119			0.686805			0.601791
1.09463			1.19321			0.802269			1.16048
1.12376			0.351079			1.39047			0.700302
1.14337			0.564266			1.44957			0.434038
1.01939			1.27512			0.833096			0.410152
1.09041			0.357718			1.50575			1.13878
1.05535			0.477705			1.47147			0.562927
1.08381			0.881499			1.10268			1.13298
1.04756			1.15837			1.25808			1.20175
1.03376			0.724688			1.44009			1.25435
1.0209			1.11505			1.56561			0.805098
0.958357			1.27162			0.765442			0.491373
1.05925			1.35996			1.57093			0.692155
1.06245			0.729315			1.54045			1.55716
1.06251			0.396614			1.43849			0.334953
1.05614			0.739759			1.42477			1.34928
1.02107			0.870758			1.32145			1.55035
1.03173			1.06904			1.14895			1.49404
1.04955			1.44917			1.0156			1.10607
1.14535			1.13327			0.696257			0.15564
1.0444			1.3318			0.546049			0.4642
1.07514			0.439533			0.447843			0.18096
1.0333			0.509958			0.72043			0.972361
1.10283			0.148333			0.627181			1.01056
1.04692			1.47901			0.627924			0.979403
1.03249			1.34066			1.19919			0.495004
1.02369			1.01032			1.42509			0.675359
1.02833			0.653392			1.26339			0.522726
1.02171			0.878728			1.15617			0.724188
1.03671			1.43156			0.81707			1.07621
0.994838			1.73642			0.194153			0.480675
1.06227			1.78959			0.483796			0.551152
1.05747			1.8063			1.5957			1.17896
1.01958			1.48581			1.66263			0.956096
1.03087			1.37554			1.70388			0.99109
1.02404			0.411674			1.35925			1.35823
1.00524			1.81424			1.32034			0.92108
0.962696			1.21591			1.3256			1.46241
0.987177			1.22092			1.34375			1.68166
0.983202			1.23236			1.20695			1.52772
1.00186			1.61093			1.26719			1.66798
0.953546			1.5078			0.874713			1.59823
0.96791			1.00105			1.22276			1.33152
1.01122			0.903273			0.552074			1.45002
1.07349			1.54428			1.04947			1.56508
1.06492			0.515474			0.869828			1.31893
1.09877			0.250665			1.32803			1.71345
1.11668			1.81855			1.48946			1.75439
1.17602			1.19396			0.873299			1.22891
1.11263			0.282451			1.13413			1.76799
1.12563			0.123095			1.309			1.51048
1.155			0.544383			1.47165			1.8173
1.1648			1.14243			0.751195			1.79296
1.0524			1.65406			1.70232			1.25466
1.20312			0.55977			1.68781			1.17576
1.13067			1.01767			1.70641			1.25343
1.13387			1.41342			1.7785			1.54479
1.1119			1.35938			1.6808			1.73955
1.07938			1.19196			0.632922			0.511622
1.09087			1.40913			1.12809			1.68533
1.07851			1.3576			0.844583			1.48454
1.10558			1.66843			1.22779			1.39699
1.08445			1.40352			0.948259			1.56109
0.995714			1.75656			1.49351			1.5275
1.0196			1.26835			1.54621			1.50176
0.999569			1.65469			1.0548			1.40442
0.991555			1.68041			1.41864			1.72419
1.03302			1.63002			1.43675			0.952782
1.02731			1.59068			1.4845			1.80075
1.02463			1.52424			0.674728			0.486296
0.993473			1.65368			1.45023			1.22535
1.04666			1.73474			1.22212			1.77473
0.962929			1.52853			1.79107			1.73195
1.09686			1.76872			1.11494			1.25392
1.08712			1.29804			1.52843			1.49543
1.17012			0.775538			1.5986			1.71149
0.826451			1.10002			1.53481			1.77389
0.876888			1.23738			0.855164			1.76046
1.19734			0.381804			1.37436			0.433667
0.915992			0.293496			1.18407			1.20553
0.763021			0.584146			1.55753			1.13006
0.764087			1.15631			1.30509			1.09737
1.14586			1.20004			1.73819			0.415355
1.17878			1.59189			1.05152			1.65408
1.17869			1.28962			1.44513			1.53731
1.18307			1.53369			1.44517			1.74472
1.16494			1.677			1.35673			1.49634
1.17236			1.17545			1.20741			1.81948
1.16957			1.72719			0.801714			1.02369
1.19575			1.72642			1.69174			0.617608
1.14485			1.65927			1.54436			1.13114
1.14448			1.16269			1.24695			1.14663
1.15932			0.627736			1.36634			0.829573
1.17989			0.646575			1.49775			0.502348
1.14941			0.605635			1.19945			0.217315
1.14775			0.639481			0.345946			1.73842
1.17328			1.62159			1.32183			0.744327
1.16014			1.65131			0.888794			1.06674
1.14747			1.75217			1.8174			1.05212
1.09656			1.78674			0.735866			1.07616
1.1189			1.76248			1.32068			0.276714
1.10726			1.40462			1.09178			0.341911
1.10182			1.63268			1.82686			0.763271
1.11067			1.54106			1.57			0.968481
1.11874			1.18912			1.77695			0.741108
1.09285			1.54969			1.65789			1.66276
1.06943			1.40264			1.76865			1.73074
1.0667			1.478			1.74239			1.44881
1.06688			1.64674			0.81703			1.58589
1.04449			1.39953			1.81248			1.67372
1.03988			0.974904			1.52159			1.50508
0.994249			1.73916			1.78486			1.1977
1.048			1.53902			1.44617			1.07061
0.938772			0.974947			1.74822			1.29464
1.0293			0.947959			1.81902			1.3754
1.09236			1.04963			1.55173			1.41728
1.14143			0.777534			1.7251			0.713527
1.08374			1.45521			0.991903			0.775578
1.13926			1.2295			0.844447			1.80417
1.1196			0.757323			0.613595			1.21832
0.935537			1.58391			0.128185			0.950234
0.932388			1.16712			0.229763			1.42956
1.13572			1.40381			0.381603			1.3899
1.09471			1.76987			0.542974			1.22261
1.11545			1.16052			1.59469			1.71518
1.09394			1.71722			1.13424			1.63529
1.09154			1.81453			1.66443			0.655648
0.944137			1.80647			1.76665			1.41675
1.01232			1.16047			0.614944			1.10363
1.00385			1.30603			0.474625			1.72041
1.05207			1.22508			0.938433			1.67638
0.970286			0.934079			1.43113			1.68114
1.14494			1.82802			0.634132			1.31052
1.13781			1.51759			1.25531			1.16466
1.178			1.19505			1.07703			1.46175
1.10592			1.48309			0.531797			1.5191
1.12182			1.00138			1.36109			0.83888
1.13479			1.54567			1.75815			0.802103
1.00038			1.13307			1.08659			0.625074
1.0492			1.69355			1.072			1.35164
1.0242			1.47213			1.34501			1.40122
1.10924			1.38859			1.50687			1.75177
1.08917			0.981333			1.52918			1.19958
1.15789			1.37838			1.60777			1.74387
1.21634			1.7463			1.4738			1.68276
1.20516			1.49228			1.12639			1.6236
1.15054			1.20201			0.384231			1.67054
1.18078			1.08698			1.28233			1.28352
1.16497			1.08143			1.03826			1.03748
1.0786			1.12532			1.31205			0.53112
0.984237			1.3798			1.29315			0.848993
0.992007			0.749177			0.834111			0.881968
1.10015			0.771599			0.969593			1.35294
1.08888			1.36255			0.790178			0.610617
1.12144			1.16426			0.980873			0.988807
1.11068			1.59105			1.26019			1.76915
1.10504			1.73293			1.61981			1.49962
1.09426			1.38268			1.49495			0.954381
1.11044			1.63011			1.75003			1.55438
1.1045			1.47079			1.68582			1.71694
1.09089			0.590229			1.70625			1.72331
1.12116			1.38945			0.912251			1.75226
1.12272			0.84141			0.709172			1.82398
1.12736			0.540303			0.376036			1.67873
1.11923			0.409797			0.884727			1.07785
1.08			0.219116			0.466037			0.427412
1.1348			0.155357			1.55091			0.791819
1.12296			0.524339			0.916497			0.211875
1.10385			0.467758			1.19772			0.384409
1.06158			1.22555			1.18421			0.135419
1.02824			0.849994			0.519843			1.45043
1.05956			1.13257			1.82418			0.523964
1.06756			1.76033			1.28013			1.06555
1.11126			1.2453			1.61757			0.383681
1.10587			0.396188			1.59829			0.547765
1.0907			0.249143			1.00112			0.740896
1.09214			0.506046			0.483775			0.306615
1.1306			0.653744			0.391713			0.745851
1.09675			0.510494			1.14765			1.42809
1.07954			0.700872			1.75662			1.27754
1.10798			0.880185			1.61589			1.23664
1.07738			1.76988			1.78056			1.552
1.1155			1.82438			0.667938			0.811512
1.07072			1.53029			1.74317			1.19916
1.09795			1.45544			1.78036			1.65914
1.05813			1.51813			1.52437			1.7701
1.05945			1.69838			1.80053			1.35643
1.06179			1.65274			0.489421			1.8083
1.08035			1.46406			1.78667			1.38892
1.06958			1.52506			0.340488			1.78391
1.0655			1.66621			1.73237			1.0311
1.02305			1.60076			1.76999			0.634151
1.08402			1.27866			1.49779			1.57095
1.06947			1.39766			1.72395			1.32812
1.0139			1.58257			1.30394			0.553381
1.03914			0.732356			1.78411			0.280691
1.07397			1.3504			1.76724			0.506073
1.07501			0.983003			1.7563			1.19381
1.0795			1.19454			1.70425			0.914901
1.11097			1.04157			1.78394			1.58596
1.10292			1.21412			1.69103			1.15344
1.10737			1.37394			1.03376			1.42472
1.06826			1.77297			0.85753			1.18139
1.07637			1.76214			0.810997			1.60136
1.04429			1.04364			1.0687			1.59983
0.975754			1.78667			1.51485			1.74313
1.04665			0.979494			1.71909			1.60395
1.15656			1.75581			1.62302			0.793755
1.22951			1.72989			1.71181			0.778858
1.24748			0.743011			0.458835			0.881341
1.26111			1.26977			0.56813			0.71793
1.27457			1.26933			1.57463			1.51835
1.23757			1.12934			0.943396			1.41753
1.27856			1.0237			0.261074			1.51489
1.24056			1.02579			1.16141			1.6626
1.27423			1.81551			1.50748			0.9605
1.27953			1.32701			0.768299			1.0189
1.22517			1.16002			1.29481			0.506596
1.27586			0.744009			1.37675			1.09203
1.28037			0.771516			0.313967			0.781653
1.28569			1.61755			0.758025			1.05735
1.19551			1.0173			0.967257			1.80628
1.25481			0.480706			0.781437			1.01167
1.28956			1.3982			1.1887			0.579314
1.2636			0.889546			1.73046			0.635024
1.19721			1.48564			1.6484			0.87386
1.22942			1.81766			1.50387			0.846987
1.23919			1.42232			1.06198			0.794574
1.21494			0.97346			1.57375			1.07702
1.20884			1.71777			1.52955			1.16363
1.17851			1.61858			1.75827			1.59621
1.18217			1.28133			1.75133			1.60413
1.12018			1.7636			1.80624			1.31771
0.9848			1.80193			1.81359			0.967047
1.04586			1.15103			1.80453			1.45577
0.991805			0.900758			1.79451			0.869945
1.05466			0.208697			1.63948			1.36805
1.15711			0.817176			1.7252			1.14053
1.18469			0.263484			1.56063			1.7059
1.18701			0.747831			1.61799			1.42344
1.20888			0.777353			0.688095			1.49337
1.2422			1.01284			0.293667			1.81072
1.22106			1.37065			0.144669			1.27594
1.16417			1.26492			0.228614			1.77413
1.19649			0.958887			1.66719			1.82107
1.2213			0.896897			1.75507			1.35383
1.16047			1.05548			1.81495			1.1604
1.139			1.23376			1.79655			1.60139
1.09675			1.50963			1.79861			1.79082
1.03914			1.18397			1.67807			1.81271
0.998875			0.782443			1.65921			1.77084
1.04894			0.618007			1.45506			1.78545
1.0715			1.05262			1.72625			1.7197
1.14199			1.22736			1.54582			1.79896
1.12482			0.281459			1.53953			1.55077
1.12204			1.36551			0.738241			1.33687
1.1486			1.70165			1.11569			1.66758
1.15844			1.42089			1.34918			1.68945
1.12628			1.43311			1.57515			0.805849
1.13758			1.15447			0.340562			1.50597
1.14162			1.41			0.502618			1.76582
1.11451			1.41415			1.44588			1.79604
1.17934			0.997145			1.18245			1.73369
1.08352			1.70193			1.267			1.65176
1.08074			1.2912			1.71676			0.718013
0.999467			1.01047			0.247667			1.30497
1.08904			1.52797			1.1965			1.70018
1.11611			1.72846			1.74798			0.767639
1.12266			1.35286			1.79118			1.51601
1.10307			1.58166			1.79573			1.57458
1.0667			0.914066			0.893679			0.978559
1.05337			1.39135			1.44318			0.685727
1.07267			0.657108			1.70775			1.10208
1.09634			1.70822			1.21353			1.42929
1.16004			1.76524			0.702607			1.6772
1.2198			1.76757			1.70279			1.82441
1.18439			1.76213			1.76212			1.65175
1.16852			1.77517			1.50254			1.71916
1.10068			0.521028			1.57429			1.46655
1.22959			0.752631			1.52198			1.71596
1.17153			1.54563			1.57509			1.70823
1.11557			1.28861			1.60368			1.4274
1.18446			0.843257			0.957392			1.33866
1.12104			1.69243			1.26182			0.793741
1.11728			0.652902			0.175983			1.7345
1.06734			1.04486			1.72362			0.832085
1.08523			1.18354			0.571772			1.70109
1.00809			0.449881			1.66579			1.71292
0.960364			0.436564			1.59501			0.390234
0.998887			0.408082			1.19056			1.61223
1.06567			0.48812			1.00045			0.430188
1.04799			1.74132			0.917424			1.77383
1.09062			0.487672			0.797518			1.66996
1.08423			0.666085			1.68345			1.74908
1.06145			0.635161			1.74608			1.81588
1.03639			1.34449			1.79304			1.0365
1.00389			0.378493			1.75645			1.00108
1.07475			1.30575			0.186621			0.868071
1.11018			0.506201			0.262246			0.86574
1.08798			1.77306			1.56765			1.67892
1.11545			1.30793			1.2608			1.73183
1.10915			0.751115			1.4974			1.82283
1.09218			1.06882			1.517			1.82094
1.0877			0.515841			0.902477			1.81053
1.12198			0.737829			1.48203			0.170642
1.09974			1.82496			1.21532			0.0648305
1.0921			1.23494			1.70914			0.78015
1.09687			0.964669			1.55263			1.26991
1.12868			1.80792			1.73738			0.355269
1.14944			1.80718			0.419028			1.75454
1.08199			0.194891			0.565052			0.0745314
1.08286			0.691783			0.600169			0.164498
1.07152			1.58253			0.746453			0.986002
1.06936			1.57439			0.760407			1.6597
1.08408			1.88877			0.0578291			0.119172
1.07518			0.635882			0.147632			0.128275
1.05956			1.21148			0.296677			1.7337
1.04871			0.294631			0.496159			0.652795
1.08248			1.76039			0.150884			0.360074
1.11103			0.598127			0.803442			0.602503
1.11257			0.11847			0.656101			1.33965
1.0977			0.372001			1.58648			1.21659
1.08296			0.0743822			0.948842			0.597128
1.11307			0.0438732			1.39659			1.5111
1.09567			0.5685			1.79396			1.43387
1.09427			0.459644			1.16039			0.0523986
1.12915			0.374234			0.325248			1.04515
1.03825			0.158454			0.65599			0.821674
1.16894			0.52676			0.889259			0.246843
1.2285			0.275345			0.912988			0.358462
1.23615			1.53069			0.174065			0.0475245
1.13117			1.77656			0.226172			0.0720945
1.283			1.89829			0.0515931			0.311961
1.40362			1.82688			0.753968			0.555775
1.12832			0.7744			1.78397			0.304431
1.10517			0.504401			1.90481			1.43038
1.27772			1.35946			1.29869			0.804875
1.19316			1.5486			1.8866			0.575768
1.02907			0.219912			1.43608			0.475381
1.26156			0.935869			0.709022			1.3838
1.41602			0.387096			1.06539			0.913698
1.13339			0.600251			0.218634			0.126917
1.17233			0.932257			1.85051			0.205082
1.11078			0.216103			0.24585			0.611433
1.16014			0.195645			0.286672			0.153886
1.19944			0.332206			0.642931			1.68551
1.18682			1.56903			1.69975			0.381463
1.22549			0.220124			1.91402			1.80944
1.1125			0.431422			1.35652			1.04919
1.17972			0.36009			1.50711			1.27857
1.12053			0.542614			1.39942			0.511394
1.0622			0.155393			1.80198			1.89403
1.04075			0.251286			1.64733			1.76777
1.01669			1.4988			0.473122			1.44076
1.01992			1.41799			0.0137475			1.16715
1.03182			0.858681			0.0334756			1.35085
1.03854			0.86875			0.0535994			0.799522
1.06356			1.18845			0.0661953			1.26602
1.10305			1.47114			0.0310694			0.916159
1.14528			0.732657			0.597916			1.65864
1.17513			0.875143			1.63046			0.931264
1.1686			1.44053			0.450242			0.968024
1.2171			1.90993			0.754562			0.235903
1.19447			1.88676			0.095878			0.599453
1.25515			1.88709			0.616324			1.11555
1.10937			1.16692			0.653987			0.994077
1.14151			1.78642			0.249301			1.10851
1.13774			0.74342			0.441745			1.53858
1.15431			1.12097			1.01524			0.322982
1.0774			0.850942			1.55231			1.00722
1.15136			0.0908995			1.72583			1.66625
1.05401			0.0986159			1.65635			0.14846
1.0912			0.172423			1.33137			0.223491
1.15022			0.115305			0.239856			1.2085
1.13584			0.547207			1.29575			0.151023
1.18441			0.802045			1.92088			0.0372081
1.14926			0.967555			1.41384			0.0508876
1.14845			1.46456			0.189505			0.0497076
1.13799			1.08584			1.11487			1.51698
1.06919			0.9715			0.713373			1.24841
1.04307			1.64173			0.251842			1.37087
0.961805			0.282738			0.598963			1.66146
0.994472			0.154685			1.8103			1.54719
1.03833			1.42218			0.859608			1.91245
1.08163			0.132565			0.178592			1.68759
1.14019			1.31427			0.371921			1.4338
1.16192			1.80587			1.79803			0.412426
1.15771			1.6922			1.64429			1.13595
1.13243			1.49179			1.67643			0.402275
1.09362			1.3928			1.46142			1.20728
0.939681			0.284918			1.89285			0.548697
0.990563			0.819144			1.23557			0.239991
0.989566			0.592731			1.24333			0.442391
0.965478			1.17559			0.810342			1.56409
1.07101			0.635515			0.250142			0.861872
1.10224			1.84261			0.0670666			1.88635
1.15496			1.7972			0.168066			1.84361
1.18878			0.839119			0.811621			1.21555
1.15982			1.42623			0.641747			1.5471
1.12218			1.50586			0.282348			1.65811
1.11805			1.57699			1.86335			1.02336
1.16761			0.673649			1.3632			0.727341
1.1413			1.04923			0.928377			1.83668
1.08399			1.71479			1.29318			0.706168
1.04292			1.89236			1.57469			1.85993
0.981324			1.68389			1.40176			1.33653
0.980189			1.678			0.668273			0.880499
0.981708			1.7686			0.188607			1.38384
1.03159			1.17225			0.130649			1.03364
0.989686			1.53638			1.10529			0.82578
0.965213			1.20056			0.146116			0.874668
0.922865			0.827606			0.0986892			0.829505
0.989489			1.1742			0.0867613			0.344304
1.08951			1.66133			0.430493			1.20045
1.07297			0.73383			0.530236			0.0681644
1.13689			1.61748			0.446297			0.225466
1.02244			1.72966			1.20064			0.417393
1.12732			1.40137			0.282954			1.64704
1.12288			1.61687			0.0816658			0.884208
1.21544			1.61044			1.51817			1.59158
1.17665			1.02214			0.0345569			1.41418
1.17844			0.872124			0.11404			1.0773
1.23392			1.30618			0.256439			1.11771
1.1715			0.876306			0.271536			1.69953
1.17447			1.38391			0.521139			1.3608
1.21538			1.79685			0.879895			0.564503
1.18971			1.26279			1.51149			1.16863
1.15056			1.48927			1.0279			0.909866
1.21819			1.29191			0.474286			1.71645
1.16634			1.52856			1.20304			1.80736
1.09022			0.675781			1.14441			0.974099
1.04698			0.726852			0.847317			0.520575
1.01723			1.51483			1.32195			0.198721
1.03954			0.294933			0.976248			0.702932
1.0755			0.997314			0.176139			0.296044
1.05077			0.13205			0.378434			1.24199
1.06636			1.79304			1.55002			0.167124
1.07671			1.75087			1.70334			0.797511
1.06688			1.89338			0.89915			0.578067
1.08519			1.69597			0.295884			0.777133
1.12769			1.50554			0.338878			0.447285
1.10843			1.32461			0.19178			1.72182
1.07958			1.81291			0.428323			1.03721
1.0974			0.39389			0.980759			0.467793
1.07889			0.180993			1.66998			0.521153
1.03833			0.0709294			0.598539			0.756667
1.02693			0.612783			0.301615			0.431925
0.908455			0.5623			0.0449911			1.17563
0.899781			0.321646			1.36774			0.551415
1.07644			0.108463			1.44618			0.453105
1.29801			0.256215			1.84834			0.122654
1.12927			0.422295			1.40211			0.745703
1.10433			1.65682			1.03898			1.28843
1.13711			1.42124			1.12704			0.426312
0.879471			1.56166			1.64335			1.24249
0.91211			1.72284			0.839113			1.3034
0.882831			0.346005			1.69174			0.920518
1.09425			0.705507			0.770338			0.844493
1.13054			0.260357			1.37732			1.16713
1.05068			0.260295			1.42875			1.2857
1.14074			0.131577			0.687553			1.50463
1.14582			0.0556937			1.73521			0.692933
1.09191			0.404266			1.83147			1.73695
0.912563			1.06992			1.88443			1.80574
1.08202			0.536049			1.40004			1.15442
1.0643			0.251406			1.75128			0.719116
1.10321			0.182013			0.479109			1.62824
1.13684			0.97538			0.838075			1.86689
1.1237			0.637394			1.40647			1.36038
1.1022			0.702056			1.43792			0.642059
1.12347			0.212492			0.169866			0.705767
1.07999			1.61504			1.8192			1.85401
1.10718			1.84174			0.589455			1.65771
1.10913			0.270371			1.37229			1.86771
1.11616			1.68079			1.85706			1.69107
1.10027			1.23349			0.240422			1.71838
1.10382			0.367168			1.85249			1.66781
0.961459			1.74254			1.74231			1.7619
0.912559			0.347153			1.03112			1.87743
0.964189			0.549013			1.31285			1.21497
1.03666			1.89071			1.49421			0.319571
1.00592			0.482421			0.4582			1.40526
0.966768			1.68905			0.743703			0.257986
0.977616			0.630984			0.53167			1.01418
0.997933			0.287534			1.16592			1.37645
0.991953			0.852063			0.49105			1.01546
0.963101			0.135205			1.33309			1.81164
0.963003			0.314976			1.22536			1.48975
1.00955			1.13985			1.78382			1.37337
1.0761			0.0101921			1.88073			1.70675
1.06345			0.031639			1.93519			1.76149
1.00382			0.365896			1.31749			1.79139
0.998296			0.151098			0.482996			1.46081
1.02294			0.297237			0.831424			1.15363
1.02595			1.44723			1.81376			1.07694
1.01947			1.00675			1.39676			1.64984
1.06711			1.84695			1.0701			0.648121
1.06657			0.364127			0.66888			1.33205
1.07039			1.25452			1.88723			1.80169
1.07386			1.34686			0.947165			0.731233
1.0139			1.24774			1.0167			1.55566
1.09692			0.849469			0.781294			1.64647
1.11869			0.782155			1.51919			1.19594
1.07759			1.1925			0.810109			1.6531
1.08307			0.242197			1.01712			1.36494
1.07563			1.65334			0.789969			1.81861
1.04284			1.05135			0.672137			1.90947
1.03093			1.67063			0.852471			1.80566
1.046			1.12274			1.75323			0.0802429
1.01296			0.114089			0.910753			0.660149
0.997947			0.515272			1.81556			0.912699
1.0485			0.260138			1.88623			1.86024
1.00816			0.673607			1.16466			0.945208
1.00681			0.0346019			1.33302			1.01082
0.985711			0.337742			1.82744			0.923453
0.894337			0.999645			1.82073			0.284851
0.943558			0.222964			1.34553			0.217351
0.928029			1.29662			1.09895			0.632941
0.961932			0.988366			0.544083			0.794562
0.949177			0.808352			0.18505			0.381671
0.965881			1.18146			0.281515			0.266289
0.94069			1.22929			0.212817			0.685067
0.96886			0.993687			0.946767			1.12853
0.922305			0.524411			0.534321			0.467264
0.856207			0.735536			0.860659			0.299016
1.11007			1.81504			1.19714			0.384019
1.18882			1.20809			0.398849			0.513901
1.13911			1.23282			1.64464			1.01788
1.21153			1.83605			0.512476			0.673091
1.14271			1.77093			0.282935			1.10768
1.172			0.378005			0.114707			0.532998
1.18252			1.00252			1.6995			0.19827
1.22239			1.2454			0.836497			0.204999
1.19428			1.25986			0.833698			0.35983
1.22086			1.39148			1.50545			0.430939
1.19106			0.314348			1.8846			0.687534
1.27605			0.632543			1.66322			0.435104
1.24189			0.880303			1.35983			0.0777938
1.29913			0.657545			1.60375			0.405039
1.17825			1.34361			1.07024			0.0587216
1.26652			1.51746			0.349132			1.21679
1.17343			1.33155			1.75568			1.14564
1.21354			1.86533			1.89322			1.55589
1.15427			1.66985			1.6231			1.55051
1.29424			1.23878			1.59394			1.33251
1.22996			1.72334			0.85343			1.7955
1.27807			0.778093			1.38563			1.77972
1.27027			0.925638			1.48007			1.65886
1.1828			1.48492			1.86958			1.794
1.18992			1.60795			1.86718			1.00998
1.14041			1.38099			1.86947			1.12461
1.12442			1.0162			1.47449			0.935045
1.00925			1.04537			0.345774			0.196788
1.01643			1.18513			0.315338			0.163854
1.03373			0.902513			1.12692			1.13633
1.05804			1.02581			1.00486			1.33786
1.08637			1.58312			1.11965			0.279601
1.04564			1.32824			0.18695			0.704951
1.06603			0.922727			0.308771			1.2139
1.07182			1.26824			0.0905212			1.13304
0.989551			1.80529			0.608378			0.305938
0.90653			1.69975			1.70454			1.54284
0.913116			1.7643			1.27941			0.646308
0.92873			1.89293			0.998796			0.171506
0.942439			1.57398			0.302514			1.59165
0.894731			1.47852			1.59447			1.63201
1.14546			1.18454			1.59161			0.539337
1.13115			0.189158			1.2936			0.12065
1.22595			0.889174			1.29945			1.03366
1.18027			0.635904			1.28684			0.689531
1.17791			1.0258			0.174197			0.765394
1.12159			0.564002			1.24255			0.789751
1.2142			0.381913			0.673155			0.557691
1.20121			0.154297			0.635387			0.01708
1.12536			0.0943037			0.733657			0.0868609
1.11111			0.670129			0.550685			0.449686
1.14282			1.53374			1.19672			0.252851
0.900208			0.836212			1.26797			0.500743
0.961871			0.558313			0.765155			0.367725
0.970571			0.601962			0.389032			0.279406
1.04076			0.700028			0.154633			0.61937
0.986101			0.696635			0.467847			0.219118
1.00755			0.515239			1.11072			0.238948
1.04035			0.768744			0.0675823			0.95964
0.923876			0.169422			0.388961			0.676936
0.931866			1.22258			0.920724			0.192161
1.33421			0.131343			0.0380578			1.28917
1.04347			0.605451			1.35263			1.46283
1.19511			1.73181			0.932296			1.28714
1.27562			0.0448042			0.568717			1.79852
1.15177			1.01326			0.694852			1.85427
0.899005			1.48939			1.44439			1.77117
1.11784			1.54347			1.67559			1.76549
1.09159			0.721136			1.09408			1.89526
1.03922			1.18894			0.363917			1.92569
0.996292			0.334071			1.26381			1.81821
1.04218			0.147393			1.37643			0.999423
0.833177			0.432962			0.132075			0.961336
0.990215			0.340986			1.45291			1.83515
1.04955			0.61823			0.80239			1.71312
1.10528			0.492598			1.15745			1.69743
1.08037			0.112205			1.37366			1.55502
1.00828			1.02202			1.42013			0.895686
0.931531			1.62425			0.585668			0.833472
1.12863			0.592293			0.278439			1.72303
1.11803			0.0356211			1.37636			1.73747
1.16288			0.112961			0.462594			0.390171
1.19417			0.305863			1.18045			0.245582
1.18849			0.0563798			1.04195			0.28147
1.17043			1.1163			0.294442			0.949909
1.20944			0.641761			0.821564			0.992907
1.14746			1.10529			1.12224			0.923705
1.23632			1.35739			0.529236			0.6956
1.20496			1.11747			0.435154			1.21069
1.219			0.19866			0.274552			0.287906
1.2251			0.531999			1.69226			0.649768
1.177			0.610047			1.29146			0.738644
1.16094			0.898858			0.428237			0.13399
1.25742			0.375627			0.88227			0.42727
1.0825			0.835519			0.567889			0.575994
1.06101			0.610575			0.939449			0.09321
1.05797			0.540841			0.777268			1.05133
1.04841			0.801327			0.453508			1.20963
1.07155			0.669773			1.57301			1.53983
1.05712			0.78206			0.833307			1.02142
1.12969			0.465776			0.307074			1.08979
1.13622			1.53309			0.489098			1.6263
1.15854			1.15247			1.48992			1.68105
1.15449			1.29177			0.293727			1.50327
1.17116			0.558448			0.610163			0.97081
1.25508			0.142834			1.23004			0.3854
1.25537			0.463435			0.847033			0.12389
1.21101			0.838497			1.40176			0.156983
1.2066			0.984508			1.53736			1.19787
1.24339			1.68178			0.998299			0.732434
1.20402			1.10736			0.888201			1.28482
1.20095			1.11877			0.572582			0.418115
1.17039			1.31654			1.70596			0.505472
1.18102			0.998195			1.68497			1.66201
1.11814			1.17999			0.267771			0.0929526
1.20503			1.6061			1.53178			1.45497
1.14459			0.921531			1.42288			1.58193
1.1231			1.58112			0.561192			1.17677
1.12166			1.02925			0.336766			0.770553
1.15034			1.71343			1.76776			1.01856
1.17649			1.47936			1.31235			1.42292
1.143			1.2915			1.14177			1.88622
1.16748			1.77782			0.929622			1.29
1.2623			1.61519			0.700529			0.826607
1.16289			1.43464			1.04689			1.30854
1.17924			0.744741			0.863975			1.8065
1.1805			0.438721			0.547478			1.23287
1.19632			0.371344			1.66919			0.135739
1.18796			1.07889			1.00519			0.426831
1.22982			1.82391			1.80025			0.0200642
1.2289			0.206867			1.47467			0.795303
1.14449			1.05406			0.740716			0.399102
1.17691			0.103011			1.44002			1.1662
1.22652			0.144596			1.74426			0.800374
1.27248			0.130581			1.44936			0.274415
1.15802			0.51067			0.252087			1.11855
1.302			1.14513			0.0521256			0.779822
1.1648			1.38505			0.310909			0.856533
1.14743			1.07328			0.461298			0.517559
1.13905			0.733163			0.578623			0.271675
1.1538			1.31877			0.603122			0.0538038
1.10209			1.15281			0.483025			0.378444
1.15348			1.15624			0.72449			1.77108
1.12636			0.577488			1.78331			1.0849
1.10102			0.841842			0.709805			1.43158
1.09282			1.03266			0.88352			1.14748
0.968041			0.650557			0.187776			1.72503
1.04183			1.22486			0.579015			1.34328
1.03495			1.1332			0.380655			1.04741
1.05826			1.02118			0.159223			0.152516
1.13274			0.629654			0.854523			0.946252
1.09003			1.33963			0.756804			0.40415
1.14392			1.4521			1.77027			0.658205
1.11702			1.15059			1.87636			0.356905
1.12133			0.670888			1.55503			1.38896
1.13974			1.66208			0.528542			0.142764
1.14551			0.176478			0.733052			1.10801
1.11819			0.200072			0.277915			1.2777
1.05022			1.31067			1.49467			0.972124
1.09458			0.407379			1.73303			0.325381
1.04325			0.856115			1.18716			1.29863
1.07256			1.22213			1.85476			0.0556582
1.08018			0.881133			1.64739			1.4136
1.07312			1.26787			0.796414			0.202646
1.10041			1.18733			0.228415			0.223027
1.04114			1.28265			0.439093			0.280194
1.02024			1.51787			0.777219			0.557032
1.05803			1.4668			0.0206456			1.63267
1.03894			0.360594			1.34544			1.28604
1.03398			1.22613			0.49856			0.665723
1.07276			0.685423			0.0329005			0.319939
1.0093			0.693618			0.871873			0.327658
1.02383			0.302439			0.108674			1.64013
1.07924			1.08399			1.20825			0.752386
1.00545			1.16428			0.762186			0.875841
1.01569			1.47073			1.48654			1.33454
0.945002			1.20624			0.985812			0.16132
0.865068			1.67491			0.234991			0.419722
0.908338			1.8814			0.939337			0.11475
0.912683			1.11052			1.89473			0.23466
0.93158			1.19394			0.120937			0.402372
0.92639			1.12053			0.584663			1.60351
0.9104			1.16648			1.47743			0.585941
0.96905			1.1047			1.69093			0.741939
0.876961			0.889197			1.14517			1.79052
0.972348			0.369712			1.498			0.862594
0.933232			0.919273			0.48887			1.27972
0.907288			1.2462			0.184769			1.44383
0.929094			1.54321			0.503954			1.68819
1.00613			0.73338			1.23375			1.28232
0.996085			1.1385			0.451903			1.57802
0.993503			0.960767			0.64167			1.63826
1.00449			1.64236			0.592456			0.983219
1.04132			1.20262			0.414227			1.88574
1.05442			1.85892			0.998183			1.76307
1.10624			1.50894			1.14231			1.68614
1.08177			1.68329			0.103109			1.09024
1.03318			1.3663			0.670471			0.601244
0.981945			1.26469			0.564804			0.974041
0.986809			1.01513			0.57653			0.298691
0.978682			1.49687			1.56611			0.942654
0.985353			1.22006			1.20799			1.07646
0.986462			1.0229			0.264583			0.52712
1.03116			1.41165			0.294603			1.31555
1.00388			1.03321			0.690626			1.1675
0.956073			1.09504			0.60998			1.09775
0.972835			0.908129			0.609391			1.02758
0.964135			1.41402			0.543283			1.21092
1.02369			0.711909			1.03472			1.64718
0.926658			0.5351			0.251396			0.84946
0.943309			0.560965			0.645252			0.589147
0.904329			1.25775			0.217579			1.15349
1.0815			0.862659			0.473841			0.10122
1.13049			0.852757			1.01457			0.390635
1.12867			1.72422			0.586081			0.0795258
1.26319			1.7159			0.783005			0.379062
1.22032			1.40752			0.859376			0.541765
1.20569			1.21098			1.2987			1.21283
1.26166			1.42956			0.128957			1.0118
1.24931			1.50438			0.572651			0.882713
1.20135			0.818636			1.04903			1.29389
1.23705			0.548626			1.18908			0.257099
1.21063			0.714414			1.27523			0.253178
1.24287			0.740338			0.67329			0.162625
1.20914			0.987697			0.6562			0.131566
1.12238			0.63384			1.38677			0.778394
1.18171			0.771912			0.877251			0.1541
1.23991			0.730904			1.09216			0.557096
1.26981			0.408185			1.2997			1.34533
1.21374			0.263213			0.253791			0.72377
1.24488			0.554008			0.430052			1.68179
1.2504			0.277552			0.12447			1.08533
1.25031			0.287361			0.176942			1.15945
1.26411			0.280594			0.481381			0.897964
1.22184			0.714117			0.819141			0.496194
1.27532			0.371766			0.950749			1.22213
1.25474			0.479611			0.575226			0.148562
1.24058			0.814929			1.32225			0.0435805
1.20161			1.34894			0.793988			0.451826
1.18431			1.19032			0.354335			1.03883
1.22614			0.512673			0.905137			0.550634
1.13852			1.31935			1.10655			0.781903
1.15197			1.25455			0.895595			0.460667
0.937048			0.895464			0.0799499			0.630759
1.00543			0.643496			1.21907			0.612869
1.01953			1.38332			0.780704			0.17074
0.957784			0.876157			0.112365			0.769892
1.02135			0.335323			1.32722			0.97558
1.07539			1.06588			0.963968			0.251522
1.0103			0.625164			0.668769			1.42731
0.930764			0.267163			0.651526			1.55502
1.08921			0.476795			1.24414			0.79892
1.09562			0.659757			1.59711			1.43775
1.0812			0.632518			1.68539			1.49815
1.06186			1.04238			0.243992			1.41973
1.16812			0.419416			1.26378			1.07379
1.07217			0.432495			1.81827			1.92188
1.06855			0.320606			1.87774			1.22001
1.09109			0.71305			1.12524			1.80885
0.959365			0.820109			1.58175			1.91695
1.03146			0.850028			0.910711			0.338182
1.05302			0.884695			1.00935			0.907109
0.991811			0.497557			1.10969			0.390375
0.930364			0.847987			0.256783			0.708853
0.874137			1.04187			1.51923			1.00375
0.931977			0.836676			0.90784			1.40903
0.903152			1.35736			0.357357			0.533586
0.918931			0.759702			0.227126			0.42732
0.953467			1.18734			0.793585			1.29391
1.03402			1.62153			0.774931			0.419439
1.00404			1.31304			0.981905			0.200183
1.00456			0.945625			0.795835			0.655318
0.944369			0.547118			1.20051			0.237667
0.91446			0.709844			1.49648			1.0017
0.918866			1.2299			1.47601			0.525299
1.15071			1.39599			0.888704			1.88236
1.22594			1.59264			1.65319			1.78753
1.20885			1.29641			1.63118			1.67967
1.14715			1.6922			1.75271			1.90094
1.16733			1.00476			1.38487			1.01391
1.16443			0.877623			0.434186			0.618285
1.17844			0.637089			0.842758			1.23907
1.15492			0.704698			1.02464			1.20373
1.14224			0.705656			0.764877			1.54276
1.24267			0.357079			1.19548			1.33255
1.22175			0.567019			1.31716			0.519261
1.21985			0.696279			1.4507			1.34963
1.1862			1.38478			1.86324			0.932977
1.21094			1.41503			1.59951			0.858884
1.16586			1.47981			1.55624			0.881217
1.18878			1.38586			1.92799			0.685031
1.19919			1.33914			1.18954			1.21933
1.14249			0.89804			1.01328			1.37934
1.14776			1.02079			1.2924			1.65341
0.885581			0.671523			1.29372			0.126989
0.989427			0.291665			0.721608			0.383432
0.993389			0.645797			1.63701			0.0348348
0.934748			0.650375			0.44683			0.414124
0.90802			0.79897			1.08732			1.12635
0.906166			0.774319			1.67922			1.87423
1.18309			1.73839			1.07079			1.91355
1.19969			1.86285			1.47704			1.65629
1.22434			1.66267			1.56036			1.78793
1.16505			1.59297			1.82552			1.43361
1.15866			1.50628			1.49884			1.87264
1.23073			1.09946			1.14166			1.22412
1.22615			1.17655			1.72867			0.749314
1.31444			1.6838			1.53579			0.712931
0.97399			0.842938			1.67289			0.66397
1.31928			1.29195			1.68243			1.20033
0.920606			1.77716			0.666794			1.45557
0.784845			0.844223			1.72579			1.74504
1.23458			0.990976			1.17087			1.89197
1.4233			0.689978			0.518111			1.54313
0.910601			1.27412			1.22515			1.66217
0.803366			1.26629			1.24055			0.590154
0.741028			1.72129			0.897349			1.60064
0.975571			1.45901			0.636372			0.911738
1.14218			1.46478			0.531555			0.0600663
1.19605			0.193934			0.603734			0.0591711
1.00452			1.31799			1.0472			0.252688
1.47123			0.264984			0.932884			1.08505
1.17346			0.949746			0.472924			0.592971
1.11672			0.49555			1.26649			1.15159
1.18767			1.30892			1.48153			0.856157
1.18603			0.996606			1.40473			0.845273
1.36034			0.379525			0.851351			1.14697
1.27534			1.5174			0.981378			0.540679
1.1837			1.28758			1.22357			1.36908
1.2521			1.80637			1.83777			0.779949
1.1953			1.17611			0.664654			1.35161
1.21646			0.6616			1.54596			0.0625245
1.14512			0.62304			0.108546			1.63673
1.10144			1.17367			0.235436			0.0695469
1.05304			0.551201			1.00268			0.886698
1.0238			1.07576			1.14445			1.69235
1.35278			0.750537			0.853837			1.16186
1.11588			1.25794			0.968594			1.61981
1.18879			1.09327			1.01423			1.29505
1.15902			0.103407			0.40728			0.475403
1.25439			1.26901			0.625484			0.971339
1.1947			1.14034			0.788007			0.87969
1.26836			1.14629			1.01268			0.628218
1.31762			1.45948			1.14528			0.959502
1.22601			1.14037			1.48987			1.46854
1.23676			1.72037			0.874583			1.45266
1.22247			0.754949			1.27768			0.696703
1.22957			0.404065			0.692209			0.624446
1.22372			0.533634			0.818662			0.668179
1.19664			1.26998			0.881713			0.957453
1.21664			0.924112			0.674471			0.95764
1.14614			1.06009			0.923823			1.08947
1.07357			0.958268			0.831277			1.73876
1.10448			0.831013			0.772377			0.2699
1.13623			1.15803			0.483802			0.573101
1.06518			0.162103			0.661304			1.33859
1.13023			0.295945			0.369425			1.51689
1.09261			0.681987			1.02054			1.38291
1.17276			1.21953			1.21441			1.44288
1.04204			0.934422			0.977908			1.27415
1.24725			1.63785			1.52832			0.725097
1.18666			1.46376			1.38509			0.779173
1.25059			1.0525			0.222438			1.6825
1.13312			0.558992			1.43549			0.74378
1.20793			0.824671			0.978378			1.52217
1.04456			0.555449			0.421435			1.78967
1.00155			1.30479			1.53913			1.30859
1.0395			0.91755			0.936917			0.947611
0.993171			1.04228			0.614542			1.68065
0.982286			0.970142			0.588866			1.84474
0.956151			0.0818155			0.367267			0.757952
1.02925			1.06519			0.939777			0.270892
1.07171			1.04854			1.44008			0.559524
1.1478			0.526068			1.37612			1.34123
1.06721			1.52763			1.45098			1.72123
1.18977			0.502088			1.13624			0.763327
1.15907			1.04229			1.33773			0.685899
1.11203			1.58701			0.327655			0.738584
1.03865			0.652089			1.38125			0.0306862
0.976163			0.665507			1.5076			0.959297
0.871172			1.1727			1.61242			1.54665
1.09284			1.24488			1.26647			1.27085
1.08001			0.521383			0.836623			1.49364
1.05524			0.969103			1.03927			1.86783
1.02418			0.272801			1.19027			1.57468
1.03956			0.51385			1.18687			0.694405
0.995238			1.75332			0.554307			1.82261
1.06829			0.88422			0.407316			1.20721
1.05184			1.57327			0.812407			0.106954
1.06019			1.10554			1.06789			1.06155
1.14171			0.421782			1.37169			1.03046
1.07991			0.393335			1.189			0.610978
1.05516			1.43481			1.21891			0.115665
1.06234			0.263144			1.61182			0.050446
1.01253			1.1282			1.1223			0.494675
1.02228			1.05194			1.14636			0.165576
1.02475			0.951154			1.28027			0.821705
1.02197			1.39348			0.681838			1.44669
0.957307			1.29089			0.53513			0.0211687
1.01401			0.822675			0.284246			1.00004
1.04461			0.844423			0.338514			0.217071
1.0325			0.857795			0.347082			0.257211
1.04435			0.779422			0.587378			0.641728
1.04303			1.66523			0.185876			1.17245
1.07147			0.509267			0.74166			1.70319
1.0637			0.807261			1.10975			0.966262
1.08427			1.39209			0.813385			0.901538
1.11613			0.987546			0.48087			0.221457
1.07396			0.739253			0.806404			0.129254
1.08596			0.94001			1.00514			0.119411
1.06239			1.36377			0.781415			1.10221
1.03671			1.66513			0.861527			0.434079
1.09008			1.04223			1.02171			0.479653
1.02138			1.09308			0.789046			0.0529635
1.14325			1.29014			0.767083			0.244812
1.11273			1.325			0.429842			0.231032
1.0951			0.475572			0.821535			0.191102
1.14089			1.22273			1.23863			0.712667
1.14766			0.865093			0.460294			0.0982535
1.08192			1.08206			0.898622			0.103943
1.11011			0.536047			1.00953			0.345879
1.13098			0.628053			1.58202			0.27006
1.09954			0.957828			0.485272			0.611325
1.11808			0.603755			1.28131			0.92087
1.06576			0.319222			0.856125			1.31177
1.12712			1.37223			1.36587			1.87728
1.09353			0.676749			0.764791			1.84061
1.13546			0.223864			0.592161			0.325261
1.11019			0.288397			0.719111			1.22825
1.07161			0.548937			0.632309			0.582841
1.10106			0.788747			0.817172			1.03151
1.11409			0.798995			0.701683			0.730972
1.08448			0.945461			0.633555			1.29868
1.13354			1.09934			0.486706			1.29002
1.13824			1.29555			1.80848			0.858654
1.06133			1.03208			1.03678			0.69097
1.12145			0.791786			1.21178			0.526155
1.12737			1.20452			0.489353			0.472031
1.10742			1.04369			1.24864			0.420162
1.04192			1.5522			1.46905			0.579951
1.00563			1.12882			1.42821			0.34448
0.989815			1.15237			1.44799			1.19089
1.06825			0.948209			0.648307			0.912927
0.967228			0.855201			0.913213			0.559482
1.04909			1.16349			0.802836			0.961073
1.071			0.571982			0.420197			1.09446
1.08621			0.955743			0.674181			1.02403
0.965278			1.26955			1.4116			1.35842
1.00346			0.858153			0.389625			1.53609
0.977506			0.623441			0.421204			1.34892
0.999205			0.508958			0.392839			1.10543
1.03723			0.297468			1.18032			0.74623
1.06237			0.216706			1.65263			1.0042
1.10842			0.378069			1.12303			0.941233
0.801817			1.14335			1.48186			0.0379948
1.0462			0.692781			0.437661			0.266026
1.11426			0.553198			1.13534			0.866392
1.09971			1.07804			1.37462			0.284571
1.04393			1.49639			0.629698			1.65405
1.1019			0.868648			1.14324			1.50162
1.07718			1.36455			1.16586			0.835493
1.11854			0.905363			0.919092			0.670529
1.12916			0.858127			0.824445			1.8885
1.06745			1.06912			1.58431			1.33857
1.08502			0.369258			1.16241			0.629592
1.12809			0.169155			0.424676			1.6721
1.08115			0.549021			1.01686			0.960694
1.0622			0.783021			1.12805			0.361898
1.0361			0.512752			1.28867			1.65676
1.14028			0.811459			1.2591			0.710008
1.15224			0.413052			1.02593			1.66851
1.06898			0.594652			0.816608			1.85881
1.07653			1.15381			0.849605			1.36837
1.11502			1.78855			1.33236			0.755611
1.03967			0.642383			1.07083			1.40663
1.13919			0.780866			1.04309			1.29375
1.12368			0.922332			1.00059			1.7109
1.1201			1.12908			0.851197			1.6998
1.03893			0.794322			1.19924			1.80326
1.04137			0.620444			0.932508			1.3662
1.04843			0.731614			1.30701			1.7275
0.996214			0.815503			0.953056			1.3559
1.01512			1.1983			1.0053			1.38658
1.10216			1.43352			1.44182			1.69806
1.05653			1.70055			0.938646			1.57134
1.03949			1.06209			1.27382			1.59155
1.00198			1.04929			0.734618			1.87976
1.06156			1.06544			0.747458			1.90388
1.22981			1.42058			1.11664			1.8937
1.09384			1.3059			0.7851			1.22496
1.14694			1.38606			0.481711			1.41257
1.06943			1.60686			0.921205			0.623468
1.10307			1.31151			1.44213			1.38501
1.16712			0.60015			1.18153			1.12307
1.09965			0.739975			1.59442			1.46248
1.16241			1.12909			1.00883			1.86711
1.11908			1.33623			1.20343			1.60151
1.21102			0.364228			1.60647			1.58124
1.2621			1.50771			1.73413			0.158411
1.00828			1.14916			1.31938			1.36578
0.838417			0.70849			0.695524			1.29324
1.06496			0.772969			1.34414			1.04194
1.04568			0.843961			1.21271			1.35503
1.06131			1.31056			1.08687			0.445027
0.973055			1.07509			0.980366			0.533623
0.992877			1.41624			0.889453			1.56935
1.0489			0.546059			0.466124			1.63826
1.01499			0.593966			0.336701			0.795119
0.983862			0.343481			1.46773			1.19546
0.921827			0.356749			1.23947			0.090379
1.08332			0.239507			1.42948			0.525266
0.972815			0.803677			1.01979			1.91292
0.952747			0.700397			0.904985			1.89849
1.06609			0.874903			1.1462			1.24541
1.08832			1.3862			1.15422			1.11962
1.13874			1.29126			0.894781			1.01778
1.09778			0.551585			0.946309			1.22983
1.1261			0.361248			1.00753			1.73199
1.28347			1.02729			0.890348			1.2204
1.1184			0.661892			1.7685			1.06507
1.18431			1.09823			0.551333			0.448832
1.10938			1.32399			1.29102			1.532
1.02654			0.910101			0.839365			1.48331
0.94274			1.48194			1.42563			0.94662
1.09348			0.659959			1.113			0.277706
1.11727			0.919363			0.825467			0.215985
1.10367			0.255084			1.62576			1.45701
1.09489			0.34543			1.41721			0.278624
1.07396			1.56461			1.64502			0.408686
1.04831			1.64729			1.14776			0.461519
1.07406			1.74232			0.710966			0.891
1.05782			1.81626			0.282505			1.16804
0.983256			1.15023			0.65583			0.702993
1.06251			0.473697			0.273855			1.46766
1.05297			0.802024			1.1886			1.85495
0.991558			1.59702			0.997424			0.217639
1.08682			1.4788			0.450607			0.747885
1.0595			0.586302			1.04401			0.107064
1.01644			1.12446			0.176117			0.858636
1.0735			0.88717			1.2161			0.811794
1.09226			0.946866			1.33052			1.18513
0.975343			1.88671			0.695496			1.89102
1.04434			1.05171			1.05646			1.90434
1.05309			0.570894			1.28104			0.996651
1.02835			1.54974			1.192			0.571632
1.06586			0.803144			0.69739			0.755796
1.01494			1.14459			0.689354			0.71561
0.990164			1.13389			1.23687			1.80218
1.09802			0.850734			0.935334			1.22438
0.9676			0.919489			1.37184			0.655003
1.03371			0.747016			1.42552			0.842355
0.990807			1.54897			0.78952			0.424599
1.08933			1.07378			1.09358			1.45356
1.08907			0.486321			1.39785			1.59415
0.935102			0.569013			1.61331			0.0426468
0.941534			0.389489			1.84843			0.912827
0.99713			1.37549			1.79579			0.0924094
0.898966			0.998143			1.55413			0.128806
0.822928			1.15648			1.47492			0.918305
0.911146			1.40701			0.980394			0.779049
0.788757			1.4355			1.72016			1.11837
0.819705			1.59153			0.849723			0.191945
0.831927			1.42544			0.351138			0.697643
0.854547			0.504512			0.473544			1.65181
0.862051			0.903271			0.26262			1.35118
0.84992			0.738846			1.30974			1.64748
0.891042			0.364761			1.51465			1.08341
0.937326			0.484946			1.72362			1.74637
0.956488			1.40387			1.48598			1.4067
1.01286			1.20322			0.641331			1.06684
1.00523			1.14894			0.666046			1.64931
0.896109			0.402473			1.2193			1.85586
1.06239			0.266108			0.455309			1.92351
0.951537			0.933879			1.05829			1.66677
0.945606			1.45648			0.747487			1.5125
0.926166			1.55992			1.03435			1.81062
1.07138			0.701093			0.35963			1.53315
1.08276			0.2815			1.32043			0.731246
1.118			0.820427			0.92519			1.77563
1.15998			0.193004			1.22705			0.495734
1.12797			0.395488			1.50435			0.961434
[truncated: 9,351 more rows]
