# Supplementary material for: HP1 drives de novo 3D genome reorganization in early Drosophila embryos
Source: Nature. 2021 Apr 14;593(7858):289–93. doi: 10.1038/s41586-021-03460-z (PMC8116211; doi:10.1038/s41586-021-03460-z)
Supplement: Supplementary file 20 — Source Data Extended Data Fig. 7 [file 41586_2021_3460_MOESM20_ESM.xlsx]

## Sheet: ED_Figure7a
## Scaling of contact probability in experimental and simulated data in control in the region chr3R 17Mb-20.6Mb
Experimental data (unit of 40kb bins)						Simulated data (unit of 40kb bins)
Distance (40kb bins)	contact probability					Distance (40kb bins)	contact probability
2	0.756639					2	0.623673
3	0.455573					3	0.412557
4	0.291067					4	0.281354
5	0.201834					5	0.200835
6	0.149865					6	0.149247
7	0.121525					7	0.115594
8	0.0982228					8	0.0954493
9	0.0806333					9	0.0764528
10	0.0677415					10	0.0659319
11	0.059464					11	0.0589992
12	0.0533836					12	0.0511479
13	0.047463					13	0.0443721
14	0.043737					14	0.0407117
15	0.0400229					15	0.0373521
16	0.0364858					16	0.0351471
17	0.0339642					17	0.0323184
18	0.0328085					18	0.0312935
19	0.0316446					19	0.0305849
20	0.029762					20	0.0294148
21	0.029081					21	0.0280087
22	0.0279415					22	0.0275798
23	0.0273006					23	0.0260525
24	0.0253415					24	0.0253163
25	0.0245903					25	0.0244579
26	0.0235932					26	0.0220616
27	0.0234803					27	0.0214515
28	0.0231712					28	0.0214081
29	0.0230729					29	0.0218289
30	0.0238858					30	0.0224412
31	0.0246694					31	0.0226451
32	0.0245165					32	0.0229451
33	0.0235775					33	0.0222672
34	0.0233692					34	0.0215967
35	0.0224058					35	0.0218721
36	0.0208772					36	0.0209149
37	0.0208832					37	0.0199683
38	0.0224771					38	0.0210942
39	0.0244302					39	0.0220013
40	0.0241226					40	0.0233911
41	0.0227897					41	0.0215564
42	0.0202313					42	0.0198594
43	0.0190885					43	0.0187292
44	0.0170037					44	0.0158465
45	0.0152365					45	0.0139952
46	0.0151009					46	0.0141874
47	0.0149425					47	0.0143631
48	0.0149624					48	0.013969
49	0.0142668					49	0.0144829
50	0.0145469					50	0.0144086
51	0.0145986					51	0.0137899
52	0.0143505					52	0.0144667
53	0.0150651					53	0.0151261
54	0.0150314					54	0.0142106
55	0.0154629					55	0.0142957
56	0.0159508					56	0.0147212
57	0.0150546					57	0.0148931
58	0.0144294					58	0.0138692
59	0.0135877					59	0.0128684
60	0.0132354					60	0.0118454
61	0.013242					61	0.0110969
62	0.0127901					62	0.0107919
63	0.0126955					63	0.0112696
64	0.0125775					64	0.0111326
65	0.0132498					65	0.011994
66	0.013903					66	0.0122404
67	0.0151389					67	0.013566
68	0.0166719					68	0.0142891
69	0.0164407					69	0.0158632
70	0.0177779					70	0.0164023
71	0.0187888					71	0.0182663
72	0.0204262					72	0.0198719
73	0.0230725					73	0.0194188
74	0.0199288					74	0.0200915
75	0.0199659					75	0.0195585
76	0.0174762					76	0.018133
77	0.0164894					77	0.0158709
78	0.0159267					78	0.0159965
79	0.0181077					79	0.0172092
80	0.0167595					80	0.0169253
81	0.0152578					81	0.015783
82	0.0131263					82	0.0132913
83	0.0112804					83	0.010079
84	0.0100967					84	0.00733529
85	0.0102367					85	0.00822883
86	0.0088766					86	0.0081872
87	0.0100917					87	0.00787775
88	0.0112172					88	0.008364
89	0.0113264					89	0.009122
90	0.00870832					90	0.008768

## Sheet: ED_Figure7b
## inferred interaction energies to reproduce chr3R 17Mb-20.6Mb in control
Genomic bin	Genomic bin	Inferred interaction energy (kT)	compartment type pair
0	1	-0.588	AA
0	2	0.248997	AB
0	3	0.280755	AB
0	4	0.465754	AB
0	5	0.435533	AB
0	6	0.485693	AB
0	7	0.01642	AB
0	8	0.273913	AB
0	9	-0.236704	AB
0	10	-0.217727	AB
0	11	0.765923	AB
0	12	-0.026822	AB
0	13	0.383641	AB
0	14	-0.35485	AA
0	15	-0.268413	AA
0	16	0.108145	AA
0	17	-0.443172	AA
0	18	0.19619	AA
0	19	-0.005482	AA
0	20	-0.422611	AA
0	21	-0.244044	AA
0	22	0.116749	AA
0	23	0.165294	AA
0	24	0.182058	AA
0	25	-0.041623	AA
0	26	0.239428	AA
0	27	-0.047777	AA
0	28	0.0741	AA
0	29	-0.042602	AA
0	30	0.144726	AA
0	31	-0.236626	AA
0	32	-0.170869	AA
0	33	0.337903	AB
0	34	-0.06247	AA
0	35	-0.111142	AB
0	36	0.269418	AB
0	37	0.504792	AB
0	38	0.252505	AB
0	39	-0.032023	AB
0	40	-0.323493	AA
0	41	-0.210311	AA
0	42	0.20575	AB
0	43	-0.284608	AB
0	44	0.361811	AB
0	45	0.486304	AB
0	46	-0.063976	AB
0	47	0.337379	AB
0	48	-0.078566	AB
0	49	0.125121	AA
0	50	-0.417034	AA
0	51	0.090249	AA
0	52	-0.246498	AA
0	53	-0.255655	AA
0	54	0.428767	AA
0	55	-0.234922	AA
0	56	-0.231694	AA
0	57	-0.234744	AA
0	58	0.068043	AA
0	59	0.027451	AA
0	60	-0.085446	AB
0	61	0.121505	AB
0	62	0.261558	AB
0	63	0.261996	AB
0	64	-0.046555	AB
0	65	0.603141	AB
0	66	-0.398292	AB
0	67	0.327319	AB
0	68	0.343827	AB
0	69	0.121629	AA
0	70	-0.37685	AA
0	71	-0.166319	AA
0	72	0.253646	AA
0	73	-0.153616	AA
0	74	0.403324	AB
0	75	-0.022318	AA
0	76	0.163775	AB
0	77	0.127319	AB
0	78	-0.036801	AB
0	79	-0.027585	AB
0	80	0.298028	AB
0	81	0.070616	AB
0	82	0.02403	AA
0	83	0.363054	AA
0	84	-0.108766	AB
0	85	-0.005082	AB
0	86	0.548081	AB
0	87	0.486799	AB
0	88	0.26782	AB
0	89	-0.459307	AA
0	90	0.025146	AA
1	2	-0.588	AB
1	3	-0.052078	AB
1	4	0.273021	AB
1	5	0.197789	AB
1	6	0.174139	AB
1	7	0.147671	AB
1	8	0.528908	AB
1	9	-0.211826	AB
1	10	0.60507	AB
1	11	-0.131686	AB
1	12	0.371555	AB
1	13	-0.219818	AB
1	14	0.292228	AA
1	15	-0.134218	AA
1	16	-0.102217	AA
1	17	-0.317357	AA
1	18	-0.230624	AA
1	19	0.266768	AA
1	20	-0.112223	AA
1	21	-0.190701	AA
1	22	0.193754	AA
1	23	0.171581	AA
1	24	0.38985	AA
1	25	-0.477133	AA
1	26	-0.21705	AA
1	27	-0.286628	AA
1	28	-0.044714	AA
1	29	-0.295259	AA
1	30	-0.374903	AA
1	31	-0.404997	AA
1	32	-0.302051	AA
1	33	0.042847	AB
1	34	0.031169	AA
1	35	-0.223719	AB
1	36	0.184725	AB
1	37	0.113014	AB
1	38	0.294962	AB
1	39	0.354102	AB
1	40	-0.209939	AA
1	41	-0.48801	AA
1	42	-0.28212	AB
1	43	0.043504	AB
1	44	0.020054	AB
1	45	0.233912	AB
1	46	-0.083646	AB
1	47	-0.110682	AB
1	48	-0.044922	AB
1	49	-0.086268	AA
1	50	-0.243423	AA
1	51	-0.403988	AA
1	52	0.219673	AA
1	53	-0.106858	AA
1	54	0.286319	AA
1	55	-0.108925	AA
1	56	0.088527	AA
1	57	-0.166857	AA
1	58	-0.428763	AA
1	59	-0.088854	AA
1	60	-0.028442	AB
1	61	0.151872	AB
1	62	-0.432714	AB
1	63	-0.117809	AB
1	64	0.068634	AB
1	65	-0.481055	AB
1	66	0.057753	AB
1	67	-0.018471	AB
1	68	-0.013151	AB
1	69	0.401248	AA
1	70	-0.14886	AA
1	71	-0.215025	AA
1	72	-0.556949	AA
1	73	0.362657	AA
1	74	-0.360669	AB
1	75	-0.439319	AA
1	76	0.113731	AB
1	77	0.097098	AB
1	78	0.089556	AB
1	79	0.33296	AB
1	80	-0.141509	AB
1	81	0.01731	AB
1	82	0.187238	AA
1	83	-0.16865	AA
1	84	-0.041187	AB
1	85	0.256724	AB
1	86	0.554151	AB
1	87	-0.12014	AB
1	88	-0.445889	AB
1	89	0.013866	AA
1	90	-0.404781	AA
2	3	-0.588	BB
2	4	-0.31831	BB
2	5	-0.281957	BB
2	6	-0.353713	BB
2	7	-0.353314	BB
2	8	-0.459183	BB
2	9	-0.350077	BB
2	10	-0.269015	BB
2	11	-0.036378	BB
2	12	-0.117402	BB
2	13	-0.391181	BB
2	14	-0.412741	BA
2	15	-0.119555	BA
2	16	-0.02422	BA
2	17	-0.203949	BA
2	18	-0.249391	BA
2	19	0.028814	BA
2	20	-0.358369	BA
2	21	-0.001985	BA
2	22	0.165277	BA
2	23	-0.231991	BA
2	24	-0.200185	BA
2	25	-0.004729	BA
2	26	-0.330418	BA
2	27	-0.205531	BA
2	28	-0.042913	BA
2	29	0.003315	BA
2	30	-0.339887	BA
2	31	0.02828	BA
2	32	-0.30347	BA
2	33	-0.248381	BB
2	34	-0.380717	BA
2	35	-0.310455	BB
2	36	-0.342011	BB
2	37	-0.171537	BB
2	38	-0.147352	BB
2	39	-0.073653	BB
2	40	-0.078275	BA
2	41	-0.501584	BA
2	42	-0.038533	BB
2	43	-0.231452	BB
2	44	-0.1505	BB
2	45	0.327995	BB
2	46	0.040365	BB
2	47	-0.142847	BB
2	48	-0.207422	BB
2	49	0.089585	BA
2	50	-0.08056	BA
2	51	0.122699	BA
2	52	-0.309749	BA
2	53	-0.2195	BA
2	54	-0.49203	BA
2	55	-0.312316	BA
2	56	-0.13163	BA
2	57	-0.04006	BA
2	58	-0.182513	BA
2	59	0.111055	BA
2	60	-0.378125	BB
2	61	-0.114022	BB
2	62	-0.285311	BB
2	63	0.032829	BB
2	64	0.140436	BB
2	65	-0.058256	BB
2	66	-0.02363	BB
2	67	-0.018531	BB
2	68	-0.038761	BB
2	69	-0.030228	BA
2	70	-0.114939	BA
2	71	-0.416437	BA
2	72	-0.194706	BA
2	73	0.158438	BA
2	74	-0.473377	BB
2	75	0.150303	BA
2	76	-0.341964	BB
2	77	-0.105165	BB
2	78	-0.340406	BB
2	79	0.190862	BB
2	80	0.021096	BB
2	81	-0.053276	BB
2	82	-0.782575	BA
2	83	-0.342857	BA
2	84	-0.700136	BB
2	85	0.255849	BB
2	86	-0.070905	BB
2	87	0.002537	BB
2	88	-0.455364	BB
2	89	-0.292038	BA
2	90	-0.31167	BA
3	4	-0.588	BB
3	5	-1.26517	BB
3	6	-0.184815	BB
3	7	-0.256079	BB
3	8	-0.144026	BB
3	9	-0.061089	BB
3	10	-0.014208	BB
3	11	-0.22431	BB
3	12	-0.217387	BB
3	13	-0.110086	BB
3	14	-0.020756	BA
3	15	-0.017741	BA
3	16	-0.027554	BA
3	17	-0.231519	BA
3	18	-0.034911	BA
3	19	-0.176921	BA
3	20	-0.047237	BA
3	21	-0.057697	BA
3	22	-0.070608	BA
3	23	0.142124	BA
3	24	0.088085	BA
3	25	-0.2671	BA
3	26	0.150181	BA
3	27	-0.116437	BA
3	28	0.167623	BA
3	29	-0.218282	BA
3	30	-0.248639	BA
3	31	-0.145659	BA
3	32	0.16761	BA
3	33	0.132393	BB
3	34	-0.0947	BA
3	35	0.021068	BB
3	36	-0.123664	BB
3	37	0.160846	BB
3	38	0.257157	BB
3	39	-0.09446	BB
3	40	-0.49217	BA
3	41	-0.303198	BA
3	42	0.369755	BB
3	43	0.293641	BB
3	44	0.125575	BB
3	45	0.084809	BB
3	46	-0.1474	BB
3	47	-0.032126	BB
3	48	-0.427234	BB
3	49	-0.292878	BA
3	50	-0.333454	BA
3	51	-0.216065	BA
3	52	-0.425595	BA
3	53	0.145862	BA
3	54	0.205859	BA
3	55	-0.052563	BA
3	56	-0.357989	BA
3	57	0.139995	BA
3	58	-0.211839	BA
3	59	0.204424	BA
3	60	-0.355369	BB
3	61	0.019896	BB
3	62	-0.049577	BB
3	63	0.345319	BB
3	64	0.166766	BB
3	65	0.412086	BB
3	66	-0.273609	BB
3	67	-0.150024	BB
3	68	-0.080929	BB
3	69	-0.047431	BA
3	70	-0.264416	BA
3	71	-0.36041	BA
3	72	-0.412894	BA
3	73	0.220242	BA
3	74	-0.471126	BB
3	75	-0.3466	BA
3	76	0.008295	BB
3	77	-0.256751	BB
3	78	0.115981	BB
3	79	0.027925	BB
3	80	0.40004	BB
3	81	-0.356459	BB
3	82	0.34047	BA
3	83	-0.319294	BA
3	84	0.29172	BB
3	85	0.321221	BB
3	86	0.039939	BB
3	87	0.046012	BB
3	88	0.095652	BB
3	89	-0.214508	BA
3	90	-0.109998	BA
4	5	-0.588	BB
4	6	-1.40619	BB
4	7	-0.57036	BB
4	8	-0.892253	BB
4	9	-0.354335	BB
4	10	-0.201306	BB
4	11	-0.548638	BB
4	12	-0.625727	BB
4	13	-0.088003	BB
4	14	-0.221977	BA
4	15	0.054068	BA
4	16	-0.238542	BA
4	17	0.372677	BA
4	18	-0.438108	BA
4	19	0.140815	BA
4	20	-0.273724	BA
4	21	-0.212188	BA
4	22	-0.238623	BA
4	23	-0.098249	BA
4	24	0.177582	BA
4	25	-0.064424	BA
4	26	0.136938	BA
4	27	-0.37002	BA
4	28	-0.284726	BA
4	29	0.140095	BA
4	30	-0.09414	BA
4	31	0.045433	BA
4	32	-0.031164	BA
4	33	-0.34185	BB
4	34	-0.488254	BA
4	35	-0.36037	BB
4	36	-0.193792	BB
4	37	-0.121958	BB
4	38	-0.059926	BB
4	39	-0.42051	BB
4	40	-0.104446	BA
4	41	-0.082951	BA
4	42	-0.186194	BB
4	43	-0.172112	BB
4	44	-0.722104	BB
4	45	-0.244584	BB
4	46	-0.414778	BB
4	47	-0.000977	BB
4	48	-0.217957	BB
4	49	0.099747	BA
4	50	0.511295	BA
4	51	-0.06028	BA
4	52	-0.166124	BA
4	53	-0.181883	BA
4	54	-0.517495	BA
4	55	0.052681	BA
4	56	-0.037813	BA
4	57	0.395862	BA
4	58	0.101753	BA
4	59	-0.009703	BA
4	60	-0.444761	BB
4	61	-0.066	BB
4	62	-0.231907	BB
4	63	0.054681	BB
4	64	-0.130958	BB
4	65	-0.417001	BB
4	66	-0.305088	BB
4	67	-0.125433	BB
4	68	-0.84362	BB
4	69	-0.258435	BA
4	70	0.300114	BA
4	71	-0.195232	BA
4	72	0.157867	BA
4	73	0.083903	BA
4	74	0.285188	BB
4	75	-0.136269	BA
4	76	-0.302773	BB
4	77	0.391276	BB
4	78	-0.354445	BB
4	79	-0.419817	BB
4	80	-0.543825	BB
4	81	-0.337586	BB
4	82	0.058164	BA
4	83	-0.160634	BA
4	84	0.024657	BB
4	85	-0.530681	BB
4	86	-0.087495	BB
4	87	-0.432412	BB
4	88	0.319791	BB
4	89	-0.069778	BA
4	90	-0.126072	BA
5	6	-0.588	BB
5	7	-1.19819	BB
5	8	-0.773855	BB
5	9	-0.404673	BB
5	10	-0.091471	BB
5	11	-0.456369	BB
5	12	-0.559563	BB
5	13	-0.009512	BB
5	14	0.026338	BA
5	15	0.353676	BA
5	16	-0.082572	BA
5	17	0.072899	BA
5	18	0.328359	BA
5	19	-0.369098	BA
5	20	-0.35462	BA
5	21	0.312935	BA
5	22	0.178254	BA
5	23	-0.382829	BA
5	24	-0.572005	BA
5	25	-0.072175	BA
5	26	0.250692	BA
5	27	-0.281498	BA
5	28	0.579838	BA
5	29	-0.359122	BA
5	30	0.026884	BA
5	31	-0.120622	BA
5	32	0.377949	BA
5	33	-0.128895	BB
5	34	0.203035	BA
5	35	-0.055032	BB
5	36	-0.272336	BB
5	37	-0.343597	BB
5	38	-0.158294	BB
5	39	-0.22774	BB
5	40	-0.20925	BA
5	41	-0.157244	BA
5	42	-0.191963	BB
5	43	0.249673	BB
5	44	-0.115772	BB
5	45	-0.348531	BB
5	46	0.052451	BB
5	47	0.260119	BB
5	48	0.066767	BB
5	49	0.310046	BA
5	50	-0.022239	BA
5	51	0.194709	BA
5	52	-0.302102	BA
5	53	-0.125497	BA
5	54	-0.180723	BA
5	55	-0.359816	BA
5	56	0.120297	BA
5	57	0.117247	BA
5	58	-0.423413	BA
5	59	0.07969	BA
5	60	-0.173415	BB
5	61	-0.265369	BB
5	62	0.035961	BB
5	63	-0.45434	BB
5	64	-0.230921	BB
5	65	-0.084076	BB
5	66	0.039284	BB
5	67	-0.525622	BB
5	68	-0.283789	BB
5	69	0.180648	BA
5	70	0.240954	BA
5	71	0.10683	BA
5	72	-0.010439	BA
5	73	0.002973	BA
5	74	-0.321836	BB
5	75	0.179404	BA
5	76	-0.016076	BB
5	77	-0.525055	BB
5	78	-0.373082	BB
5	79	-0.630976	BB
5	80	-0.25109	BB
5	81	-0.036978	BB
5	82	0.075646	BA
5	83	0.490765	BA
5	84	-0.342486	BB
5	85	-0.439004	BB
5	86	-0.32765	BB
5	87	-0.051432	BB
5	88	-0.112538	BB
5	89	-0.064641	BA
5	90	-0.241087	BA
6	7	-0.588	BB
6	8	-1.1508	BB
6	9	-1.01391	BB
6	10	-0.321317	BB
6	11	-0.50231	BB
6	12	-0.170138	BB
6	13	-0.253511	BB
6	14	0.160767	BA
6	15	-0.036702	BA
6	16	-0.558722	BA
6	17	0.068502	BA
6	18	-0.337173	BA
6	19	-0.186976	BA
6	20	0.129924	BA
6	21	-0.204446	BA
6	22	-0.259331	BA
6	23	0.009892	BA
6	24	-0.367973	BA
6	25	-0.163384	BA
6	26	0.202154	BA
6	27	0.194003	BA
6	28	-0.159298	BA
6	29	-0.079609	BA
6	30	-0.149703	BA
6	31	-0.053779	BA
6	32	-0.083568	BA
6	33	-0.073112	BB
6	34	0.011293	BA
6	35	-0.088751	BB
6	36	-0.339145	BB
6	37	-0.008361	BB
6	38	-0.298573	BB
6	39	-0.141822	BB
6	40	-0.272127	BA
6	41	0.384716	BA
6	42	0.108911	BB
6	43	-0.116894	BB
6	44	-0.184081	BB
6	45	-0.257666	BB
6	46	-0.801933	BB
6	47	-0.248857	BB
6	48	-0.267492	BB
6	49	-0.660881	BA
6	50	0.543714	BA
6	51	-0.184002	BA
6	52	0.030896	BA
6	53	0.03762	BA
6	54	0.150293	BA
6	55	-0.359271	BA
6	56	0.17681	BA
6	57	-0.048725	BA
6	58	0.27715	BA
6	59	0.010644	BA
6	60	-0.012377	BB
6	61	-0.058009	BB
6	62	0.069054	BB
6	63	-0.549891	BB
6	64	-0.444081	BB
6	65	-0.10828	BB
6	66	-0.127257	BB
6	67	-0.095157	BB
6	68	-0.375162	BB
6	69	-0.12606	BA
6	70	-0.276225	BA
6	71	1.03118	BA
6	72	0.428933	BA
6	73	-0.160907	BA
6	74	0.126411	BB
6	75	0.114624	BA
6	76	-0.227954	BB
6	77	-0.348052	BB
6	78	-0.006516	BB
6	79	-0.182777	BB
6	80	-0.643434	BB
6	81	0.177999	BB
6	82	0.2613	BA
6	83	-0.214308	BA
6	84	-0.460412	BB
6	85	-0.167583	BB
6	86	-0.138386	BB
6	87	-0.215354	BB
6	88	0.195723	BB
6	89	-0.033864	BA
6	90	0.025038	BA
7	8	-0.588	BB
7	9	-0.827423	BB
7	10	-0.461483	BB
7	11	-0.849936	BB
7	12	-0.400685	BB
7	13	0.224779	BB
7	14	-0.330452	BA
7	15	0.054145	BA
7	16	0.135885	BA
7	17	0.061045	BA
7	18	-0.294297	BA
7	19	-0.11826	BA
7	20	-0.128961	BA
7	21	-0.00222	BA
7	22	0.040969	BA
7	23	-0.737861	BA
7	24	-0.275044	BA
7	25	0.329386	BA
7	26	-0.087343	BA
7	27	0.239319	BA
7	28	-0.158798	BA
7	29	0.291883	BA
7	30	0.081675	BA
7	31	-0.052491	BA
7	32	-0.276989	BA
7	33	-0.463726	BB
7	34	0.3918	BA
7	35	-0.40675	BB
7	36	0.009762	BB
7	37	-0.32935	BB
7	38	-0.113523	BB
7	39	-0.129681	BB
7	40	-0.112888	BA
7	41	-0.009426	BA
7	42	-0.262552	BB
7	43	-0.134072	BB
7	44	-0.474061	BB
7	45	-0.104773	BB
7	46	-0.080627	BB
7	47	-0.067875	BB
7	48	-0.117878	BB
7	49	0.101337	BA
7	50	0.190646	BA
7	51	-0.340813	BA
7	52	0.297133	BA
7	53	-0.00722	BA
7	54	-0.127369	BA
7	55	-0.331215	BA
7	56	-0.028226	BA
7	57	0.309452	BA
7	58	0.290391	BA
7	59	-0.188204	BA
7	60	-0.248708	BB
7	61	0.217816	BB
7	62	-0.145328	BB
7	63	-0.209977	BB
7	64	-0.342823	BB
7	65	-0.29252	BB
7	66	-0.289547	BB
7	67	-0.005241	BB
7	68	0.063195	BB
7	69	-0.07677	BA
7	70	-0.247906	BA
7	71	-0.073158	BA
7	72	0.023117	BA
7	73	-0.327792	BA
7	74	-0.515843	BB
7	75	0.378526	BA
7	76	-0.340622	BB
7	77	0.164973	BB
7	78	-0.504713	BB
7	79	-0.304689	BB
7	80	-0.349627	BB
7	81	0.118761	BB
7	82	0.244169	BA
7	83	-0.201	BA
7	84	-0.442981	BB
7	85	-0.000593	BB
7	86	-0.431851	BB
7	87	0.139952	BB
7	88	-0.253978	BB
7	89	-0.306153	BA
7	90	-0.012216	BA
8	9	-0.588	BB
8	10	-0.376648	BB
8	11	-0.782763	BB
8	12	-0.354018	BB
8	13	-0.304911	BB
8	14	0.046132	BA
8	15	0.10244	BA
8	16	0.08593	BA
8	17	-0.214883	BA
8	18	0.431144	BA
8	19	-0.4042	BA
8	20	0.184825	BA
8	21	-0.343993	BA
8	22	0.505606	BA
8	23	-0.23592	BA
8	24	-0.253135	BA
8	25	-0.220496	BA
8	26	-0.07233	BA
8	27	-0.219961	BA
8	28	-0.141279	BA
8	29	-0.031719	BA
8	30	0.252305	BA
8	31	0.180746	BA
8	32	-0.398384	BA
8	33	-0.529424	BB
8	34	0.380673	BA
8	35	-0.071083	BB
8	36	-0.66052	BB
8	37	-0.236491	BB
8	38	0.133019	BB
8	39	-0.212434	BB
8	40	-0.184549	BA
8	41	0.113362	BA
8	42	-0.24785	BB
8	43	0.099115	BB
8	44	-0.450529	BB
8	45	-0.52633	BB
8	46	0.030515	BB
8	47	-0.548512	BB
8	48	-0.132663	BB
8	49	-0.111022	BA
8	50	0.260859	BA
8	51	-0.006874	BA
8	52	0.597206	BA
8	53	-0.024133	BA
8	54	0.001206	BA
8	55	-0.277888	BA
8	56	0.172912	BA
8	57	0.061248	BA
8	58	-0.528358	BA
8	59	0.016802	BA
8	60	-0.061902	BB
8	61	0.144632	BB
8	62	0.149988	BB
8	63	-0.412533	BB
8	64	-0.375609	BB
8	65	-0.355774	BB
8	66	0.321776	BB
8	67	-0.063422	BB
8	68	-0.025043	BB
8	69	0.288381	BA
8	70	0.43277	BA
8	71	0.097513	BA
8	72	0.079716	BA
8	73	-0.403382	BA
8	74	0.329513	BB
8	75	-0.237239	BA
8	76	-0.111138	BB
8	77	-0.004064	BB
8	78	-0.146674	BB
8	79	-0.322204	BB
8	80	-0.035397	BB
8	81	-0.378021	BB
8	82	-0.075037	BA
8	83	-0.028612	BA
8	84	-0.664269	BB
8	85	-0.089775	BB
8	86	-0.020477	BB
8	87	-0.428964	BB
8	88	0.273832	BB
8	89	-0.213445	BA
8	90	0.015442	BA
9	10	-0.588	BB
9	11	-0.453325	BB
9	12	-0.164475	BB
9	13	-0.0647	BB
9	14	0.092744	BA
9	15	-0.408958	BA
9	16	-0.203904	BA
9	17	-0.243479	BA
9	18	-0.064194	BA
9	19	0.184759	BA
9	20	-0.174431	BA
9	21	-0.01502	BA
9	22	0.116431	BA
9	23	-0.042394	BA
9	24	-0.041806	BA
9	25	-0.096611	BA
9	26	-0.215887	BA
9	27	-0.223751	BA
9	28	-0.074257	BA
9	29	0.301062	BA
9	30	-0.467044	BA
9	31	-0.536918	BA
9	32	-0.124681	BA
9	33	0.025964	BB
9	34	-0.181462	BA
9	35	-0.05059	BB
9	36	-0.297339	BB
9	37	-0.052172	BB
9	38	-0.146366	BB
9	39	-0.196544	BB
9	40	-0.046948	BA
9	41	-0.147403	BA
9	42	0.401034	BB
9	43	-0.319819	BB
9	44	-0.232486	BB
9	45	0.058258	BB
9	46	-0.265526	BB
9	47	-0.147825	BB
9	48	-0.202613	BB
9	49	-0.05694	BA
9	50	-0.190008	BA
9	51	-0.297966	BA
9	52	0.0174	BA
9	53	0.012062	BA
9	54	-0.268974	BA
9	55	-0.184901	BA
9	56	-0.270634	BA
9	57	0.28601	BA
9	58	-0.126066	BA
9	59	0.170524	BA
9	60	0.202444	BB
9	61	-0.325825	BB
9	62	-0.026928	BB
9	63	-0.177926	BB
9	64	0.013646	BB
9	65	-0.369751	BB
9	66	0.251228	BB
9	67	-0.115457	BB
9	68	-0.220941	BB
9	69	-0.397897	BA
9	70	-0.185657	BA
9	71	0.011183	BA
9	72	-0.439179	BA
9	73	-0.220948	BA
9	74	0.0137	BB
9	75	-0.186165	BA
9	76	-0.237925	BB
9	77	-0.509013	BB
9	78	0.331917	BB
9	79	-0.008504	BB
9	80	0.070619	BB
9	81	-0.422985	BB
9	82	-0.260173	BA
9	83	0.08252	BA
9	84	-0.076721	BB
9	85	0.089142	BB
9	86	0.115358	BB
9	87	0.020142	BB
9	88	-0.52303	BB
9	89	-0.249616	BA
9	90	-0.371362	BA
10	11	-0.588	BB
10	12	-1.03794	BB
10	13	-0.90812	BB
10	14	-0.121173	BA
10	15	-0.073118	BA
10	16	0.163675	BA
10	17	0.007511	BA
10	18	-0.088674	BA
10	19	0.298731	BA
10	20	-0.316378	BA
10	21	0.103273	BA
10	22	-0.248694	BA
10	23	-0.315594	BA
10	24	-0.200501	BA
10	25	0.092564	BA
10	26	0.046959	BA
10	27	-0.058045	BA
10	28	0.038852	BA
10	29	0.311324	BA
10	30	0.097577	BA
10	31	0.009503	BA
10	32	-0.255771	BA
10	33	0.3465	BB
10	34	-0.296697	BA
10	35	0.197399	BB
10	36	-0.214914	BB
10	37	-0.312384	BB
10	38	-0.108407	BB
10	39	0.123584	BB
10	40	-0.182737	BA
10	41	-0.329198	BA
10	42	-0.05322	BB
10	43	0.168243	BB
10	44	-0.030389	BB
10	45	-0.010482	BB
10	46	-0.293533	BB
10	47	0.279269	BB
10	48	-0.23889	BB
10	49	-0.107235	BA
10	50	0.012345	BA
10	51	0.163373	BA
10	52	-0.297635	BA
10	53	-0.554024	BA
10	54	0.050052	BA
10	55	-0.08869	BA
10	56	-0.183174	BA
10	57	-0.309533	BA
10	58	-0.273702	BA
10	59	-0.332953	BA
10	60	-0.36785	BB
10	61	-0.022654	BB
10	62	-0.082548	BB
10	63	-0.180074	BB
10	64	-0.107211	BB
10	65	-0.173578	BB
10	66	-0.2132	BB
10	67	-0.419293	BB
10	68	0.11128	BB
10	69	0.099557	BA
10	70	-0.316053	BA
10	71	-0.181075	BA
10	72	-0.294878	BA
10	73	0.165514	BA
10	74	-0.070809	BB
10	75	-0.120035	BA
10	76	-0.08037	BB
10	77	-0.158351	BB
10	78	-0.204471	BB
10	79	0.034615	BB
10	80	-0.345169	BB
10	81	-0.067871	BB
10	82	0.190104	BA
10	83	-0.021473	BA
10	84	-0.35832	BB
10	85	-0.019252	BB
10	86	-0.150512	BB
10	87	0.076	BB
10	88	-0.253973	BB
10	89	-0.002326	BA
10	90	0.041615	BA
11	12	-0.588	BB
11	13	-0.664708	BB
11	14	-0.125756	BA
11	15	-0.18197	BA
11	16	0.025954	BA
11	17	-0.081614	BA
11	18	0.015463	BA
11	19	-0.074463	BA
11	20	-0.118642	BA
11	21	-0.09725	BA
11	22	-0.702891	BA
11	23	-0.2512	BA
11	24	-0.516689	BA
11	25	-0.113688	BA
11	26	0.007267	BA
11	27	0.260395	BA
11	28	-0.199822	BA
11	29	-0.18845	BA
11	30	0.115834	BA
11	31	0.113303	BA
11	32	0.023572	BA
11	33	-0.283324	BB
11	34	0.238781	BA
11	35	0.006715	BB
11	36	-0.488472	BB
11	37	-0.405457	BB
11	38	-0.292882	BB
11	39	0.163953	BB
11	40	-0.2982	BA
11	41	-0.247402	BA
11	42	0.047363	BB
11	43	-0.335462	BB
11	44	-0.190512	BB
11	45	-0.249014	BB
11	46	-0.396406	BB
11	47	-0.046931	BB
11	48	0.118862	BB
11	49	0.073559	BA
11	50	0.287586	BA
11	51	0.202569	BA
11	52	-0.1464	BA
11	53	-0.118052	BA
11	54	0.032695	BA
11	55	-0.026721	BA
11	56	0.225244	BA
11	57	0.072083	BA
11	58	0.078811	BA
11	59	-0.20305	BA
11	60	-0.108819	BB
11	61	0.089961	BB
11	62	-0.212991	BB
11	63	0.040112	BB
11	64	-0.320268	BB
11	65	-0.319242	BB
11	66	0.229059	BB
11	67	-0.242424	BB
11	68	-0.281427	BB
11	69	-0.319993	BA
11	70	-0.110228	BA
11	71	0.335886	BA
11	72	0.043099	BA
11	73	-0.345434	BA
11	74	-0.165174	BB
11	75	0.036092	BA
11	76	-0.138166	BB
11	77	-0.402224	BB
11	78	-0.34827	BB
11	79	-0.333192	BB
11	80	-0.121697	BB
11	81	-0.137265	BB
11	82	-0.349539	BA
11	83	0.287488	BA
11	84	0.121567	BB
11	85	-0.02055	BB
11	86	-0.577597	BB
11	87	-0.442922	BB
11	88	-0.356594	BB
11	89	0.462341	BA
11	90	-0.032345	BA
12	13	-0.588	BB
12	14	0.031827	BA
12	15	0.246902	BA
12	16	0.303375	BA
12	17	0.534854	BA
12	18	-0.515678	BA
12	19	0.353367	BA
12	20	-0.107875	BA
12	21	-0.390891	BA
12	22	0.00573	BA
12	23	0.086153	BA
12	24	-0.550105	BA
12	25	0.091038	BA
12	26	0.275391	BA
12	27	-0.02038	BA
12	28	0.169371	BA
12	29	0.267067	BA
12	30	0.383111	BA
12	31	-0.473032	BA
12	32	0.050426	BA
12	33	-0.385738	BB
12	34	-0.128951	BA
12	35	-0.331919	BB
12	36	-0.109044	BB
12	37	-0.460352	BB
12	38	-0.155243	BB
12	39	0.057903	BB
12	40	-0.306414	BA
12	41	0.15669	BA
12	42	-0.624312	BB
12	43	0.040826	BB
12	44	-0.156046	BB
12	45	-0.412148	BB
12	46	-0.319288	BB
12	47	-0.392157	BB
12	48	-0.054519	BB
12	49	-0.164582	BA
12	50	-0.132258	BA
12	51	-0.175126	BA
12	52	0.265399	BA
12	53	0.6057	BA
12	54	-0.084014	BA
12	55	-0.595599	BA
12	56	-0.133407	BA
12	57	0.487732	BA
12	58	-0.130706	BA
12	59	0.205806	BA
12	60	-0.724219	BB
12	61	-0.014267	BB
12	62	-0.311912	BB
12	63	-0.351509	BB
12	64	-0.151443	BB
12	65	-0.211774	BB
12	66	-0.618116	BB
12	67	0.178087	BB
12	68	-0.456265	BB
12	69	0.179675	BA
12	70	0.423408	BA
12	71	0.149774	BA
12	72	0.082365	BA
12	73	0.189604	BA
12	74	0.064626	BB
12	75	-0.133703	BA
12	76	-0.228818	BB
12	77	-0.358233	BB
12	78	-0.211826	BB
12	79	-0.317333	BB
12	80	-0.249087	BB
12	81	0.083989	BB
12	82	-0.254684	BA
12	83	-0.038428	BA
12	84	-0.674511	BB
12	85	-0.028267	BB
12	86	0.051535	BB
12	87	-0.301341	BB
12	88	-0.38901	BB
12	89	-0.078312	BA
12	90	-0.055247	BA
13	14	-0.588	BA
13	15	-0.284038	BA
13	16	-0.099672	BA
13	17	0.144771	BA
13	18	-0.002421	BA
13	19	-0.026325	BA
13	20	0.046365	BA
13	21	0.115439	BA
13	22	-0.200994	BA
13	23	-0.13345	BA
13	24	-0.238633	BA
13	25	0.135597	BA
13	26	-0.082478	BA
13	27	-0.28382	BA
13	28	-0.2563	BA
13	29	-0.31574	BA
13	30	0.13804	BA
13	31	-0.173473	BA
13	32	-0.160898	BA
13	33	-0.207341	BB
13	34	-0.228046	BA
13	35	0.235765	BB
13	36	0.048179	BB
13	37	0.09122	BB
13	38	-0.068245	BB
13	39	-0.205787	BB
13	40	0.048833	BA
13	41	0.110294	BA
13	42	-0.052864	BB
13	43	-0.457489	BB
13	44	-0.081413	BB
13	45	-0.17393	BB
13	46	0.185533	BB
13	47	-0.045229	BB
13	48	-0.1694	BB
13	49	-0.203773	BA
13	50	-0.341836	BA
13	51	0.087036	BA
13	52	-0.238105	BA
13	53	-0.360655	BA
13	54	0.469112	BA
13	55	0.284041	BA
13	56	-0.404848	BA
13	57	-0.258653	BA
13	58	0.180436	BA
13	59	-0.150955	BA
13	60	-0.487701	BB
13	61	-0.113488	BB
13	62	-0.304187	BB
13	63	-0.069122	BB
13	64	0.28849	BB
13	65	-0.224318	BB
13	66	-0.003768	BB
13	67	-0.147529	BB
13	68	-0.092128	BB
13	69	-0.195179	BA
13	70	-0.231198	BA
13	71	0.591936	BA
13	72	0.127503	BA
13	73	-0.25143	BA
13	74	-0.228626	BB
13	75	-0.19468	BA
13	76	0.071501	BB
13	77	-0.040759	BB
13	78	-0.603281	BB
13	79	0.222386	BB
13	80	-0.028237	BB
13	81	-0.346189	BB
13	82	-0.021143	BA
13	83	-0.290896	BA
13	84	-0.427767	BB
13	85	0.180066	BB
13	86	0.182457	BB
13	87	-0.186741	BB
13	88	-0.011008	BB
13	89	-0.26627	BA
13	90	0.146925	BA
14	15	-0.588	AA
14	16	-0.025451	AA
14	17	0.54536	AA
14	18	0.236898	AA
14	19	-0.288877	AA
14	20	-0.310188	AA
14	21	0.1928	AA
14	22	-0.066168	AA
14	23	0.162657	AA
14	24	0.149668	AA
14	25	0.014661	AA
14	26	-0.287292	AA
14	27	-0.085616	AA
14	28	-0.139563	AA
14	29	-0.164871	AA
14	30	0.039809	AA
14	31	0.101704	AA
14	32	0.291746	AA
14	33	0.000178	AB
14	34	-0.126408	AA
14	35	-0.292073	AB
14	36	0.057036	AB
14	37	-0.139853	AB
14	38	-0.032492	AB
14	39	-0.288447	AB
14	40	-0.059632	AA
14	41	-0.201833	AA
14	42	0.252557	AB
14	43	0.155969	AB
14	44	-0.089498	AB
14	45	0.358501	AB
14	46	-0.145357	AB
14	47	-0.13465	AB
14	48	0.304316	AB
14	49	-0.735079	AA
14	50	-0.069154	AA
14	51	-0.03656	AA
14	52	-0.280775	AA
14	53	0.095737	AA
14	54	-0.049593	AA
14	55	0.0961	AA
14	56	-0.542529	AA
14	57	0.217362	AA
14	58	0.124715	AA
14	59	-0.366491	AA
14	60	-0.106058	AB
14	61	0.325666	AB
14	62	-0.023978	AB
14	63	0.106729	AB
14	64	-0.157826	AB
14	65	-0.217803	AB
14	66	-0.273026	AB
14	67	-0.082031	AB
14	68	0.242852	AB
14	69	0.144845	AA
14	70	-0.384329	AA
14	71	-0.450559	AA
14	72	-0.178318	AA
14	73	-0.00857	AA
14	74	-0.398041	AB
14	75	-0.056805	AA
14	76	-0.262215	AB
14	77	0.399732	AB
14	78	0.341701	AB
14	79	0.144931	AB
14	80	0.353859	AB
14	81	-0.213255	AB
14	82	-0.060142	AA
14	83	-0.121768	AA
14	84	0.278234	AB
14	85	0.233031	AB
14	86	-0.170443	AB
14	87	-0.114805	AB
14	88	-0.540608	AB
14	89	-0.050211	AA
14	90	-0.428088	AA
15	16	-0.588	AA
15	17	-0.047435	AA
15	18	0.617839	AA
15	19	0.07991	AA
15	20	-0.432855	AA
15	21	0.016711	AA
15	22	0.396287	AA
15	23	-0.088707	AA
15	24	0.314172	AA
15	25	-0.164809	AA
15	26	-0.27049	AA
15	27	-0.684853	AA
15	28	-0.009862	AA
15	29	0.18528	AA
15	30	0.407171	AA
15	31	0.204623	AA
15	32	-0.281531	AA
15	33	-0.058504	AB
15	34	0.184952	AA
15	35	-0.053531	AB
15	36	-0.376774	AB
15	37	0.107077	AB
15	38	-0.111406	AB
15	39	0.120347	AB
15	40	-0.439035	AA
15	41	-0.451595	AA
15	42	-0.004369	AB
15	43	-0.141273	AB
15	44	0.15425	AB
15	45	0.077166	AB
15	46	0.080926	AB
15	47	-0.057808	AB
15	48	0.065467	AB
15	49	0.033033	AA
15	50	0.033693	AA
15	51	0.056317	AA
15	52	-0.310853	AA
15	53	-0.108785	AA
15	54	0.095703	AA
15	55	-0.182996	AA
15	56	-0.061899	AA
15	57	0.35809	AA
15	58	0.333494	AA
15	59	0.255773	AA
15	60	-0.596646	AB
15	61	0.157917	AB
15	62	0.165596	AB
15	63	0.132131	AB
15	64	-0.116396	AB
15	65	-0.190275	AB
15	66	-0.196986	AB
15	67	0.343557	AB
15	68	0.006308	AB
15	69	-0.165041	AA
15	70	-0.217348	AA
15	71	-0.300949	AA
15	72	-0.256649	AA
15	73	0.103915	AA
15	74	0.199782	AB
15	75	-0.090132	AA
15	76	-0.431339	AB
15	77	0.173611	AB
15	78	0.121298	AB
15	79	-0.00454	AB
15	80	0.156427	AB
15	81	-0.09697	AB
15	82	-0.494693	AA
15	83	-0.053335	AA
15	84	-0.007944	AB
15	85	0.229912	AB
15	86	0.511733	AB
15	87	0.139943	AB
15	88	-0.359813	AB
15	89	-0.484018	AA
15	90	0.47317	AA
16	17	-0.588	AA
16	18	0.534528	AA
16	19	0.436972	AA
16	20	0.060832	AA
16	21	-0.078318	AA
16	22	0.26325	AA
16	23	-0.173507	AA
16	24	-0.199584	AA
16	25	-0.102821	AA
16	26	0.134312	AA
16	27	0.233911	AA
16	28	0.009838	AA
16	29	-0.159291	AA
16	30	-0.25488	AA
16	31	-0.049147	AA
16	32	0.142377	AA
16	33	-0.022619	AB
16	34	-0.448888	AA
16	35	0.142427	AB
16	36	-0.186524	AB
16	37	0.045085	AB
16	38	0.133455	AB
16	39	0.291753	AB
16	40	0.025798	AA
16	41	-0.242583	AA
16	42	0.056255	AB
16	43	-0.073676	AB
16	44	0.086646	AB
16	45	0.140039	AB
16	46	-0.137831	AB
16	47	0.053202	AB
16	48	-0.410875	AB
16	49	0.155239	AA
16	50	-0.558808	AA
16	51	-0.241291	AA
16	52	0.208182	AA
16	53	-0.119213	AA
16	54	-0.501506	AA
16	55	0.133387	AA
16	56	-0.24362	AA
16	57	-0.307338	AA
16	58	0.154936	AA
16	59	-0.129426	AA
16	60	-0.218688	AB
16	61	0.247507	AB
16	62	-0.424725	AB
16	63	0.029278	AB
16	64	0.338351	AB
16	65	-0.040084	AB
16	66	0.339316	AB
16	67	0.088122	AB
16	68	-0.303901	AB
16	69	-0.130062	AA
16	70	-0.514211	AA
16	71	0.186755	AA
16	72	0.128164	AA
16	73	0.020737	AA
16	74	-0.264433	AB
16	75	-0.376696	AA
16	76	0.31343	AB
16	77	-0.149545	AB
16	78	0.117314	AB
16	79	-0.417561	AB
16	80	0.069344	AB
16	81	-0.136406	AB
16	82	-0.10889	AA
16	83	-0.160229	AA
16	84	0.163911	AB
16	85	0.680535	AB
16	86	-0.219796	AB
16	87	0.006901	AB
16	88	-0.36618	AB
16	89	-0.101351	AA
16	90	0.086125	AA
17	18	-0.588	AA
17	19	-0.27984	AA
17	20	0.064478	AA
17	21	0.402729	AA
17	22	-0.273811	AA
17	23	0.670175	AA
17	24	0.080868	AA
17	25	0.120371	AA
17	26	0.093617	AA
17	27	-0.612275	AA
17	28	-0.33684	AA
17	29	-0.268703	AA
17	30	-0.069043	AA
17	31	-0.32964	AA
17	32	-0.145636	AA
17	33	0.297814	AB
17	34	-0.074184	AA
17	35	-0.062802	AB
17	37	-0.179696	AB
17	38	-0.276869	AB
17	39	0.065075	AB
17	40	-0.103993	AA
17	41	-0.176789	AA
17	42	0.023057	AB
17	43	0.158883	AB
17	44	-0.295196	AB
17	45	-0.279019	AB
17	46	-0.522343	AB
17	47	-0.231244	AB
17	48	0.324492	AB
17	49	-0.145269	AA
17	50	-0.148477	AA
17	51	0.206679	AA
17	52	-0.253712	AA
17	53	-0.038104	AA
17	54	-0.256949	AA
17	55	0.257907	AA
17	56	-0.025085	AA
17	57	-0.290673	AA
17	58	0.01513	AA
17	59	-0.322897	AA
17	60	0.196503	AB
17	61	-0.321617	AB
17	62	0.299921	AB
17	63	0.117815	AB
17	64	0.107777	AB
17	65	-0.333443	AB
17	66	-0.225261	AB
17	67	0.076355	AB
17	68	0.016548	AB
17	69	0.088244	AA
17	70	-0.767502	AA
17	71	-0.330934	AA
17	72	0.585988	AA
17	73	-0.496771	AA
17	74	0.122896	AB
17	75	0.11377	AA
17	76	0.692862	AB
17	77	0.020325	AB
17	78	0.540099	AB
17	79	-0.038584	AB
17	80	0.196798	AB
17	81	-0.007661	AB
17	82	-0.100267	AA
17	83	-0.230672	AA
17	84	-0.441609	AB
17	85	0.450892	AB
17	86	0.254066	AB
17	87	0.100288	AB
17	88	-0.176978	AB
17	89	-0.437188	AA
17	90	-0.142132	AA
18	19	-0.588	AA
18	20	-0.820361	AA
18	21	-0.083181	AA
18	22	-0.439717	AA
18	23	-0.21991	AA
18	24	-0.182119	AA
18	25	-0.246079	AA
18	26	0.013709	AA
18	27	0.254478	AA
18	28	-0.043749	AA
18	29	-0.075025	AA
18	30	-0.41399	AA
18	31	0.274933	AA
18	32	-0.177498	AA
18	33	-0.401537	AB
18	34	-0.184725	AA
18	35	0.043861	AB
18	36	0.017693	AB
18	37	-0.300216	AB
18	38	0.1348	AB
18	39	-0.207134	AB
18	40	0.070882	AA
18	41	-0.306375	AA
18	42	0.128765	AB
18	43	0.040872	AB
18	44	-0.361874	AB
18	45	0.44741	AB
18	46	-0.17914	AB
18	47	-0.174028	AB
18	48	0.017432	AB
18	49	-0.204074	AA
18	50	0.177722	AA
18	51	-0.26345	AA
18	52	-0.079909	AA
18	53	-0.517166	AA
18	54	-0.220785	AA
18	55	-0.221401	AA
18	56	0.151024	AA
18	57	0.150703	AA
18	58	-0.058865	AA
18	59	-0.067649	AA
18	60	0.050273	AB
18	61	-0.205136	AB
18	62	-0.036344	AB
18	63	-0.214234	AB
18	64	0.516967	AB
18	65	-0.309563	AB
18	66	0.12455	AB
18	67	0.120522	AB
18	68	0.002076	AB
18	69	0.03725	AA
18	70	-0.350133	AA
18	71	0.109996	AA
18	72	-0.100821	AA
18	73	-0.361506	AA
18	74	-0.310626	AB
18	75	0.020477	AA
18	76	-0.13944	AB
18	77	-0.400102	AB
18	78	-0.31465	AB
18	79	-0.02285	AB
18	80	0.087151	AB
18	81	0.136687	AB
18	82	-0.168359	AA
18	83	-0.200079	AA
18	84	0.142453	AB
18	85	0.205778	AB
18	86	-0.435429	AB
18	87	-0.068015	AB
18	88	-0.0235	AB
18	89	-0.55101	AA
18	90	0.06119	AA
19	20	-0.588	AA
19	21	0.083899	AA
19	22	0.024628	AA
19	23	-0.129654	AA
19	24	-0.335742	AA
19	25	0.012215	AA
19	26	0.045081	AA
19	27	0.11784	AA
19	28	0.050492	AA
19	29	-0.007972	AA
19	30	0.030281	AA
19	31	-0.081683	AA
19	32	-0.136976	AA
19	33	-0.279412	AB
19	34	0.083282	AA
19	35	0.039019	AB
19	36	-0.216594	AB
19	37	0.153425	AB
19	38	-0.443692	AB
19	39	0.172898	AB
19	40	-0.154044	AA
19	41	0.244148	AA
19	42	-0.277397	AB
19	43	-0.348113	AB
19	44	-0.193541	AB
19	45	0.222507	AB
19	46	-0.160379	AB
19	47	-0.227155	AB
19	48	-0.241955	AB
19	49	-0.075174	AA
19	50	0.16992	AA
19	51	0.219354	AA
19	52	0.070635	AA
19	53	0.122995	AA
19	54	-0.085931	AA
19	55	0.084275	AA
19	56	0.142956	AA
19	57	-0.13782	AA
19	58	-0.155907	AA
19	59	-0.131438	AA
19	60	0.109231	AB
19	61	-0.030519	AB
19	62	0.120224	AB
19	63	-0.043826	AB
19	64	-0.019145	AB
19	65	0.261531	AB
19	66	-0.275833	AB
19	67	-0.295998	AB
19	68	-0.375843	AB
19	69	0.365803	AA
19	70	0.347764	AA
19	71	-0.444353	AA
19	72	-0.122694	AA
19	73	0.003962	AA
19	74	-0.368349	AB
19	75	0.391354	AA
19	76	0.16136	AB
19	77	-0.267347	AB
19	78	0.132207	AB
19	79	0.016444	AB
19	80	-0.530672	AB
19	81	0.093486	AB
19	82	-0.075809	AA
19	83	0.136065	AA
19	84	-0.172676	AB
19	85	0.233791	AB
19	86	0.073975	AB
19	87	-0.081134	AB
19	88	0.060594	AB
19	89	-0.280383	AA
19	90	-0.366399	AA
20	21	-0.588	AA
20	22	-0.429816	AA
20	23	-0.355143	AA
20	24	-0.364461	AA
20	25	-0.102002	AA
20	26	0.049348	AA
20	27	-0.166256	AA
20	28	-0.361027	AA
20	29	-0.088815	AA
20	30	-0.470112	AA
20	31	-0.113446	AA
20	32	-0.213525	AA
20	33	-0.148356	AB
20	34	-0.39063	AA
20	35	-0.220454	AB
20	36	0.00542	AB
20	37	0.11329	AB
20	38	0.202848	AB
20	39	-0.233011	AB
20	40	-0.032206	AA
20	41	-0.100245	AA
20	42	-0.257035	AB
20	43	0.082818	AB
20	44	0.126617	AB
20	45	-0.080153	AB
20	46	0.05266	AB
20	47	0.215915	AB
20	48	-0.501774	AB
20	49	-0.038922	AA
20	50	-0.246641	AA
20	51	-0.465468	AA
20	52	-0.061116	AA
20	53	-0.263399	AA
20	54	-0.109363	AA
20	55	0.634041	AA
20	56	-0.658458	AA
20	57	-0.491444	AA
20	58	0.063328	AA
20	59	-0.095514	AA
20	60	-0.276481	AB
20	61	-0.158992	AB
20	62	-0.259268	AB
20	63	0.267993	AB
20	64	0.160539	AB
20	65	0.355747	AB
20	66	-0.6087	AB
20	67	0.17994	AB
20	68	0.144947	AB
20	69	0.059746	AA
20	70	-0.07773	AA
20	71	-0.448153	AA
20	72	0.081826	AA
20	73	-0.250174	AA
20	74	-0.194747	AB
20	75	-0.234242	AA
20	76	0.025955	AB
20	77	0.129178	AB
20	78	-0.396849	AB
20	79	0.044748	AB
20	80	0.105609	AB
20	81	-0.328581	AB
20	82	-0.231105	AA
20	83	-0.128365	AA
20	84	-0.080322	AB
20	85	-0.163128	AB
20	86	-0.047596	AB
20	87	0.078185	AB
20	88	-0.393288	AB
20	89	-0.555596	AA
20	90	0.059866	AA
21	22	-0.588	AA
21	23	-1.07468	AA
21	24	-0.726777	AA
21	25	-0.434847	AA
21	26	-0.395464	AA
21	27	-0.0513	AA
21	28	-0.055978	AA
21	29	-0.019242	AA
21	30	0.577721	AA
21	31	0.201587	AA
21	32	0.255948	AA
21	33	-0.472528	AB
21	34	0.370492	AA
21	35	0.04247	AB
21	36	-0.419342	AB
21	37	-0.253393	AB
21	38	-0.157872	AB
21	39	-0.056647	AB
21	40	0.112412	AA
21	41	-0.084302	AA
21	42	-0.311944	AB
21	43	0.130742	AB
21	44	-0.408987	AB
21	45	0.14567	AB
21	46	-0.336907	AB
21	47	-0.208645	AB
21	48	0.143119	AB
21	49	0.169756	AA
21	50	0.101334	AA
21	51	-0.038115	AA
21	52	-0.432679	AA
21	53	-0.188083	AA
21	54	-0.208444	AA
21	55	-0.171488	AA
21	56	-0.125349	AA
21	57	0.161586	AA
21	58	-0.204735	AA
21	59	-0.146794	AA
21	60	-0.111928	AB
21	61	-0.350914	AB
21	62	-0.141773	AB
21	63	-0.179047	AB
21	64	0.153634	AB
21	65	-0.436459	AB
21	66	-0.101026	AB
21	67	-0.21348	AB
21	68	-0.077681	AB
21	69	0.071857	AA
21	70	0.18307	AA
21	71	0.266672	AA
21	72	-0.191106	AA
21	73	0.016476	AA
21	74	-0.223476	AB
21	75	-0.101449	AA
21	76	0.171435	AB
21	77	-0.170594	AB
21	78	0.359996	AB
21	79	-0.208977	AB
21	80	0.234122	AB
21	81	-0.331651	AB
21	82	-0.294332	AA
21	83	0.240385	AA
21	84	-0.864435	AB
21	85	-0.315053	AB
21	86	-0.087827	AB
21	87	-0.097596	AB
21	88	0.16238	AB
21	89	0.109884	AA
21	90	0.201704	AA
22	23	-0.588	AA
22	24	-0.527481	AA
22	25	-0.939665	AA
22	26	0.148865	AA
22	27	-0.528881	AA
22	28	0.079304	AA
22	29	0.40336	AA
22	30	-0.527104	AA
22	31	0.308201	AA
22	32	-0.011929	AA
22	33	-0.137358	AB
22	34	-0.172311	AA
22	35	0.088414	AB
22	36	-0.4285	AB
22	37	-0.201949	AB
22	38	-0.019357	AB
22	39	-0.06976	AB
22	40	-0.125426	AA
22	41	-0.17987	AA
22	42	0.031438	AB
22	43	-0.249212	AB
22	44	0.428513	AB
22	45	-0.083135	AB
22	46	-0.381011	AB
22	47	0.010299	AB
22	48	-0.27276	AB
22	49	-0.455934	AA
22	50	0.240335	AA
22	51	0.100009	AA
22	52	0.254794	AA
22	53	-0.09317	AA
22	54	0.123957	AA
22	55	-0.103231	AA
22	56	0.521735	AA
22	57	-0.219089	AA
22	58	0.097122	AA
22	59	0.129451	AA
22	60	-0.306625	AB
22	61	-0.00264	AB
22	62	-0.113736	AB
22	63	-0.422503	AB
22	64	-0.329808	AB
22	65	-0.075783	AB
22	66	0.172763	AB
22	67	-0.510262	AB
22	68	-0.165619	AB
22	69	-0.343861	AA
22	70	0.023695	AA
22	71	-0.010811	AA
22	72	0.5419	AA
22	73	-0.34116	AA
22	74	-0.091786	AB
22	75	0.214735	AA
22	76	-0.437855	AB
22	77	-0.065935	AB
22	78	0.051785	AB
22	79	-0.366635	AB
22	80	0.002056	AB
22	81	0.385237	AB
22	82	0.021501	AA
22	83	-0.290123	AA
22	84	0.173725	AB
22	85	-0.200061	AB
22	86	-0.003792	AB
22	87	-0.528268	AB
22	88	0.001206	AB
22	89	-0.594027	AA
22	90	0.308757	AA
23	24	-0.588	AA
23	25	-1.401	AA
23	26	-0.211018	AA
23	27	0.087786	AA
23	28	-0.451173	AA
23	29	-0.184219	AA
23	30	0.143911	AA
23	31	-0.185435	AA
23	32	-0.089752	AA
23	33	-0.372953	AB
23	34	0.096253	AA
23	35	-0.174984	AB
23	36	-0.015516	AB
23	37	0.106257	AB
23	38	-0.101614	AB
23	39	-0.301117	AB
23	40	0.051605	AA
23	41	-0.050274	AA
23	42	-0.360847	AB
23	43	-0.160702	AB
23	44	-0.025681	AB
23	45	-0.631366	AB
23	46	0.082099	AB
23	47	-0.091509	AB
23	48	-0.053804	AB
23	49	0.045873	AA
23	50	-0.287719	AA
23	51	0.39251	AA
23	52	-0.13732	AA
23	53	-0.131423	AA
23	54	-0.198336	AA
23	55	0.044586	AA
23	56	-0.041329	AA
23	57	-0.267405	AA
23	58	-0.052905	AA
23	59	0.164758	AA
23	60	0.089862	AB
23	61	0.029408	AB
23	62	-0.22438	AB
23	63	-0.384347	AB
23	64	-0.326833	AB
23	65	-0.279984	AB
23	66	0.195956	AB
23	67	0.144497	AB
23	68	-0.090959	AB
23	69	0.694907	AA
23	70	-0.187118	AA
23	71	-0.221028	AA
23	72	-0.224978	AA
23	73	-0.047172	AA
23	74	-0.223765	AB
23	75	-0.207128	AA
23	76	-0.175101	AB
23	77	-0.558456	AB
23	78	0.269428	AB
23	79	-0.242561	AB
23	80	-0.413536	AB
23	81	0.289368	AB
23	82	0.258446	AA
23	83	-0.115967	AA
23	84	-0.183088	AB
23	85	-0.195844	AB
23	86	0.289905	AB
23	87	-0.288027	AB
23	88	-0.003891	AB
23	89	0.027173	AA
23	90	-0.130068	AA
24	25	-0.588	AA
24	26	-0.761119	AA
24	27	-0.342619	AA
24	28	-0.152574	AA
24	29	0.069958	AA
24	30	0.166107	AA
24	31	0.274638	AA
24	32	-0.243931	AA
24	33	-0.148083	AB
24	34	-0.101018	AA
24	35	-0.084156	AB
24	36	-0.110515	AB
24	37	-0.4851	AB
24	38	0.382367	AB
24	39	-0.447029	AB
24	40	-0.210642	AA
24	41	0.196322	AA
24	42	-0.100235	AB
24	43	0.184894	AB
24	44	-0.161568	AB
24	45	-0.108346	AB
24	46	-0.473407	AB
24	47	-0.300803	AB
24	48	-0.322122	AB
24	49	-0.305824	AA
24	50	0.060717	AA
24	51	-0.26228	AA
24	52	0.210477	AA
24	53	0.084845	AA
24	54	-0.158873	AA
24	55	-0.052203	AA
24	56	-0.302258	AA
24	57	0.120183	AA
24	58	0.065408	AA
24	59	-0.227118	AA
24	60	-0.080409	AB
24	61	-0.285138	AB
24	62	-0.280889	AB
24	63	-0.384909	AB
24	64	-0.553025	AB
24	65	-0.433386	AB
24	66	-0.119328	AB
24	67	-0.695779	AB
24	68	0.017371	AB
24	69	-0.082877	AA
24	70	-0.314435	AA
24	71	-0.0508	AA
24	72	0.333952	AA
24	73	-0.200926	AA
24	74	0.012508	AB
24	75	-0.091864	AA
24	76	-0.550558	AB
24	77	-0.435768	AB
24	78	-0.363149	AB
24	79	-0.186134	AB
24	80	-0.228327	AB
24	81	0.008078	AB
24	82	-0.169591	AA
24	83	-0.081875	AA
24	84	0.126366	AB
24	85	-0.34058	AB
24	86	0.043007	AB
24	87	-0.406642	AB
24	88	-0.027342	AB
24	89	-0.070537	AA
24	90	0.135505	AA
25	26	-0.588	AA
25	27	-0.615079	AA
25	28	-0.392153	AA
25	29	-0.172179	AA
25	30	0.010061	AA
25	31	0.077672	AA
25	32	-0.105051	AA
25	33	-0.232802	AB
25	34	0.035987	AA
25	35	-0.387215	AB
25	36	-0.271722	AB
25	37	0.097538	AB
25	38	0.015232	AB
25	39	-0.090609	AB
25	40	-0.047215	AA
25	41	-0.045232	AA
25	42	0.089597	AB
25	43	-0.259509	AB
25	44	-0.108993	AB
25	45	0.134922	AB
25	46	-0.139035	AB
25	47	0.084881	AB
25	48	-0.033303	AB
25	49	-0.147173	AA
25	50	-0.215222	AA
25	51	0.582344	AA
25	52	-0.011175	AA
25	53	-0.551883	AA
25	54	-0.00153	AA
25	55	-0.270997	AA
25	56	0.016095	AA
25	57	-0.176859	AA
25	58	0.20585	AA
25	59	0.206122	AA
25	60	0.206816	AB
25	61	0.005836	AB
25	62	0.010111	AB
25	63	0.05442	AB
25	64	-0.304497	AB
25	65	0.031117	AB
25	66	-0.371106	AB
25	67	-0.134492	AB
25	68	-0.178045	AB
25	69	0.007939	AA
25	70	0.282378	AA
25	71	-0.241828	AA
25	72	-0.069533	AA
25	73	-0.124321	AA
25	74	0.108325	AB
[truncated: 2,096 more rows]

## Sheet: ED_Figure7c
## Scaling of contact probability in experimental and simulated data in HP1 KD in the region chr3R 17Mb-20.6Mb
Experimental data (unit of 40kb bins)						Simulated data (unit of 40kb bins)
Distance (40kb bins)	contact probability					Distance (40kb bins)	contact probability
2	0.685418					2	0.589981
3	0.416447					3	0.386285
4	0.292851					4	0.276878
5	0.222732					5	0.214079
6	0.181019					6	0.175485
7	0.154705					7	0.150457
8	0.134002					8	0.131444
9	0.117925					9	0.115257
10	0.106203					10	0.104671
11	0.0984032					11	0.0969326
12	0.0913045					12	0.0897368
13	0.085232					13	0.0819299
14	0.0787177					14	0.0749475
15	0.0750984					15	0.0730893
16	0.0718798					16	0.0717733
17	0.0687504					17	0.0677238
18	0.06442					18	0.0639046
19	0.0625559					19	0.0612612
20	0.059521					20	0.059546
21	0.0580648					21	0.055986
22	0.0558549					22	0.0531952
23	0.0535933					23	0.0517181
24	0.0530184					24	0.0499904
25	0.0513401					25	0.0479706
26	0.0490049					26	0.0441514
27	0.0480884					27	0.0431291
28	0.0477477					28	0.0417363
29	0.0472666					29	0.0413535
30	0.0457576					30	0.042821
31	0.0449672					31	0.042261
32	0.0451341					32	0.0417863
33	0.0425658					33	0.039036
34	0.0417791					34	0.0380014
35	0.0400533					35	0.0378095
36	0.0394832					36	0.0374945
37	0.0380235					37	0.0355489
38	0.0390897					38	0.0362454
39	0.0387756					39	0.0357214
40	0.0386012					40	0.0348568
41	0.0375705					41	0.0343718
42	0.0361028					42	0.0339834
43	0.0339982					43	0.0299851
44	0.032605					44	0.0304584
45	0.0304552					45	0.0285161
46	0.0299514					46	0.029255
47	0.0293349					47	0.0292878
48	0.0286585					48	0.0255827
49	0.0278246					49	0.0240133
50	0.0279912					50	0.0252524
51	0.026748					51	0.026116
52	0.0264168					52	0.0274721
53	0.0267157					53	0.0263341
54	0.0259607					54	0.0251671
55	0.0262714					55	0.0255409
56	0.0256215					56	0.0233287
57	0.024859					57	0.0236383
58	0.0239272					58	0.0234016
59	0.0233292					59	0.0219992
60	0.0230874					60	0.0205025
61	0.0209363					61	0.0197709
62	0.0216185					62	0.0197841
63	0.0207241					63	0.0180519
64	0.0202863					64	0.0177181
65	0.0205387					65	0.018309
66	0.0190281					66	0.0167457
67	0.0206668					67	0.0172603
68	0.0204987					68	0.0171043
69	0.0212209					69	0.0181004
70	0.0218036					70	0.0186579
71	0.022319					71	0.0189122
72	0.0241733					72	0.0213776
73	0.0250443					73	0.0214957
74	0.0222187					74	0.0241528
75	0.0205462					75	0.0211097
76	0.0191955					76	0.022337
77	0.0185989					77	0.0207513
78	0.0173828					78	0.0190523
79	0.0176809					79	0.0200918
80	0.0180066					80	0.0182176
81	0.0175769					81	0.0177677
82	0.0147606					82	0.0146488
83	0.013368					83	0.0133859
84	0.0131971					84	0.012468
85	0.0118133					85	0.010151
86	0.0121528					86	0.0089934
87	0.0128519					87	0.011251
88	0.0136374					88	0.009972
89	0.014664					89	0.0096775
90	0.0105723					90	0.016491

## Sheet: ED_Figure7d
##compartment strength in control and HP1 KD in the region chr3R 17Mb-20.6Mb
HP1 experiment		HP1 Simulation		control experiment		control Simulation
Strength		Strength		Strength		Strength
1.13201		1.17075		1.26612		1.35006
1.13712		1.10063		1.21289		1.26045
0.983692		0.978602		1.00033		0.978974
1.01761		1.04514		1.07157		1.03605
1.12715		1.092		1.2675		1.25095
1.13453		1.13125		1.29943		1.28057
1.14233		1.17631		1.29961		1.27989
1.15577		1.1955		1.30274		1.28343
1.15758		1.12261		1.33773		1.29959
1.07106		1.09752		1.16341		1.17157
1.09697		1.09031		1.22331		1.20858
1.16383		1.20284		1.32436		1.3436
1.1993		1.19299		1.38074		1.33571
1.06767		1.0613		1.1491		1.16118
0.988955		0.954275		1.00289		1.0189
1.01547		1.03824		1.06035		1.05512
1.06106		1.10959		1.08564		1.14198
1.0497		1.06571		1.10737		1.18363
1.01024		1.11682		1.01447		1.06734
1.04132		0.966873		1.01716		1.0265
0.942684		0.95703		0.92925		0.926076
1.01863		0.950305		1.04017		1.00835
1.04805		1.01755		1.08012		1.07233
1.05249		0.987349		1.08366		1.0817
1.08397		1.0431		1.15058		1.09849
0.965385		1.00617		0.942413		1.0462
1.02861		1.06363		1.11424		1.12218
1.02142		1.05742		1.10471		1.15543
1.02643		1.01949		1.1458		1.20663
1.04725		1.08434		1.19598		1.23269
1.05946		1.08071		1.14866		1.14573
1.02385		1.07371		1.0412		1.02688
0.97439		0.938405		0.963242		0.958293
1.14101		1.13286		1.24717		1.20665
0.954587		0.962054		0.943845		0.929539
1.0535		1.08516		1.13387		1.1607
1.11661		1.15317		1.24022		1.23838
1.13168		1.11903		1.26646		1.25854
1.1041		1.11541		1.22557		1.21648
1.04288		1.04491		1.13746		1.15259
0.907194		0.955423		0.828403		0.795294
0.971666		0.986427		0.962307		0.942299
1.05541		1.06421		1.14442		1.1385
1.02367		1.04707		1.14712		1.15495
1.08085		1.06966		1.28817		1.27529
1.15634		1.11888		1.35533		1.33373
1.15851		1.12346		1.35189		1.3294
1.06903		1.05625		1.20347		1.24068
1.0778		1.05652		1.15591		1.19228
0.958557		1.02943		0.883585		0.872454
1.03609		1.00397		1.12616		1.11069
1.03679		1.04639		1.13841		1.17102
1.00872		1.00128		1.12681		1.17601
0.994141		1.02629		1.1337		1.13225
0.965885		0.987195		1.04222		1.06392
0.954461		1.03361		0.98919		0.990307
0.977904		1.00656		1.05227		1.09588
1.02006		1.00448		1.08431		1.16952
1.00534		0.949033		1.03184		1.01345
0.956562		0.95652		0.955141		0.946641
1.10462		1.08564		1.17848		1.162
1.05284		1.14162		1.1309		1.1655
1.12299		1.10875		1.22044		1.19738
1.14512		1.14519		1.34402		1.31999
1.1276		1.14001		1.30688		1.3282
1.12867		1.13		1.26218		1.24874
1.07155		1.13207		1.14555		1.12808
1.13456		1.13851		1.24119		1.2352
1.13744		1.14348		1.27097		1.24713
0.929016		0.930512		0.882311		0.872881
0.960001		1.01248		0.992703		0.996859
1.02871		1.04874		1.10682		1.08349
1.00204		0.974439		1.05807		1.0249
0.990902		0.928599		0.956242		0.896596
1.08827		1.06913		1.16346		1.13867
0.976416		0.936194		0.925426		0.902352
1.18539		1.19991		1.30929		1.31624
1.19005		1.19876		1.35713		1.38489
1.18356		1.18921		1.37107		1.38588
1.17279		1.2231		1.35978		1.3536
1.18747		1.17518		1.34093		1.33257
1.0992		1.16018		1.18621		1.21008
1.01294		0.929376		0.965682		0.932023
0.880871		0.890012		0.776455		0.765972
1.1609		1.19506		1.33045		1.32094
1.1799		1.16919		1.34693		1.36982
1.18091		1.19986		1.32298		1.36619
1.17451		1.17553		1.32686		1.30928
1.05305		1.03882		1.16759		1.17129
1.08736		1.03969		1.08447		1.03514
1.04656		1.06617		1.07354		1.07086

## Sheet: ED_Figure7e
## contact probability for simulated genomic region from experimental Hi-C data and simulation in WT in the region chr3R 25.4Mb-29Mb
Experimental data (unit of 40kb bins)						Simulated data (unit of 40kb bins)
Genomic bin	Genomic bin	Contact probability				Genomic bin	Genomic bin	Contact probability
0	1	1				0	1	0
0	2	0.681867				0	2	0.667355
0	3	0.670736				0	3	0.617838
0	4	0.396461				0	4	0.419165
0	5	0.127899				0	5	0.187287
0	6	0.0885315				0	6	0.086696
0	7	0.0875872				0	7	0.092959
0	8	0.0918862				0	8	0.103779
0	9	0.0827503				0	9	0.076064
0	10	0.0942045				0	10	0.069137
0	11	0.0697759				0	11	0.079134
0	12	0.0479385				0	12	0.058183
0	13	0.0622445				0	13	0.054513
0	14	0.0331765				0	14	0.032727
0	15	0.0317986				0	15	0.039802
0	16	0.0321318				0	16	0.020488
0	17	0.0305193				0	17	0.040988
0	18	0.0411792				0	18	0.036279
0	19	0.0411771				0	19	0.055846
0	20	0.0480637				0	20	0.050133
0	21	0.0409982				0	21	0.049494
0	22	0.0440441				0	22	0.04278
0	23	0.0421268				0	23	0.051713
0	24	0.0383648				0	24	0.044558
0	25	0.0435357				0	25	0.059294
0	26	0.0429945				0	26	0.043262
0	27	0.0369468				0	27	0.028936
0	28	0.0324064				0	28	0.02815
0	29	0.0362783				0	29	0.02715
0	30	0.0293255				0	30	0.0208
0	31	0.0458043				0	31	0.042893
0	32	0.0272438				0	32	0.030546
0	33	0.0306511				0	33	0.026466
0	34	0.0252484				0	34	0.02025
0	35	0.0213364				0	35	0.015931
0	36	0.0245264				0	36	0.021575
0	37	0.0176286				0	37	0.018
0	38	0.019911				0	38	0.015496
0	39	0.0196762				0	39	0.020396
0	40	0.0299631				0	40	0.019267
0	41	0.0252278				0	41	0.018002
0	42	0.0177413				0	42	0.014725
0	43	0.012743				0	43	0.015529
0	44	0.0128949				0	44	0.011688
0	45	0.013072				0	45	0.008769
0	46	0.0121412				0	46	0.015599
0	47	0.0181837				0	47	0.017045
0	48	0.0242898				0	48	0.022173
0	49	0.0200986				0	49	0.015336
0	50	0.0206404				0	50	0.013192
0	51	0.0208731				0	51	0.023444
0	52	0.0178001				0	52	0.019046
0	53	0.0130995				0	53	0.011491
0	54	0.0162707				0	54	0.011475
0	55	0.0103575				0	55	0.009462
0	56	0.0133497				0	56	0.011375
0	57	0.0141778				0	57	0.014974
0	58	0.0189032				0	58	0.018979
0	59	0.0194277				0	59	0.016699
0	60	0.0190733				0	60	0.01672
0	61	0.0266538				0	61	0.020629
0	62	0.0211668				0	62	0.016902
0	63	0.0114031				0	63	0.00977
0	64	0.0230945				0	64	0.024369
0	65	0.0212258				0	65	0.022892
0	66	0.020515				0	66	0.024369
0	67	0.0267036				0	67	0.014449
0	68	0.0196755				0	68	0.022794
0	69	0.0204964				0	69	0.017055
0	70	0.0213083				0	70	0.023739
0	71	0.0235425				0	71	0.020503
0	72	0.0155291				0	72	0.014091
0	73	0.0132951				0	73	0.009242
0	74	0.0194674				0	74	0.016106
0	75	0.0159715				0	75	0.011671
0	76	0.0211991				0	76	0.019232
0	77	0.0149577				0	77	0.018278
0	78	0.0131659				0	78	0.014164
0	79	0.00959561				0	79	0.015685
0	80	0.00886197				0	80	0.011948
0	81	0.0131421				0	81	0.01714
0	82	0.0123405				0	82	0.013263
0	83	0.0142355				0	83	0.016135
0	84	0.0131508				0	84	0.014196
0	85	0.00614461				0	85	0.00612
0	86	0.00893517				0	86	0.009468
0	87	0.0104768				0	87	0.006715
0	88	0.00954729				0	88	0.006473
0	89	0.0105712				0	89	0.00579
0	90	0.00961303				0	90	0.005503
1	0	1				1	0	0
1	2	1				1	2	0
1	3	0.643976				1	3	0.66951
1	4	0.406083				1	4	0.445013
1	5	0.199881				1	5	0.171379
1	6	0.123371				1	6	0.106402
1	7	0.0859906				1	7	0.085082
1	8	0.0656803				1	8	0.079101
1	9	0.0597856				1	9	0.062285
1	10	0.0566245				1	10	0.060478
1	11	0.0592852				1	11	0.064376
1	12	0.0489574				1	12	0.056647
1	13	0.0436836				1	13	0.043981
1	14	0.0372635				1	14	0.031641
1	15	0.0404866				1	15	0.042839
1	16	0.0379768				1	16	0.026758
1	17	0.0331915				1	17	0.026555
1	18	0.0320561				1	18	0.035339
1	19	0.0335618				1	19	0.039803
1	20	0.0272488				1	20	0.02756
1	21	0.0293914				1	21	0.029477
1	22	0.0259621				1	22	0.024874
1	23	0.0244427				1	23	0.021126
1	24	0.0296575				1	24	0.025178
1	25	0.0235238				1	25	0.02771
1	26	0.0271362				1	26	0.035013
1	27	0.0201315				1	27	0.019155
1	28	0.0288889				1	28	0.022848
1	29	0.0226609				1	29	0.017591
1	30	0.0254901				1	30	0.015104
1	31	0.0204483				1	31	0.021159
1	32	0.0226584				1	32	0.027037
1	33	0.0264156				1	33	0.025656
1	34	0.0240839				1	34	0.020936
1	35	0.0248752				1	35	0.020954
1	36	0.0286721				1	36	0.016628
1	37	0.0220449				1	37	0.01415
1	38	0.0226872				1	38	0.021242
1	39	0.0177503				1	39	0.021311
1	40	0.0121775				1	40	0.016931
1	41	0.0182268				1	41	0.020224
1	42	0.019776				1	42	0.018128
1	43	0.019633				1	43	0.015604
1	44	0.0158575				1	44	0.016636
1	45	0.0159688				1	45	0.010307
1	46	0.0215559				1	46	0.013705
1	47	0.0135576				1	47	0.007586
1	48	0.0103826				1	48	0.011191
1	49	0.0112243				1	49	0.008437
1	50	0.0158648				1	50	0.010608
1	51	0.017002				1	51	0.015236
1	52	0.0128573				1	52	0.008699
1	53	0.0160083				1	53	0.011186
1	54	0.0166265				1	54	0.009668
1	55	0.0158165				1	55	0.015461
1	56	0.0133887				1	56	0.011697
1	57	0.0163159				1	57	0.011871
1	58	0.0101304				1	58	0.011723
1	59	0.0115317				1	59	0.010618
1	60	0.0129801				1	60	0.010988
1	61	0.0129614				1	61	0.015915
1	62	0.0178434				1	62	0.013605
1	63	0.0164535				1	63	0.014039
1	64	0.018124				1	64	0.013581
1	65	0.0142283				1	65	0.017289
1	66	0.0144055				1	66	0.018166
1	67	0.0141143				1	67	0.010247
1	68	0.0183489				1	68	0.016886
1	69	0.0157901				1	69	0.017778
1	70	0.0142375				1	70	0.013581
1	71	0.0100085				1	71	0.013698
1	72	0.0157757				1	72	0.010984
1	73	0.0185251				1	73	0.008513
1	74	0.0115973				1	74	0.012548
1	75	0.0114925				1	75	0.010567
1	76	0.0119211				1	76	0.015059
1	77	0.0102745				1	77	0.015352
1	78	0.012024				1	78	0.014539
1	79	0.0117103				1	79	0.010229
1	80	0.0132148				1	80	0.00882
1	81	0.0116408				1	81	0.011483
1	82	0.00903554				1	82	0.01132
1	83	0.010904				1	83	0.012117
1	84	0.0114026				1	84	0.012338
1	85	0.0103558				1	85	0.005823
1	86	0.00824846				1	86	0.006959
1	87	0.00761893				1	87	0.009653
1	88	0.00628098				1	88	0.005256
1	89	0.00788558				1	89	0.00568
1	90	0.00859896				1	90	0.005284
2	0	0.681867				2	0	0.667355
2	1	1				2	1	0
2	3	1				2	3	0
2	4	1				2	4	0.72493
2	5	0.338973				2	5	0.238208
2	6	0.168467				2	6	0.167345
2	7	0.120759				2	7	0.105927
2	8	0.103695				2	8	0.10798
2	9	0.0831387				2	9	0.080715
2	10	0.0827109				2	10	0.075685
2	11	0.079348				2	11	0.07901
2	12	0.0556035				2	12	0.056519
2	13	0.0622495				2	13	0.057598
2	14	0.0462753				2	14	0.049843
2	15	0.0503653				2	15	0.049011
2	16	0.0424007				2	16	0.030349
2	17	0.0290776				2	17	0.027086
2	18	0.0308111				2	18	0.034051
2	19	0.0287814				2	19	0.030537
2	20	0.0261836				2	20	0.021113
2	21	0.0308856				2	21	0.026042
2	22	0.0266484				2	22	0.02266
2	23	0.0261713				2	23	0.018572
2	24	0.0222985				2	24	0.020197
2	25	0.0263109				2	25	0.034775
2	26	0.0244603				2	26	0.025771
2	27	0.0213715				2	27	0.026001
2	28	0.0300703				2	28	0.023724
2	29	0.0193593				2	29	0.019668
2	30	0.0193147				2	30	0.008042
2	31	0.0212338				2	31	0.021342
2	32	0.0222245				2	32	0.017398
2	33	0.0268253				2	33	0.021389
2	34	0.0286528				2	34	0.02303
2	35	0.0253497				2	35	0.015528
2	36	0.0272422				2	36	0.022971
2	37	0.023093				2	37	0.017421
2	38	0.0224764				2	38	0.016842
2	39	0.0208814				2	39	0.013271
2	40	0.0164247				2	40	0.017565
2	41	0.01592				2	41	0.013775
2	42	0.0178163				2	42	0.013449
2	43	0.0173905				2	43	0.016651
2	44	0.0131945				2	44	0.012081
2	45	0.0136264				2	45	0.006002
2	46	0.0175908				2	46	0.016284
2	47	0.0158554				2	47	0.008515
2	48	0.0166097				2	48	0.013982
2	49	0.0100312				2	49	0.00534
2	50	0.0129023				2	50	0.017489
2	51	0.0150767				2	51	0.021756
2	52	0.0188337				2	52	0.017173
2	53	0.0162699				2	53	0.016959
2	54	0.0162002				2	54	0.017793
2	55	0.0169993				2	55	0.021793
2	56	0.0149681				2	56	0.015427
2	57	0.0167105				2	57	0.014229
2	58	0.0114911				2	58	0.008649
2	59	0.0139154				2	59	0.010159
2	60	0.0137653				2	60	0.006166
2	61	0.0112534				2	61	0.011964
2	62	0.015863				2	62	0.016396
2	63	0.0206124				2	63	0.019688
2	64	0.0162004				2	64	0.012014
2	65	0.0130045				2	65	0.015309
2	66	0.01332				2	66	0.015335
2	67	0.0121995				2	67	0.012367
2	68	0.0135253				2	68	0.01642
2	69	0.0125111				2	69	0.019025
2	70	0.0141018				2	70	0.013631
2	71	0.0154337				2	71	0.015951
2	72	0.0149012				2	72	0.010294
2	73	0.0167638				2	73	0.015654
2	74	0.00908275				2	74	0.007778
2	75	0.0102672				2	75	0.011273
2	76	0.0121923				2	76	0.013135
2	77	0.00974135				2	77	0.009445
2	78	0.0119984				2	78	0.014923
2	79	0.0128083				2	79	0.014635
2	80	0.0115377				2	80	0.007845
2	81	0.00872062				2	81	0.011213
2	82	0.010192				2	82	0.011521
2	83	0.00961092				2	83	0.008855
2	84	0.0103329				2	84	0.011578
2	85	0.0120862				2	85	0.006141
2	86	0.0107878				2	86	0.010057
2	87	0.00825245				2	87	0.00812
2	88	0.00972246				2	88	0.006177
2	89	0.00709248				2	89	0.008792
2	90	0.00812666				2	90	0.007752
3	0	0.670736				3	0	0.617838
3	1	0.643976				3	1	0.66951
3	2	1				3	2	0
3	4	1				3	4	0
3	5	0.553287				3	5	0.420458
3	6	0.248755				3	6	0.256061
3	7	0.199624				3	7	0.201683
3	8	0.209669				3	8	0.200961
3	9	0.172539				3	9	0.184259
3	10	0.165248				3	10	0.150853
3	11	0.135658				3	11	0.171053
3	12	0.0881591				3	12	0.094745
3	13	0.105815				3	13	0.103011
3	14	0.0636678				3	14	0.055652
3	15	0.0399265				3	15	0.043947
3	16	0.0407225				3	16	0.038028
3	17	0.0371986				3	17	0.034014
3	18	0.0452991				3	18	0.040985
3	19	0.0457595				3	19	0.053603
3	20	0.0388584				3	20	0.040984
3	21	0.0436921				3	21	0.041436
3	22	0.0430652				3	22	0.045065
3	23	0.0413028				3	23	0.040877
3	24	0.0438168				3	24	0.04442
3	25	0.0476395				3	25	0.053017
3	26	0.0380505				3	26	0.041599
3	27	0.0434531				3	27	0.032458
3	28	0.0274146				3	28	0.030408
3	29	0.0184055				3	29	0.023693
3	30	0.0276037				3	30	0.02471
3	31	0.0371146				3	31	0.028359
3	32	0.0291028				3	32	0.033042
3	33	0.0438987				3	33	0.04677
3	34	0.0396911				3	34	0.034562
3	35	0.0340758				3	35	0.026093
3	36	0.030078				3	36	0.022443
3	37	0.0183633				3	37	0.015048
3	38	0.025086				3	38	0.021716
3	39	0.0262101				3	39	0.015069
3	40	0.0268714				3	40	0.022774
3	41	0.0255071				3	41	0.017311
3	42	0.0173994				3	42	0.01644
3	43	0.0162769				3	43	0.013531
3	44	0.0158761				3	44	0.012142
3	45	0.0139626				3	45	0.005187
3	46	0.01734				3	46	0.013574
3	47	0.0141043				3	47	0.011334
3	48	0.0207599				3	48	0.016059
3	49	0.0231127				3	49	0.012462
3	50	0.0225067				3	50	0.016403
3	51	0.0209981				3	51	0.022443
3	52	0.0202809				3	52	0.022113
3	53	0.0180028				3	53	0.017123
3	54	0.0122589				3	54	0.014295
3	55	0.0170202				3	55	0.019304
3	56	0.0132503				3	56	0.017594
3	57	0.0166866				3	57	0.012471
3	58	0.0166403				3	58	0.016911
3	59	0.0196111				3	59	0.018091
3	60	0.0152625				3	60	0.009342
3	61	0.0220355				3	61	0.016906
3	62	0.0130502				3	62	0.015306
3	63	0.0138573				3	63	0.015574
3	64	0.0273971				3	64	0.021815
3	65	0.0233042				3	65	0.018349
3	66	0.0205957				3	66	0.021902
3	67	0.0192531				3	67	0.021454
3	68	0.0211329				3	68	0.024299
3	69	0.0262401				3	69	0.029757
3	70	0.0242569				3	70	0.023515
3	71	0.0229628				3	71	0.020274
3	72	0.0200687				3	72	0.027717
3	73	0.0186055				3	73	0.020238
3	74	0.0167897				3	74	0.01965
3	75	0.0156327				3	75	0.017219
3	76	0.0148793				3	76	0.019054
3	77	0.0103912				3	77	0.013244
3	78	0.0115518				3	78	0.011935
3	79	0.0088518				3	79	0.012274
3	80	0.0134168				3	80	0.009587
3	81	0.0140764				3	81	0.012046
3	82	0.0142803				3	82	0.013693
3	83	0.0128582				3	83	0.010767
3	84	0.0189154				3	84	0.017092
3	85	0.0133191				3	85	0.013148
3	86	0.0104594				3	86	0.014275
3	87	0.00773775				3	87	0.011095
3	88	0.00943118				3	88	0.010781
3	89	0.0142148				3	89	0.010407
3	90	0.00847563				3	90	0.009846
4	0	0.396461				4	0	0.419165
4	1	0.406083				4	1	0.445013
4	2	1				4	2	0.72493
4	3	1				4	3	0
4	5	1				4	5	0
4	6	0.39787				4	6	0.484164
4	7	0.240437				4	7	0.279533
4	8	0.165365				4	8	0.19604
4	9	0.132819				4	9	0.124761
4	10	0.131918				4	10	0.139001
4	11	0.123059				4	11	0.123099
4	12	0.0791711				4	12	0.080736
4	13	0.0782628				4	13	0.078224
4	14	0.0628128				4	14	0.056761
4	15	0.0536507				4	15	0.055943
4	16	0.0447095				4	16	0.050845
4	17	0.0386375				4	17	0.03404
4	18	0.0410529				4	18	0.039684
4	19	0.0412919				4	19	0.04903
4	20	0.0393672				4	20	0.038902
4	21	0.0309194				4	21	0.032732
4	22	0.0307182				4	22	0.023149
4	23	0.0334335				4	23	0.03243
4	24	0.0323541				4	24	0.02913
4	25	0.0288389				4	25	0.02188
4	26	0.0291873				4	26	0.031086
4	27	0.0329472				4	27	0.026401
4	28	0.0332298				4	28	0.026582
4	29	0.0314406				4	29	0.029017
4	30	0.0264855				4	30	0.025466
4	31	0.0289414				4	31	0.034419
4	32	0.0341168				4	32	0.029164
4	33	0.0343196				4	33	0.03105
4	34	0.0371922				4	34	0.042957
4	35	0.0293897				4	35	0.029549
4	36	0.0296337				4	36	0.017428
4	37	0.0224852				4	37	0.011588
4	38	0.0209537				4	38	0.021743
4	39	0.0218839				4	39	0.011231
4	40	0.0206837				4	40	0.012359
4	41	0.0204701				4	41	0.011277
4	42	0.0198169				4	42	0.011563
4	43	0.0162186				4	43	0.014423
4	44	0.0160596				4	44	0.012252
4	45	0.0132146				4	45	0.007849
4	46	0.0166879				4	46	0.017195
4	47	0.0171389				4	47	0.01066
4	48	0.0157591				4	48	0.012781
4	49	0.0166801				4	49	0.014437
4	50	0.0204947				4	50	0.013506
4	51	0.023487				4	51	0.024763
4	52	0.0189343				4	52	0.02013
4	53	0.0168755				4	53	0.021557
4	54	0.0133577				4	54	0.019226
4	55	0.0178022				4	55	0.018971
4	56	0.0148642				4	56	0.018957
4	57	0.0137038				4	57	0.014221
4	58	0.0146056				4	58	0.011653
4	59	0.0209899				4	59	0.016298
4	60	0.0137048				4	60	0.01355
4	61	0.0134477				4	61	0.012915
4	62	0.0189135				4	62	0.019613
4	63	0.0202312				4	63	0.018455
4	64	0.0205009				4	64	0.018864
4	65	0.020192				4	65	0.022706
4	66	0.0167122				4	66	0.020771
4	67	0.0163233				4	67	0.015268
4	68	0.0147736				4	68	0.018845
4	69	0.0222455				4	69	0.031416
4	70	0.0213006				4	70	0.025168
4	71	0.018319				4	71	0.023922
4	72	0.0221144				4	72	0.020139
4	73	0.0165682				4	73	0.018893
4	74	0.0154981				4	74	0.020611
4	75	0.0164443				4	75	0.016012
4	76	0.0153966				4	76	0.017377
4	77	0.00950487				4	77	0.013197
4	78	0.0174468				4	78	0.015942
4	79	0.0126203				4	79	0.012091
4	80	0.0124329				4	80	0.008867
4	81	0.0126543				4	81	0.009979
4	82	0.0112482				4	82	0.008979
4	83	0.0140283				4	83	0.006578
4	84	0.0166953				4	84	0.014179
4	85	0.00912577				4	85	0.010325
4	86	0.0109943				4	86	0.015157
4	87	0.0095547				4	87	0.011211
4	88	0.0111234				4	88	0.0122
4	89	0.010891				4	89	0.011269
4	90	0.0106187				4	90	0.010293
5	0	0.127899				5	0	0.187287
5	1	0.199881				5	1	0.171379
5	2	0.338973				5	2	0.238208
5	3	0.553287				5	3	0.420458
5	4	1				5	4	0
5	6	1				5	6	0
5	7	0.298722				5	7	0.368479
5	8	0.14434				5	8	0.17295
5	9	0.11226				5	9	0.130954
5	10	0.0974854				5	10	0.13526
5	11	0.115712				5	11	0.134931
5	12	0.0813384				5	12	0.072215
5	13	0.063185				5	13	0.084359
5	14	0.0606996				5	14	0.065667
5	15	0.0806441				5	15	0.070603
5	16	0.053344				5	16	0.040158
5	17	0.0381546				5	17	0.03298
5	18	0.0344109				5	18	0.027699
5	19	0.0302584				5	19	0.024628
5	20	0.0315535				5	20	0.026117
5	21	0.0220651				5	21	0.016798
5	22	0.0233136				5	22	0.020589
5	23	0.0268994				5	23	0.022666
5	24	0.0248707				5	24	0.026495
5	25	0.025633				5	25	0.022226
5	26	0.0263446				5	26	0.029274
5	27	0.027346				5	27	0.022169
5	28	0.0291693				5	28	0.027319
5	29	0.0228481				5	29	0.024149
5	30	0.0237782				5	30	0.03217
5	31	0.0170948				5	31	0.021222
5	32	0.0209064				5	32	0.022247
5	33	0.0273751				5	33	0.026671
5	34	0.029545				5	34	0.032241
5	35	0.0227411				5	35	0.016909
5	36	0.0317215				5	36	0.02084
5	37	0.0254333				5	37	0.01665
5	38	0.0251805				5	38	0.018204
5	39	0.0195582				5	39	0.013361
5	40	0.0172374				5	40	0.009795
5	41	0.0169162				5	41	0.016267
5	42	0.0168048				5	42	0.017388
5	43	0.0191852				5	43	0.019347
5	44	0.0204353				5	44	0.016677
5	45	0.0191931				5	45	0.02055
5	46	0.0236774				5	46	0.025602
5	47	0.0166493				5	47	0.017313
5	48	0.0132566				5	48	0.010642
5	49	0.0110652				5	49	0.009303
5	50	0.0127783				5	50	0.013464
5	51	0.0159219				5	51	0.01722
5	52	0.0133357				5	52	0.024956
5	53	0.0193973				5	53	0.018101
5	54	0.0203521				5	54	0.013661
5	55	0.0166581				5	55	0.018468
5	56	0.0201627				5	56	0.022151
5	57	0.0147686				5	57	0.011743
5	58	0.0093027				5	58	0.004691
5	59	0.00901076				5	59	0.007081
5	60	0.0103647				5	60	0.007619
5	61	0.0122136				5	61	0.005931
5	62	0.013469				5	62	0.011118
5	63	0.0238366				5	63	0.013618
5	64	0.0125202				5	64	0.013615
5	65	0.0122852				5	65	0.009975
5	66	0.0121807				5	66	0.011454
5	67	0.011712				5	67	0.006922
5	68	0.0130688				5	68	0.01044
5	69	0.00949899				5	69	0.015074
5	70	0.0143824				5	70	0.018763
5	71	0.0126996				5	71	0.015473
5	72	0.0133805				5	72	0.011894
5	73	0.018195				5	73	0.016761
5	74	0.0113652				5	74	0.011952
5	75	0.00862047				5	75	0.009246
5	76	0.0106832				5	76	0.01766
5	77	0.00977417				5	77	0.012656
5	78	0.0106915				5	78	0.016259
5	79	0.0163947				5	79	0.018304
5	80	0.0152511				5	80	0.011879
5	81	0.0102275				5	81	0.007781
5	82	0.00824597				5	82	0.007306
5	83	0.00990811				5	83	0.007607
5	84	0.00909556				5	84	0.009695
5	85	0.0141026				5	85	0.013808
5	86	0.01233				5	86	0.012642
5	87	0.00963285				5	87	0.011311
5	88	0.0110106				5	88	0.013238
5	89	0.00745969				5	89	0.011426
5	90	0.00928135				5	90	0.01794
6	0	0.0885315				6	0	0.086696
6	1	0.123371				6	1	0.106402
6	2	0.168467				6	2	0.167345
6	3	0.248755				6	3	0.256061
6	4	0.39787				6	4	0.484164
6	5	1				6	5	0
6	7	1				6	7	0
6	8	0.477263				6	8	0.435766
6	9	0.366232				6	9	0.410341
6	10	0.304867				6	10	0.308713
6	11	0.324525				6	11	0.27314
6	12	0.168086				6	12	0.193047
6	13	0.133611				6	13	0.191423
6	14	0.131713				6	14	0.121557
6	15	0.116279				6	15	0.089128
6	16	0.0810889				6	16	0.076347
6	17	0.0580936				6	17	0.048791
6	18	0.0511124				6	18	0.049547
6	19	0.0503094				6	19	0.057829
6	20	0.0430139				6	20	0.030912
6	21	0.0447152				6	21	0.037634
6	22	0.0393908				6	22	0.036182
6	23	0.0376912				6	23	0.027836
6	24	0.0362688				6	24	0.037884
6	25	0.0418866				6	25	0.041945
6	26	0.0388467				6	26	0.049922
6	27	0.0380259				6	27	0.037233
6	28	0.0450005				6	28	0.034645
6	29	0.0331783				6	29	0.028706
6	30	0.0372499				6	30	0.036271
6	31	0.0287479				6	31	0.026168
6	32	0.0360492				6	32	0.033833
6	33	0.0443307				6	33	0.031874
6	34	0.0432922				6	34	0.033091
6	35	0.0341691				6	35	0.028709
6	36	0.0413512				6	36	0.024233
6	37	0.0343153				6	37	0.025194
6	38	0.0341408				6	38	0.025009
6	39	0.0293088				6	39	0.025825
6	40	0.0234181				6	40	0.017509
6	41	0.0243202				6	41	0.025794
6	42	0.0232972				6	42	0.021275
6	43	0.0240928				6	43	0.022675
6	44	0.0222476				6	44	0.024041
6	45	0.0206557				6	45	0.028361
6	46	0.0276044				6	46	0.036095
6	47	0.0226918				6	47	0.023286
6	48	0.0178099				6	48	0.009408
6	49	0.0132453				6	49	0.014764
6	50	0.0165036				6	50	0.019029
6	51	0.0188566				6	51	0.020722
6	52	0.0214517				6	52	0.02716
6	53	0.022142				6	53	0.0189
6	54	0.023075				6	54	0.022309
6	55	0.0249914				6	55	0.023752
6	56	0.0239895				6	56	0.024974
6	57	0.0236418				6	57	0.020592
6	58	0.0147546				6	58	0.020509
6	59	0.0151395				6	59	0.014461
6	60	0.0173541				6	60	0.013711
6	61	0.0136589				6	61	0.013304
6	62	0.020753				6	62	0.024974
6	63	0.0382815				6	63	0.02031
6	64	0.0246203				6	64	0.024596
6	65	0.0201715				6	65	0.014137
6	66	0.0121257				6	66	0.015201
6	67	0.0181684				6	67	0.014942
6	68	0.017329				6	68	0.019552
6	69	0.016986				6	69	0.016895
6	70	0.0197093				6	70	0.019222
6	71	0.0172237				6	71	0.015052
6	72	0.0183306				6	72	0.023333
6	73	0.026597				6	73	0.019737
6	74	0.0182852				6	74	0.015793
6	75	0.0137549				6	75	0.012363
6	76	0.0154888				6	76	0.018914
6	77	0.0159383				6	77	0.011148
6	78	0.0186021				6	78	0.017686
6	79	0.0177721				6	79	0.017426
6	80	0.014679				6	80	0.008405
6	81	0.013387				6	81	0.011975
6	82	0.0122501				6	82	0.007356
6	83	0.0136723				6	83	0.005436
6	84	0.0146693				6	84	0.013722
6	85	0.0198136				6	85	0.017822
6	86	0.0124142				6	86	0.012274
6	87	0.0111146				6	87	0.011661
6	88	0.00971341				6	88	0.007581
6	89	0.00782266				6	89	0.00835
6	90	0.0103926				6	90	0.009287
7	0	0.0875872				7	0	0.092959
7	1	0.0859906				7	1	0.085082
7	2	0.120759				7	2	0.105927
7	3	0.199624				7	3	0.201683
7	4	0.240437				7	4	0.279533
7	5	0.298722				7	5	0.368479
7	6	1				7	6	0
7	8	1				7	8	0
7	9	1				7	9	0.765615
7	10	0.893356				7	10	0.759679
7	11	0.683644				7	11	0.561384
7	12	0.295936				7	12	0.339163
7	13	0.299199				7	13	0.307986
7	14	0.194225				7	14	0.202113
7	15	0.110094				7	15	0.099702
7	16	0.0876654				7	16	0.081183
7	17	0.0827485				7	17	0.068136
7	18	0.101072				7	18	0.100238
7	19	0.0928269				7	19	0.106423
7	20	0.0736002				7	20	0.086253
7	21	0.0881194				7	21	0.092939
7	22	0.0915311				7	22	0.087778
7	23	0.0807766				7	23	0.078099
7	24	0.083791				7	24	0.093974
7	25	0.0776684				7	25	0.067124
7	26	0.0784399				7	26	0.084157
7	27	0.0725409				7	27	0.067784
7	28	0.0537574				7	28	0.05618
7	29	0.0509707				7	29	0.049506
7	30	0.0510752				7	30	0.059725
7	31	0.0729825				7	31	0.065101
7	32	0.0594923				7	32	0.058471
7	33	0.0554473				7	33	0.056108
7	34	0.0477243				7	34	0.057476
7	35	0.0438521				7	35	0.043855
7	36	0.037257				7	36	0.03821
7	37	0.0249149				7	37	0.026932
7	38	0.0266564				7	38	0.027934
7	39	0.031867				7	39	0.023758
7	40	0.0340984				7	40	0.028937
7	41	0.0328538				7	41	0.027545
7	42	0.0346325				7	42	0.031186
7	43	0.0211906				7	43	0.020075
7	44	0.0198275				7	44	0.023709
7	45	0.0161582				7	45	0.019919
7	46	0.0233812				7	46	0.02878
7	47	0.0298485				7	47	0.031858
7	48	0.0299575				7	48	0.019783
7	49	0.0316952				7	49	0.022926
7	50	0.0285053				7	50	0.032394
7	51	0.0283171				7	51	0.027657
7	52	0.0265207				7	52	0.030458
7	53	0.0270837				7	53	0.023275
7	54	0.0175493				7	54	0.017754
7	55	0.0188653				7	55	0.02413
7	56	0.020601				7	56	0.013179
7	57	0.0275007				7	57	0.019719
7	58	0.0300252				7	58	0.028711
7	59	0.030996				7	59	0.035734
7	60	0.031558				7	60	0.029778
7	61	0.0327663				7	61	0.028617
7	62	0.0285876				7	62	0.025992
7	63	0.0293971				7	63	0.021654
7	64	0.037349				7	64	0.033302
7	65	0.0301505				7	65	0.02912
7	66	0.0292325				7	66	0.037315
7	67	0.0298244				7	67	0.036655
7	68	0.0331686				7	68	0.025615
7	69	0.031039				7	69	0.031318
7	70	0.0305229				7	70	0.039144
7	71	0.0237105				7	71	0.025436
7	72	0.0320013				7	72	0.033926
7	73	0.02653				7	73	0.022514
7	74	0.0275912				7	74	0.026935
7	75	0.0230314				7	75	0.021685
7	76	0.0265425				7	76	0.030345
7	77	0.0230749				7	77	0.017062
7	78	0.0183603				7	78	0.017392
7	79	0.0140183				7	79	0.014253
7	80	0.0187114				7	80	0.010461
7	81	0.0167728				7	81	0.011632
7	82	0.0173532				7	82	0.010351
7	83	0.020083				7	83	0.015756
7	84	0.0154772				7	84	0.014462
7	85	0.0186109				7	85	0.010886
7	86	0.010306				7	86	0.005312
7	87	0.00971184				7	87	0.010579
7	88	0.0124742				7	88	0.006489
7	89	0.0122584				7	89	0.008387
7	90	0.00817454				7	90	0.006834
8	0	0.0918862				8	0	0.103779
8	1	0.0656803				8	1	0.079101
8	2	0.103695				8	2	0.10798
8	3	0.209669				8	3	0.200961
8	4	0.165365				8	4	0.19604
8	5	0.14434				8	5	0.17295
8	6	0.477263				8	6	0.435766
8	7	1				8	7	0
8	9	1				8	9	0
8	10	1				8	10	0.803905
8	11	0.881482				8	11	0.733652
8	12	0.356686				8	12	0.418701
8	13	0.432312				8	13	0.474635
8	14	0.215139				8	14	0.235703
8	15	0.106035				8	15	0.095926
8	16	0.0781207				8	16	0.098865
8	17	0.0990425				8	17	0.10798
8	18	0.129606				8	18	0.145878
8	19	0.125234				8	19	0.145599
8	20	0.114738				8	20	0.144214
8	21	0.122128				8	21	0.140091
8	22	0.118612				8	22	0.102754
8	23	0.110993				8	23	0.110388
8	24	0.125614				8	24	0.125184
8	25	0.121424				8	25	0.102264
8	26	0.0864081				8	26	0.088271
8	27	0.0815383				8	27	0.073047
8	28	0.0510944				8	28	0.060686
8	29	0.067851				8	29	0.069163
8	30	0.0726483				8	30	0.062309
8	31	0.0829384				8	31	0.075502
8	32	0.0695258				8	32	0.080349
8	33	0.0623522				8	33	0.039629
8	34	0.0482889				8	34	0.04835
8	35	0.0351147				8	35	0.021377
8	36	0.035996				8	36	0.025758
8	37	0.0206119				8	37	0.01897
8	38	0.0243354				8	38	0.021841
8	39	0.0370722				8	39	0.032104
8	40	0.0573				8	40	0.041266
8	41	0.0413627				8	41	0.039299
8	42	0.0288272				8	42	0.022333
8	43	0.0156531				8	43	0.011223
8	44	0.014528				8	44	0.015809
8	45	0.0122457				8	45	0.009699
8	46	0.0167039				8	46	0.017611
8	47	0.024476				8	47	0.042047
8	48	0.0359664				8	48	0.046788
8	49	0.0473952				8	49	0.044164
8	50	0.0342168				8	50	0.040461
8	51	0.0314712				8	51	0.042527
8	52	0.0388041				8	52	0.041443
8	53	0.0193645				8	53	0.019011
8	54	0.0144697				8	54	0.009908
8	55	0.0176625				8	55	0.012153
8	56	0.0173626				8	56	0.025026
8	57	0.0275247				8	57	0.020502
8	58	0.0369417				8	58	0.042065
8	59	0.0391915				8	59	0.03103
8	60	0.0493169				8	60	0.042076
8	61	0.0394304				8	61	0.035295
8	62	0.02406				8	62	0.024012
8	63	0.021764				8	63	0.020677
8	64	0.0396262				8	64	0.033745
8	65	0.0406563				8	65	0.03823
8	66	0.0457177				8	66	0.047811
8	67	0.0437509				8	67	0.038067
8	68	0.0375797				8	68	0.030254
8	69	0.0459084				8	69	0.039131
8	70	0.0330002				8	70	0.031756
8	71	0.0414476				8	71	0.0283
8	72	0.0311325				8	72	0.035241
8	73	0.0245517				8	73	0.023174
8	74	0.0342149				8	74	0.040674
8	75	0.0510607				8	75	0.044821
8	76	0.0367405				8	76	0.038391
8	77	0.0230346				8	77	0.02437
8	78	0.0194057				8	78	0.018281
8	79	0.0120624				8	79	0.010259
8	80	0.0140814				8	80	0.016572
8	81	0.0212352				8	81	0.016757
8	82	0.0229208				8	82	0.019445
8	83	0.0272087				8	83	0.033124
8	84	0.0249307				8	84	0.023999
8	85	0.0113209				8	85	0.012429
8	86	0.00803081				8	86	0.008788
8	87	0.0079889				8	87	0.011482
8	88	0.0143014				8	88	0.006465
8	89	0.0121307				8	89	0.009599
8	90	0.00775245				8	90	0.006679
9	0	0.0827503				9	0	0.076064
9	1	0.0597856				9	1	0.062285
9	2	0.0831387				9	2	0.080715
9	3	0.172539				9	3	0.184259
9	4	0.132819				9	4	0.124761
9	5	0.11226				9	5	0.130954
9	6	0.366232				9	6	0.410341
9	7	1				9	7	0.765615
9	8	1				9	8	0
9	10	1				9	10	0
9	11	1				9	11	0.808926
9	12	0.429083				9	12	0.442675
9	13	0.484914				9	13	0.48984
9	14	0.260143				9	14	0.284613
9	15	0.112524				9	15	0.100948
9	16	0.0862226				9	16	0.092512
9	17	0.0995486				9	17	0.096479
9	18	0.123354				9	18	0.140337
9	19	0.126552				9	19	0.142721
9	20	0.129211				9	20	0.145998
9	21	0.126072				9	21	0.131349
9	22	0.135508				9	22	0.141251
9	23	0.117303				9	23	0.121982
9	24	0.114731				9	24	0.131817
9	25	0.111171				9	25	0.119054
9	26	0.0984869				9	26	0.086283
9	27	0.0890409				9	27	0.088183
9	28	0.0645269				9	28	0.059015
9	29	0.0590367				9	29	0.061765
9	30	0.071016				9	30	0.067647
9	31	0.0783229				9	31	0.073829
9	32	0.0707033				9	32	0.069396
9	33	0.0545623				9	33	0.056097
9	34	0.0513688				9	34	0.050216
9	35	0.0458622				9	35	0.048729
9	36	0.0299685				9	36	0.032428
9	37	0.020094				9	37	0.020597
9	38	0.0239455				9	38	0.020973
9	39	0.0353538				9	39	0.034421
9	40	0.0375315				9	40	0.033868
9	41	0.0430112				9	41	0.040435
9	42	0.0309548				9	42	0.028928
9	43	0.0157052				9	43	0.020714
9	44	0.0137481				9	44	0.010611
9	45	0.0154504				9	45	0.012018
9	46	0.0150207				9	46	0.020105
9	47	0.0259504				9	47	0.030591
9	48	0.0404899				9	48	0.037837
9	49	0.0407003				9	49	0.036102
9	50	0.0370582				9	50	0.022006
9	51	0.0361954				9	51	0.042679
9	52	0.0373509				9	52	0.038537
9	53	0.0231097				9	53	0.019338
9	54	0.0139216				9	54	0.013128
9	55	0.0140623				9	55	0.006203
9	56	0.0176663				9	56	0.013131
9	57	0.0205375				9	57	0.024406
9	58	0.0335187				9	58	0.031735
9	59	0.0444634				9	59	0.048066
9	60	0.0422719				9	60	0.049873
9	61	0.0434213				9	61	0.048144
9	62	0.0300617				9	62	0.027897
9	63	0.0202248				9	63	0.021145
9	64	0.0351152				9	64	0.035174
9	65	0.0441328				9	65	0.05361
9	66	0.0491417				9	66	0.051307
9	67	0.0462461				9	67	0.046474
9	68	0.0436952				9	68	0.038497
9	69	0.043954				9	69	0.046208
9	70	0.0445038				9	70	0.043717
9	71	0.0359389				9	71	0.03322
9	72	0.031279				9	72	0.028255
9	73	0.0232688				9	73	0.021928
9	74	0.0376198				9	74	0.03303
9	75	0.0369229				9	75	0.046633
9	76	0.0408075				9	76	0.048309
9	77	0.0263524				9	77	0.02853
9	78	0.017428				9	78	0.021059
9	79	0.0126666				9	79	0.008953
9	80	0.018882				9	80	0.012451
9	81	0.0197892				9	81	0.012818
9	82	0.0231114				9	82	0.014468
9	83	0.027944				9	83	0.024439
9	84	0.0243392				9	84	0.014519
9	85	0.0102923				9	85	0.010876
9	86	0.00675971				9	86	0.008534
9	87	0.00683033				9	87	0.004441
9	88	0.0163526				9	88	0.006618
9	89	0.013346				9	89	0.010084
9	90	0.00637018				9	90	0.005359
10	0	0.0942045				10	0	0.069137
10	1	0.0566245				10	1	0.060478
10	2	0.0827109				10	2	0.075685
10	3	0.165248				10	3	0.150853
10	4	0.131918				10	4	0.139001
10	5	0.0974854				10	5	0.13526
10	6	0.304867				10	6	0.308713
10	7	0.893356				10	7	0.759679
10	8	1				10	8	0.803905
10	9	1				10	9	0
10	11	1				10	11	0
10	12	0.597085				10	12	0.625953
10	13	0.604301				10	13	0.625569
10	14	0.298218				10	14	0.32413
10	15	0.126915				10	15	0.154359
10	16	0.108929				10	16	0.126052
10	17	0.118355				10	17	0.117478
10	18	0.147681				10	18	0.153111
10	19	0.13572				10	19	0.159896
10	20	0.124609				10	20	0.156083
10	21	0.122775				10	21	0.140132
10	22	0.123035				10	22	0.148357
10	23	0.133989				10	23	0.137165
10	24	0.123621				10	24	0.117654
10	25	0.106591				10	25	0.110028
10	26	0.0939625				10	26	0.09702
10	27	0.0997284				10	27	0.111259
10	28	0.0574091				10	28	0.07148
10	29	0.0701409				10	29	0.080221
10	30	0.0664817				10	30	0.076674
10	31	0.0878664				10	31	0.090024
10	32	0.0699664				10	32	0.075905
10	33	0.049743				10	33	0.058065
10	34	0.0507052				10	34	0.04546
10	35	0.0441969				10	35	0.041943
10	36	0.0294542				10	36	0.02864
10	37	0.0208101				10	37	0.030741
10	38	0.0227413				10	38	0.028242
10	39	0.0359348				10	39	0.041865
10	40	0.0386674				10	40	0.046852
10	41	0.048927				10	41	0.037086
10	42	0.0289246				10	42	0.02203
10	43	0.0191273				10	43	0.011947
10	44	0.0157691				10	44	0.008518
10	45	0.0124167				10	45	0.00889
10	46	0.0196807				10	46	0.015787
10	47	0.0253535				10	47	0.024669
10	48	0.0410357				10	48	0.031548
10	49	0.0398619				10	49	0.037448
10	50	0.0352937				10	50	0.031862
10	51	0.037739				10	51	0.036452
10	52	0.0410414				10	52	0.036592
10	53	0.0249215				10	53	0.020842
10	54	0.0151007				10	54	0.014518
10	55	0.0183551				10	55	0.012887
10	56	0.0171427				10	56	0.015655
10	57	0.0212009				10	57	0.027132
10	58	0.0394013				10	58	0.038682
10	59	0.0482202				10	59	0.050406
10	60	0.0393696				10	60	0.043707
10	61	0.0362904				10	61	0.03796
10	62	0.0325986				10	62	0.033414
10	63	0.0215403				10	63	0.017597
10	64	0.0378919				10	64	0.045291
10	65	0.0494977				10	65	0.048306
10	66	0.0430352				10	66	0.052169
10	67	0.0472188				10	67	0.039639
10	68	0.0473825				10	68	0.037149
10	69	0.0424819				10	69	0.044387
10	70	0.0375423				10	70	0.054007
10	71	0.0360533				10	71	0.043596
10	72	0.0262502				10	72	0.02591
10	73	0.0259853				10	73	0.021712
10	74	0.038947				10	74	0.043674
10	75	0.031191				10	75	0.047834
10	76	0.0477895				10	76	0.046179
10	77	0.0265075				10	77	0.026295
10	78	0.0173826				10	78	0.016811
10	79	0.0126336				10	79	0.014689
10	80	0.0126316				10	80	0.012568
10	81	0.0211578				10	81	0.019977
10	82	0.0254528				10	82	0.022408
10	83	0.025518				10	83	0.022991
10	84	0.0194662				10	84	0.016549
10	85	0.0109247				10	85	0.008769
10	86	0.00778879				10	86	0.005577
10	87	0.0083764				10	87	0.00731
10	88	0.00885749				10	88	0.006593
10	89	0.0124506				10	89	0.010038
10	90	0.00958155				10	90	0.008054
11	0	0.0697759				11	0	0.079134
11	1	0.0592852				11	1	0.064376
11	2	0.079348				11	2	0.07901
11	3	0.135658				11	3	0.171053
11	4	0.123059				11	4	0.123099
11	5	0.115712				11	5	0.134931
11	6	0.324525				11	6	0.27314
11	7	0.683644				11	7	0.561384
11	8	0.881482				11	8	0.733652
11	9	1				11	9	0.808926
11	10	1				11	10	0
11	12	1				11	12	0
11	13	0.737677				11	13	0.745295
11	14	0.406278				11	14	0.413215
11	15	0.206005				11	15	0.153609
11	16	0.152969				11	16	0.137668
11	17	0.125246				11	17	0.143007
11	18	0.139776				11	18	0.143075
11	19	0.124059				11	19	0.145452
11	20	0.106657				11	20	0.111461
11	21	0.104911				11	21	0.133602
11	22	0.0921355				11	22	0.108204
11	23	0.098258				11	23	0.110193
11	24	0.0849531				11	24	0.089888
11	25	0.0959145				11	25	0.086635
11	26	0.0835387				11	26	0.067538
11	27	0.0782693				11	27	0.088345
11	28	0.079817				11	28	0.080958
11	29	0.0576476				11	29	0.058799
11	30	0.0549391				11	30	0.053243
11	31	0.0598821				11	31	0.070653
11	32	0.0672925				11	32	0.067456
11	33	0.0542896				11	33	0.055437
11	34	0.0467755				11	34	0.056018
11	35	0.0472534				11	35	0.039769
11	36	0.0390055				11	36	0.036384
11	37	0.0348747				11	37	0.032618
11	38	0.0279538				11	38	0.026828
11	39	0.0348545				11	39	0.021248
11	40	0.0332765				11	40	0.035886
11	41	0.0394585				11	41	0.035962
11	42	0.0327191				11	42	0.023327
11	43	0.0265069				11	43	0.013415
11	44	0.0205423				11	44	0.013657
11	45	0.0220845				11	45	0.010514
11	46	0.0263702				11	46	0.012938
11	47	0.0314195				11	47	0.018313
11	48	0.0306222				11	48	0.024773
11	49	0.0310711				11	49	0.021553
11	50	0.0239355				11	50	0.022577
11	51	0.0306553				11	51	0.034347
11	52	0.0279913				11	52	0.033868
11	53	0.0278452				11	53	0.023539
11	54	0.0220175				11	54	0.021588
11	55	0.0273381				11	55	0.022988
11	56	0.0202897				11	56	0.02179
11	57	0.0282473				11	57	0.029511
11	58	0.0326189				11	58	0.034384
11	59	0.0323142				11	59	0.035826
11	60	0.0308519				11	60	0.030532
11	61	0.0380749				11	61	0.031903
11	62	0.0317878				11	62	0.041105
11	63	0.0322101				11	63	0.028067
11	64	0.0424477				11	64	0.039829
11	65	0.0397968				11	65	0.035578
11	66	0.032525				11	66	0.029508
11	67	0.0317205				11	67	0.029967
11	68	0.0332099				11	68	0.039102
11	69	0.0358889				11	69	0.039183
11	70	0.0306607				11	70	0.03934
11	71	0.0381581				11	71	0.03345
11	72	0.032196				11	72	0.02663
11	73	0.0302617				11	73	0.022179
11	74	0.0282704				11	74	0.031736
11	75	0.0327099				11	75	0.038169
11	76	0.0255177				11	76	0.031197
11	77	0.0218361				11	77	0.025658
11	78	0.0201765				11	78	0.014069
11	79	0.0179311				11	79	0.018355
11	80	0.0208073				11	80	0.022233
11	81	0.0227618				11	81	0.021888
11	82	0.0167143				11	82	0.023074
11	83	0.018874				11	83	0.01978
11	84	0.0161468				11	84	0.010639
11	85	0.0145623				11	85	0.015246
11	86	0.014775				11	86	0.015016
11	87	0.00933212				11	87	0.005275
11	88	0.0145481				11	88	0.010496
11	89	0.0114691				11	89	0.011993
11	90	0.0122679				11	90	0.009689
12	0	0.0479385				12	0	0.058183
12	1	0.0489574				12	1	0.056647
12	2	0.0556035				12	2	0.056519
12	3	0.0881591				12	3	0.094745
12	4	0.0791711				12	4	0.080736
12	5	0.0813384				12	5	0.072215
12	6	0.168086				12	6	0.193047
12	7	0.295936				12	7	0.339163
12	8	0.356686				12	8	0.418701
12	9	0.429083				12	9	0.442675
12	10	0.597085				12	10	0.625953
12	11	1				12	11	0
12	13	1				12	13	0
12	14	1				12	14	0.65991
12	15	0.537814				12	15	0.413871
12	16	0.208077				12	16	0.177609
12	17	0.155092				12	17	0.153405
12	18	0.143628				12	18	0.154866
12	19	0.115315				12	19	0.108698
12	20	0.113367				12	20	0.095777
12	21	0.0953273				12	21	0.107816
12	22	0.0927972				12	22	0.088133
12	23	0.0830515				12	23	0.092031
12	24	0.0750511				12	24	0.088325
12	25	0.0804356				12	25	0.081491
12	26	0.0780141				12	26	0.070928
12	27	0.0869718				12	27	0.087945
12	28	0.0667336				12	28	0.086694
12	29	0.0514665				12	29	0.064057
12	30	0.0550323				12	30	0.060319
12	31	0.0482427				12	31	0.061024
12	32	0.058112				12	32	0.064279
12	33	0.0512142				12	33	0.052353
12	34	0.0474961				12	34	0.048462
12	35	0.0398291				12	35	0.041962
12	36	0.0422422				12	36	0.04954
12	37	0.0324043				12	37	0.042409
12	38	0.0333572				12	38	0.034687
12	39	0.0312524				12	39	0.024139
12	40	0.0329483				12	40	0.036517
12	41	0.0337572				12	41	0.024875
12	42	0.0292934				12	42	0.029625
12	43	0.0259242				12	43	0.023555
12	44	0.0188041				12	44	0.01918
12	45	0.0227728				12	45	0.02302
12	46	0.0212944				12	46	0.018858
12	47	0.0261738				12	47	0.02018
12	48	0.0265439				12	48	0.026199
12	49	0.0305433				12	49	0.029549
12	50	0.0214475				12	50	0.021486
12	51	0.0283405				12	51	0.024958
12	52	0.0280509				12	52	0.025194
12	53	0.0286183				12	53	0.024728
12	54	0.0218137				12	54	0.026905
12	55	0.0252566				12	55	0.031823
12	56	0.0235003				12	56	0.023754
12	57	0.0237688				12	57	0.031486
12	58	0.0246133				12	58	0.024531
12	59	0.0283161				12	59	0.025223
12	60	0.0310219				12	60	0.025692
12	61	0.0225743				12	61	0.023835
12	62	0.0296398				12	62	0.02683
12	63	0.0311012				12	63	0.028727
12	64	0.032419				12	64	0.032396
12	65	0.0343094				12	65	0.023362
12	66	0.0286284				12	66	0.023192
12	67	0.0240214				12	67	0.029939
12	68	0.0270257				12	68	0.024406
12	69	0.0267869				12	69	0.02281
12	70	0.0279174				12	70	0.032831
12	71	0.0257241				12	71	0.02088
12	72	0.0253366				12	72	0.023464
12	73	0.0254142				12	73	0.020281
12	74	0.0232486				12	74	0.024406
12	75	0.0236817				12	75	0.025226
12	76	0.0207188				12	76	0.02791
12	77	0.0176428				12	77	0.022113
12	78	0.0185338				12	78	0.015708
12	79	0.0141558				12	79	0.010109
12	80	0.0162048				12	80	0.014716
12	81	0.0185998				12	81	0.019172
12	82	0.0173722				12	82	0.017031
12	83	0.0159986				12	83	0.017995
12	84	0.0148055				12	84	0.016384
12	85	0.0151267				12	85	0.011917
12	86	0.0107367				12	86	0.008738
12	87	0.0101198				12	87	0.009152
12	88	0.00877817				12	88	0.006638
12	89	0.0128946				12	89	0.012996
12	90	0.0100791				12	90	0.011867
13	0	0.0622445				13	0	0.054513
13	1	0.0436836				13	1	0.043981
13	2	0.0622495				13	2	0.057598
13	3	0.105815				13	3	0.103011
13	4	0.0782628				13	4	0.078224
13	5	0.063185				13	5	0.084359
13	6	0.133611				13	6	0.191423
13	7	0.299199				13	7	0.307986
13	8	0.432312				13	8	0.474635
13	9	0.484914				13	9	0.48984
13	10	0.604301				13	10	0.625569
13	11	0.737677				13	11	0.745295
13	12	1				13	12	0
13	14	1				13	14	0
13	15	0.74548				13	15	0.567575
13	16	0.242957				13	16	0.333717
13	17	0.208949				13	17	0.24468
13	18	0.232097				13	18	0.22173
13	19	0.176592				13	19	0.196805
13	20	0.144404				13	20	0.153692
13	21	0.136818				13	21	0.165953
13	22	0.123743				13	22	0.108406
13	23	0.133983				13	23	0.131435
13	24	0.10715				13	24	0.106495
13	25	0.102423				13	25	0.128295
13	26	0.0884343				13	26	0.095106
13	27	0.0974587				13	27	0.11373
13	28	0.0680117				13	28	0.087319
13	29	0.0562819				13	29	0.059151
13	30	0.0622567				13	30	0.07049
13	31	0.0665917				13	31	0.077988
13	32	0.0635855				13	32	0.058377
13	33	0.05912				13	33	0.063246
13	34	0.0594295				13	34	0.054521
13	35	0.0525415				13	35	0.039502
13	36	0.0407142				13	36	0.029503
13	37	0.0248394				13	37	0.031025
13	38	0.0309775				13	38	0.020831
13	39	0.0347286				13	39	0.027437
13	40	0.0318464				13	40	0.029672
13	41	0.033102				13	41	0.022789
13	42	0.0281896				13	42	0.019942
13	43	0.0219041				13	43	0.022011
13	44	0.0217365				13	44	0.015957
13	45	0.0190669				13	45	0.018482
13	46	0.0202918				13	46	0.02333
13	47	0.0303082				13	47	0.032355
13	48	0.0263012				13	48	0.024804
13	49	0.0372676				13	49	0.031427
13	50	0.0360487				13	50	0.030394
13	51	0.0358302				13	51	0.031596
13	52	0.0390331				13	52	0.027473
13	53	0.0231747				13	53	0.017778
13	54	0.0202936				13	54	0.020542
13	55	0.0196084				13	55	0.023301
13	56	0.0182492				13	56	0.016645
13	57	0.0293917				13	57	0.029964
13	58	0.0259299				13	58	0.028746
13	59	0.0335163				13	59	0.034109
13	60	0.0393996				13	60	0.020201
13	61	0.0315148				13	61	0.027659
13	62	0.030618				13	62	0.029897
13	63	0.0262496				13	63	0.02561
13	64	0.0358851				13	64	0.036318
13	65	0.0350422				13	65	0.032834
13	66	0.0409823				13	66	0.031635
13	67	0.0360851				13	67	0.037458
13	68	0.0381944				13	68	0.034442
13	69	0.0342776				13	69	0.030382
13	70	0.0381142				13	70	0.046415
13	71	0.0411047				13	71	0.030524
13	72	0.0298932				13	72	0.022747
13	73	0.0233008				13	73	0.019254
13	74	0.0261685				13	74	0.031075
13	75	0.0396345				13	75	0.043559
13	76	0.0327056				13	76	0.039196
13	77	0.0214797				13	77	0.018411
13	78	0.018903				13	78	0.017099
13	79	0.0163				13	79	0.012249
13	80	0.0143115				13	80	0.018565
13	81	0.0175749				13	81	0.017966
13	82	0.0166363				13	82	0.025
13	83	0.0247951				13	83	0.020793
13	84	0.0136901				13	84	0.011793
13	85	0.0127351				13	85	0.009374
13	86	0.0121733				13	86	0.007764
13	87	0.011092				13	87	0.005166
13	88	0.00954932				13	88	0.00361
13	89	0.016473				13	89	0.012313
13	90	0.00909875				13	90	0.005447
14	0	0.0331765				14	0	0.032727
14	1	0.0372635				14	1	0.031641
14	2	0.0462753				14	2	0.049843
14	3	0.0636678				14	3	0.055652
14	4	0.0628128				14	4	0.056761
14	5	0.0606996				14	5	0.065667
14	6	0.131713				14	6	0.121557
14	7	0.194225				14	7	0.202113
14	8	0.215139				14	8	0.235703
14	9	0.260143				14	9	0.284613
14	10	0.298218				14	10	0.32413
14	11	0.406278				14	11	0.413215
14	12	1				14	12	0.65991
14	13	1				14	13	0
14	15	1				14	15	0
14	16	0.438832				14	16	0.510652
14	17	0.231984				14	17	0.232757
14	18	0.169139				14	18	0.17204
14	19	0.128257				14	19	0.119486
14	20	0.104562				14	20	0.107836
14	21	0.0909623				14	21	0.087979
14	22	0.0881098				14	22	0.090415
14	23	0.0774627				14	23	0.074147
14	24	0.0693817				14	24	0.052447
14	25	0.0634709				14	25	0.05881
14	26	0.0681891				14	26	0.068146
14	27	0.0579943				14	27	0.063005
14	28	0.0626789				14	28	0.076814
14	29	0.0497208				14	29	0.052798
14	30	0.0455792				14	30	0.045069
14	31	0.043312				14	31	0.033887
14	32	0.0465537				14	32	0.048752
14	33	0.053824				14	33	0.048429
14	34	0.0457013				14	34	0.038919
14	35	0.041576				14	35	0.034917
14	36	0.0410388				14	36	0.038267
14	37	0.0354986				14	37	0.028379
14	38	0.0336593				14	38	0.043591
14	39	0.0302892				14	39	0.03257
14	40	0.0299484				14	40	0.028946
14	41	0.0296176				14	41	0.009305
14	42	0.0259706				14	42	0.023851
14	43	0.0249034				14	43	0.028839
14	44	0.0234425				14	44	0.025605
14	45	0.0213253				14	45	0.017881
14	46	0.0251549				14	46	0.021398
14	47	0.0252147				14	47	0.032059
14	48	0.0201348				14	48	0.020112
14	49	0.0228529				14	49	0.018341
14	50	0.0271111				14	50	0.026269
14	51	0.0250416				14	51	0.020657
14	52	0.0214347				14	52	0.012477
14	53	0.0204947				14	53	0.01685
14	54	0.0199157				14	54	0.020804
14	55	0.0223842				14	55	0.023183
14	56	0.0223359				14	56	0.015988
14	57	0.0201547				14	57	0.022397
14	58	0.0203427				14	58	0.014746
14	59	0.0214229				14	59	0.026292
14	60	0.0212059				14	60	0.020699
14	61	0.0222326				14	61	0.013869
14	62	0.0241149				14	62	0.018971
14	63	0.0266184				14	63	0.023423
14	64	0.0260289				14	64	0.028957
14	65	0.0229051				14	65	0.022948
14	66	0.0188681				14	66	0.018233
14	67	0.0243453				14	67	0.018617
14	68	0.0268019				14	68	0.021762
14	69	0.018957				14	69	0.018981
14	70	0.0217987				14	70	0.020114
14	71	0.0174018				14	71	0.01448
14	72	0.0203859				14	72	0.011787
14	73	0.0237137				14	73	0.017565
14	74	0.0211069				14	74	0.019728
14	75	0.0238497				14	75	0.029494
14	76	0.0158553				14	76	0.01637
14	77	0.0185724				14	77	0.01783
14	78	0.0196768				14	78	0.020861
14	79	0.0224227				14	79	0.018772
14	80	0.0208014				14	80	0.019211
14	81	0.0146133				14	81	0.015274
14	82	0.0146862				14	82	0.016769
14	83	0.0147064				14	83	0.017568
14	84	0.015717				14	84	0.014471
14	85	0.0152622				14	85	0.01675
14	86	0.0100204				14	86	0.016061
14	87	0.0102327				14	87	0.007564
14	88	0.0131823				14	88	0.008675
14	89	0.011779				14	89	0.012823
14	90	0.0106722				14	90	0.005014
15	0	0.0317986				15	0	0.039802
15	1	0.0404866				15	1	0.042839
15	2	0.0503653				15	2	0.049011
15	3	0.0399265				15	3	0.043947
15	4	0.0536507				15	4	0.055943
15	5	0.0806441				15	5	0.070603
15	6	0.116279				15	6	0.089128
15	7	0.110094				15	7	0.099702
15	8	0.106035				15	8	0.095926
15	9	0.112524				15	9	0.100948
15	10	0.126915				15	10	0.154359
15	11	0.206005				15	11	0.153609
15	12	0.537814				15	12	0.413871
15	13	0.74548				15	13	0.567575
15	14	1				15	14	0
15	16	1				15	16	0
15	17	0.328455				15	17	0.352938
15	18	0.193107				15	18	0.17725
15	19	0.140423				15	19	0.140069
15	20	0.0935725				15	20	0.106898
15	21	0.0808786				15	21	0.075991
15	22	0.0720287				15	22	0.077093
15	23	0.066949				15	23	0.071672
15	24	0.0611163				15	24	0.050786
15	25	0.0605738				15	25	0.063202
15	26	0.0627595				15	26	0.055696
15	27	0.0482589				15	27	0.052373
15	28	0.0689447				15	28	0.07362
15	29	0.0500767				15	29	0.040191
15	30	0.0422025				15	30	0.035102
15	31	0.0363532				15	31	0.031853
15	32	0.0440177				15	32	0.039217
15	33	0.051935				15	33	0.054583
15	34	0.0538711				15	34	0.040585
15	35	0.0470734				15	35	0.044454
15	36	0.0568481				15	36	0.044735
15	37	0.0555709				15	37	0.056739
15	38	0.0408238				15	38	0.045804
15	39	0.0296722				15	39	0.039785
15	40	0.0214387				15	40	0.025217
15	41	0.0244157				15	41	0.020901
15	42	0.027168				15	42	0.031436
15	43	0.029037				15	43	0.029855
15	44	0.03267				15	44	0.033337
15	45	0.0306621				15	45	0.034195
15	46	0.0357332				15	46	0.036346
15	47	0.0242154				15	47	0.028408
15	48	0.0157187				15	48	0.017764
15	49	0.0151584				15	49	0.016949
15	50	0.0224497				15	50	0.023491
15	51	0.0264814				15	51	0.030413
15	52	0.0176095				15	52	0.020262
15	53	0.024646				15	53	0.026027
15	54	0.0300836				15	54	0.031811
15	55	0.025814				15	55	0.024832
15	56	0.026217				15	56	0.017455
15	57	0.0262514				15	57	0.025527
15	58	0.0166463				15	58	0.017884
15	59	0.0190174				15	59	0.020388
15	60	0.0173824				15	60	0.016487
15	61	0.0179736				15	61	0.018136
15	62	0.0215146				15	62	0.020979
15	63	0.0385422				15	63	0.032481
15	64	0.0215055				15	64	0.021307
15	65	0.0187729				15	65	0.015122
15	66	0.0144841				15	66	0.010343
15	67	0.0176518				15	67	0.013471
15	68	0.0163548				15	68	0.020712
15	69	0.0160065				15	69	0.013166
15	70	0.017085				15	70	0.02427
15	71	0.0184484				15	71	0.020427
15	72	0.0193028				15	72	0.01348
15	73	0.0278144				15	73	0.024327
15	74	0.016071				15	74	0.015294
15	75	0.0134317				15	75	0.017534
15	76	0.0130543				15	76	0.012991
15	77	0.0168764				15	77	0.018392
15	78	0.0257423				15	78	0.023262
15	79	0.0287447				15	79	0.02986
15	80	0.0204766				15	80	0.021355
15	81	0.013026				15	81	0.016316
15	82	0.012284				15	82	0.015262
15	83	0.0133626				15	83	0.012676
15	84	0.00988985				15	84	0.012656
15	85	0.0205415				15	85	0.011201
15	86	0.017359				15	86	0.014775
15	87	0.0104084				15	87	0.010709
15	88	0.00984606				15	88	0.013012
15	89	0.0128313				15	89	0.007738
15	90	0.0112715				15	90	0.005867
16	0	0.0321318				16	0	0.020488
16	1	0.0379768				16	1	0.026758
16	2	0.0424007				16	2	0.030349
16	3	0.0407225				16	3	0.038028
16	4	0.0447095				16	4	0.050845
16	5	0.053344				16	5	0.040158
16	6	0.0810889				16	6	0.076347
16	7	0.0876654				16	7	0.081183
16	8	0.0781207				16	8	0.098865
16	9	0.0862226				16	9	0.092512
16	10	0.108929				16	10	0.126052
16	11	0.152969				16	11	0.137668
16	12	0.208077				16	12	0.177609
16	13	0.242957				16	13	0.333717
16	14	0.438832				16	14	0.510652
16	15	1				16	15	0
16	17	1				16	17	0
16	18	1				16	18	0.64976
16	19	0.524055				16	19	0.402245
16	20	0.319887				16	20	0.355487
16	21	0.245992				16	21	0.27949
16	22	0.213217				16	22	0.22565
16	23	0.16963				16	23	0.192029
16	24	0.149176				16	24	0.142289
16	25	0.159831				16	25	0.158338
16	26	0.147496				16	26	0.120605
16	27	0.128921				16	27	0.129986
16	28	0.113234				16	28	0.124023
16	29	0.0773465				16	29	0.07023
16	30	0.0747867				16	30	0.081417
16	31	0.0705561				16	31	0.073796
16	32	0.0925817				16	32	0.066429
16	33	0.0773271				16	33	0.088771
16	34	0.0725461				16	34	0.073587
16	35	0.0653816				16	35	0.077392
16	36	0.0706781				16	36	0.062815
16	37	0.0524764				16	37	0.062035
16	38	0.0461026				16	38	0.0507
16	39	0.0389976				16	39	0.040711
16	40	0.0355526				16	40	0.035584
16	41	0.0316724				16	41	0.028041
16	42	0.0373655				16	42	0.034681
16	43	0.0399663				16	43	0.028779
16	44	0.0293576				16	44	0.028487
16	45	0.0302105				16	45	0.029596
16	46	0.0344648				16	46	0.035316
16	47	0.0332855				16	47	0.034244
16	48	0.0215466				16	48	0.021518
16	49	0.0210569				16	49	0.021056
16	50	0.0308016				16	50	0.024343
16	51	0.0337351				16	51	0.034157
16	52	0.0283957				16	52	0.030174
16	53	0.0312137				16	53	0.033931
16	54	0.02765				16	54	0.03359
16	55	0.0274285				16	55	0.032041
16	56	0.0330395				16	56	0.020703
16	57	0.0323848				16	57	0.026471
16	58	0.023163				16	58	0.022188
16	59	0.0230908				16	59	0.022165
16	60	0.0260443				16	60	0.030962
16	61	0.0288124				16	61	0.025208
16	62	0.0324043				16	62	0.036465
16	63	0.0413206				16	63	0.040856
16	64	0.0362455				16	64	0.030578
16	65	0.0299221				16	65	0.02087
16	66	0.0241867				16	66	0.021447
16	67	0.0308233				16	67	0.021223
16	68	0.0266565				16	68	0.028065
16	69	0.0285571				16	69	0.021745
16	70	0.027694				16	70	0.027354
16	71	0.0338749				16	71	0.029784
16	72	0.0280885				16	72	0.023424
16	73	0.0364935				16	73	0.023511
16	74	0.0251891				16	74	0.017443
16	75	0.0213855				16	75	0.020677
16	76	0.0201489				16	76	0.012997
16	77	0.021967				16	77	0.019143
16	78	0.0291767				16	78	0.023849
16	79	0.0281968				16	79	0.025028
16	80	0.024638				16	80	0.023433
16	81	0.0157871				16	81	0.014633
16	82	0.0155111				16	82	0.020149
16	83	0.0147087				16	83	0.013305
16	84	0.0169516				16	84	0.013366
16	85	0.021513				16	85	0.016644
16	86	0.014845				16	86	0.015134
16	87	0.0136785				16	87	0.00956
16	88	0.0105876				16	88	0.006938
16	89	0.0101164				16	89	0.008639
16	90	0.0141908				16	90	0.007589
17	0	0.0305193				17	0	0.040988
17	1	0.0331915				17	1	0.026555
17	2	0.0290776				17	2	0.027086
17	3	0.0371986				17	3	0.034014
17	4	0.0386375				17	4	0.03404
17	5	0.0381546				17	5	0.03298
17	6	0.0580936				17	6	0.048791
17	7	0.0827485				17	7	0.068136
17	8	0.0990425				17	8	0.10798
17	9	0.0995486				17	9	0.096479
17	10	0.118355				17	10	0.117478
17	11	0.125246				17	11	0.143007
17	12	0.155092				17	12	0.153405
17	13	0.208949				17	13	0.24468
17	14	0.231984				17	14	0.232757
17	15	0.328455				17	15	0.352938
17	16	1				17	16	0
17	18	1				17	18	0
17	19	0.865972				17	19	0.722218
17	20	0.529066				17	20	0.482893
17	21	0.416912				17	21	0.432194
17	22	0.330782				17	22	0.357795
17	23	0.263414				17	23	0.309357
17	24	0.23322				17	24	0.247192
17	25	0.233285				17	25	0.21267
17	26	0.193209				17	26	0.178279
17	27	0.196551				17	27	0.192682
17	28	0.140259				17	28	0.132021
17	29	0.103475				17	29	0.113178
17	30	0.100024				17	30	0.100233
17	31	0.113239				17	31	0.111481
17	32	0.0946809				17	32	0.096508
17	33	0.0824187				17	33	0.071194
17	34	0.0833609				17	34	0.072148
17	35	0.066199				17	35	0.054341
17	36	0.0662537				17	36	0.059045
17	37	0.0406252				17	37	0.04596
17	38	0.0399951				17	38	0.037229
17	39	0.0412816				17	39	0.040746
17	40	0.0394915				17	40	0.037682
17	41	0.0484494				17	41	0.03823
17	42	0.0392844				17	42	0.03309
17	43	0.0261602				17	43	0.024375
17	44	0.0236209				17	44	0.02555
17	45	0.0235526				17	45	0.024714
17	46	0.0273033				17	46	0.026374
17	47	0.0357538				17	47	0.041324
17	48	0.0348303				17	48	0.040009
17	49	0.0341625				17	49	0.036502
17	50	0.0371486				17	50	0.040798
17	51	0.0411893				17	51	0.043979
17	52	0.0343238				17	52	0.037795
17	53	0.032575				17	53	0.03191
17	54	0.0238475				17	54	0.024488
17	55	0.0196276				17	55	0.023415
17	56	0.0261473				17	56	0.019518
17	57	0.0314374				17	57	0.026324
17	58	0.0301637				17	58	0.027088
17	59	0.0352085				17	59	0.035692
17	60	0.0403126				17	60	0.039442
17	61	0.0399581				17	61	0.037983
17	62	0.0352237				17	62	0.038615
17	63	0.0314099				17	63	0.043623
17	64	0.0431365				17	64	0.042551
17	65	0.0348169				17	65	0.036565
17	66	0.045444				17	66	0.042976
17	67	0.0416534				17	67	0.025884
17	68	0.0400552				17	68	0.041077
17	69	0.0434033				17	69	0.046912
17	70	0.0392305				17	70	0.037201
17	71	0.0369978				17	71	0.035745
17	72	0.0352751				17	72	0.032318
17	73	0.0328879				17	73	0.037732
17	74	0.0300892				17	74	0.02804
17	75	0.0332045				17	75	0.027745
17	76	0.032858				17	76	0.023857
17	77	0.0281867				17	77	0.021048
17	78	0.0261489				17	78	0.020459
17	79	0.0202468				17	79	0.018433
17	80	0.0206215				17	80	0.022799
17	81	0.0204784				17	81	0.022047
17	82	0.0182958				17	82	0.020448
17	83	0.0171154				17	83	0.020856
17	84	0.0175923				17	84	0.019071
17	85	0.0130827				17	85	0.017253
17	86	0.00931274				17	86	0.005679
17	87	0.00969196				17	87	0.008117
17	88	0.00637415				17	88	0.009017
17	89	0.0117263				17	89	0.011931
17	90	0.00882536				17	90	0.009586
18	0	0.0411792				18	0	0.036279
18	1	0.0320561				18	1	0.035339
18	2	0.0308111				18	2	0.034051
18	3	0.0452991				18	3	0.040985
18	4	0.0410529				18	4	0.039684
18	5	0.0344109				18	5	0.027699
18	6	0.0511124				18	6	0.049547
18	7	0.101072				18	7	0.100238
18	8	0.129606				18	8	0.145878
18	9	0.123354				18	9	0.140337
18	10	0.147681				18	10	0.153111
18	11	0.139776				18	11	0.143075
18	12	0.143628				18	12	0.154866
18	13	0.232097				18	13	0.22173
18	14	0.169139				18	14	0.17204
18	15	0.193107				18	15	0.17725
18	16	1				18	16	0.64976
18	17	1				18	17	0
18	19	1				18	19	0
18	20	0.88948				18	20	0.720647
18	21	0.659557				18	21	0.595062
18	22	0.528834				18	22	0.574459
18	23	0.441926				18	23	0.429401
18	24	0.3867				18	24	0.338436
18	25	0.355416				18	25	0.352527
18	26	0.259958				18	26	0.254256
18	27	0.280854				18	27	0.286538
18	28	0.165328				18	28	0.159589
18	29	0.13151				18	29	0.111865
18	30	0.149221				18	30	0.144901
18	31	0.156454				18	31	0.148913
18	32	0.130708				18	32	0.138785
18	33	0.10869				18	33	0.121201
18	34	0.093056				18	34	0.093399
18	35	0.0737361				18	35	0.070997
18	36	0.0630945				18	36	0.066598
18	37	0.0368882				18	37	0.023674
18	38	0.0337178				18	38	0.033741
18	39	0.0443097				18	39	0.051904
18	40	0.0575554				18	40	0.053829
18	41	0.0711232				18	41	0.054148
18	42	0.0492573				18	42	0.032259
18	43	0.024342				18	43	0.021968
18	44	0.0232572				18	44	0.014984
18	45	0.0195152				18	45	0.013359
18	46	0.0237475				18	46	0.01511
18	47	0.0357056				18	47	0.030422
18	48	0.0514694				18	48	0.047811
18	49	0.0404388				18	49	0.039548
18	50	0.04842				18	50	0.049567
18	51	0.0444799				18	51	0.048523
18	52	0.0428589				18	52	0.047561
18	53	0.0383148				18	53	0.039029
18	54	0.019065				18	54	0.015137
18	55	0.0176228				18	55	0.02016
18	56	0.0254639				18	56	0.015433
18	57	0.0292696				18	57	0.024143
18	58	0.0444062				18	58	0.026026
18	59	0.0526423				18	59	0.046545
18	60	0.0512905				18	60	0.057452
18	61	0.0491316				18	61	0.050608
18	62	0.0453342				18	62	0.043302
18	63	0.0268028				18	63	0.031257
18	64	0.049657				18	64	0.042673
18	65	0.0580804				18	65	0.059962
18	66	0.057897				18	66	0.053892
18	67	0.0564851				18	67	0.049193
18	68	0.0509433				18	68	0.052215
18	69	0.0524132				18	69	0.049973
18	70	0.0462136				18	70	0.063486
18	71	0.0431101				18	71	0.038051
18	72	0.0414794				18	72	0.039141
18	73	0.0345512				18	73	0.02849
18	74	0.0421807				18	74	0.046109
18	75	0.0494813				18	75	0.051878
18	76	0.0520901				18	76	0.042299
18	77	0.0337936				18	77	0.034918
18	78	0.0255922				18	78	0.022502
18	79	0.015518				18	79	0.016494
18	80	0.0144619				18	80	0.015407
18	81	0.023763				18	81	0.02029
18	82	0.0265837				18	82	0.031152
18	83	0.0204414				18	83	0.022793
18	84	0.022448				18	84	0.025128
18	85	0.01235				18	85	0.014669
18	86	0.00939841				18	86	0.00583
18	87	0.00840823				18	87	0.004975
18	88	0.00848658				18	88	0.007186
18	89	0.0132465				18	89	0.012195
18	90	0.00895174				18	90	0.014024
19	0	0.0411771				19	0	0.055846
19	1	0.0335618				19	1	0.039803
19	2	0.0287814				19	2	0.030537
19	3	0.0457595				19	3	0.053603
19	4	0.0412919				19	4	0.04903
19	5	0.0302584				19	5	0.024628
19	6	0.0503094				19	6	0.057829
19	7	0.0928269				19	7	0.106423
19	8	0.125234				19	8	0.145599
19	9	0.126552				19	9	0.142721
19	10	0.13572				19	10	0.159896
19	11	0.124059				19	11	0.145452
19	12	0.115315				19	12	0.108698
19	13	0.176592				19	13	0.196805
19	14	0.128257				19	14	0.119486
19	15	0.140423				19	15	0.140069
19	16	0.524055				19	16	0.402245
19	17	0.865972				19	17	0.722218
19	18	1				19	18	0
19	20	1				19	20	0
19	21	1				19	21	0.780553
19	22	0.785925				19	22	0.723404
19	23	0.581267				19	23	0.567081
19	24	0.478493				19	24	0.394492
19	25	0.410642				19	25	0.400196
19	26	0.327811				19	26	0.311662
19	27	0.311947				19	27	0.305241
19	28	0.197324				19	28	0.172293
19	29	0.157727				19	29	0.117028
19	30	0.17119				19	30	0.18203
19	31	0.191129				19	31	0.182771
19	32	0.156916				19	32	0.155384
19	33	0.122633				19	33	0.119098
19	34	0.104587				19	34	0.110539
19	35	0.0765619				19	35	0.082528
19	36	0.0677087				19	36	0.062213
19	37	0.0414656				19	37	0.03042
19	38	0.0379505				19	38	0.036667
19	39	0.0553457				19	39	0.051153
19	40	0.0569665				19	40	0.062424
19	41	0.062124				19	41	0.059043
19	42	0.0458131				19	42	0.029129
19	43	0.027651				19	43	0.018479
19	44	0.023435				19	44	0.017902
19	45	0.0234404				19	45	0.016383
19	46	0.0251466				19	46	0.02172
19	47	0.041112				19	47	0.04365
19	48	0.0490475				19	48	0.057661
19	49	0.0543675				19	49	0.055921
19	50	0.058058				19	50	0.052182
19	51	0.0447111				19	51	0.052057
19	52	0.0460541				19	52	0.047611
19	53	0.0361164				19	53	0.03445
19	54	0.0190496				19	54	0.013556
19	55	0.0213606				19	55	0.020851
19	56	0.0260441				19	56	0.019036
19	57	0.0357505				19	57	0.033937
19	58	0.0466545				19	58	0.041641
19	59	0.0564317				19	59	0.046653
19	60	0.04661				19	60	0.045992
19	61	0.0500096				19	61	0.062105
19	62	0.041128				19	62	0.037229
19	63	0.0295339				19	63	0.024791
19	64	0.0506047				19	64	0.045467
19	65	0.0609986				19	65	0.056025
19	66	0.0677344				19	66	0.08125
19	67	0.062833				19	67	0.066327
19	68	0.057698				19	68	0.065589
19	69	0.0550876				19	69	0.052259
19	70	0.0556234				19	70	0.064807
19	71	0.0510919				19	71	0.057844
19	72	0.0410818				19	72	0.038442
19	73	0.0429536				19	73	0.032505
19	74	0.0404633				19	74	0.053315
19	75	0.0549855				19	75	0.065259
19	76	0.0453562				19	76	0.047928
19	77	0.0370876				19	77	0.039662
19	78	0.0252913				19	78	0.020946
19	79	0.0178295				19	79	0.019623
19	80	0.018469				19	80	0.016752
19	81	0.0216996				19	81	0.030297
19	82	0.0223971				19	82	0.020964
19	83	0.0268445				19	83	0.027189
19	84	0.0217694				19	84	0.026895
19	85	0.0108684				19	85	0.015439
19	86	0.00891052				19	86	0.007925
19	87	0.00847069				19	87	0.009325
19	88	0.00839149				19	88	0.00919
19	89	0.00929124				19	89	0.011663
19	90	0.00828023				19	90	0.004843
20	0	0.0480637				20	0	0.050133
20	1	0.0272488				20	1	0.02756
20	2	0.0261836				20	2	0.021113
20	3	0.0388584				20	3	0.040984
20	4	0.0393672				20	4	0.038902
20	5	0.0315535				20	5	0.026117
20	6	0.0430139				20	6	0.030912
20	7	0.0736002				20	7	0.086253
20	8	0.114738				20	8	0.144214
20	9	0.129211				20	9	0.145998
20	10	0.124609				20	10	0.156083
20	11	0.106657				20	11	0.111461
20	12	0.113367				20	12	0.095777
20	13	0.144404				20	13	0.153692
20	14	0.104562				20	14	0.107836
20	15	0.0935725				20	15	0.106898
20	16	0.319887				20	16	0.355487
20	17	0.529066				20	17	0.482893
20	18	0.88948				20	18	0.720647
20	19	1				20	19	0
20	21	1				20	21	0
20	22	1				20	22	0.768937
20	23	0.74983				20	23	0.653655
20	24	0.588219				20	24	0.523673
20	25	0.489646				20	25	0.54361
20	26	0.358691				20	26	0.382555
20	27	0.335737				20	27	0.351671
20	28	0.196926				20	28	0.200324
20	29	0.166304				20	29	0.175308
20	30	0.179678				20	30	0.184288
20	31	0.233939				20	31	0.201745
20	32	0.17449				20	32	0.170129
20	33	0.114859				20	33	0.105216
20	34	0.10739				20	34	0.102168
20	35	0.0819619				20	35	0.086778
20	36	0.0628311				20	36	0.064946
20	37	0.0378359				20	37	0.040336
20	38	0.0361645				20	38	0.040344
20	39	0.0462823				20	39	0.043744
20	40	0.0579284				20	40	0.057429
20	41	0.0579445				20	41	0.052822
20	42	0.0401093				20	42	0.036465
20	43	0.0240489				20	43	0.020319
20	44	0.0195699				20	44	0.018338
20	45	0.016313				20	45	0.018808
20	46	0.0232962				20	46	0.020312
20	47	0.0399703				20	47	0.0374
20	48	0.0614374				20	48	0.052658
20	49	0.0567236				20	49	0.058569
20	50	0.0585255				20	50	0.054403
20	51	0.0477933				20	51	0.046903
20	52	0.0512762				20	52	0.038513
20	53	0.031716				20	53	0.034592
20	54	0.0220333				20	54	0.015529
20	55	0.0211489				20	55	0.022671
20	56	0.0238124				20	56	0.029287
20	57	0.0314774				20	57	0.034327
20	58	0.0461011				20	58	0.043925
20	59	0.0499373				20	59	0.050129
20	60	0.0489094				20	60	0.049778
20	61	0.0533551				20	61	0.057723
20	62	0.0432208				20	62	0.0345
20	63	0.0307083				20	63	0.034845
20	64	0.0467243				20	64	0.050218
20	65	0.0736346				20	65	0.078868
20	66	0.0692385				20	66	0.072372
20	67	0.0767011				20	67	0.074655
20	68	0.06282				20	68	0.056801
20	69	0.0608974				20	69	0.061431
20	70	0.0537514				20	70	0.067942
20	71	0.057231				20	71	0.041613
20	72	0.0418449				20	72	0.042296
20	73	0.0295592				20	73	0.027204
20	74	0.0419044				20	74	0.044606
20	75	0.0655327				20	75	0.0622
20	76	0.0589509				20	76	0.048208
20	77	0.0318987				20	77	0.030852
20	78	0.0274243				20	78	0.023686
20	79	0.0170587				20	79	0.018993
20	80	0.0170498				20	80	0.016551
20	81	0.0262675				20	81	0.019716
20	82	0.0240025				20	82	0.025651
20	83	0.023371				20	83	0.023619
20	84	0.022642				20	84	0.019619
20	85	0.00966159				20	85	0.008979
20	86	0.00704407				20	86	0.008202
20	87	0.00871411				20	87	0.007376
20	88	0.0119122				20	88	0.008691
20	89	0.0135189				20	89	0.010229
20	90	0.0079439				20	90	0.006346
21	0	0.0409982				21	0	0.049494
21	1	0.0293914				21	1	0.029477
21	2	0.0308856				21	2	0.026042
21	3	0.0436921				21	3	0.041436
21	4	0.0309194				21	4	0.032732
21	5	0.0220651				21	5	0.016798
21	6	0.0447152				21	6	0.037634
21	7	0.0881194				21	7	0.092939
21	8	0.122128				21	8	0.140091
21	9	0.126072				21	9	0.131349
21	10	0.122775				21	10	0.140132
21	11	0.104911				21	11	0.133602
21	12	0.0953273				21	12	0.107816
21	13	0.136818				21	13	0.165953
21	14	0.0909623				21	14	0.087979
21	15	0.0808786				21	15	0.075991
21	16	0.245992				21	16	0.27949
21	17	0.416912				21	17	0.432194
21	18	0.659557				21	18	0.595062
21	19	1				21	19	0.780553
21	20	1				21	20	0
21	22	1				21	22	0
21	23	0.968536				21	23	0.86076
21	24	0.727044				21	24	0.581149
21	25	0.57973				21	25	0.550983
21	26	0.386093				21	26	0.392205
21	27	0.376985				21	27	0.390093
21	28	0.204605				21	28	0.156207
21	29	0.178897				21	29	0.15843
21	30	0.213636				21	30	0.229348
21	31	0.267927				21	31	0.246976
21	32	0.181666				21	32	0.200498
21	33	0.126079				21	33	0.130877
21	34	0.114408				21	34	0.134822
21	35	0.0917223				21	35	0.09419
21	36	0.0628668				21	36	0.088871
21	37	0.0365077				21	37	0.042572
21	38	0.0353851				21	38	0.03369
21	39	0.0490907				21	39	0.047264
21	40	0.0568944				21	40	0.044275
21	41	0.0669098				21	41	0.052626
21	42	0.0391983				21	42	0.04859
21	43	0.0220703				21	43	0.015929
21	44	0.0174729				21	44	0.013882
21	45	0.0183292				21	45	0.014636
21	46	0.020039				21	46	0.016687
21	47	0.0357129				21	47	0.036297
21	48	0.0585401				21	48	0.071117
21	49	0.0637847				21	49	0.072196
21	50	0.0581403				21	50	0.05497
21	51	0.054737				21	51	0.065713
21	52	0.0504023				21	52	0.058272
21	53	0.0325732				21	53	0.047595
21	54	0.02112				21	54	0.023132
21	55	0.0231509				21	55	0.019417
21	56	0.0204229				21	56	0.023414
21	57	0.0288852				21	57	0.030919
21	58	0.0522247				21	58	0.04177
21	59	0.062559				21	59	0.053653
21	60	0.0626561				21	60	0.045108
21	61	0.0582561				21	61	0.049334
21	62	0.0481053				21	62	0.026869
21	63	0.02695				21	63	0.024412
21	64	0.0498293				21	64	0.048493
21	65	0.0758778				21	65	0.071665
21	66	0.0855656				21	66	0.074375
21	67	0.0740044				21	67	0.069163
21	68	0.0798435				21	68	0.068391
21	69	0.0682298				21	69	0.071947
21	70	0.0634969				21	70	0.062037
21	71	0.0523583				21	71	0.048055
21	72	0.0448946				21	72	0.042554
21	73	0.0353319				21	73	0.023595
21	74	0.0491157				21	74	0.03884
21	75	0.0686804				21	75	0.05132
21	76	0.062262				21	76	0.038766
21	77	0.0435958				21	77	0.033011
21	78	0.0259117				21	78	0.01231
21	79	0.0153454				21	79	0.011508
21	80	0.0173235				21	80	0.014453
21	81	0.0259314				21	81	0.018083
21	82	0.0274352				21	82	0.015508
21	83	0.0246536				21	83	0.022042
21	84	0.0173216				21	84	0.022871
21	85	0.00995903				21	85	0.009057
21	86	0.00776492				21	86	0.005286
21	87	0.00700557				21	87	0.008086
21	88	0.0116057				21	88	0.011034
21	89	0.0106849				21	89	0.010643
21	90	0.00799751				21	90	0.004684
22	0	0.0440441				22	0	0.04278
22	1	0.0259621				22	1	0.024874
22	2	0.0266484				22	2	0.02266
22	3	0.0430652				22	3	0.045065
22	4	0.0307182				22	4	0.023149
22	5	0.0233136				22	5	0.020589
22	6	0.0393908				22	6	0.036182
22	7	0.0915311				22	7	0.087778
22	8	0.118612				22	8	0.102754
22	9	0.135508				22	9	0.141251
22	10	0.123035				22	10	0.148357
22	11	0.0921355				22	11	0.108204
22	12	0.0927972				22	12	0.088133
22	13	0.123743				22	13	0.108406
22	14	0.0881098				22	14	0.090415
22	15	0.0720287				22	15	0.077093
22	16	0.213217				22	16	0.22565
[truncated: 6,193 more rows]

## Sheet: ED_Figure7f
## Scaling of contact probability in experimental and simulated data in WT in the region chr3R 25.4Mb-29Mb
Experimental data (unit of 40kb bins)						Simulated data (unit of 40kb bins)
Distance (40kb bins)	contact probability					Distance (40kb bins)	contact probability
1	1					1	0
2	0.775951					2	0.64854
3	0.497737					3	0.450584
4	0.321614					4	0.318315
5	0.231771					5	0.233005
6	0.179377					6	0.18295
7	0.148093					7	0.1477
8	0.126612					8	0.123766
9	0.110537					9	0.108688
10	0.0997431					10	0.0948081
11	0.0865961					11	0.0854614
12	0.0754365					12	0.0762221
13	0.0669605					13	0.0676364
14	0.0612377					14	0.0595051
15	0.0579911					15	0.0579039
16	0.0563824					16	0.0556015
17	0.0549824					17	0.0549793
18	0.0508952					18	0.0498343
19	0.0474507					19	0.0458241
20	0.0435476					20	0.0425608
21	0.0415525					21	0.0407712
22	0.0405467					22	0.0399955
23	0.0386554					23	0.0377732
24	0.0387693					24	0.0374383
25	0.0369238					25	0.0350836
26	0.0364913					26	0.0342564
27	0.0353765					27	0.0341841
28	0.0349239					28	0.0332214
29	0.0334319					29	0.0317911
30	0.0325817					30	0.0303191
31	0.0317662					31	0.0294672
32	0.0307902					32	0.0288456
33	0.0297019					33	0.0281167
34	0.0300001					34	0.028161
35	0.0311253					35	0.0279581
36	0.0304675					36	0.0290032
37	0.030184					37	0.0283787
38	0.0299209					38	0.0284087
39	0.0311405					39	0.0293005
40	0.0316991					40	0.0293026
41	0.0328914					41	0.0301779
42	0.0326337					42	0.0307163
43	0.032104					43	0.0307502
44	0.0318081					44	0.0308723
45	0.030431					45	0.029571
46	0.029946					46	0.0291346
47	0.031586					47	0.0300329
48	0.030431					48	0.0308222
49	0.030188					49	0.0294652
50	0.0298468					50	0.0287776
51	0.0295614					51	0.028923
52	0.028961					52	0.0284803
53	0.0277463					53	0.0247853
54	0.0263138					54	0.0231222
55	0.0251408					55	0.0232941
56	0.0246741					56	0.0245251
57	0.0250399					57	0.0226506
58	0.0250632					58	0.0221659
59	0.0225891					59	0.0203227
60	0.020782					60	0.0201755
61	0.0222449					61	0.0203442
62	0.020332					62	0.0196211
63	0.0200123					63	0.019404
64	0.0196142					64	0.0209352
65	0.0185793					65	0.019891
66	0.0188185					66	0.020443
67	0.0190023					67	0.0185053
68	0.017032					68	0.0167645
69	0.0155157					69	0.016182
70	0.0154122					70	0.0146397
71	0.0153502					71	0.0145846
72	0.0144207					72	0.0140301
73	0.0143917					73	0.0129332
74	0.0156331					74	0.0129953
75	0.0142353					75	0.0123304
76	0.013039					76	0.0114155
77	0.0118754					77	0.0108167
78	0.0115534					78	0.00993538
79	0.0123429					79	0.0105538
80	0.0121551					80	0.0110147
81	0.0114249					81	0.0110482
82	0.0108053					82	0.0110246
83	0.0105933					83	0.0110652
84	0.010144					84	0.0105834
85	0.00870818					85	0.0101982
86	0.010222					86	0.0091996
87	0.00808148					87	0.00765225
88	0.00851984					88	0.006635
89	0.00958509					89	0.005537
90	0.00961303					90	0.005503

## Sheet: ED_Figure7g
## inferred interaction energies to reproduce chr3R 25.4Mb-29Mb in WT
Genomic bin	Genomic bin	Inferred interaction energy (kT)	compartment type pair
0	1	-0.588	BB
0	2	-0.398722	BB
0	3	-1.07842	BB
0	4	-0.508238	BB
0	5	-0.109463	BB
0	6	0.505204	BA
0	7	-0.073523	BB
0	8	-0.31919	BB
0	9	-0.058451	BB
0	10	0.035346	BB
0	11	-0.314935	BA
0	12	-0.0352	BA
0	13	-0.002382	BB
0	14	0.109873	BA
0	15	-0.221375	BA
0	16	0.652445	BA
0	17	-0.365114	BB
0	18	0.048575	BB
0	19	-0.443725	BB
0	20	-0.197364	BB
0	21	-0.399094	BB
0	22	-0.056205	BB
0	23	-0.270093	BB
0	24	-0.079376	BB
0	25	-0.697293	BB
0	26	-0.181111	BB
0	27	-0.088658	BB
0	28	-0.08783	BA
0	29	-0.241327	BB
0	30	-0.035446	BB
0	31	-0.53147	BB
0	32	-0.228248	BB
0	33	-0.190351	BB
0	34	0.097691	BB
0	35	0.122714	BA
0	36	-0.057029	BA
0	37	-0.173411	BA
0	38	0.306346	BA
0	39	-0.272283	BA
0	40	-0.336402	BA
0	41	-0.140769	BB
0	42	0.002217	BA
0	43	-0.150061	BA
0	44	-0.039345	BA
0	45	0.171762	BA
0	46	-0.088697	BA
0	47	-0.040808	BA
0	48	-0.352429	BB
0	49	-0.288646	BB
0	50	0.025174	BB
0	51	-0.218538	BB
0	52	-0.153134	BB
0	53	0.090972	BA
0	54	-0.246509	BA
0	55	0.454059	BA
0	56	-0.116605	BA
0	57	-0.029211	BA
0	58	-0.724844	BB
0	59	-0.052836	BB
0	60	-0.281316	BB
0	61	-0.045807	BB
0	62	-0.111258	BA
0	63	0.50831	BA
0	64	-0.663823	BB
0	65	-0.392315	BB
0	66	-0.224405	BB
0	67	0.202568	BB
0	68	-0.103417	BB
0	69	-0.134885	BB
0	70	-0.150397	BB
0	71	-0.509034	BB
0	72	0.059886	BB
0	73	0.694784	BB
0	74	-0.523435	BB
0	75	0.143767	BB
0	76	-0.364001	BB
0	77	-0.285953	BB
0	78	-0.002398	BB
0	79	-0.106845	BA
0	80	0.095612	BA
0	81	-0.336664	BB
0	82	-0.115322	BB
0	83	-0.450227	BB
0	84	-0.214992	BB
0	85	0.300702	BA
0	86	-0.175892	BA
0	87	0.269801	BA
0	88	-0.041468	BB
0	89	0.209937	BB
0	90	-0.146043	BB
1	2	-0.588	BB
1	3	-0.395091	BB
1	4	-0.266278	BB
1	5	0.137657	BB
1	6	0.073705	BA
1	7	-0.043966	BB
1	8	0.085205	BB
1	9	0.112452	BB
1	10	-0.051711	BB
1	11	0.031378	BA
1	12	-0.14748	BA
1	13	0.133906	BB
1	14	0.272059	BA
1	15	-0.27332	BA
1	16	0.051058	BA
1	17	0.101227	BB
1	18	-0.61276	BB
1	19	-0.165283	BB
1	20	-0.133075	BB
1	21	0.115457	BB
1	22	-0.058987	BB
1	23	0.184314	BB
1	24	0.018878	BB
1	25	0.429025	BB
1	26	-0.463085	BB
1	27	0.029614	BB
1	28	-0.13778	BA
1	29	-0.151343	BB
1	30	0.088426	BB
1	31	0.101084	BB
1	32	-0.174728	BB
1	33	-0.364383	BB
1	34	-0.098818	BB
1	35	-0.176293	BA
1	36	-0.053298	BA
1	37	-0.064971	BA
1	38	0.025944	BA
1	39	-0.424101	BA
1	40	0.223346	BA
1	41	-0.165645	BB
1	42	-0.142864	BA
1	43	-0.312667	BA
1	44	-0.104338	BA
1	45	-0.162862	BA
1	46	-0.480077	BA
1	47	-0.385382	BA
1	48	0.360268	BB
1	49	0.063694	BB
1	50	-0.277118	BB
1	51	0.073101	BB
1	52	0.193931	BB
1	53	0.092988	BA
1	54	0.130712	BA
1	55	-0.046152	BA
1	56	0.005388	BA
1	57	-0.055668	BA
1	58	-0.115046	BB
1	59	0.01076	BB
1	60	0.107955	BB
1	61	-0.397952	BB
1	62	-0.18802	BA
1	63	-0.024904	BA
1	64	0.012124	BB
1	65	-0.148998	BB
1	66	-0.417586	BB
1	67	0.581063	BB
1	68	-0.155923	BB
1	69	-0.109377	BB
1	70	0.197537	BB
1	71	0.189361	BB
1	72	-0.248508	BB
1	73	-0.20818	BB
1	74	-0.036221	BB
1	75	0.284444	BB
1	76	-0.081577	BB
1	77	-0.153146	BB
1	78	-0.012197	BB
1	79	-0.129331	BA
1	80	0.19869	BA
1	81	-0.391014	BB
1	82	0.301195	BB
1	83	-0.135201	BB
1	84	-0.091729	BB
1	85	0.227982	BA
1	86	0.260467	BA
1	87	-0.351465	BA
1	88	-0.047021	BB
1	89	0.184858	BB
1	90	-0.005981	BB
2	3	-0.588	BB
2	4	-1.10071	BB
2	5	0.343871	BB
2	6	-0.15768	BA
2	7	0.045146	BB
2	8	-0.05548	BB
2	9	0.117352	BB
2	10	-0.123424	BB
2	11	-0.10501	BA
2	12	-0.008681	BA
2	13	-0.06907	BB
2	14	-0.037346	BA
2	15	-0.402834	BA
2	16	-0.062561	BA
2	17	0.161328	BB
2	18	-0.148126	BB
2	19	0.031135	BB
2	20	0.341465	BB
2	21	-0.083021	BB
2	22	0.229152	BB
2	23	0.11794	BB
2	24	0.328756	BB
2	25	-0.807155	BB
2	26	0.129503	BB
2	27	-0.033205	BB
2	28	-0.222173	BA
2	29	-0.082989	BB
2	30	0.557032	BB
2	31	-0.058902	BB
2	32	0.37973	BB
2	33	-0.018997	BB
2	34	-0.111093	BB
2	35	0.163475	BA
2	36	-0.396878	BA
2	37	-0.124712	BA
2	38	0.124328	BA
2	39	0.009719	BA
2	40	-0.057293	BA
2	41	0.061854	BB
2	42	0.051942	BA
2	43	-0.404977	BA
2	44	0.027517	BA
2	45	0.346549	BA
2	46	-0.575831	BA
2	47	0.41623	BA
2	48	-0.168803	BB
2	49	0.520325	BB
2	50	-0.193237	BB
2	51	-0.518456	BB
2	52	-0.194331	BB
2	53	-0.135226	BA
2	54	-0.486269	BA
2	55	-0.563619	BA
2	56	0.174201	BA
2	57	-0.450586	BA
2	58	0.66175	BB
2	59	0.089853	BB
2	60	0.157624	BB
2	61	-0.021127	BB
2	62	-0.410784	BA
2	63	-0.421397	BA
2	64	0.186202	BB
2	65	-0.004715	BB
2	66	-0.063266	BB
2	67	0.088034	BB
2	68	-0.152212	BB
2	69	-0.02705	BB
2	70	0.133271	BB
2	71	0.048211	BB
2	72	0.066566	BB
2	73	-0.427446	BB
2	74	0.734382	BB
2	75	0.028327	BB
2	76	-0.107968	BB
2	77	-0.075474	BB
2	78	-0.163893	BB
2	79	-0.268617	BA
2	80	-0.039216	BA
2	81	0.181449	BB
2	82	-0.261022	BB
2	83	0.082082	BB
2	84	-0.284277	BB
2	85	0.279887	BA
2	86	-0.362182	BA
2	87	-0.13821	BA
2	88	0.119843	BB
2	89	-0.339931	BB
2	90	0.088531	BB
3	4	-0.588	BB
3	5	0.006973	BB
3	6	-0.058497	BA
3	7	0.041852	BB
3	8	-0.510875	BB
3	9	-0.660152	BB
3	10	-0.390989	BB
3	11	-0.644862	BA
3	12	-0.168382	BA
3	13	-0.441839	BB
3	14	0.044425	BA
3	15	0.035191	BA
3	16	0.005162	BA
3	17	-0.030807	BB
3	18	0.088569	BB
3	19	-0.254197	BB
3	20	-0.227864	BB
3	21	-0.232592	BB
3	22	-0.432308	BB
3	23	-0.177475	BB
3	24	-0.384666	BB
3	25	-0.494755	BB
3	26	0.038546	BB
3	27	-0.123706	BB
3	28	0.15229	BA
3	29	-0.088355	BB
3	30	-0.121558	BB
3	31	-0.166077	BB
3	32	-0.042411	BB
3	33	-0.759841	BB
3	34	-0.176489	BB
3	35	-0.270442	BA
3	36	-0.28576	BA
3	37	-0.088033	BA
3	38	-0.364424	BA
3	39	-0.14797	BA
3	40	-0.757339	BA
3	41	-0.022382	BB
3	42	-0.090541	BA
3	43	-0.195131	BA
3	44	-0.289982	BA
3	45	0.548006	BA
3	46	-0.030836	BA
3	47	-0.051842	BA
3	48	-0.37341	BB
3	49	0.186985	BB
3	50	-0.18969	BB
3	51	-0.193268	BB
3	52	-0.199902	BB
3	53	-0.167032	BA
3	54	0.131202	BA
3	55	-0.301132	BA
3	56	-0.345555	BA
3	57	0.235841	BA
3	58	-0.50261	BB
3	59	-0.586744	BB
3	60	0.442648	BB
3	61	-0.216914	BB
3	62	0.022212	BA
3	63	-0.046219	BA
3	64	-0.232786	BB
3	65	0.12055	BB
3	66	-0.133654	BB
3	67	-0.294601	BB
3	68	-0.302692	BB
3	69	-0.333025	BB
3	70	-0.201589	BB
3	71	-0.07364	BB
3	72	-0.296022	BB
3	73	-0.647162	BB
3	74	-0.326923	BB
3	75	-0.116605	BB
3	76	-0.313266	BB
3	77	0.343054	BB
3	78	0.178652	BB
3	79	0.081722	BA
3	80	0.129997	BA
3	81	-0.233496	BB
3	82	-0.617793	BB
3	83	0.043349	BB
3	84	-0.480364	BB
3	85	-0.172431	BA
3	86	-0.506831	BA
3	87	0.011011	BA
3	88	0.313142	BB
3	89	-0.52915	BB
3	90	-0.048676	BB
4	5	-0.588	BB
4	6	0.129283	BA
4	7	-0.098525	BB
4	8	-0.310662	BB
4	9	0.214939	BB
4	10	-0.18148	BB
4	11	-0.070561	BA
4	12	-0.018954	BA
4	13	-0.046611	BB
4	14	-0.109356	BA
4	15	-0.086391	BA
4	16	-0.213085	BA
4	17	0.082351	BB
4	18	-0.275273	BB
4	19	-0.34462	BB
4	20	-0.491168	BB
4	21	-0.012201	BB
4	22	0.178918	BB
4	23	-0.446044	BB
4	24	0.059153	BB
4	25	0.568535	BB
4	26	0.079781	BB
4	27	-0.060418	BB
4	28	-0.421448	BA
4	29	-0.073918	BB
4	30	0.01668	BB
4	31	-0.346148	BB
4	32	-0.069246	BB
4	33	-0.196475	BB
4	34	-0.563218	BB
4	35	-0.076283	BA
4	36	-0.10441	BA
4	37	0.456541	BA
4	38	-0.433396	BA
4	39	-0.038977	BA
4	40	0.082806	BA
4	41	-0.317459	BB
4	42	-0.182886	BA
4	43	0.252057	BA
4	44	-0.252405	BA
4	45	0.311696	BA
4	46	-0.429304	BA
4	47	0.263181	BA
4	48	-0.138853	BB
4	49	-0.288816	BB
4	50	-0.077173	BB
4	51	-0.793482	BB
4	52	-0.196213	BB
4	53	0.102297	BA
4	54	0.088111	BA
4	55	-0.100692	BA
4	56	-0.058876	BA
4	57	-0.100338	BA
4	58	0.382833	BB
4	59	-0.367487	BB
4	60	-0.082354	BB
4	61	-0.320093	BB
4	62	-0.343317	BA
4	63	-0.087325	BA
4	64	-0.036951	BB
4	65	-0.51088	BB
4	66	0.088978	BB
4	67	-0.044984	BB
4	68	-0.082494	BB
4	69	-0.755362	BB
4	70	-0.388725	BB
4	71	-0.121752	BB
4	72	-0.186031	BB
4	73	0.277494	BB
4	74	-0.10629	BB
4	75	-0.462635	BB
4	76	0.080702	BB
4	77	-0.163494	BB
4	78	-0.321148	BB
4	79	0.088043	BA
4	80	-0.364046	BA
4	81	0.033341	BB
4	82	-0.011661	BB
4	83	-0.025278	BB
4	84	0.108146	BB
4	85	-0.029648	BA
4	86	-0.129578	BA
4	87	0.176006	BA
4	88	-0.533247	BB
4	89	-0.140648	BB
4	90	-0.519918	BB
5	6	-0.588	BA
5	7	0.309166	BB
5	8	0.388886	BB
5	9	0.37813	BB
5	10	0.051038	BB
5	11	-0.11434	BA
5	12	0.484332	BA
5	13	0.013619	BB
5	14	0.114559	BA
5	15	-0.403097	BA
5	16	0.085993	BA
5	17	-0.034753	BB
5	18	0.352161	BB
5	19	0.476617	BB
5	20	-0.254368	BB
5	21	0.179235	BB
5	22	-0.055734	BB
5	23	-0.037439	BB
5	24	0.047579	BB
5	25	0.10167	BB
5	26	-0.01954	BB
5	27	0.254021	BB
5	28	-0.145142	BA
5	29	0.007573	BB
5	30	-0.395821	BB
5	31	0.053947	BB
5	32	0.274633	BB
5	33	-0.128633	BB
5	34	-0.188809	BB
5	35	0.112671	BA
5	36	-0.067234	BA
5	37	-0.031096	BA
5	38	0.035687	BA
5	39	0.02422	BA
5	40	0.138398	BA
5	41	0.135496	BB
5	42	-0.235316	BA
5	43	-0.300104	BA
5	44	0.323424	BA
5	45	-0.273559	BA
5	46	-0.308792	BA
5	47	-0.352733	BA
5	48	0.238227	BB
5	49	0.095673	BB
5	50	-0.015495	BB
5	51	0.355346	BB
5	52	-0.277051	BB
5	53	-0.127631	BA
5	54	0.304006	BA
5	55	-0.119891	BA
5	56	-0.180002	BA
5	57	0.115157	BA
5	58	0.378236	BB
5	59	0.284876	BB
5	60	0.477021	BB
5	61	-0.007448	BB
5	62	0.088237	BA
5	63	-0.288177	BA
5	64	-0.172099	BB
5	65	0.287783	BB
5	66	0.255199	BB
5	67	0.266139	BB
5	68	0.267213	BB
5	69	0.24468	BB
5	70	-0.101252	BB
5	71	-0.026731	BB
5	72	-0.093381	BB
5	73	-0.109794	BB
5	74	0.17293	BB
5	75	0.264271	BB
5	76	-0.499876	BB
5	77	0.049703	BB
5	78	-0.209409	BB
5	79	-0.045254	BA
5	80	-0.060783	BA
5	81	-0.057198	BB
5	82	0.221243	BB
5	83	-0.098031	BB
5	84	-0.094662	BB
5	85	-0.081338	BA
5	86	-0.061963	BA
5	87	0.121028	BA
5	88	-0.040319	BB
5	89	-0.072534	BB
5	90	-0.4876	BB
6	7	-0.588	AB
6	8	0.019455	AB
6	9	-0.449873	AB
6	10	0.031428	AB
6	11	-0.09594	AA
6	12	-0.087716	AA
6	13	-0.342639	AB
6	14	-0.000607	AA
6	15	0.019448	AA
6	16	-0.568242	AA
6	17	-0.172204	AB
6	18	-0.037081	AB
6	19	0.090345	AB
6	20	0.409866	AB
6	21	0.220269	AB
6	22	0.037573	AB
6	23	0.146114	AB
6	24	-0.042571	AB
6	25	-0.269119	AB
6	26	-0.099873	AB
6	27	-0.216973	AB
6	28	-0.090141	AA
6	29	-0.00373	AB
6	30	-0.222713	AB
6	31	0.504835	AB
6	32	0.063022	AB
6	33	-0.021515	AB
6	34	0.033149	AB
6	35	-0.057941	AA
6	36	-0.208001	AA
6	37	-0.290361	AA
6	38	-0.285858	AA
6	39	-0.249044	AA
6	40	-0.02736	AA
6	41	-0.399988	AB
6	42	0.101338	AA
6	43	-0.336014	AA
6	44	-0.007749	AA
6	45	0.004909	AA
6	46	-0.467493	AA
6	47	0.004442	AA
6	48	0.22429	AB
6	49	0.060203	AB
6	50	-0.162884	AB
6	51	0.343712	AB
6	52	-0.322342	AB
6	53	0.037617	AA
6	54	-0.277763	AA
6	55	-0.158654	AA
6	56	-0.709241	AA
6	57	-0.114248	AA
6	58	-0.020761	AB
6	59	0.372631	AB
6	60	0.220024	AB
6	61	0.23915	AB
6	62	-0.352654	AA
6	63	0.12083	AA
6	64	-0.299451	AB
6	65	0.122644	AB
6	66	0.056409	AB
6	67	0.164232	AB
6	68	-0.248725	AB
6	69	0.29033	AB
6	70	-0.027166	AB
6	71	0.078646	AB
6	72	-0.257231	AB
6	73	-0.43646	AB
6	74	-0.103134	AB
6	75	0.110597	AB
6	76	0.099807	AB
6	77	0.286548	AB
6	78	-0.077736	AB
6	79	-0.609874	AA
6	80	-0.117411	AA
6	81	-0.265284	AB
6	82	0.180825	AB
6	83	0.371697	AB
6	84	0.07587	AB
6	85	-0.61523	AA
6	86	-0.449505	AA
6	87	-0.084151	AA
6	88	0.279184	AB
6	89	0.101487	AB
6	90	-0.264082	AB
7	8	-0.588	BB
7	9	-0.825136	BB
7	10	-1.53356	BB
7	11	-0.561738	BA
7	12	-0.215794	BA
7	13	0.038154	BB
7	14	-0.388645	BA
7	15	0.086717	BA
7	16	-0.009733	BA
7	17	0.124211	BB
7	18	-0.292873	BB
7	19	-0.507802	BB
7	20	0.043339	BB
7	21	-0.155049	BB
7	22	-0.253852	BB
7	23	-0.030396	BB
7	24	-0.505356	BB
7	25	-0.007311	BB
7	26	-0.538923	BB
7	27	-0.04867	BB
7	28	-0.200397	BA
7	29	0.115071	BB
7	30	-0.114103	BB
7	31	-0.238808	BB
7	32	-0.377803	BB
7	33	-0.244962	BB
7	34	-0.404594	BB
7	35	-0.27096	BA
7	36	-0.463847	BA
7	37	0.078457	BA
7	38	-0.330478	BA
7	39	-0.166369	BA
7	40	0.036158	BA
7	41	0.145021	BB
7	42	-0.260922	BA
7	43	-0.154486	BA
7	44	-0.243357	BA
7	45	-0.06708	BA
7	46	-0.173434	BA
7	47	-0.564381	BA
7	48	0.294632	BB
7	49	-0.052545	BB
7	50	-0.580597	BB
7	51	-0.075727	BB
7	52	-0.021434	BB
7	53	-0.292923	BA
7	54	-0.165934	BA
7	55	-0.249098	BA
7	56	0.25536	BA
7	57	0.121143	BA
7	58	-0.141269	BB
7	59	-0.406964	BB
7	60	-0.311958	BB
7	61	-0.313508	BB
7	62	-0.222973	BA
7	63	-0.052322	BA
7	64	-0.379625	BB
7	65	-0.105779	BB
7	66	-0.265352	BB
7	67	-0.453681	BB
7	68	0.047741	BB
7	69	0.287359	BB
7	70	-0.348341	BB
7	71	0.098359	BB
7	72	-0.398662	BB
7	73	-0.333612	BB
7	74	0.003375	BB
7	75	0.258673	BB
7	76	-0.092	BB
7	77	-0.256965	BB
7	78	-0.154209	BB
7	79	0.043115	BA
7	80	-0.175305	BA
7	81	0.179887	BB
7	82	-0.058931	BB
7	83	-0.352829	BB
7	84	-0.189418	BB
7	85	-0.035704	BA
7	86	0.43484	BA
7	87	-0.549616	BA
7	88	-0.089446	BB
7	89	-0.158663	BB
7	90	0.160037	BB
8	9	-0.588	BB
8	10	-0.77808	BB
8	11	-1.12835	BA
8	12	-0.15561	BA
8	13	-0.795425	BB
8	14	-0.00792	BA
8	15	0.197041	BA
8	16	-0.082439	BA
8	17	-0.08962	BB
8	18	-0.376812	BB
8	19	-0.194326	BB
8	20	-0.257134	BB
8	21	-0.464261	BB
8	22	-0.109065	BB
8	23	-0.017521	BB
8	24	-0.360937	BB
8	25	-0.062228	BB
8	26	-0.214445	BB
8	27	0.201847	BB
8	28	0.019033	BA
8	29	-0.282568	BB
8	30	-0.138011	BB
8	31	-0.450384	BB
8	32	-0.443471	BB
8	33	0.301257	BB
8	34	-0.17417	BB
8	35	0.507312	BA
8	36	-0.189651	BA
8	37	0.001414	BA
8	38	0.212097	BA
8	39	-0.653657	BA
8	40	-0.41362	BA
8	41	-0.493215	BB
8	42	0.093535	BA
8	43	0.480707	BA
8	44	0.0568	BA
8	45	0.111999	BA
8	46	0.343158	BA
8	47	-0.568983	BA
8	48	-0.360908	BB
8	49	-0.315061	BB
8	50	-0.173792	BB
8	51	-0.205059	BB
8	52	-0.369659	BB
8	53	-0.022035	BA
8	54	0.549491	BA
8	55	-0.112992	BA
8	56	-0.416339	BA
8	57	0.158468	BA
8	58	-0.55987	BB
8	59	0.141975	BB
8	60	-0.393219	BB
8	61	-0.128521	BB
8	62	0.153533	BA
8	63	0.091046	BA
8	64	-0.236657	BB
8	65	-0.096911	BB
8	66	-0.681335	BB
8	67	-0.20843	BB
8	68	0.245653	BB
8	69	-0.320512	BB
8	70	0.291157	BB
8	71	0.04992	BB
8	72	-0.395625	BB
8	73	0.271733	BB
8	74	-0.499938	BB
8	75	-0.495472	BB
8	76	-0.130538	BB
8	77	-0.168657	BB
8	78	-0.191257	BB
8	79	0.364077	BA
8	80	-0.157031	BA
8	81	-0.006939	BB
8	82	-0.103573	BB
8	83	-0.549023	BB
8	84	-0.689894	BB
8	85	0.407919	BA
8	86	0.317539	BA
8	87	-0.36051	BA
8	88	-0.133906	BB
8	89	-0.510471	BB
8	90	0.179346	BB
9	10	-0.588	BB
9	11	-1.22039	BA
9	12	-0.08084	BA
9	13	-0.542992	BB
9	14	-0.371584	BA
9	15	0.39611	BA
9	16	0.185823	BA
9	17	0.020791	BB
9	18	-0.310517	BB
9	19	-0.119893	BB
9	20	-0.384458	BB
9	21	0.005296	BB
9	22	-0.372952	BB
9	23	-0.175246	BB
9	24	-0.485873	BB
9	25	-0.454061	BB
9	26	0.047801	BB
9	27	-0.082062	BB
9	28	0.141857	BA
9	29	-0.068805	BB
9	30	-0.326617	BB
9	31	-0.228158	BB
9	32	-0.030895	BB
9	33	0.04095	BB
9	34	0.025034	BB
9	35	-0.671209	BA
9	36	0.001684	BA
9	37	0.322745	BA
9	38	0.193174	BA
9	39	-0.155938	BA
9	40	0.176071	BA
9	41	-0.267234	BB
9	42	-0.21053	BA
9	43	-0.233395	BA
9	44	0.026161	BA
9	45	0.059368	BA
9	46	0.155003	BA
9	47	0.102644	BA
9	48	-0.237361	BB
9	49	-0.443045	BB
9	50	0.356152	BB
9	51	-0.327601	BB
9	52	-0.396857	BB
9	53	-0.014049	BA
9	54	0.193678	BA
9	55	0.439521	BA
9	56	0.090475	BA
9	57	-0.242094	BA
9	58	0.217959	BB
9	59	-0.379591	BB
9	60	-0.342987	BB
9	61	-0.689691	BB
9	62	-0.067209	BA
9	63	0.417675	BA
9	64	-0.011013	BB
9	65	-0.381576	BB
9	66	-0.266497	BB
9	67	-0.317385	BB
9	68	-0.170427	BB
9	69	-0.368726	BB
9	70	-0.074855	BB
9	71	0.173431	BB
9	72	-0.049796	BB
9	73	-0.028423	BB
9	74	0.123101	BB
9	75	-0.35345	BB
9	76	-0.389369	BB
9	77	-0.12858	BB
9	78	-0.06856	BB
9	79	0.420045	BA
9	80	-0.373596	BA
9	81	-0.111379	BB
9	82	-0.213933	BB
9	83	-0.404844	BB
9	84	0.337174	BB
9	85	-0.312671	BA
9	86	0.072134	BA
9	87	0.283044	BA
9	88	-0.230937	BB
9	89	-0.144342	BB
9	90	-0.102054	BB
10	11	-0.588	BA
10	12	-0.34607	BA
10	13	-0.88089	BB
10	14	-0.337335	BA
10	15	0.081953	BA
10	16	-0.006016	BA
10	17	0.124416	BB
10	18	-0.226742	BB
10	19	-0.228707	BB
10	20	-0.431035	BB
10	21	-0.057384	BB
10	22	-0.393828	BB
10	23	-0.357533	BB
10	24	-0.20752	BB
10	25	-0.062577	BB
10	26	-0.227716	BB
10	27	-0.489787	BB
10	28	0.174299	BA
10	29	-0.308745	BB
10	30	-0.017295	BB
10	31	-0.230293	BB
10	32	-0.277625	BB
10	33	-0.271908	BB
10	34	0.174792	BB
10	35	-0.348416	BA
10	36	0.234982	BA
10	37	-0.158424	BA
10	38	-0.014347	BA
10	39	-0.648942	BA
10	40	-0.293498	BA
10	41	-0.19818	BB
10	42	-0.227964	BA
10	43	0.36213	BA
10	44	0.08979	BA
10	45	0.33891	BA
10	46	-0.359652	BA
10	47	0.078478	BA
10	48	-0.318528	BB
10	49	-0.38291	BB
10	50	0.002966	BB
10	51	-0.062657	BB
10	52	-0.21424	BB
10	53	0.086545	BA
10	54	0.279759	BA
10	55	-0.07255	BA
10	56	0.245408	BA
10	57	0.273165	BA
10	58	-0.452	BB
10	59	-0.159992	BB
10	60	-0.228353	BB
10	61	-0.290453	BB
10	62	-0.044743	BA
10	63	0.272903	BA
10	64	-0.227963	BB
10	65	-0.214514	BB
10	66	-0.421091	BB
10	67	0.016014	BB
10	68	-0.098422	BB
10	69	-0.312668	BB
10	70	-0.232207	BB
10	71	-0.375229	BB
10	72	0.205832	BB
10	73	0.041361	BB
10	74	-0.473614	BB
10	75	-0.183581	BB
10	76	-0.508063	BB
10	77	-0.074039	BB
10	78	0.496334	BB
10	79	-0.248664	BA
10	80	0.226342	BA
10	81	-0.301753	BB
10	82	-0.429782	BB
10	83	-0.346587	BB
10	84	0.04544	BB
10	85	-0.113081	BA
10	86	0.367592	BA
10	87	-0.207046	BA
10	88	-0.267477	BB
10	89	-0.165082	BB
10	90	-0.119203	BB
11	12	-0.588	AA
11	13	-0.5741	AB
11	14	-0.193336	AA
11	15	0.435959	AA
11	16	0.017437	AA
11	17	-0.29161	AB
11	18	-0.009131	AB
11	19	-0.397578	AB
11	20	0.077841	AB
11	21	-0.329779	AB
11	22	0.093141	AB
11	23	-0.357077	AB
11	24	0.017662	AB
11	25	-0.139429	AB
11	26	0.235254	AB
11	27	-0.282994	AB
11	28	-0.389061	AA
11	29	0.01336	AB
11	30	0.269336	AB
11	31	-0.326881	AB
11	32	-0.094988	AB
11	33	-0.15089	AB
11	34	-0.392175	AB
11	35	-0.203	AA
11	36	0.040535	AA
11	37	-0.315611	AA
11	38	-0.031707	AA
11	39	0.200836	AA
11	40	-0.092152	AA
11	41	-0.590466	AB
11	42	-0.041971	AA
11	43	0.271999	AA
11	44	-0.211737	AA
11	45	0.244571	AA
11	46	-0.268991	AA
11	47	0.361486	AA
11	48	-0.134824	AB
11	49	0.374078	AB
11	50	-0.052998	AB
11	51	-0.345053	AB
11	52	-0.199986	AB
11	53	-0.416179	AA
11	54	-0.435496	AA
11	55	-0.02796	AA
11	56	-0.135832	AA
11	57	-0.2304	AA
11	58	-0.305315	AB
11	59	-0.211694	AB
11	60	-0.276235	AB
11	61	0.314733	AB
11	62	-0.63848	AA
11	63	-0.028184	AA
11	64	-0.404043	AB
11	65	-0.026849	AB
11	66	0.22457	AB
11	67	0.136192	AB
11	68	-0.403502	AB
11	69	-0.380361	AB
11	70	0.128174	AB
11	71	-0.201759	AB
11	72	-0.021302	AB
11	73	-0.104993	AB
11	74	-0.205251	AB
11	75	-0.149141	AB
11	76	0.164293	AB
11	77	-0.165628	AB
11	78	0.357085	AB
11	79	-0.308527	AA
11	80	-0.556975	AA
11	81	-0.443844	AB
11	82	-0.412585	AB
11	83	0.312623	AB
11	84	0.092819	AB
11	85	-0.015287	AA
11	86	-0.525855	AA
11	87	0.048157	AA
11	88	-0.086405	AB
11	89	-0.077955	AB
11	90	-0.215241	AB
12	13	-0.588	AB
12	14	-0.658591	AA
12	15	-0.621711	AA
12	16	0.578848	AA
12	17	-0.005641	AB
12	18	-0.10966	AB
12	19	0.287708	AB
12	20	-0.029203	AB
12	21	-0.010424	AB
12	22	-0.036461	AB
12	23	-0.065043	AB
12	24	-0.056994	AB
12	25	-0.00759	AB
12	26	-0.122185	AB
12	27	-0.290975	AB
12	28	-0.318547	AA
12	29	-0.070167	AB
12	30	-0.222766	AB
12	31	0.046437	AB
12	32	-0.120839	AB
12	33	-0.056022	AB
12	34	0.037013	AB
12	35	0.083464	AA
12	36	-0.274735	AA
12	37	-0.30958	AA
12	38	-0.354107	AA
12	39	0.051136	AA
12	40	-0.080937	AA
12	41	-0.130508	AB
12	42	-0.326216	AA
12	43	-0.299693	AA
12	44	-0.042396	AA
12	45	-0.492832	AA
12	46	-0.211288	AA
12	47	0.15834	AA
12	48	-0.140816	AB
12	49	-0.322599	AB
12	50	0.083816	AB
12	51	-0.106749	AB
12	52	0.028666	AB
12	53	-0.056385	AA
12	54	-0.313311	AA
12	55	-0.370685	AA
12	56	-0.187507	AA
12	57	-0.118423	AA
12	58	0.083842	AB
12	59	0.165887	AB
12	60	-0.285619	AB
12	61	0.289621	AB
12	62	-0.056368	AA
12	63	-0.077793	AA
12	64	-0.204761	AB
12	65	0.02007	AB
12	66	0.056629	AB
12	67	-0.039977	AB
12	68	-0.004158	AB
12	69	0.221457	AB
12	70	-0.126621	AB
12	71	-0.050741	AB
12	72	-0.18358	AB
12	73	-0.108213	AB
12	74	0.223711	AB
12	75	-0.123462	AB
12	76	0.057264	AB
12	77	-0.298604	AB
12	78	-0.044916	AB
12	79	0.085654	AA
12	80	0.033377	AA
12	81	-0.287032	AB
12	82	0.199081	AB
12	83	-0.011685	AB
12	84	-0.326085	AB
12	85	0.246757	AA
12	86	-0.334113	AA
12	87	0.121109	AA
12	88	0.161189	AB
12	89	-0.391564	AB
12	90	0.011313	AB
13	14	-0.588	BA
13	15	-0.425796	BA
13	16	0.168962	BA
13	17	-0.239578	BB
13	18	-0.331447	BB
13	19	-0.415495	BB
13	20	-0.116765	BB
13	21	-0.576625	BB
13	22	-0.002223	BB
13	23	-0.245145	BB
13	24	-0.18927	BB
13	25	-0.550133	BB
13	26	0.002037	BB
13	27	-0.38715	BB
13	28	-0.142128	BA
13	29	0.220981	BB
13	30	-0.328671	BB
13	31	-0.329377	BB
13	32	-0.101106	BB
13	33	-0.34018	BB
13	34	-0.243297	BB
13	35	-0.03528	BA
13	36	-0.040858	BA
13	37	-0.193581	BA
13	38	0.303692	BA
13	39	0.213614	BA
13	40	-0.318171	BA
13	41	-0.242171	BB
13	42	-0.150023	BA
13	43	0.053047	BA
13	44	-0.090027	BA
13	45	-0.24604	BA
13	46	-0.033919	BA
13	47	-0.414551	BA
13	48	0.058472	BB
13	49	-0.455426	BB
13	50	-0.320474	BB
13	51	-0.185586	BB
13	52	-0.385523	BB
13	53	0.145376	BA
13	54	-0.069049	BA
13	55	-0.171524	BA
13	56	0.164047	BA
13	57	-0.497892	BA
13	58	0.007516	BB
13	59	-0.17593	BB
13	60	0.29858	BB
13	61	-0.476967	BB
13	62	-0.234698	BA
13	63	-0.043272	BA
13	64	-0.362893	BB
13	65	-0.217108	BB
13	66	-0.034913	BB
13	67	-0.396801	BB
13	68	-0.357184	BB
13	69	0.224366	BB
13	70	-0.770344	BB
13	71	-0.240267	BB
13	72	-0.364152	BB
13	73	0.208252	BB
13	74	-0.02957	BB
13	75	-0.620689	BB
13	76	-0.471432	BB
13	77	0.287213	BB
13	78	-0.018947	BB
13	79	0.39738	BA
13	80	-0.008509	BA
13	81	0.115879	BB
13	82	-0.457679	BB
13	83	-0.355479	BB
13	84	0.135368	BB
13	85	-0.064848	BA
13	86	0.29761	BA
13	87	-0.546085	BA
13	88	0.34708	BB
13	89	-0.552497	BB
13	90	0.058719	BB
14	15	-0.588	AA
14	16	-0.040977	AA
14	17	0.257685	AB
14	18	-0.065923	AB
14	19	0.138256	AB
14	20	0.061207	AB
14	21	-0.009761	AB
14	22	-0.175909	AB
14	23	-0.023126	AB
14	24	0.263796	AB
14	25	0.222456	AB
14	26	-0.230102	AB
14	27	0.038185	AB
14	28	-0.200514	AA
14	29	-0.161366	AB
14	30	-0.025288	AB
14	31	0.271365	AB
14	32	-0.29995	AB
14	33	-0.163466	AB
14	34	-0.061549	AB
14	35	-0.07279	AA
14	36	-0.412805	AA
14	37	0.392849	AA
14	38	-0.428727	AA
14	39	-0.282873	AA
14	40	-0.08967	AA
14	41	0.391992	AB
14	42	-0.118778	AA
14	43	-0.397775	AA
14	44	-0.259103	AA
14	45	0.282863	AA
14	46	0.184432	AA
14	47	-0.60116	AA
14	48	0.131061	AB
14	49	0.227254	AB
14	50	-0.498921	AB
14	51	-0.218446	AB
14	52	0.414413	AB
14	53	0.056141	AA
14	54	0.010112	AA
14	55	0.003559	AA
14	56	0.165787	AA
14	57	-0.201204	AA
14	58	0.180685	AB
14	59	-0.333588	AB
14	60	-0.167693	AB
14	61	0.093103	AB
14	62	0.011864	AA
14	63	0.236099	AA
14	64	-0.393958	AB
14	65	0.140811	AB
14	66	-0.099792	AB
14	67	-0.155761	AB
14	68	-0.181114	AB
14	69	-0.058469	AB
14	70	0.023909	AB
14	71	0.335199	AB
14	72	0.125585	AB
14	73	-0.137108	AB
14	74	-0.115924	AB
14	75	-0.281363	AB
14	76	0.048961	AB
14	77	-0.000909	AB
14	78	-0.199514	AB
14	79	-0.272385	AA
14	80	-0.15994	AA
14	81	-0.016839	AB
14	82	0.106775	AB
14	83	-0.308897	AB
14	84	-0.208579	AB
14	85	-0.372211	AA
14	86	-0.145139	AA
14	87	-0.012452	AA
14	88	-0.385501	AB
14	89	-0.412066	AB
14	90	-0.024142	AB
15	16	-0.588	AA
15	17	0.371908	AB
15	18	0.472314	AB
15	19	0.156137	AB
15	20	0.321402	AB
15	21	0.572181	AB
15	22	0.14714	AB
15	23	-0.031242	AB
15	24	0.268302	AB
15	25	0.00368	AB
15	26	0.015624	AB
15	27	0.33818	AB
15	28	-0.189195	AA
15	29	0.048255	AB
15	30	0.079026	AB
15	31	0.132197	AB
15	32	0.007855	AB
15	33	-0.309439	AB
15	34	0.234085	AB
15	35	0.075359	AA
15	36	0.093469	AA
15	37	-0.473607	AA
15	38	-0.23678	AA
15	39	0.032054	AA
15	40	0.03882	AA
15	41	0.226566	AB
15	42	-0.109082	AA
15	43	-0.092467	AA
15	44	-0.244397	AA
15	45	-0.411483	AA
15	46	-0.437415	AA
15	47	-0.174277	AA
15	48	0.485394	AB
15	49	0.20156	AB
15	50	-0.06702	AB
15	51	-0.271034	AB
15	52	-0.029026	AB
15	53	-0.210626	AA
15	54	-0.465176	AA
15	55	-0.008422	AA
15	56	0.024345	AA
15	57	-0.481584	AA
15	58	0.198259	AB
15	59	-0.166436	AB
15	60	0.368378	AB
15	61	-0.116693	AB
15	62	0.222877	AA
15	63	-0.464125	AA
15	64	-0.045816	AB
15	65	-0.203015	AB
15	66	0.354851	AB
15	67	0.132398	AB
15	68	-0.157093	AB
15	69	0.020749	AB
15	70	0.091865	AB
15	71	-0.389203	AB
15	72	0.393253	AB
15	73	-0.565385	AB
15	74	0.052988	AB
15	75	0.216505	AB
15	76	0.360395	AB
15	77	-0.038978	AB
15	78	-0.169911	AB
15	79	-0.542386	AA
15	80	-0.087932	AA
15	81	0.254672	AB
15	82	-0.000312	AB
15	83	0.043108	AB
15	84	-0.014922	AB
15	85	0.314898	AA
15	86	-0.518314	AA
15	87	0.082785	AA
15	88	-0.043431	AB
15	89	0.408178	AB
15	90	-0.213832	AB
16	17	-0.588	AB
16	18	-0.764351	AB
16	19	-0.223153	AB
16	20	-0.742121	AB
16	21	-0.239576	AB
16	22	-0.059648	AB
16	23	-0.198665	AB
16	24	0.068406	AB
16	25	-0.188779	AB
16	26	-0.116555	AB
16	27	-0.200998	AB
16	28	-0.355829	AA
16	29	0.125706	AB
16	30	-0.221841	AB
16	31	-0.160575	AB
16	32	0.123415	AB
16	33	-0.434588	AB
16	34	-0.115352	AB
16	35	-0.39121	AA
16	36	-0.149855	AA
16	37	-0.406454	AA
16	38	-0.278194	AA
16	39	0.045562	AA
16	40	-0.050456	AA
16	41	0.122644	AB
16	42	-0.3716	AA
16	43	-0.110364	AA
16	44	0.122046	AA
16	45	-0.298306	AA
16	46	0.110288	AA
16	47	-0.062204	AA
16	48	0.327562	AB
16	49	0.199763	AB
16	50	-0.061952	AB
16	51	-0.039945	AB
16	52	-0.292939	AB
16	53	-0.297783	AA
16	54	-0.402728	AA
16	55	-0.355729	AA
16	56	-0.004427	AA
16	57	-0.103443	AA
16	58	-0.13699	AB
16	59	0.255878	AB
16	60	-0.178594	AB
16	61	0.099096	AB
16	62	-0.283469	AA
16	63	-0.549117	AA
16	64	0.064101	AB
16	65	-0.009502	AB
16	66	0.165514	AB
16	67	0.049481	AB
16	68	-0.432103	AB
16	69	0.147046	AB
16	70	-0.010673	AB
16	71	-0.017474	AB
16	72	-0.117675	AB
16	73	-0.468809	AB
16	74	0.27411	AB
16	75	0.173168	AB
16	76	0.351314	AB
16	77	0.052639	AB
16	78	-0.419522	AB
16	79	-0.512255	AA
16	80	0.012141	AA
16	81	0.197376	AB
16	82	-0.495568	AB
16	83	0.22323	AB
16	84	0.181948	AB
16	85	-0.580006	AA
16	86	-0.424098	AA
16	87	0.08993	AA
16	88	-0.345102	AB
16	89	0.109454	AB
16	90	0.025496	AB
17	18	-0.588	BB
17	19	-1.01889	BB
17	20	-0.196264	BB
17	21	-0.459352	BB
17	22	-0.215949	BB
17	23	-0.187574	BB
17	24	-0.351713	BB
17	25	0.009536	BB
17	26	-0.204569	BB
17	27	-0.280185	BB
17	28	-0.010842	BA
17	29	-0.317658	BB
17	30	0.064773	BB
17	31	-0.082211	BB
17	32	-0.07949	BB
17	33	-0.022181	BB
17	34	-0.210538	BB
17	35	0.16089	BA
17	36	-0.137139	BA
17	37	-0.329473	BA
17	38	0.190912	BA
17	39	-0.023127	BA
17	40	-0.152943	BA
17	41	-0.260198	BB
17	42	-0.125762	BA
17	43	-0.021284	BA
17	44	-0.20617	BA
17	45	-0.271835	BA
17	46	0.153978	BA
17	47	-0.46532	BA
17	48	-0.058962	BB
17	49	0.022222	BB
17	50	-0.213253	BB
17	51	-0.312664	BB
17	52	-0.008643	BB
17	53	0.054738	BA
17	54	0.160413	BA
17	55	-0.031163	BA
17	56	-0.051556	BA
17	57	-0.199694	BA
17	58	0.215571	BB
17	59	-0.242569	BB
17	60	-0.031549	BB
17	61	-0.100023	BB
17	62	-0.090878	BA
17	63	-0.185243	BA
17	64	-0.222183	BB
17	65	0.22135	BB
17	66	-0.371112	BB
17	67	0.616491	BB
17	68	-0.04517	BB
17	69	-0.419141	BB
17	70	-0.142718	BB
17	71	-0.147004	BB
17	72	-0.216884	BB
17	73	-0.489794	BB
17	74	-0.022385	BB
17	75	-0.133871	BB
17	76	-0.159744	BB
17	77	0.176262	BB
17	78	-0.036773	BB
17	79	0.056307	BA
17	80	-0.510537	BA
17	81	-0.145403	BB
17	82	-0.081943	BB
17	83	-0.301321	BB
17	84	-0.137214	BB
17	85	-0.353191	BA
17	86	0.460566	BA
17	87	0.064508	BA
17	88	0.215798	BB
17	89	-0.749636	BB
17	90	0.069968	BB
18	19	-0.588	BB
18	20	-0.783012	BB
18	21	-0.476113	BB
18	22	-0.780042	BB
18	23	-0.218439	BB
18	24	-0.247361	BB
18	25	-0.515954	BB
18	26	-0.083656	BB
18	27	-0.45484	BB
18	28	-0.17605	BA
18	29	-0.01843	BB
18	30	-0.236962	BB
18	31	-0.096821	BB
18	32	-0.152506	BB
18	33	-0.500646	BB
18	34	-0.116143	BB
18	35	-0.195037	BA
18	36	-0.403827	BA
18	37	0.590153	BA
18	38	0.165612	BA
18	39	-0.370558	BA
18	40	-0.289641	BA
18	41	-0.512368	BB
18	42	-0.048006	BA
18	43	-0.214569	BA
18	44	0.003242	BA
18	45	-0.045111	BA
18	46	0.127418	BA
18	47	0.253785	BA
18	48	-0.446941	BB
18	49	0.056467	BB
18	50	-0.295188	BB
18	51	-0.045065	BB
18	52	0.045224	BB
18	53	-0.454953	BA
18	54	0.333893	BA
18	55	-0.038889	BA
18	56	0.039753	BA
18	57	0.043702	BA
18	58	0.034056	BB
18	59	-0.24437	BB
18	60	-0.325436	BB
18	61	-0.153769	BB
18	62	-0.326971	BA
18	63	-0.113263	BA
18	64	-0.136858	BB
18	65	-0.591704	BB
18	66	0.053058	BB
18	67	-0.005062	BB
18	68	-0.198372	BB
18	69	-0.121864	BB
18	70	-0.53948	BB
18	71	0.289805	BB
18	72	-0.069323	BB
18	73	0.093569	BB
18	74	-0.247226	BB
18	75	-0.171078	BB
18	76	-0.170586	BB
18	77	-0.392879	BB
18	78	0.101235	BB
18	79	0.257958	BA
18	80	0.074586	BA
18	81	0.032401	BB
18	82	-0.432862	BB
18	83	0.252781	BB
18	84	-0.451049	BB
18	85	0.093809	BA
18	86	-0.158201	BA
18	87	0.193654	BA
18	88	0.002363	BB
18	89	-0.090725	BB
18	90	-0.735848	BB
19	20	-0.588	BB
19	21	-0.843101	BB
19	22	-0.994687	BB
19	23	-0.583832	BB
19	24	-0.043474	BB
19	25	-0.227641	BB
19	26	-0.097725	BB
19	27	-0.258695	BB
19	28	-0.191726	BA
19	29	0.10796	BB
19	30	-0.400012	BB
19	31	-0.187926	BB
19	32	-0.236137	BB
19	33	-0.305812	BB
19	34	-0.229928	BB
19	35	-0.200577	BA
19	36	0.057586	BA
19	37	-0.031608	BA
19	38	-0.002884	BA
19	39	-0.102899	BA
19	40	-0.416139	BA
19	41	-0.37218	BB
19	42	0.235675	BA
19	43	-0.040838	BA
19	44	-0.295238	BA
19	45	-0.015043	BA
19	46	-0.095169	BA
19	47	-0.181012	BA
19	48	-0.299647	BB
19	49	-0.262422	BB
19	50	-0.128302	BB
19	51	-0.156224	BB
19	52	-0.251036	BB
19	53	-0.181471	BA
19	54	0.518254	BA
19	55	0.140253	BA
19	56	0.210854	BA
19	57	-0.454724	BA
19	58	-0.240825	BB
19	59	-0.084391	BB
19	60	-0.061245	BB
19	61	-0.494077	BB
19	62	-0.144189	BA
19	63	0.311036	BA
19	64	-0.294421	BB
19	65	0.254733	BB
19	66	-0.397507	BB
19	67	-0.092548	BB
19	68	-0.077054	BB
19	69	0.125925	BB
19	70	-0.291295	BB
19	71	-0.371726	BB
19	72	-0.10999	BB
19	73	-0.090308	BB
19	74	-0.361314	BB
19	75	-0.353965	BB
19	76	-0.131309	BB
19	77	-0.398943	BB
19	78	0.134417	BB
19	79	-0.112617	BA
19	80	-0.091972	BA
19	81	-0.580159	BB
19	82	0.36314	BB
19	83	0.008803	BB
19	84	-0.243391	BB
19	85	0.038383	BA
19	86	-0.268774	BA
19	87	0.151192	BA
19	88	0.148429	BB
19	89	-0.374822	BB
19	90	0.428868	BB
20	21	-0.588	BB
20	22	-0.736174	BB
20	23	-0.54049	BB
20	24	-0.544236	BB
20	25	-0.700814	BB
20	26	-0.327396	BB
20	27	-0.232734	BB
20	28	-0.093498	BA
20	29	-0.440709	BB
20	30	-0.025672	BB
20	31	-0.221742	BB
20	32	-0.279429	BB
20	33	0.317893	BB
20	34	0.034111	BB
20	35	-0.199119	BA
20	36	-0.108876	BA
20	37	-0.072975	BA
20	38	-0.0794	BA
20	39	-0.169451	BA
20	40	-0.295273	BA
20	41	-0.050571	BB
20	42	0.189086	BA
20	43	-0.181282	BA
20	44	-0.347178	BA
20	45	0.049335	BA
20	46	-0.037208	BA
20	47	-0.139138	BA
20	48	-0.196523	BB
20	49	-0.093867	BB
20	50	-0.230919	BB
20	51	-0.171386	BB
20	52	0.161616	BB
20	53	-0.052535	BA
20	54	0.329451	BA
20	55	-0.196532	BA
20	56	-0.503361	BA
20	57	0.028042	BA
20	58	-0.066435	BB
20	59	0.105573	BB
20	60	-0.209297	BB
20	61	-0.361357	BB
20	62	0.003073	BA
20	63	-0.272046	BA
20	64	-0.009243	BB
20	65	-0.415984	BB
20	66	-0.175299	BB
20	67	-0.318778	BB
20	68	0.013852	BB
20	69	-0.201342	BB
20	70	-0.253014	BB
20	71	0.09505	BB
20	72	-0.079452	BB
20	73	0.031663	BB
20	74	0.008971	BB
20	75	-0.32592	BB
20	76	-0.342697	BB
20	77	-0.047238	BB
20	78	0.01547	BB
20	79	-0.427287	BA
20	80	0.165411	BA
20	81	-0.108381	BB
20	82	-0.680267	BB
20	83	0.23867	BB
20	84	0.016105	BB
20	85	0.016262	BA
20	86	0.153385	BA
20	87	-0.206454	BA
20	88	-0.541953	BB
20	89	-0.090115	BB
20	90	0.192382	BB
21	22	-0.588	BB
21	23	-1.42636	BB
21	24	-0.394503	BB
21	25	-0.540868	BB
21	26	-0.009033	BB
21	27	-0.475502	BB
21	28	0.481947	BA
21	30	-0.506481	BB
21	31	-0.43715	BB
21	32	-0.401316	BB
21	33	-0.087637	BB
21	34	-0.284269	BB
21	35	-0.07	BA
21	36	-0.323895	BA
21	37	0.103513	BA
21	38	0.159708	BA
21	39	-0.138085	BA
21	40	0.118691	BA
21	41	-0.194471	BB
21	42	-0.367379	BA
21	43	0.294382	BA
21	44	0.202034	BA
21	45	0.024337	BA
21	46	0.477615	BA
21	47	-0.032412	BA
21	48	-0.468622	BB
21	49	-0.356019	BB
21	50	-0.057589	BB
21	51	-0.406291	BB
21	52	-0.190771	BB
21	53	-0.245696	BA
21	54	-0.213024	BA
21	55	-0.052472	BA
21	56	0.121936	BA
21	57	0.034762	BA
21	58	-0.085351	BB
21	59	-0.608732	BB
21	60	0.158842	BB
21	61	-0.047598	BB
21	62	0.077137	BA
21	63	0.04827	BA
21	64	-0.057097	BB
21	65	-0.169782	BB
21	66	-0.173695	BB
21	67	-0.438407	BB
21	68	-0.261556	BB
21	69	-0.445304	BB
21	70	-0.020351	BB
21	71	-0.097507	BB
21	72	-0.193695	BB
21	73	0.205457	BB
21	74	-0.172456	BB
21	75	-0.268621	BB
21	76	0.106236	BB
21	77	-0.371319	BB
21	78	0.095137	BB
21	79	0.219725	BA
21	80	0.050292	BA
21	81	-0.237282	BB
21	82	0.17998	BB
21	83	-0.115509	BB
21	84	-0.11341	BB
21	85	-0.271166	BA
21	86	0.307146	BA
21	87	0.328565	BA
21	88	-0.355272	BB
21	89	-0.384077	BB
21	90	0.138104	BB
22	23	-0.588	BB
22	24	-0.94487	BB
22	25	-0.187549	BB
22	26	-0.71301	BB
22	27	-0.32027	BB
22	28	-0.316614	BA
22	29	-0.05591	BB
22	30	0.003573	BB
22	31	-0.664126	BB
22	32	0.052342	BB
22	33	-0.101229	BB
22	34	-0.466165	BB
22	35	-0.188814	BA
22	36	0.030944	BA
22	37	0.355054	BA
22	38	-0.179187	BA
22	39	-0.198681	BA
22	40	-0.22234	BA
22	41	-0.089991	BB
22	42	-0.245381	BA
22	43	0.021702	BA
22	44	-0.165643	BA
22	45	-0.271669	BA
22	46	-0.283095	BA
22	47	0.420373	BA
22	48	-0.115233	BB
22	49	-0.41838	BB
22	50	-0.12556	BB
22	51	-0.067615	BB
22	52	-0.440212	BB
22	53	-0.073163	BA
22	54	0.109245	BA
22	55	-0.144955	BA
22	56	-0.008599	BA
22	57	0.12674	BA
22	58	-0.418857	BB
22	59	-0.055512	BB
22	60	-0.659384	BB
22	61	-0.342935	BB
22	62	-0.042548	BA
22	63	0.14213	BA
22	64	-0.164439	BB
22	65	-0.351051	BB
22	66	-0.140047	BB
22	67	-0.245109	BB
22	68	-0.145464	BB
22	69	0.192819	BB
22	70	-0.535313	BB
22	71	-0.106682	BB
22	72	-0.028328	BB
22	73	-0.149542	BB
22	74	-0.580424	BB
22	75	-0.334388	BB
22	76	0.061322	BB
22	77	-0.13436	BB
22	78	0.001271	BB
22	79	-0.003727	BA
22	80	0.224695	BA
22	81	-0.186669	BB
22	82	-0.366636	BB
22	83	-0.077094	BB
22	84	-0.364273	BB
22	85	0.213197	BA
22	86	0.583172	BA
22	87	0.085737	BA
22	88	0.246801	BB
22	89	-0.120816	BB
22	90	-0.197505	BB
23	24	-0.588	BB
23	25	-1.44807	BB
23	26	-1.15354	BB
23	27	-0.828217	BB
23	28	0.218147	BA
23	29	0.144193	BB
23	30	-0.445872	BB
23	31	-0.379368	BB
23	32	-0.33412	BB
23	33	0.077123	BB
23	34	-0.345582	BB
23	35	0.042259	BA
23	36	-0.265214	BA
23	37	-0.037304	BA
23	38	-0.172476	BA
23	39	-0.303238	BA
23	40	-0.192414	BA
23	41	-0.405996	BB
23	42	-0.162311	BA
23	43	-0.084855	BA
23	44	0.265811	BA
23	45	0.150376	BA
23	46	0.254316	BA
23	47	-0.358593	BA
23	48	-0.318019	BB
23	49	-0.333017	BB
23	50	-0.11248	BB
23	51	-0.176623	BB
23	52	-0.236681	BB
23	53	0.273568	BA
23	54	-0.145798	BA
23	55	-0.143482	BA
23	56	-0.204161	BA
23	57	-0.061484	BA
23	58	0.142598	BB
23	59	-0.131064	BB
23	60	-0.032964	BB
23	61	-0.114983	BB
23	62	-0.203616	BA
23	63	0.127358	BA
23	64	-0.419877	BB
23	65	-0.213782	BB
23	66	-0.297969	BB
23	67	-0.299159	BB
23	68	-0.289051	BB
23	69	-0.084006	BB
23	70	-0.00723	BB
23	71	0.004174	BB
23	72	-0.420333	BB
23	73	0.264753	BB
23	74	0.280377	BB
23	75	-0.416708	BB
23	76	-0.272257	BB
23	77	-0.126782	BB
23	78	-0.15222	BB
23	79	0.16041	BA
23	80	-0.053471	BA
23	81	-0.238591	BB
23	82	0.096056	BB
23	83	-0.5979	BB
23	84	-0.189198	BB
23	85	-0.273495	BA
23	86	0.237466	BA
23	87	-0.380037	BA
23	88	-0.182108	BB
23	89	0.217705	BB
23	90	-0.562803	BB
24	25	-0.588	BB
24	26	-0.891799	BB
24	27	-0.403831	BB
24	28	-0.34046	BA
24	29	0.110961	BB
24	30	-0.289188	BB
24	31	-0.346106	BB
24	32	-0.336593	BB
24	33	-0.098534	BB
24	34	0.155516	BB
24	35	-0.205885	BA
24	36	-0.132987	BA
24	37	0.177911	BA
24	38	0.190558	BA
24	39	-0.01779	BA
24	40	-0.271018	BA
24	41	-0.511108	BB
24	42	0.282767	BA
24	43	0.028435	BA
24	44	0.342831	BA
24	45	0.122629	BA
24	46	0.223627	BA
24	47	-0.313462	BA
24	48	-0.078776	BB
24	49	0.036057	BB
24	50	-0.205499	BB
24	51	-0.032232	BB
24	52	-0.180873	BB
24	53	-0.315009	BA
24	54	0.54171	BA
24	55	0.23688	BA
24	56	-0.04134	BA
24	57	-0.038568	BA
24	58	-0.52017	BB
24	59	-0.131281	BB
24	60	-0.144943	BB
24	61	-0.225929	BB
24	62	-0.101532	BA
24	63	0.282418	BA
24	64	-0.040378	BB
24	65	-0.473757	BB
24	66	-0.25531	BB
24	67	-0.227761	BB
24	68	-0.31469	BB
24	69	0.243842	BB
24	70	-0.027215	BB
24	71	-0.375989	BB
24	72	0.010017	BB
24	73	0.03121	BB
24	74	0.251089	BB
24	75	-0.478051	BB
24	76	-0.505752	BB
24	77	-0.039523	BB
24	78	-0.322461	BB
24	79	0.478262	BA
24	80	0.111495	BA
24	81	0.131703	BB
24	82	-0.220109	BB
24	83	-0.056237	BB
24	84	-0.12541	BB
24	85	0.480276	BA
24	86	0.249277	BA
24	87	0.031451	BA
24	88	0.123042	BB
24	89	-0.345188	BB
24	90	-0.099492	BB
25	26	-0.588	BB
25	27	-0.776677	BB
25	28	-0.132631	BA
25	29	-0.241064	BB
25	30	-0.129151	BB
25	31	-0.431242	BB
25	32	-0.353581	BB
25	33	0.118253	BB
25	34	-0.178069	BB
25	35	0.104778	BA
25	36	-0.338276	BA
25	37	-0.164132	BA
25	38	0.030016	BA
25	39	-0.010269	BA
25	40	-0.107894	BA
25	41	-0.340879	BB
25	42	-0.354216	BA
25	43	-0.183084	BA
25	44	-0.25274	BA
25	45	0.101606	BA
25	46	-0.142594	BA
25	47	-0.603788	BA
25	48	-0.252746	BB
25	49	-0.039962	BB
25	50	-0.027619	BB
25	51	-0.098938	BB
25	52	-0.346084	BB
25	53	0.100592	BA
25	54	0.318023	BA
25	55	0.053691	BA
25	56	-0.283082	BA
25	57	-0.152069	BA
25	58	-0.16503	BB
25	59	-0.334053	BB
25	60	-0.434346	BB
25	61	-0.127329	BB
25	62	0.130514	BA
25	63	0.071473	BA
25	64	-0.02015	BB
25	65	-0.111907	BB
25	66	-0.401411	BB
25	67	0.146784	BB
25	68	-0.103242	BB
25	69	-0.56025	BB
25	70	0.011318	BB
25	71	-0.493658	BB
25	72	0.214627	BB
25	73	-0.090899	BB
25	74	-0.167545	BB
[truncated: 2,096 more rows]

## Sheet: ED_Figure7h
## contact probability for simulated genomic region from experimental Hi-C data and simulation in HP1 KD in the region chr3R 25.4Mb-29Mb
Experimental data (unit of 40kb bins)						Simulated data (unit of 40kb bins)
Genomic bin	Genomic bin	Contact probability				Genomic bin	Genomic bin	Contact probability
0	1	1				0	1	0
0	2	0.622917				0	2	0.613951
0	3	0.547017				0	3	0.333442
0	4	0.38414				0	4	0.333319
0	5	0.18758				0	5	0.18668
0	6	0.156326				0	6	0.13777
0	7	0.155735				0	7	0.133292
0	8	0.145062				0	8	0.155779
0	9	0.142096				0	9	0.126271
0	10	0.131701				0	10	0.12638
0	11	0.11451				0	11	0.115398
0	12	0.0941427				0	12	0.097473
0	13	0.0982942				0	13	0.084705
0	14	0.0848779				0	14	0.07074
0	15	0.0802521				0	15	0.080911
0	16	0.0708882				0	16	0.060244
0	17	0.0742843				0	17	0.070925
0	18	0.0674442				0	18	0.05947
0	19	0.0691362				0	19	0.065823
0	20	0.0669827				0	20	0.096123
0	21	0.0816401				0	21	0.074168
0	22	0.0832163				0	22	0.072373
0	23	0.063071				0	23	0.063445
0	24	0.0658206				0	24	0.05682
0	25	0.0545848				0	25	0.059792
0	26	0.057528				0	26	0.063167
0	27	0.0646323				0	27	0.055895
0	28	0.0546224				0	28	0.064801
0	29	0.0626313				0	29	0.057915
0	30	0.0638984				0	30	0.058479
0	31	0.060307				0	31	0.052606
0	32	0.0635273				0	32	0.053066
0	33	0.0450255				0	33	0.042996
0	34	0.0575182				0	34	0.036276
0	35	0.0434839				0	35	0.049773
0	36	0.0391596				0	36	0.035191
0	37	0.0329846				0	37	0.032705
0	38	0.041156				0	38	0.046446
0	39	0.0427529				0	39	0.03924
0	40	0.0455163				0	40	0.037586
0	41	0.0427452				0	41	0.046517
0	42	0.039101				0	42	0.039563
0	43	0.0372628				0	43	0.037874
0	44	0.0376023				0	44	0.036071
0	45	0.029202				0	45	0.030634
0	46	0.0324122				0	46	0.030989
0	47	0.0306489				0	47	0.031655
0	48	0.0221979				0	48	0.026589
0	49	0.0348079				0	49	0.023719
0	50	0.028764				0	50	0.029724
0	51	0.0259448				0	51	0.023029
0	52	0.034746				0	52	0.029216
0	53	0.0299416				0	53	0.041474
0	54	0.0338917				0	54	0.037832
0	55	0.0343234				0	55	0.030842
0	56	0.0207915				0	56	0.023375
0	57	0.0198241				0	57	0.020437
0	58	0.0275422				0	58	0.031025
0	59	0.0342939				0	59	0.027408
0	60	0.0260391				0	60	0.023363
0	61	0.028783				0	61	0.016302
0	62	0.0272721				0	62	0.029257
0	63	0.020704				0	63	0.020912
0	64	0.0194977				0	64	0.017665
0	65	0.0250745				0	65	0.021076
0	66	0.0350782				0	66	0.029119
0	67	0.036312				0	67	0.020716
0	68	0.0390783				0	68	0.03236
0	69	0.0305236				0	69	0.033277
0	70	0.0248578				0	70	0.016789
0	71	0.0276854				0	71	0.022416
0	72	0.0254183				0	72	0.024585
0	73	0.0196562				0	73	0.022138
0	74	0.0244192				0	74	0.013875
0	75	0.0163549				0	75	0.015769
0	76	0.02051				0	76	0.019077
0	77	0.015447				0	77	0.010553
0	78	0.0135974				0	78	0.007649
0	79	0.0162997				0	79	0.011564
0	80	0.0139351				0	80	0.01104
0	81	0.0175883				0	81	0.016804
0	82	0.0132038				0	82	0.009106
0	83	0.0167225				0	83	0.015499
0	84	0.0111315				0	84	0.010287
0	85	0.0120004				0	85	0.008682
0	86	0.0102314				0	86	0.008253
0	87	0.00694383				0	87	0.007858
0	88	0.0123453				0	88	0.007289
0	89	0.0125078				0	89	0.008225
0	90	0.00664906				0	90	0.009336
1	0	1				1	0	0
1	2	1				1	2	0
1	3	0.64203				1	3	0.519394
1	4	0.441891				1	4	0.449519
1	5	0.258267				1	5	0.24572
1	6	0.18748				1	6	0.158063
1	7	0.125409				1	7	0.133602
1	8	0.122322				1	8	0.136216
1	9	0.108469				1	9	0.128718
1	10	0.111714				1	10	0.113729
1	11	0.106804				1	11	0.093673
1	12	0.0888727				1	12	0.084216
1	13	0.0872517				1	13	0.085461
1	14	0.0820042				1	14	0.085135
1	15	0.0794635				1	15	0.084127
1	16	0.0735221				1	16	0.053603
1	17	0.0682502				1	17	0.061247
1	18	0.0609594				1	18	0.063032
1	19	0.0683704				1	19	0.056218
1	20	0.0529188				1	20	0.067785
1	21	0.0616288				1	21	0.05355
1	22	0.0571989				1	22	0.059876
1	23	0.0634793				1	23	0.072385
1	24	0.0585328				1	24	0.049568
1	25	0.0546637				1	25	0.045614
1	26	0.0549099				1	26	0.044391
1	27	0.0666431				1	27	0.055332
1	28	0.0622123				1	28	0.060031
1	29	0.0470474				1	29	0.04388
1	30	0.0372194				1	30	0.045226
1	31	0.0597106				1	31	0.044635
1	32	0.0596304				1	32	0.030584
1	33	0.0372269				1	33	0.047733
1	34	0.0430794				1	34	0.033856
1	35	0.0466259				1	35	0.041609
1	36	0.0449047				1	36	0.044527
1	37	0.0511356				1	37	0.038234
1	38	0.0394354				1	38	0.040276
1	39	0.0398614				1	39	0.039564
1	40	0.0380326				1	40	0.044902
1	41	0.038269				1	41	0.045505
1	42	0.0397145				1	42	0.035417
1	43	0.0343567				1	43	0.025903
1	44	0.0358721				1	44	0.034224
1	45	0.0333094				1	45	0.027397
1	46	0.0343402				1	46	0.029766
1	47	0.0324128				1	47	0.02688
1	48	0.0270682				1	48	0.018663
1	49	0.0235418				1	49	0.020145
1	50	0.0278708				1	50	0.023867
1	51	0.0273371				1	51	0.017247
1	52	0.0269823				1	52	0.020201
1	53	0.0286738				1	53	0.027976
1	54	0.0245331				1	54	0.023652
1	55	0.0288855				1	55	0.02597
1	56	0.0291843				1	56	0.023124
1	57	0.0205997				1	57	0.023205
1	58	0.0222708				1	58	0.020037
1	59	0.0206183				1	59	0.026617
1	60	0.0257249				1	60	0.016904
1	61	0.0179796				1	61	0.01643
1	62	0.0273369				1	62	0.022431
1	63	0.0246932				1	63	0.016118
1	64	0.0218952				1	64	0.024647
1	65	0.0269238				1	65	0.020929
1	66	0.0209137				1	66	0.018702
1	67	0.0213331				1	67	0.022686
1	68	0.020961				1	68	0.024562
1	69	0.0202963				1	69	0.020747
1	70	0.0274577				1	70	0.022355
1	71	0.0233536				1	71	0.021891
1	72	0.0187388				1	72	0.015895
1	73	0.0235056				1	73	0.019368
1	74	0.0157761				1	74	0.014368
1	75	0.0177491				1	75	0.0162
1	76	0.015215				1	76	0.015541
1	77	0.0159129				1	77	0.012062
1	78	0.0134134				1	78	0.010541
1	79	0.0142621				1	79	0.009976
1	80	0.0126387				1	80	0.010796
1	81	0.014399				1	81	0.012256
1	82	0.013127				1	82	0.014556
1	83	0.0128536				1	83	0.014233
1	84	0.0139417				1	84	0.010652
1	85	0.0166895				1	85	0.014739
1	86	0.0132638				1	86	0.011539
1	87	0.00958088				1	87	0.007829
1	88	0.00894433				1	88	0.007352
1	89	0.00812101				1	89	0.007022
1	90	0.0113489				1	90	0.007855
2	0	0.622917				2	0	0.613951
2	1	1				2	1	0
2	3	1				2	3	0
2	4	0.81495				2	4	0.707586
2	5	0.332528				2	5	0.36909
2	6	0.223293				2	6	0.197292
2	7	0.176717				2	7	0.169889
2	8	0.133023				2	8	0.136852
2	9	0.122118				2	9	0.118149
2	10	0.11239				2	10	0.116837
2	11	0.120794				2	11	0.127871
2	12	0.0935555				2	12	0.101476
2	13	0.0933095				2	13	0.076645
2	14	0.0823606				2	14	0.085422
2	15	0.0791456				2	15	0.078397
2	16	0.0730251				2	16	0.063872
2	17	0.0697538				2	17	0.054085
2	18	0.0706793				2	18	0.052481
2	19	0.0559559				2	19	0.04509
2	20	0.055511				2	20	0.064789
2	21	0.060915				2	21	0.066272
2	22	0.0540347				2	22	0.053699
2	23	0.0488493				2	23	0.056547
2	24	0.0554793				2	24	0.046143
2	25	0.049062				2	25	0.048568
2	26	0.0524004				2	26	0.050514
2	27	0.0509739				2	27	0.04575
2	28	0.0589129				2	28	0.055258
2	29	0.0475655				2	29	0.044178
2	30	0.0440654				2	30	0.0394
2	31	0.040677				2	31	0.036357
2	32	0.0409245				2	32	0.028449
2	33	0.0392113				2	33	0.035019
2	34	0.0475682				2	34	0.043273
2	35	0.0368705				2	35	0.040286
2	36	0.0420662				2	36	0.033054
2	37	0.035493				2	37	0.032828
2	38	0.0383744				2	38	0.03622
2	39	0.0407549				2	39	0.030849
2	40	0.0331839				2	40	0.037496
2	41	0.0302809				2	41	0.040703
2	42	0.0331455				2	42	0.035769
2	43	0.0316799				2	43	0.035618
2	44	0.0302204				2	44	0.027889
2	45	0.0342145				2	45	0.03443
2	46	0.0372782				2	46	0.040758
2	47	0.0305641				2	47	0.036322
2	48	0.0284603				2	48	0.024989
2	49	0.0257968				2	49	0.019409
2	50	0.028293				2	50	0.02125
2	51	0.0225989				2	51	0.016308
2	52	0.0235854				2	52	0.021154
2	53	0.0257767				2	53	0.026207
2	54	0.0266773				2	54	0.020506
2	55	0.0266668				2	55	0.024084
2	56	0.025285				2	56	0.019557
2	57	0.0229889				2	57	0.022904
2	58	0.0180353				2	58	0.015202
2	59	0.0226937				2	59	0.024813
2	60	0.0236014				2	60	0.014925
2	61	0.0196719				2	61	0.022042
2	62	0.0240514				2	62	0.022062
2	63	0.0251068				2	63	0.01416
2	64	0.0235989				2	64	0.027323
2	65	0.0215919				2	65	0.021914
2	66	0.0214669				2	66	0.017248
2	67	0.0179685				2	67	0.021946
2	68	0.0186241				2	68	0.019537
2	69	0.016435				2	69	0.013427
2	70	0.0191241				2	70	0.011275
2	71	0.0191767				2	71	0.019253
2	72	0.0203405				2	72	0.016603
2	73	0.017997				2	73	0.013135
2	74	0.0167068				2	74	0.00972
2	75	0.0115106				2	75	0.010436
2	76	0.015952				2	76	0.016068
2	77	0.0116411				2	77	0.009493
2	78	0.0127402				2	78	0.008504
2	79	0.0127769				2	79	0.013238
2	80	0.0126469				2	80	0.011321
2	81	0.0135707				2	81	0.014554
2	82	0.014497				2	82	0.013182
2	83	0.0116911				2	83	0.014215
2	84	0.014466				2	84	0.009715
2	85	0.0145583				2	85	0.017293
2	86	0.0113378				2	86	0.011206
2	87	0.0119735				2	87	0.012903
2	88	0.00941379				2	88	0.010473
2	89	0.0129193				2	89	0.010696
2	90	0.012351				2	90	0.012111
3	0	0.547017				3	0	0.333442
3	1	0.64203				3	1	0.519394
3	2	1				3	2	0
3	4	1				3	4	0
3	5	0.510074				3	5	0.526793
3	6	0.302811				3	6	0.342806
3	7	0.26882				3	7	0.264116
3	8	0.216686				3	8	0.197229
3	9	0.19859				3	9	0.183976
3	10	0.187487				3	10	0.179086
3	11	0.153182				3	11	0.162274
3	12	0.122554				3	12	0.134812
3	13	0.156279				3	13	0.097014
3	14	0.10522				3	14	0.090953
3	15	0.0875546				3	15	0.095616
3	16	0.0805899				3	16	0.084845
3	17	0.0800951				3	17	0.073697
3	18	0.089818				3	18	0.076972
3	19	0.0742234				3	19	0.068172
3	20	0.0827173				3	20	0.082035
3	21	0.0722701				3	21	0.075846
3	22	0.0742927				3	22	0.067781
3	23	0.0745608				3	23	0.078767
3	24	0.0747639				3	24	0.06769
3	25	0.0620713				3	25	0.081731
3	26	0.0676625				3	26	0.069218
3	27	0.0654508				3	27	0.062106
3	28	0.0656657				3	28	0.062856
3	29	0.0479933				3	29	0.052453
3	30	0.0541447				3	30	0.048459
3	31	0.0508949				3	31	0.051405
3	32	0.0624869				3	32	0.050359
3	33	0.0435448				3	33	0.03612
3	34	0.0526346				3	34	0.040771
3	35	0.0489012				3	35	0.05692
3	36	0.0496599				3	36	0.037085
3	37	0.04096				3	37	0.042421
3	38	0.0494736				3	38	0.039119
3	39	0.0441175				3	39	0.034439
3	40	0.0514555				3	40	0.039371
3	41	0.0456332				3	41	0.04822
3	42	0.0441262				3	42	0.039999
3	43	0.0316763				3	43	0.03188
3	44	0.0362277				3	44	0.023414
3	45	0.0280218				3	45	0.023498
3	46	0.0315832				3	46	0.036312
3	47	0.0299098				3	47	0.029191
3	48	0.037854				3	48	0.033586
3	49	0.0366786				3	49	0.033365
3	50	0.0398788				3	50	0.038688
3	51	0.0365127				3	51	0.023236
3	52	0.0391892				3	52	0.022401
3	53	0.0276546				3	53	0.02567
3	54	0.0336671				3	54	0.025668
3	55	0.0373112				3	55	0.028614
3	56	0.0251679				3	56	0.023874
3	57	0.0301501				3	57	0.031378
3	58	0.0381967				3	58	0.03244
3	59	0.0350316				3	59	0.031773
3	60	0.0287904				3	60	0.023804
3	61	0.0371522				3	61	0.02315
3	62	0.0258663				3	62	0.028292
3	63	0.021241				3	63	0.024225
3	64	0.0281258				3	64	0.028919
3	65	0.0232095				3	65	0.025272
3	66	0.0308184				3	66	0.023139
3	67	0.0260398				3	67	0.034444
3	68	0.0285196				3	68	0.028816
3	69	0.0244586				3	69	0.021008
3	70	0.0244277				3	70	0.01677
3	71	0.0286345				3	71	0.015036
3	72	0.025938				3	72	0.022281
3	73	0.0168844				3	73	0.020677
3	74	0.027958				3	74	0.023707
3	75	0.0218683				3	75	0.014877
3	76	0.0208986				3	76	0.016219
3	77	0.0231277				3	77	0.014725
3	78	0.0154216				3	78	0.006101
3	79	0.013154				3	79	0.009454
3	80	0.0124468				3	80	0.010703
3	81	0.0203671				3	81	0.016609
3	82	0.0179485				3	82	0.014287
3	83	0.0173826				3	83	0.016381
3	84	0.0183734				3	84	0.010675
3	85	0.00966213				3	85	0.010957
3	86	0.0124666				3	86	0.011891
3	87	0.0136142				3	87	0.022479
3	88	0.0129092				3	88	0.014725
3	89	0.018609				3	89	0.01582
3	90	0.00909977				3	90	0.010742
4	0	0.38414				4	0	0.333319
4	1	0.441891				4	1	0.449519
4	2	0.81495				4	2	0.707586
4	3	1				4	3	0
4	5	1				4	5	0
4	6	0.505381				4	6	0.475862
4	7	0.279232				4	7	0.281657
4	8	0.242662				4	8	0.240846
4	9	0.187222				4	9	0.146109
4	10	0.165885				4	10	0.175499
4	11	0.172036				4	11	0.180977
4	12	0.128222				4	12	0.129523
4	13	0.132621				4	13	0.115472
4	14	0.108147				4	14	0.105989
4	15	0.101062				4	15	0.0948
4	16	0.0899053				4	16	0.072174
4	17	0.0802813				4	17	0.068133
4	18	0.0851749				4	18	0.085611
4	19	0.0640562				4	19	0.060995
4	20	0.0816197				4	20	0.056734
4	21	0.0771137				4	21	0.064279
4	22	0.0779499				4	22	0.061802
4	23	0.0624077				4	23	0.068325
4	24	0.0742737				4	24	0.056437
4	25	0.0553451				4	25	0.056198
4	26	0.0623213				4	26	0.058613
4	27	0.0611661				4	27	0.074689
4	28	0.0630114				4	28	0.05773
4	29	0.0433419				4	29	0.052937
4	30	0.0503987				4	30	0.054091
4	31	0.0545098				4	31	0.057672
4	32	0.0624824				4	32	0.039763
4	33	0.0411367				4	33	0.038099
4	34	0.0502023				4	34	0.040884
4	35	0.0426946				4	35	0.036896
4	36	0.0489678				4	36	0.049154
4	37	0.0488187				4	37	0.052226
4	38	0.0431351				4	38	0.037565
4	39	0.0444534				4	39	0.044176
4	40	0.0420591				4	40	0.030348
4	41	0.0439501				4	41	0.042142
4	42	0.0384167				4	42	0.034175
4	43	0.0296778				4	43	0.039318
4	44	0.0401772				4	44	0.031295
4	45	0.031663				4	45	0.029395
4	46	0.0348405				4	46	0.032346
4	47	0.0307692				4	47	0.024535
4	48	0.0267705				4	48	0.023533
4	49	0.0378001				4	49	0.025371
4	50	0.0363573				4	50	0.030503
4	51	0.0311242				4	51	0.022134
4	52	0.0326725				4	52	0.026356
4	53	0.0271218				4	53	0.022664
4	54	0.0250344				4	54	0.018891
4	55	0.0283721				4	55	0.027045
4	56	0.0269831				4	56	0.031042
4	57	0.026291				4	57	0.024475
4	58	0.0238978				4	58	0.024
4	59	0.0301687				4	59	0.024884
4	60	0.0333011				4	60	0.029546
4	61	0.0216234				4	61	0.023097
4	62	0.0222567				4	62	0.026612
4	63	0.0276348				4	63	0.031884
4	64	0.027614				4	64	0.02729
4	65	0.0248565				4	65	0.025023
4	66	0.017845				4	66	0.018851
4	67	0.0282742				4	67	0.026444
4	68	0.0287439				4	68	0.02601
4	69	0.0248867				4	69	0.020189
4	70	0.0236249				4	70	0.024396
4	71	0.022242				4	71	0.017109
4	72	0.0232222				4	72	0.019767
4	73	0.022329				4	73	0.019215
4	74	0.0241468				4	74	0.012861
4	75	0.0157598				4	75	0.021576
4	76	0.0168895				4	76	0.014966
4	77	0.0176742				4	77	0.013771
4	78	0.02191				4	78	0.011887
4	79	0.0156192				4	79	0.013303
4	80	0.0151219				4	80	0.00973
4	81	0.011819				4	81	0.010277
4	82	0.0138587				4	82	0.012956
4	83	0.0163627				4	83	0.017445
4	84	0.0108006				4	84	0.011237
4	85	0.0159533				4	85	0.011643
4	86	0.0160173				4	86	0.015645
4	87	0.0146492				4	87	0.022144
4	88	0.013345				4	88	0.01677
4	89	0.01313				4	89	0.012715
4	90	0.0103774				4	90	0.011534
5	0	0.18758				5	0	0.18668
5	1	0.258267				5	1	0.24572
5	2	0.332528				5	2	0.36909
5	3	0.510074				5	3	0.526793
5	4	1				5	4	0
5	6	1				5	6	0
5	7	0.378302				5	7	0.476097
5	8	0.203509				5	8	0.235132
5	9	0.167555				5	9	0.141844
5	10	0.146846				5	10	0.157547
5	11	0.159625				5	11	0.166979
5	12	0.128901				5	12	0.147379
5	13	0.109112				5	13	0.104606
5	14	0.105187				5	14	0.096913
5	15	0.128102				5	15	0.101702
5	16	0.0865017				5	16	0.095456
5	17	0.0770039				5	17	0.080438
5	18	0.0654633				5	18	0.082765
5	19	0.062184				5	19	0.065349
5	20	0.0654291				5	20	0.067738
5	21	0.0584334				5	21	0.058111
5	22	0.0631977				5	22	0.058521
5	23	0.0539845				5	23	0.068508
5	24	0.0530215				5	24	0.05082
5	25	0.0465894				5	25	0.048019
5	26	0.053833				5	26	0.065995
5	27	0.0624214				5	27	0.051565
5	28	0.0565351				5	28	0.050864
5	29	0.0435206				5	29	0.042193
5	30	0.0432612				5	30	0.052072
5	31	0.0466728				5	31	0.060655
5	32	0.0422894				5	32	0.049783
5	33	0.0474448				5	33	0.041952
5	34	0.0486711				5	34	0.045178
5	35	0.0410824				5	35	0.053067
5	36	0.0512734				5	36	0.05653
5	37	0.048802				5	37	0.052227
5	38	0.04156				5	38	0.04712
5	39	0.0371441				5	39	0.038952
5	40	0.0293406				5	40	0.033322
5	41	0.0323706				5	41	0.041123
5	42	0.0343393				5	42	0.0408
5	43	0.0370337				5	43	0.04304
5	44	0.0369654				5	44	0.037217
5	45	0.0349787				5	45	0.050763
5	46	0.0472681				5	46	0.039756
5	47	0.0303947				5	47	0.033435
5	48	0.027412				5	48	0.029325
5	49	0.024174				5	49	0.029551
5	50	0.0315624				5	50	0.027616
5	51	0.0309273				5	51	0.034006
5	52	0.0261702				5	52	0.029058
5	53	0.0287674				5	53	0.03674
5	54	0.0250549				5	54	0.028772
5	55	0.0252135				5	55	0.032944
5	56	0.0221725				5	56	0.027093
5	57	0.0201833				5	57	0.021241
5	58	0.0226017				5	58	0.024558
5	59	0.0201777				5	59	0.017838
5	60	0.0207738				5	60	0.017959
5	61	0.0180227				5	61	0.015067
5	62	0.0199817				5	62	0.025027
5	63	0.0311908				5	63	0.027749
5	64	0.0285038				5	64	0.02809
5	65	0.02538				5	65	0.026636
5	66	0.0175546				5	66	0.012904
5	67	0.0198653				5	67	0.01929
5	68	0.0199272				5	68	0.015883
5	69	0.0184597				5	69	0.017081
5	70	0.0206502				5	70	0.018162
5	71	0.019045				5	71	0.020294
5	72	0.0194193				5	72	0.019854
5	73	0.0215642				5	73	0.016152
5	74	0.0163186				5	74	0.017253
5	75	0.0143295				5	75	0.016338
5	76	0.0105316				5	76	0.011422
5	77	0.0129221				5	77	0.008809
5	78	0.0163808				5	78	0.015413
5	79	0.0129806				5	79	0.016773
5	80	0.0149764				5	80	0.01387
5	81	0.0154383				5	81	0.015729
5	82	0.0102267				5	82	0.012593
5	83	0.00871906				5	83	0.014213
5	84	0.0123727				5	84	0.011146
5	85	0.0167614				5	85	0.016896
5	86	0.0138438				5	86	0.017341
5	87	0.012306				5	87	0.022042
5	88	0.0120386				5	88	0.01803
5	89	0.0102434				5	89	0.014511
5	90	0.0145315				5	90	0.015775
6	0	0.156326				6	0	0.13777
6	1	0.18748				6	1	0.158063
6	2	0.223293				6	2	0.197292
6	3	0.302811				6	3	0.342806
6	4	0.505381				6	4	0.475862
6	5	1				6	5	0
6	7	1				6	7	0
6	8	0.471097				6	8	0.381526
6	9	0.365129				6	9	0.301645
6	10	0.31647				6	10	0.31217
6	11	0.310468				6	11	0.260877
6	12	0.196595				6	12	0.178322
6	13	0.174911				6	13	0.173616
6	14	0.168991				6	14	0.160041
6	15	0.147987				6	15	0.127468
6	16	0.124952				6	16	0.119057
6	17	0.0873826				6	17	0.107829
6	18	0.079911				6	18	0.101538
6	19	0.0890022				6	19	0.076825
6	20	0.081203				6	20	0.087847
6	21	0.0699125				6	21	0.085027
6	22	0.0719024				6	22	0.066273
6	23	0.0651259				6	23	0.066901
6	24	0.0662756				6	24	0.060619
6	25	0.0730468				6	25	0.057726
6	26	0.0715205				6	26	0.078781
6	27	0.0715037				6	27	0.071943
6	28	0.062859				6	28	0.069154
6	29	0.0617685				6	29	0.052757
6	30	0.0515376				6	30	0.050786
6	31	0.0482955				6	31	0.067662
6	32	0.0631237				6	32	0.07393
6	33	0.0550423				6	33	0.06463
6	34	0.0586083				6	34	0.057486
6	35	0.0481927				6	35	0.060704
6	36	0.0553092				6	36	0.05346
6	37	0.0606899				6	37	0.055718
6	38	0.051937				6	38	0.044543
6	39	0.0547774				6	39	0.044602
6	40	0.0467626				6	40	0.047359
6	41	0.0387045				6	41	0.049505
6	42	0.0491412				6	42	0.047752
6	43	0.046148				6	43	0.036389
6	44	0.0403882				6	44	0.048328
6	45	0.0463126				6	45	0.050701
6	46	0.045147				6	46	0.055742
6	47	0.0344897				6	47	0.038255
6	48	0.0364379				6	48	0.035114
6	49	0.0294482				6	49	0.02912
6	50	0.0272515				6	50	0.026432
6	51	0.0312288				6	51	0.026464
6	52	0.029715				6	52	0.030304
6	53	0.0352189				6	53	0.038317
6	54	0.0368312				6	54	0.026197
6	55	0.030136				6	55	0.037887
6	56	0.0320699				6	56	0.035246
6	57	0.0308231				6	57	0.025313
6	58	0.0248996				6	58	0.024065
6	59	0.029817				6	59	0.027654
6	60	0.0246679				6	60	0.021183
6	61	0.022156				6	61	0.025436
6	62	0.0336662				6	62	0.036346
6	63	0.0383334				6	63	0.03286
6	64	0.0299513				6	64	0.03492
6	65	0.025049				6	65	0.02764
6	66	0.0238103				6	66	0.022597
6	67	0.0226248				6	67	0.026579
6	68	0.0243675				6	68	0.016056
6	69	0.0281368				6	69	0.021762
6	70	0.0186217				6	70	0.0182
6	71	0.0241212				6	71	0.029261
6	72	0.0248111				6	72	0.030512
6	73	0.0307553				6	73	0.029425
6	74	0.0155372				6	74	0.026325
6	75	0.0143567				6	75	0.017186
6	76	0.0202395				6	76	0.01732
6	77	0.0133022				6	77	0.014074
6	78	0.0146516				6	78	0.023141
6	79	0.0230627				6	79	0.022341
6	80	0.0173037				6	80	0.018298
6	81	0.0150316				6	81	0.014954
6	82	0.013878				6	82	0.015436
6	83	0.0135282				6	83	0.015375
6	84	0.0170197				6	84	0.015861
6	85	0.0183191				6	85	0.017448
6	86	0.0150435				6	86	0.012226
6	87	0.0168175				6	87	0.012671
6	88	0.0130169				6	88	0.013323
6	89	0.0121376				6	89	0.012774
6	90	0.0147911				6	90	0.013677
7	0	0.155735				7	0	0.133292
7	1	0.125409				7	1	0.133602
7	2	0.176717				7	2	0.169889
7	3	0.26882				7	3	0.264116
7	4	0.279232				7	4	0.281657
7	5	0.378302				7	5	0.476097
7	6	1				7	6	0
7	8	1				7	8	0
7	9	0.883628				7	9	0.755107
7	10	0.684766				7	10	0.657464
7	11	0.53583				7	11	0.526233
7	12	0.280156				7	12	0.348412
7	13	0.296433				7	13	0.348422
7	14	0.213382				7	14	0.224904
7	15	0.133344				7	15	0.159251
7	16	0.117884				7	16	0.131517
7	17	0.114009				7	17	0.12108
7	18	0.126642				7	18	0.135392
7	19	0.109153				7	19	0.108668
7	20	0.102587				7	20	0.103305
7	21	0.0977786				7	21	0.094997
7	22	0.0965713				7	22	0.059347
7	23	0.108335				7	23	0.100885
7	24	0.100882				7	24	0.100785
7	25	0.0926968				7	25	0.104989
7	26	0.0961701				7	26	0.092295
7	27	0.0716431				7	27	0.092892
7	28	0.0777853				7	28	0.076485
7	29	0.0569223				7	29	0.066923
7	30	0.0705705				7	30	0.077429
7	31	0.0794715				7	31	0.086395
7	32	0.0789447				7	32	0.080742
7	33	0.0595				7	33	0.072612
7	34	0.0566482				7	34	0.060617
7	35	0.0506101				7	35	0.065224
7	36	0.0565353				7	36	0.056853
7	37	0.0455117				7	37	0.048809
7	38	0.0494702				7	38	0.053223
7	39	0.0611549				7	39	0.075187
7	40	0.0474778				7	40	0.06237
7	41	0.0533705				7	41	0.057624
7	42	0.0560569				7	42	0.055725
7	43	0.0399673				7	43	0.037761
7	44	0.0353147				7	44	0.02409
7	45	0.0331285				7	45	0.032195
7	46	0.0340898				7	46	0.037925
7	47	0.0334949				7	47	0.044004
7	48	0.0291471				7	48	0.034011
7	49	0.0425592				7	49	0.035833
7	50	0.0338845				7	50	0.027803
7	51	0.0390497				7	51	0.028304
7	52	0.0378188				7	52	0.022646
7	53	0.0382792				7	53	0.033491
7	54	0.0321763				7	54	0.02014
7	55	0.0351658				7	55	0.031727
7	56	0.030638				7	56	0.034169
7	57	0.0329				7	57	0.036978
7	58	0.0298544				7	58	0.046285
7	59	0.0334163				7	59	0.032211
7	60	0.0385811				7	60	0.023664
7	61	0.0410944				7	61	0.030551
7	62	0.037882				7	62	0.040989
7	63	0.0324599				7	63	0.030836
7	64	0.0315762				7	64	0.040132
7	65	0.0341264				7	65	0.043088
7	66	0.0462011				7	66	0.036419
7	67	0.0339768				7	67	0.031902
7	68	0.032972				7	68	0.028756
7	69	0.0326444				7	69	0.033253
7	70	0.026133				7	70	0.029103
7	71	0.0294985				7	71	0.026789
7	72	0.0287741				7	72	0.033069
7	73	0.0285011				7	73	0.03256
7	74	0.0280435				7	74	0.021408
7	75	0.0220416				7	75	0.022716
7	76	0.0264517				7	76	0.021941
7	77	0.0249486				7	77	0.021708
7	78	0.0222115				7	78	0.020961
7	79	0.0148355				7	79	0.01429
7	80	0.0174329				7	80	0.016666
7	81	0.0210454				7	81	0.01957
7	82	0.0176808				7	82	0.015047
7	83	0.0200575				7	83	0.024453
7	84	0.018202				7	84	0.017129
7	85	0.016533				7	85	0.015635
7	86	0.0123051				7	86	0.012725
7	87	0.0148408				7	87	0.009621
7	88	0.00976829				7	88	0.013472
7	89	0.0145837				7	89	0.012553
7	90	0.0158342				7	90	0.009428
8	0	0.145062				8	0	0.155779
8	1	0.122322				8	1	0.136216
8	2	0.133023				8	2	0.136852
8	3	0.216686				8	3	0.197229
8	4	0.242662				8	4	0.240846
8	5	0.203509				8	5	0.235132
8	6	0.471097				8	6	0.381526
8	7	1				8	7	0
8	9	1				8	9	0
8	10	0.917355				8	10	0.740204
8	11	0.678523				8	11	0.537221
8	12	0.335059				8	12	0.344241
8	13	0.341948				8	13	0.339232
8	14	0.232368				8	14	0.24316
8	15	0.130027				8	15	0.154955
8	16	0.116105				8	16	0.117126
8	17	0.125084				8	17	0.162316
8	18	0.124613				8	18	0.124863
8	19	0.129619				8	19	0.120657
8	20	0.119008				8	20	0.109194
8	21	0.11057				8	21	0.08752
8	22	0.130601				8	22	0.115253
8	23	0.136212				8	23	0.115704
8	24	0.111167				8	24	0.126133
8	25	0.104776				8	25	0.104173
8	26	0.10875				8	26	0.091812
8	27	0.107762				8	27	0.104338
8	28	0.0766745				8	28	0.093655
8	29	0.0691399				8	29	0.067189
8	30	0.0837274				8	30	0.081677
8	31	0.0905889				8	31	0.076106
8	32	0.0829939				8	32	0.089883
8	33	0.0683599				8	33	0.084745
8	34	0.0625359				8	34	0.060101
8	35	0.0633019				8	35	0.052717
8	36	0.0486964				8	36	0.042053
8	37	0.0404724				8	37	0.044899
8	38	0.0500084				8	38	0.045296
8	39	0.0632963				8	39	0.0533
8	40	0.0604499				8	40	0.067502
8	41	0.0636396				8	41	0.066161
8	42	0.0491065				8	42	0.059126
8	43	0.0420263				8	43	0.041573
8	44	0.032106				8	44	0.026939
8	45	0.0386411				8	45	0.033808
8	46	0.0343422				8	46	0.033877
8	47	0.0334324				8	47	0.033182
8	48	0.0474921				8	48	0.034816
8	49	0.0441301				8	49	0.038166
8	50	0.0487571				8	50	0.04445
8	51	0.0405174				8	51	0.040397
8	52	0.0469634				8	52	0.031804
8	53	0.0383753				8	53	0.03961
8	54	0.0300154				8	54	0.023559
8	55	0.0318968				8	55	0.030175
8	56	0.0302626				8	56	0.033527
8	57	0.0330222				8	57	0.037953
8	58	0.03387				8	58	0.052641
8	59	0.0498474				8	59	0.053433
8	60	0.0308439				8	60	0.041382
8	61	0.0393092				8	61	0.043496
8	62	0.0337157				8	62	0.039313
8	63	0.0300615				8	63	0.028547
8	64	0.0437869				8	64	0.039983
8	65	0.0460765				8	65	0.053774
8	66	0.0425204				8	66	0.04211
8	67	0.0478419				8	67	0.048714
8	68	0.0413704				8	68	0.039609
8	69	0.040735				8	69	0.036238
8	70	0.0357075				8	70	0.029708
8	71	0.0333041				8	71	0.028489
8	72	0.0287811				8	72	0.035287
8	73	0.0261953				8	73	0.029072
8	74	0.0375745				8	74	0.029326
8	75	0.0356213				8	75	0.032433
8	76	0.0289221				8	76	0.024974
8	77	0.0271083				8	77	0.033959
8	78	0.0219484				8	78	0.021424
8	79	0.0145828				8	79	0.012181
8	80	0.0244954				8	80	0.019672
8	81	0.02499				8	81	0.01369
8	82	0.0195998				8	82	0.020599
8	83	0.0286364				8	83	0.020499
8	84	0.0268296				8	84	0.019636
8	85	0.0154021				8	85	0.014195
8	86	0.0109437				8	86	0.013711
8	87	0.0112398				8	87	0.014653
8	88	0.0120029				8	88	0.011008
8	89	0.0143891				8	89	0.013215
8	90	0.0119864				8	90	0.011339
9	0	0.142096				9	0	0.126271
9	1	0.108469				9	1	0.128718
9	2	0.122118				9	2	0.118149
9	3	0.19859				9	3	0.183976
9	4	0.187222				9	4	0.146109
9	5	0.167555				9	5	0.141844
9	6	0.365129				9	6	0.301645
9	7	0.883628				9	7	0.755107
9	8	1				9	8	0
9	10	1				9	10	0
9	11	0.929546				9	11	0.65916
9	12	0.390917				9	12	0.456093
9	13	0.424296				9	13	0.397097
9	14	0.246415				9	14	0.299058
9	15	0.149293				9	15	0.151175
9	16	0.135993				9	16	0.147645
9	17	0.138517				9	17	0.139213
9	18	0.153735				9	18	0.159463
9	19	0.126122				9	19	0.143644
9	20	0.13863				9	20	0.14999
9	21	0.138516				9	21	0.135039
9	22	0.123223				9	22	0.131754
9	23	0.123944				9	23	0.143129
9	24	0.122515				9	24	0.129848
9	25	0.110741				9	25	0.107452
9	26	0.0951678				9	26	0.108046
9	27	0.112414				9	27	0.10468
9	28	0.0774049				9	28	0.071202
9	29	0.0795998				9	29	0.084027
9	30	0.0900386				9	30	0.070312
9	31	0.0908037				9	31	0.082773
9	32	0.0838071				9	32	0.10754
9	33	0.0614376				9	33	0.081943
9	34	0.0700128				9	34	0.067614
9	35	0.0655987				9	35	0.06364
9	36	0.0524845				9	36	0.041906
9	37	0.0461592				9	37	0.044395
9	38	0.0490127				9	38	0.05293
9	39	0.0505732				9	39	0.058756
9	40	0.0627293				9	40	0.063244
9	41	0.0647366				9	41	0.070223
9	42	0.0461514				9	42	0.065996
9	43	0.0422998				9	43	0.038588
9	44	0.0388689				9	44	0.034625
9	45	0.0344216				9	45	0.03996
9	46	0.0373212				9	46	0.040052
9	47	0.0380397				9	47	0.033494
9	48	0.0490951				9	48	0.040987
9	49	0.0517457				9	49	0.031868
9	50	0.0429053				9	50	0.043038
9	51	0.0383092				9	51	0.038596
9	52	0.0487176				9	52	0.035289
9	53	0.0400513				9	53	0.036224
9	54	0.03392				9	54	0.032394
9	55	0.0341356				9	55	0.042342
9	56	0.0350908				9	56	0.036172
9	57	0.0363624				9	57	0.043636
9	58	0.0397537				9	58	0.046921
9	59	0.0496376				9	59	0.046725
9	60	0.0457863				9	60	0.04066
9	61	0.0444109				9	61	0.044404
9	62	0.0301101				9	62	0.036577
9	63	0.0261447				9	63	0.031513
9	64	0.0388324				9	64	0.043837
9	65	0.0507546				9	65	0.04986
9	66	0.0439559				9	66	0.043694
9	67	0.0493672				9	67	0.037435
9	68	0.0482048				9	68	0.037891
9	69	0.0338544				9	69	0.03221
9	70	0.0393038				9	70	0.018368
9	71	0.0376446				9	71	0.026762
9	72	0.0362058				9	72	0.031182
9	73	0.0251124				9	73	0.031548
9	74	0.0327788				9	74	0.040071
9	75	0.0303128				9	75	0.0309
9	76	0.042658				9	76	0.039951
9	77	0.0271881				9	77	0.032968
9	78	0.0217718				9	78	0.020631
9	79	0.0145409				9	79	0.018994
9	80	0.0239212				9	80	0.022296
9	81	0.0260233				9	81	0.019529
9	82	0.0232861				9	82	0.027711
9	83	0.0225444				9	83	0.026199
9	84	0.0212286				9	84	0.020202
9	85	0.0177043				9	85	0.019179
9	86	0.00915463				9	86	0.013645
9	87	0.011838				9	87	0.009443
9	88	0.0133466				9	88	0.015486
9	89	0.0244862				9	89	0.022036
9	90	0.0126811				9	90	0.015026
10	0	0.131701				10	0	0.12638
10	1	0.111714				10	1	0.113729
10	2	0.11239				10	2	0.116837
10	3	0.187487				10	3	0.179086
10	4	0.165885				10	4	0.175499
10	5	0.146846				10	5	0.157547
10	6	0.31647				10	6	0.31217
10	7	0.684766				10	7	0.657464
10	8	0.917355				10	8	0.740204
10	9	1				10	9	0
10	11	1				10	11	0
10	12	0.510863				10	12	0.576615
10	13	0.518771				10	13	0.459034
10	14	0.283312				10	14	0.236823
10	15	0.16287				10	15	0.170942
10	16	0.13992				10	16	0.129269
10	17	0.143808				10	17	0.151569
10	18	0.15735				10	18	0.151924
10	19	0.146682				10	19	0.145211
10	20	0.141969				10	20	0.143862
10	21	0.137541				10	21	0.115112
10	22	0.134466				10	22	0.118208
10	23	0.128131				10	23	0.118671
10	24	0.118761				10	24	0.101644
10	25	0.10957				10	25	0.101737
10	26	0.11049				10	26	0.100595
10	27	0.087708				10	27	0.093237
10	28	0.0801891				10	28	0.076887
10	29	0.0826729				10	29	0.071795
10	30	0.0761416				10	30	0.06868
10	31	0.0890179				10	31	0.074796
10	32	0.0703438				10	32	0.077395
10	33	0.0694436				10	33	0.075958
10	34	0.0551455				10	34	0.052971
10	35	0.0599679				10	35	0.066117
10	36	0.0528808				10	36	0.046293
10	37	0.0495625				10	37	0.051584
10	38	0.0520893				10	38	0.05251
10	39	0.0592003				10	39	0.056922
10	40	0.0609413				10	40	0.059262
10	41	0.0596544				10	41	0.061321
10	42	0.0543225				10	42	0.068882
10	43	0.0419393				10	43	0.052875
10	44	0.0419201				10	44	0.047409
10	45	0.0389217				10	45	0.038209
10	46	0.036145				10	46	0.027106
10	47	0.0397019				10	47	0.040453
10	48	0.0422037				10	48	0.040035
10	49	0.0487043				10	49	0.044634
10	50	0.047286				10	50	0.044485
10	51	0.0365454				10	51	0.038326
10	52	0.0462272				10	52	0.031982
10	53	0.0362767				10	53	0.04015
10	54	0.0274622				10	54	0.029711
10	55	0.0280598				10	55	0.034704
10	56	0.0369673				10	56	0.035272
10	57	0.0318776				10	57	0.042733
10	58	0.0494906				10	58	0.061092
10	59	0.044643				10	59	0.050938
10	60	0.0492428				10	60	0.058004
10	61	0.0410021				10	61	0.051318
10	62	0.0407142				10	62	0.044657
10	63	0.0313831				10	63	0.036268
10	64	0.0370322				10	64	0.034105
10	65	0.0479248				10	65	0.046455
10	66	0.0505542				10	66	0.052034
10	67	0.0423356				10	67	0.029685
10	68	0.0414483				10	68	0.03949
10	69	0.0340052				10	69	0.03
10	70	0.035525				10	70	0.022451
10	71	0.0320906				10	71	0.035313
10	72	0.0288395				10	72	0.032021
10	73	0.0238089				10	73	0.033543
10	74	0.0341674				10	74	0.034368
10	75	0.031878				10	75	0.038419
10	76	0.0385759				10	76	0.036902
10	77	0.0296412				10	77	0.038244
10	78	0.0204213				10	78	0.024058
10	79	0.0162911				10	79	0.01625
10	80	0.01876				10	80	0.020665
10	81	0.0299556				10	81	0.024925
10	82	0.0197631				10	82	0.025575
10	83	0.023887				10	83	0.020257
10	84	0.016229				10	84	0.016583
10	85	0.019344				10	85	0.01488
10	86	0.0137491				10	86	0.01403
10	87	0.00889254				10	87	0.01161
10	88	0.0129707				10	88	0.014678
10	89	0.0176287				10	89	0.022303
10	90	0.0163653				10	90	0.016232
11	0	0.11451				11	0	0.115398
11	1	0.106804				11	1	0.093673
11	2	0.120794				11	2	0.127871
11	3	0.153182				11	3	0.162274
11	4	0.172036				11	4	0.180977
11	5	0.159625				11	5	0.166979
11	6	0.310468				11	6	0.260877
11	7	0.53583				11	7	0.526233
11	8	0.678523				11	8	0.537221
11	9	0.929546				11	9	0.65916
11	10	1				11	10	0
11	12	1				11	12	0
11	13	0.640857				11	13	0.607951
11	14	0.369295				11	14	0.448031
11	15	0.230949				11	15	0.247375
11	16	0.177049				11	16	0.222656
11	17	0.153838				11	17	0.177199
11	18	0.153107				11	18	0.143356
11	19	0.138121				11	19	0.139326
11	20	0.118742				11	20	0.121794
11	21	0.119725				11	21	0.109383
11	22	0.110377				11	22	0.109298
11	23	0.108786				11	23	0.10908
11	24	0.108151				11	24	0.100898
11	25	0.103409				11	25	0.104484
11	26	0.10785				11	26	0.11563
11	27	0.110085				11	27	0.106752
11	28	0.0863992				11	28	0.084
11	29	0.0733936				11	29	0.08164
11	30	0.0838111				11	30	0.070625
11	31	0.0809951				11	31	0.067163
11	32	0.07987				11	32	0.087041
11	33	0.073513				11	33	0.070033
11	34	0.0718474				11	34	0.055915
11	35	0.0589702				11	35	0.059145
11	36	0.064837				11	36	0.061876
11	37	0.0566906				11	37	0.050121
11	38	0.0525885				11	38	0.04627
11	39	0.0599638				11	39	0.06743
11	40	0.051573				11	40	0.040776
11	41	0.0608246				11	41	0.056615
11	42	0.0585761				11	42	0.065262
11	43	0.0470392				11	43	0.047797
11	44	0.0434177				11	44	0.03851
11	45	0.0397264				11	45	0.040323
11	46	0.0400242				11	46	0.034859
11	47	0.0382982				11	47	0.031695
11	48	0.0463414				11	48	0.037352
11	49	0.043666				11	49	0.031488
11	50	0.0419798				11	50	0.041915
11	51	0.0375776				11	51	0.029071
11	52	0.0408326				11	52	0.028514
11	53	0.0367556				11	53	0.040205
11	54	0.0345959				11	54	0.02398
11	55	0.0314996				11	55	0.030453
11	56	0.0372333				11	56	0.040712
11	57	0.0361118				11	57	0.038205
11	58	0.0356872				11	58	0.04581
11	59	0.0443955				11	59	0.033638
11	60	0.0365708				11	60	0.041598
11	61	0.0412304				11	61	0.046213
11	62	0.0368853				11	62	0.029485
11	63	0.0395842				11	63	0.026065
11	64	0.0356235				11	64	0.037865
11	65	0.0430644				11	65	0.037152
11	66	0.0365965				11	66	0.032869
11	67	0.0328312				11	67	0.038766
11	68	0.0358992				11	68	0.030952
11	69	0.0269549				11	69	0.026334
11	70	0.0298244				11	70	0.022952
11	71	0.0362792				11	71	0.030011
11	72	0.0303938				11	72	0.031156
11	73	0.028213				11	73	0.030621
11	74	0.0335181				11	74	0.031651
11	75	0.0369809				11	75	0.037303
11	76	0.0296131				11	76	0.022622
11	77	0.0264431				11	77	0.030441
11	78	0.0215214				11	78	0.018214
11	79	0.0166657				11	79	0.01908
11	80	0.0250797				11	80	0.016852
11	81	0.0181055				11	81	0.020116
11	82	0.0201547				11	82	0.018637
11	83	0.0203351				11	83	0.020649
11	84	0.0217551				11	84	0.013773
11	85	0.0169645				11	85	0.012615
11	86	0.0159624				11	86	0.010722
11	87	0.013532				11	87	0.011489
11	88	0.010744				11	88	0.00765
11	89	0.0147377				11	89	0.022121
11	90	0.0128856				11	90	0.009732
12	0	0.0941427				12	0	0.097473
12	1	0.0888727				12	1	0.084216
12	2	0.0935555				12	2	0.101476
12	3	0.122554				12	3	0.134812
12	4	0.128222				12	4	0.129523
12	5	0.128901				12	5	0.147379
12	6	0.196595				12	6	0.178322
12	7	0.280156				12	7	0.348412
12	8	0.335059				12	8	0.344241
12	9	0.390917				12	9	0.456093
12	10	0.510863				12	10	0.576615
12	11	1				12	11	0
12	13	1				12	13	0
12	14	0.929698				12	14	0.775301
12	15	0.430916				12	15	0.458314
12	16	0.233599				12	16	0.241394
12	17	0.17772				12	17	0.194667
12	18	0.185142				12	18	0.16802
12	19	0.14888				12	19	0.106928
12	20	0.128392				12	20	0.104768
12	21	0.126257				12	21	0.109364
12	22	0.118231				12	22	0.117485
12	23	0.107284				12	23	0.085833
12	24	0.110547				12	24	0.111469
12	25	0.101205				12	25	0.111919
12	26	0.10385				12	26	0.120368
12	27	0.0971023				12	27	0.09366
12	28	0.083906				12	28	0.092417
12	29	0.0793694				12	29	0.093364
12	30	0.0690488				12	30	0.059193
12	31	0.0743695				12	31	0.067529
12	32	0.0790378				12	32	0.080522
12	33	0.0624271				12	33	0.079572
12	34	0.0642168				12	34	0.065177
12	35	0.0580088				12	35	0.061012
12	36	0.061106				12	36	0.044965
12	37	0.0581035				12	37	0.037132
12	38	0.0544178				12	38	0.043698
12	39	0.0589216				12	39	0.055507
12	40	0.0550428				12	40	0.041215
12	41	0.0513059				12	41	0.05766
12	42	0.0520357				12	42	0.05809
12	43	0.041197				12	43	0.042365
12	44	0.0408251				12	44	0.030726
12	45	0.0387477				12	45	0.033989
12	46	0.0410252				12	46	0.032778
12	47	0.0383452				12	47	0.02915
12	48	0.0448707				12	48	0.033803
12	49	0.0322879				12	49	0.021762
12	50	0.0399595				12	50	0.031259
12	51	0.0363066				12	51	0.032361
12	52	0.0363417				12	52	0.030715
12	53	0.0407792				12	53	0.03684
12	54	0.0374762				12	54	0.028625
12	55	0.0382636				12	55	0.041573
12	56	0.0335778				12	56	0.031975
12	57	0.0349582				12	57	0.034217
12	58	0.0339121				12	58	0.037619
12	59	0.0338401				12	59	0.031529
12	60	0.0363661				12	60	0.044983
12	61	0.0320132				12	61	0.037975
12	62	0.0374236				12	62	0.038299
12	63	0.0343779				12	63	0.040382
12	64	0.0321763				12	64	0.02343
12	65	0.0406025				12	65	0.02806
12	66	0.0314742				12	66	0.027517
12	67	0.0296508				12	67	0.025652
12	68	0.027348				12	68	0.024727
12	69	0.0330358				12	69	0.024769
12	70	0.0269775				12	70	0.026452
12	71	0.0242479				12	71	0.030913
12	72	0.0278405				12	72	0.028294
12	73	0.0254508				12	73	0.022306
12	74	0.0262718				12	74	0.030693
12	75	0.0307328				12	75	0.033145
12	76	0.0236419				12	76	0.025448
12	77	0.0213553				12	77	0.019714
12	78	0.0195954				12	78	0.019505
12	79	0.0200107				12	79	0.024801
12	80	0.0220165				12	80	0.024362
12	81	0.0212588				12	81	0.023793
12	82	0.0202652				12	82	0.018982
12	83	0.0173227				12	83	0.021467
12	84	0.0216481				12	84	0.019748
12	85	0.0208658				12	85	0.015282
12	86	0.0160118				12	86	0.01235
12	87	0.0164474				12	87	0.010783
12	88	0.012777				12	88	0.007205
12	89	0.0131489				12	89	0.014218
12	90	0.0141958				12	90	0.006877
13	0	0.0982942				13	0	0.084705
13	1	0.0872517				13	1	0.085461
13	2	0.0933095				13	2	0.076645
13	3	0.156279				13	3	0.097014
13	4	0.132621				13	4	0.115472
13	5	0.109112				13	5	0.104606
13	6	0.174911				13	6	0.173616
13	7	0.296433				13	7	0.348422
13	8	0.341948				13	8	0.339232
13	9	0.424296				13	9	0.397097
13	10	0.518771				13	10	0.459034
13	11	0.640857				13	11	0.607951
13	12	1				13	12	0
13	14	1				13	14	0
13	15	0.594042				13	15	0.544934
13	16	0.32124				13	16	0.35828
13	17	0.277597				13	17	0.248451
13	18	0.259438				13	18	0.257679
13	19	0.217084				13	19	0.182169
13	20	0.192778				13	20	0.153536
13	21	0.21471				13	21	0.151516
13	22	0.165292				13	22	0.145666
13	23	0.136071				13	23	0.141128
13	24	0.132098				13	24	0.130487
13	25	0.120625				13	25	0.132384
13	26	0.125627				13	26	0.128412
13	27	0.110088				13	27	0.129745
13	28	0.0989531				13	28	0.10965
13	29	0.10566				13	29	0.094729
13	30	0.0858933				13	30	0.067183
13	31	0.109665				13	31	0.091652
13	32	0.0901118				13	32	0.103172
13	33	0.0731422				13	33	0.091587
13	34	0.0924755				13	34	0.062535
13	35	0.062				13	35	0.080116
13	36	0.0639058				13	36	0.053651
13	37	0.062442				13	37	0.049907
13	38	0.0593485				13	38	0.06806
13	39	0.0604485				13	39	0.056742
13	40	0.065446				13	40	0.060425
13	41	0.0644344				13	41	0.060354
13	42	0.0592944				13	42	0.058196
13	43	0.0459733				13	43	0.043638
13	44	0.0485136				13	44	0.037382
13	45	0.0399997				13	45	0.033852
13	46	0.0433739				13	46	0.031778
13	47	0.0408252				13	47	0.032605
13	48	0.0447387				13	48	0.034797
13	49	0.0401767				13	49	0.026914
13	50	0.0500838				13	50	0.040723
13	51	0.0397614				13	51	0.043306
13	52	0.0428883				13	52	0.040969
13	53	0.0374233				13	53	0.031631
13	54	0.0346257				13	54	0.033021
13	55	0.0368392				13	55	0.042402
13	56	0.0418069				13	56	0.032391
13	57	0.0305212				13	57	0.035132
13	58	0.0399686				13	58	0.035241
13	59	0.0390961				13	59	0.033492
13	60	0.0468408				13	60	0.040403
13	61	0.0427222				13	61	0.052819
13	62	0.0389344				13	62	0.049816
13	63	0.0369566				13	63	0.045272
13	64	0.0409033				13	64	0.032324
13	65	0.0443837				13	65	0.03405
13	66	0.0470445				13	66	0.041918
13	67	0.0345654				13	67	0.037843
13	68	0.0365895				13	68	0.043036
13	69	0.0429065				13	69	0.035564
13	70	0.0445019				13	70	0.031481
13	71	0.0373022				13	71	0.038664
13	72	0.0298512				13	72	0.029158
13	73	0.0293209				13	73	0.024335
13	74	0.031323				13	74	0.03179
13	75	0.0276865				13	75	0.028034
13	76	0.0365376				13	76	0.033742
13	77	0.0223789				13	77	0.018868
13	78	0.0199663				13	78	0.024268
13	79	0.0171461				13	79	0.026676
13	80	0.0236549				13	80	0.026952
13	81	0.0321447				13	81	0.028783
13	82	0.0208347				13	82	0.022428
13	83	0.0254876				13	83	0.021331
13	84	0.0150133				13	84	0.015038
13	85	0.0156075				13	85	0.011815
13	86	0.0169722				13	86	0.014118
13	87	0.0142033				13	87	0.012786
13	88	0.0147281				13	88	0.011286
13	89	0.0227372				13	89	0.014904
13	90	0.0162403				13	90	0.010921
14	0	0.0848779				14	0	0.07074
14	1	0.0820042				14	1	0.085135
14	2	0.0823606				14	2	0.085422
14	3	0.10522				14	3	0.090953
14	4	0.108147				14	4	0.105989
14	5	0.105187				14	5	0.096913
14	6	0.168991				14	6	0.160041
14	7	0.213382				14	7	0.224904
14	8	0.232368				14	8	0.24316
14	9	0.246415				14	9	0.299058
14	10	0.283312				14	10	0.236823
14	11	0.369295				14	11	0.448031
14	12	0.929698				14	12	0.775301
14	13	1				14	13	0
14	15	1				14	15	0
14	16	0.48902				14	16	0.472946
14	17	0.294018				14	17	0.252188
14	18	0.241506				14	18	0.232496
14	19	0.173863				14	19	0.143269
14	20	0.148291				14	20	0.127611
14	21	0.142587				14	21	0.141
14	22	0.131598				14	22	0.122704
14	23	0.119076				14	23	0.110543
14	24	0.101904				14	24	0.09989
14	25	0.102782				14	25	0.096157
14	26	0.0984422				14	26	0.105387
14	27	0.0971976				14	27	0.102625
14	28	0.0939926				14	28	0.100946
14	29	0.0827364				14	29	0.083009
14	30	0.0774366				14	30	0.071803
14	31	0.0814418				14	31	0.087955
14	32	0.0785912				14	32	0.110431
14	33	0.0727192				14	33	0.100676
14	34	0.0706634				14	34	0.071543
14	35	0.0692835				14	35	0.060781
14	36	0.0651239				14	36	0.057559
14	37	0.0583024				14	37	0.049887
14	38	0.066339				14	38	0.056217
14	39	0.0615013				14	39	0.051284
14	40	0.0532003				14	40	0.04471
14	41	0.0545211				14	41	0.053098
14	42	0.052011				14	42	0.036722
14	43	0.0484383				14	43	0.036998
14	44	0.0479758				14	44	0.030552
14	45	0.0499252				14	45	0.042923
14	46	0.0478749				14	46	0.045351
14	47	0.0456557				14	47	0.038016
14	48	0.0397598				14	48	0.039291
14	49	0.0375219				14	49	0.025275
14	50	0.0384975				14	50	0.035202
14	51	0.045998				14	51	0.047475
14	52	0.0390591				14	52	0.032059
14	53	0.041394				14	53	0.04143
14	54	0.0343967				14	54	0.039573
14	55	0.0390514				14	55	0.035884
14	56	0.0354558				14	56	0.035169
14	57	0.0373612				14	57	0.034137
14	58	0.0341504				14	58	0.029525
14	59	0.0322074				14	59	0.041964
14	60	0.0364181				14	60	0.043117
14	61	0.0349782				14	61	0.036858
14	62	0.044952				14	62	0.054186
14	63	0.0381218				14	63	0.03876
14	64	0.0415188				14	64	0.032234
14	65	0.0314862				14	65	0.023521
14	66	0.0291798				14	66	0.023307
14	67	0.0322378				14	67	0.021233
14	68	0.0306073				14	68	0.023771
14	69	0.0214775				14	69	0.01853
14	70	0.0291272				14	70	0.021649
14	71	0.0280378				14	71	0.02657
14	72	0.0253297				14	72	0.028036
14	73	0.0319081				14	73	0.032531
14	74	0.0252551				14	74	0.021639
14	75	0.027449				14	75	0.023466
14	76	0.0247983				14	76	0.015749
14	77	0.0216601				14	77	0.017282
14	78	0.025704				14	78	0.027651
14	79	0.0214992				14	79	0.024366
14	80	0.024161				14	80	0.025858
14	81	0.019163				14	81	0.024164
14	82	0.0199535				14	82	0.017252
14	83	0.0187824				14	83	0.023013
14	84	0.0189242				14	84	0.022659
14	85	0.0210491				14	85	0.0168
14	86	0.0152683				14	86	0.020732
14	87	0.0140674				14	87	0.019481
14	88	0.0129789				14	88	0.012245
14	89	0.0157482				14	89	0.014632
14	90	0.0145105				14	90	0.014939
15	0	0.0802521				15	0	0.080911
15	1	0.0794635				15	1	0.084127
15	2	0.0791456				15	2	0.078397
15	3	0.0875546				15	3	0.095616
15	4	0.101062				15	4	0.0948
15	5	0.128102				15	5	0.101702
15	6	0.147987				15	6	0.127468
15	7	0.133344				15	7	0.159251
15	8	0.130027				15	8	0.154955
15	9	0.149293				15	9	0.151175
15	10	0.16287				15	10	0.170942
15	11	0.230949				15	11	0.247375
15	12	0.430916				15	12	0.458314
15	13	0.594042				15	13	0.544934
15	14	1				15	14	0
15	16	1				15	16	0
15	17	0.408771				15	17	0.414147
15	18	0.282414				15	18	0.287626
15	19	0.205258				15	19	0.205187
15	20	0.159693				15	20	0.151621
15	21	0.144036				15	21	0.164843
15	22	0.119709				15	22	0.118311
15	23	0.110933				15	23	0.090903
15	24	0.0918762				15	24	0.098222
15	25	0.102318				15	25	0.086261
15	26	0.0917607				15	26	0.092624
15	27	0.101287				15	27	0.105278
15	28	0.09625				15	28	0.097852
15	29	0.0682715				15	29	0.083036
15	30	0.0786685				15	30	0.069042
15	31	0.0701291				15	31	0.077118
15	32	0.0768794				15	32	0.089534
15	33	0.0787658				15	33	0.086205
15	34	0.0746142				15	34	0.076868
15	35	0.0697926				15	35	0.078565
15	36	0.0731754				15	36	0.072607
15	37	0.0806378				15	37	0.070456
15	38	0.0640923				15	38	0.051799
15	39	0.0610766				15	39	0.051252
15	40	0.047362				15	40	0.04668
15	41	0.0461621				15	41	0.046017
15	42	0.0479533				15	42	0.04025
15	43	0.0469302				15	43	0.045841
15	44	0.0594944				15	44	0.058105
15	45	0.0605408				15	45	0.053254
15	46	0.0633093				15	46	0.06667
15	47	0.0501159				15	47	0.049812
15	48	0.0358639				15	48	0.038218
15	49	0.0369069				15	49	0.038408
15	50	0.0342255				15	50	0.038668
15	51	0.0363042				15	51	0.042672
15	52	0.0381327				15	52	0.036909
15	53	0.0437709				15	53	0.037501
15	54	0.0406859				15	54	0.035846
15	55	0.0415649				15	55	0.033309
15	56	0.0379779				15	56	0.030142
15	57	0.0334824				15	57	0.022794
15	58	0.0271128				15	58	0.029284
15	59	0.0332784				15	59	0.03498
15	60	0.0257105				15	60	0.02237
15	61	0.0309665				15	61	0.031471
15	62	0.0318				15	62	0.033227
15	63	0.0435066				15	63	0.031578
15	64	0.0321578				15	64	0.022727
15	65	0.0251072				15	65	0.024079
15	66	0.0226662				15	66	0.028265
15	67	0.0237711				15	67	0.017962
15	68	0.024849				15	68	0.025621
15	69	0.0245984				15	69	0.026569
15	70	0.0295962				15	70	0.026685
15	71	0.02513				15	71	0.02207
15	72	0.0264493				15	72	0.031736
15	73	0.0349558				15	73	0.033422
15	74	0.023035				15	74	0.020858
15	75	0.0187409				15	75	0.018503
15	76	0.019442				15	76	0.019839
15	77	0.018815				15	77	0.017157
15	78	0.0224085				15	78	0.019756
15	79	0.0313674				15	79	0.022707
15	80	0.0256714				15	80	0.020267
15	81	0.0146818				15	81	0.018342
15	82	0.0181168				15	82	0.016502
15	83	0.0166885				15	83	0.019266
15	84	0.0138517				15	84	0.0195
15	85	0.023131				15	85	0.019177
15	86	0.0196242				15	86	0.020216
15	87	0.017609				15	87	0.027039
15	88	0.0116938				15	88	0.020481
15	89	0.0149496				15	89	0.018409
15	90	0.019737				15	90	0.018108
16	0	0.0708882				16	0	0.060244
16	1	0.0735221				16	1	0.053603
16	2	0.0730251				16	2	0.063872
16	3	0.0805899				16	3	0.084845
16	4	0.0899053				16	4	0.072174
16	5	0.0865017				16	5	0.095456
16	6	0.124952				16	6	0.119057
16	7	0.117884				16	7	0.131517
16	8	0.116105				16	8	0.117126
16	9	0.135993				16	9	0.147645
16	10	0.13992				16	10	0.129269
16	11	0.177049				16	11	0.222656
16	12	0.233599				16	12	0.241394
16	13	0.32124				16	13	0.35828
16	14	0.48902				16	14	0.472946
16	15	1				16	15	0
16	17	1				16	17	0
16	18	0.88223				16	18	0.681186
16	19	0.446725				16	19	0.533746
16	20	0.303424				16	20	0.314064
16	21	0.248372				16	21	0.222455
16	22	0.205962				16	22	0.2224
16	23	0.187892				16	23	0.15703
16	24	0.156922				16	24	0.159658
16	25	0.166452				16	25	0.141438
16	26	0.150646				16	26	0.137685
16	27	0.139623				16	27	0.123247
16	28	0.129845				16	28	0.103803
16	29	0.10491				16	29	0.10017
16	30	0.0891871				16	30	0.100894
16	31	0.0953822				16	31	0.093303
16	32	0.0823673				16	32	0.087942
16	33	0.0811914				16	33	0.082757
16	34	0.086828				16	34	0.083322
16	35	0.0826993				16	35	0.081957
16	36	0.0862801				16	36	0.073548
16	37	0.0749128				16	37	0.064132
16	38	0.0754839				16	38	0.063651
16	39	0.0632537				16	39	0.051318
16	40	0.0647702				16	40	0.057013
16	41	0.0535609				16	41	0.049839
16	42	0.0586708				16	42	0.052324
16	43	0.0568203				16	43	0.051366
16	44	0.0495563				16	44	0.055943
16	45	0.0544623				16	45	0.066553
16	46	0.0598486				16	46	0.056722
16	47	0.0531099				16	47	0.047818
16	48	0.0396568				16	48	0.0252
16	49	0.0404458				16	49	0.036409
16	50	0.05451				16	50	0.033368
16	51	0.0491775				16	51	0.042044
16	52	0.0372338				16	52	0.037689
16	53	0.0469844				16	53	0.034119
16	54	0.0420663				16	54	0.036378
16	55	0.0373332				16	55	0.037294
16	56	0.0405855				16	56	0.035763
16	57	0.0397433				16	57	0.041274
16	58	0.0328417				16	58	0.037872
16	59	0.0456573				16	59	0.040748
16	60	0.0375999				16	60	0.02091
16	61	0.0333766				16	61	0.028184
16	62	0.0425836				16	62	0.028032
16	63	0.0425447				16	63	0.032104
16	64	0.0395439				16	64	0.030533
16	65	0.0364158				16	65	0.030603
16	66	0.0354579				16	66	0.03459
16	67	0.0372346				16	67	0.04021
16	68	0.0362256				16	68	0.03001
16	69	0.0340288				16	69	0.031818
16	70	0.0303386				16	70	0.033879
16	71	0.0332179				16	71	0.026366
16	72	0.0338494				16	72	0.029225
16	73	0.0363949				16	73	0.027838
16	74	0.0273565				16	74	0.026076
16	75	0.0262415				16	75	0.025312
16	76	0.020596				16	76	0.030536
16	77	0.0227276				16	77	0.021703
16	78	0.0264608				16	78	0.026419
16	79	0.0297558				16	79	0.016777
16	80	0.0266493				16	80	0.013008
16	81	0.0199456				16	81	0.01553
16	82	0.0188675				16	82	0.014275
16	83	0.0165203				16	83	0.014315
16	84	0.0231701				16	84	0.022107
16	85	0.023176				16	85	0.025377
16	86	0.0206543				16	86	0.022509
16	87	0.0223641				16	87	0.02577
16	88	0.0142206				16	88	0.012659
16	89	0.015038				16	89	0.022254
16	90	0.018674				16	90	0.014867
17	0	0.0742843				17	0	0.070925
17	1	0.0682502				17	1	0.061247
17	2	0.0697538				17	2	0.054085
17	3	0.0800951				17	3	0.073697
17	4	0.0802813				17	4	0.068133
17	5	0.0770039				17	5	0.080438
17	6	0.0873826				17	6	0.107829
17	7	0.114009				17	7	0.12108
17	8	0.125084				17	8	0.162316
17	9	0.138517				17	9	0.139213
17	10	0.143808				17	10	0.151569
17	11	0.153838				17	11	0.177199
17	12	0.17772				17	12	0.194667
17	13	0.277597				17	13	0.248451
17	14	0.294018				17	14	0.252188
17	15	0.408771				17	15	0.414147
17	16	1				17	16	0
17	18	1				17	18	0
17	19	0.680494				17	19	0.668791
17	20	0.439811				17	20	0.462709
17	21	0.372282				17	21	0.297618
17	22	0.297964				17	22	0.286948
17	23	0.234613				17	23	0.226166
17	24	0.210333				17	24	0.202677
17	25	0.211236				17	25	0.166056
17	26	0.187657				17	26	0.168965
17	27	0.176659				17	27	0.200284
17	28	0.142992				17	28	0.146989
17	29	0.119692				17	29	0.132569
17	30	0.120546				17	30	0.112074
17	31	0.108237				17	31	0.102937
17	32	0.119847				17	32	0.101093
17	33	0.0909305				17	33	0.087417
17	34	0.099368				17	34	0.093604
17	35	0.0814702				17	35	0.081636
17	36	0.0786669				17	36	0.073179
17	37	0.0640744				17	37	0.056644
17	38	0.0618124				17	38	0.051308
17	39	0.0692281				17	39	0.056807
17	40	0.0585769				17	40	0.050414
17	41	0.0670803				17	41	0.054014
17	42	0.063728				17	42	0.048039
17	43	0.0489325				17	43	0.062735
17	44	0.0554489				17	44	0.049785
17	45	0.0479321				17	45	0.047572
17	46	0.046225				17	46	0.051581
17	47	0.0442147				17	47	0.051195
17	48	0.0448887				17	48	0.042357
17	49	0.0448076				17	49	0.056938
17	50	0.063876				17	50	0.052388
17	51	0.0499711				17	51	0.056635
17	52	0.0512701				17	52	0.041265
17	53	0.0452045				17	53	0.031776
17	54	0.0420016				17	54	0.032971
17	55	0.0417027				17	55	0.026635
17	56	0.0405409				17	56	0.034554
17	57	0.0335452				17	57	0.046949
17	58	0.0368176				17	58	0.048527
17	59	0.045687				17	59	0.040455
17	60	0.0513305				17	60	0.040484
17	61	0.0486007				17	61	0.052401
17	62	0.0381261				17	62	0.045417
17	63	0.0358732				17	63	0.029602
17	64	0.0388699				17	64	0.030075
17	65	0.0446554				17	65	0.045544
17	66	0.0407118				17	66	0.046022
17	67	0.0392465				17	67	0.047832
17	68	0.0444833				17	68	0.042396
17	69	0.0363726				17	69	0.046974
17	70	0.0368136				17	70	0.033075
17	71	0.0368888				17	71	0.029032
17	72	0.038148				17	72	0.027354
17	73	0.0285976				17	73	0.030582
17	74	0.0394348				17	74	0.028805
17	75	0.0271947				17	75	0.035036
17	76	0.0334937				17	76	0.033145
17	77	0.0272729				17	77	0.035474
17	78	0.0312945				17	78	0.029771
17	79	0.0237834				17	79	0.025597
17	80	0.0238328				17	80	0.021693
17	81	0.0217545				17	81	0.017679
17	82	0.0167978				17	82	0.022118
17	83	0.0210073				17	83	0.018967
17	84	0.0202608				17	84	0.01527
17	85	0.0180681				17	85	0.019344
17	86	0.0146325				17	86	0.018917
17	87	0.0167103				17	87	0.014184
17	88	0.0197062				17	88	0.019183
17	89	0.0184057				17	89	0.02304
17	90	0.0166706				17	90	0.015081
18	0	0.0674442				18	0	0.05947
18	1	0.0609594				18	1	0.063032
18	2	0.0706793				18	2	0.052481
18	3	0.089818				18	3	0.076972
18	4	0.0851749				18	4	0.085611
18	5	0.0654633				18	5	0.082765
18	6	0.079911				18	6	0.101538
18	7	0.126642				18	7	0.135392
18	8	0.124613				18	8	0.124863
18	9	0.153735				18	9	0.159463
18	10	0.15735				18	10	0.151924
18	11	0.153107				18	11	0.143356
18	12	0.185142				18	12	0.16802
18	13	0.259438				18	13	0.257679
18	14	0.241506				18	14	0.232496
18	15	0.282414				18	15	0.287626
18	16	0.88223				18	16	0.681186
18	17	1				18	17	0
18	19	1				18	19	0
18	20	0.695565				18	20	0.61867
18	21	0.54417				18	21	0.434812
18	22	0.429739				18	22	0.362834
18	23	0.349033				18	23	0.31938
18	24	0.33431				18	24	0.290744
18	25	0.283913				18	25	0.259275
18	26	0.230081				18	26	0.2428
18	27	0.233045				18	27	0.248264
18	28	0.150798				18	28	0.15907
18	29	0.119751				18	29	0.159808
18	30	0.151017				18	30	0.143328
18	31	0.155787				18	31	0.145422
18	32	0.130461				18	32	0.131661
18	33	0.106645				18	33	0.10855
18	34	0.099225				18	34	0.102406
18	35	0.086383				18	35	0.067936
18	36	0.0786057				18	36	0.057879
18	37	0.0651166				18	37	0.058398
18	38	0.0639452				18	38	0.063597
18	39	0.0792592				18	39	0.075304
18	40	0.0839058				18	40	0.080752
18	41	0.0826636				18	41	0.071815
18	42	0.0649014				18	42	0.063586
18	43	0.050617				18	43	0.053092
18	44	0.0535221				18	44	0.041648
18	45	0.0470333				18	45	0.045159
18	46	0.0487119				18	46	0.055936
18	47	0.0488352				18	47	0.044095
18	48	0.0593653				18	48	0.047538
18	49	0.0579905				18	49	0.054908
18	50	0.0463107				18	50	0.06187
18	51	0.0490041				18	51	0.056841
18	52	0.0503664				18	52	0.056046
18	53	0.0415072				18	53	0.03564
18	54	0.0353197				18	54	0.039991
18	55	0.0395986				18	55	0.031736
18	56	0.040558				18	56	0.040495
18	57	0.0435894				18	57	0.045034
18	58	0.0372119				18	58	0.048573
18	59	0.0495305				18	59	0.041797
18	60	0.0628732				18	60	0.045473
18	61	0.0537314				18	61	0.050281
18	62	0.045323				18	62	0.050885
18	63	0.0373758				18	63	0.046167
18	64	0.0403153				18	64	0.050316
18	65	0.0431309				18	65	0.059206
18	66	0.0448401				18	66	0.067915
18	67	0.0468112				18	67	0.067924
18	68	0.0460169				18	68	0.058988
18	69	0.0428593				18	69	0.063899
18	70	0.0488259				18	70	0.039109
18	71	0.0444378				18	71	0.050087
18	72	0.0413579				18	72	0.031422
18	73	0.0323025				18	73	0.039106
18	74	0.0451632				18	74	0.043771
18	75	0.0354346				18	75	0.03537
18	76	0.0478186				18	76	0.046961
18	77	0.036026				18	77	0.035777
18	78	0.0285225				18	78	0.0317
18	79	0.0245744				18	79	0.017244
18	80	0.0211138				18	80	0.024554
18	81	0.0293542				18	81	0.02176
18	82	0.0247152				18	82	0.024452
18	83	0.028669				18	83	0.025781
18	84	0.0206622				18	84	0.018061
18	85	0.019201				18	85	0.021387
18	86	0.0145414				18	86	0.02159
18	87	0.0150655				18	87	0.022748
18	88	0.0207328				18	88	0.020386
18	89	0.0149829				18	89	0.01732
18	90	0.0145471				18	90	0.018776
19	0	0.0691362				19	0	0.065823
19	1	0.0683704				19	1	0.056218
19	2	0.0559559				19	2	0.04509
19	3	0.0742234				19	3	0.068172
19	4	0.0640562				19	4	0.060995
19	5	0.062184				19	5	0.065349
19	6	0.0890022				19	6	0.076825
19	7	0.109153				19	7	0.108668
19	8	0.129619				19	8	0.120657
19	9	0.126122				19	9	0.143644
19	10	0.146682				19	10	0.145211
19	11	0.138121				19	11	0.139326
19	12	0.14888				19	12	0.106928
19	13	0.217084				19	13	0.182169
19	14	0.173863				19	14	0.143269
19	15	0.205258				19	15	0.205187
19	16	0.446725				19	16	0.533746
19	17	0.680494				19	17	0.668791
19	18	1				19	18	0
19	20	1				19	20	0
19	21	0.839091				19	21	0.626007
19	22	0.561416				19	22	0.556366
19	23	0.43395				19	23	0.431219
19	24	0.398823				19	24	0.362473
19	25	0.312406				19	25	0.333445
19	26	0.25652				19	26	0.281484
19	27	0.23703				19	27	0.333258
19	28	0.184461				19	28	0.172819
19	29	0.126622				19	29	0.125762
19	30	0.149901				19	30	0.154219
19	31	0.159912				19	31	0.154486
19	32	0.148747				19	32	0.133709
19	33	0.115426				19	33	0.116635
19	34	0.11221				19	34	0.116324
19	35	0.0882648				19	35	0.096901
19	36	0.0794593				19	36	0.072184
19	37	0.0666446				19	37	0.06355
19	38	0.0709416				19	38	0.06304
19	39	0.0758844				19	39	0.075398
19	40	0.0740721				19	40	0.071896
19	41	0.0846721				19	41	0.075029
19	42	0.0697888				19	42	0.085082
19	43	0.0503395				19	43	0.059481
19	44	0.050439				19	44	0.054223
19	45	0.0463384				19	45	0.046421
19	46	0.0389126				19	46	0.043314
19	47	0.0477853				19	47	0.045384
19	48	0.0592758				19	48	0.051638
19	49	0.0685211				19	49	0.055148
19	50	0.056182				19	50	0.055505
19	51	0.0520386				19	51	0.053963
19	52	0.0565137				19	52	0.051742
19	53	0.0402087				19	53	0.020156
19	54	0.0381343				19	54	0.02947
19	55	0.0373774				19	55	0.024364
19	56	0.0417571				19	56	0.036968
19	57	0.0349543				19	57	0.040139
19	58	0.0502999				19	58	0.050266
19	59	0.0405486				19	59	0.044484
19	60	0.0567692				19	60	0.052011
19	61	0.0497498				19	61	0.052734
19	62	0.0325609				19	62	0.049786
19	63	0.0381872				19	63	0.041696
19	64	0.0460751				19	64	0.044035
19	65	0.0443549				19	65	0.044293
19	66	0.0524261				19	66	0.048793
19	67	0.0475237				19	67	0.043825
19	68	0.0488459				19	68	0.056317
19	69	0.0446393				19	69	0.047224
19	70	0.0423227				19	70	0.038603
19	71	0.0324137				19	71	0.030311
19	72	0.0336054				19	72	0.022575
19	73	0.0316601				19	73	0.031309
19	74	0.0426616				19	74	0.035274
19	75	0.0430147				19	75	0.037654
19	76	0.0454256				19	76	0.033572
19	77	0.0296922				19	77	0.03221
19	78	0.0202435				19	78	0.026416
19	79	0.0223943				19	79	0.026812
19	80	0.0243166				19	80	0.027151
19	81	0.0287096				19	81	0.029661
19	82	0.0357156				19	82	0.035707
19	83	0.0276494				19	83	0.03256
19	84	0.0267802				19	84	0.025289
19	85	0.0193368				19	85	0.019578
19	86	0.0169155				19	86	0.017946
19	87	0.0177498				19	87	0.017387
19	88	0.0177962				19	88	0.015029
19	89	0.0229699				19	89	0.018566
19	90	0.0119505				19	90	0.014779
20	0	0.0669827				20	0	0.096123
20	1	0.0529188				20	1	0.067785
20	2	0.055511				20	2	0.064789
20	3	0.0827173				20	3	0.082035
20	4	0.0816197				20	4	0.056734
20	5	0.0654291				20	5	0.067738
20	6	0.081203				20	6	0.087847
20	7	0.102587				20	7	0.103305
20	8	0.119008				20	8	0.109194
20	9	0.13863				20	9	0.14999
20	10	0.141969				20	10	0.143862
20	11	0.118742				20	11	0.121794
20	12	0.128392				20	12	0.104768
20	13	0.192778				20	13	0.153536
20	14	0.148291				20	14	0.127611
20	15	0.159693				20	15	0.151621
20	16	0.303424				20	16	0.314064
20	17	0.439811				20	17	0.462709
20	18	0.695565				20	18	0.61867
20	19	1				20	19	0
20	21	1				20	21	0
20	22	0.860984				20	22	0.706431
20	23	0.560829				20	23	0.504202
20	24	0.497778				20	24	0.454791
20	25	0.390618				20	25	0.420546
20	26	0.297239				20	26	0.33618
20	27	0.285877				20	27	0.325143
20	28	0.169515				20	28	0.213672
20	29	0.161457				20	29	0.157214
20	30	0.178333				20	30	0.184089
20	31	0.20232				20	31	0.211703
20	32	0.148118				20	32	0.157829
20	33	0.112724				20	33	0.14457
20	34	0.113295				20	34	0.11058
20	35	0.0891748				20	35	0.096383
20	36	0.0796575				20	36	0.07605
20	37	0.0660616				20	37	0.065939
20	38	0.0720827				20	38	0.070667
20	39	0.0799824				20	39	0.098129
20	40	0.0743356				20	40	0.076047
20	41	0.0938324				20	41	0.075017
20	42	0.0631614				20	42	0.062054
20	43	0.0466616				20	43	0.056002
20	44	0.0489178				20	44	0.045465
20	45	0.0399455				20	45	0.049
20	46	0.0410944				20	46	0.053797
20	47	0.0454057				20	47	0.050454
20	48	0.0638045				20	48	0.063009
20	49	0.0631098				20	49	0.066625
20	50	0.0550743				20	50	0.067873
20	51	0.0446525				20	51	0.056677
20	52	0.0522362				20	52	0.043405
20	53	0.0458456				20	53	0.027024
20	54	0.0386829				20	54	0.032145
20	55	0.0407647				20	55	0.036759
20	56	0.0402043				20	56	0.038604
20	57	0.0367085				20	57	0.034329
20	58	0.0569497				20	58	0.056672
20	59	0.0497588				20	59	0.049128
20	60	0.0611445				20	60	0.051217
20	61	0.0478952				20	61	0.043835
20	62	0.0530752				20	62	0.048565
20	63	0.0320929				20	63	0.038297
20	64	0.0488489				20	64	0.045932
20	65	0.0539458				20	65	0.055264
20	66	0.0548633				20	66	0.059068
20	67	0.0527449				20	67	0.05589
20	68	0.044732				20	68	0.054703
20	69	0.0537207				20	69	0.05935
20	70	0.0497334				20	70	0.041723
20	71	0.0496155				20	71	0.028531
20	72	0.041746				20	72	0.025588
20	73	0.0304453				20	73	0.028632
20	74	0.047109				20	74	0.046931
20	75	0.0462574				20	75	0.045111
20	76	0.0434268				20	76	0.038486
20	77	0.036507				20	77	0.032917
20	78	0.0262177				20	78	0.022631
20	79	0.0186469				20	79	0.01657
20	80	0.0211855				20	80	0.021189
20	81	0.027623				20	81	0.024141
20	82	0.0239542				20	82	0.026548
20	83	0.0275613				20	83	0.023232
20	84	0.0207821				20	84	0.018505
20	85	0.0160832				20	85	0.016482
20	86	0.01473				20	86	0.012901
20	87	0.0147392				20	87	0.014763
20	88	0.012895				20	88	0.018819
20	89	0.0178323				20	89	0.02201
20	90	0.0176475				20	90	0.017872
21	0	0.0816401				21	0	0.074168
21	1	0.0616288				21	1	0.05355
21	2	0.060915				21	2	0.066272
21	3	0.0722701				21	3	0.075846
21	4	0.0771137				21	4	0.064279
21	5	0.0584334				21	5	0.058111
21	6	0.0699125				21	6	0.085027
21	7	0.0977786				21	7	0.094997
21	8	0.11057				21	8	0.08752
21	9	0.138516				21	9	0.135039
21	10	0.137541				21	10	0.115112
21	11	0.119725				21	11	0.109383
21	12	0.126257				21	12	0.109364
21	13	0.21471				21	13	0.151516
21	14	0.142587				21	14	0.141
21	15	0.144036				21	15	0.164843
21	16	0.248372				21	16	0.222455
21	17	0.372282				21	17	0.297618
21	18	0.54417				21	18	0.434812
21	19	0.839091				21	19	0.626007
21	20	1				21	20	0
21	22	1				21	22	0
21	23	0.796944				21	23	0.700623
21	24	0.576292				21	24	0.525992
21	25	0.4483				21	25	0.450129
21	26	0.348073				21	26	0.366622
21	27	0.327185				21	27	0.347984
21	28	0.211413				21	28	0.208029
21	29	0.190905				21	29	0.173456
21	30	0.176528				21	30	0.195411
21	31	0.213855				21	31	0.22493
21	32	0.182507				21	32	0.184826
21	33	0.131929				21	33	0.170295
21	34	0.140586				21	34	0.139833
21	35	0.0958466				21	35	0.111211
21	36	0.0820277				21	36	0.072689
21	37	0.0869653				21	37	0.079894
21	38	0.0771549				21	38	0.08553
21	39	0.0761528				21	39	0.087104
21	40	0.0838725				21	40	0.079812
21	41	0.0896574				21	41	0.101739
21	42	0.0620691				21	42	0.073195
21	43	0.0506379				21	43	0.061633
21	44	0.0502408				21	44	0.056815
21	45	0.0467401				21	45	0.042499
21	46	0.0495447				21	46	0.047633
21	47	0.050752				21	47	0.035026
21	48	0.0668173				21	48	0.059329
21	49	0.0606913				21	49	0.060901
21	50	0.0655585				21	50	0.05263
21	51	0.0554748				21	51	0.04053
21	52	0.0532021				21	52	0.041983
21	53	0.0498803				21	53	0.042391
21	54	0.0388088				21	54	0.039647
21	55	0.0451348				21	55	0.036565
21	56	0.0489773				21	56	0.041641
21	57	0.0428331				21	57	0.046551
21	58	0.0538388				21	58	0.04958
21	59	0.0551615				21	59	0.053336
21	60	0.063303				21	60	0.047608
21	61	0.0577151				21	61	0.059894
21	62	0.0477314				21	62	0.048321
21	63	0.0401266				21	63	0.037541
21	64	0.045905				21	64	0.048651
21	65	0.0573748				21	65	0.051272
21	66	0.0606544				21	66	0.060753
21	67	0.0520006				21	67	0.054162
21	68	0.0586178				21	68	0.066523
21	69	0.0468056				21	69	0.048498
21	70	0.0535713				21	70	0.050467
21	71	0.0449741				21	71	0.045517
21	72	0.0357754				21	72	0.042038
21	73	0.0312594				21	73	0.031162
21	74	0.0445508				21	74	0.052663
21	75	0.0509399				21	75	0.045967
21	76	0.0490467				21	76	0.052399
21	77	0.0391352				21	77	0.034284
21	78	0.0326205				21	78	0.02602
21	79	0.021157				21	79	0.015942
21	80	0.0211873				21	80	0.023618
21	81	0.0304622				21	81	0.021556
21	82	0.0295995				21	82	0.031267
21	83	0.0258992				21	83	0.024505
21	84	0.0241498				21	84	0.023864
21	85	0.0164702				21	85	0.015576
21	86	0.0147862				21	86	0.012252
21	87	0.0137623				21	87	0.015445
21	88	0.0212509				21	88	0.023464
21	89	0.0169918				21	89	0.020366
21	90	0.0103033				21	90	0.017177
22	0	0.0832163				22	0	0.072373
22	1	0.0571989				22	1	0.059876
22	2	0.0540347				22	2	0.053699
22	3	0.0742927				22	3	0.067781
22	4	0.0779499				22	4	0.061802
22	5	0.0631977				22	5	0.058521
22	6	0.0719024				22	6	0.066273
22	7	0.0965713				22	7	0.059347
22	8	0.130601				22	8	0.115253
22	9	0.123223				22	9	0.131754
22	10	0.134466				22	10	0.118208
22	11	0.110377				22	11	0.109298
22	12	0.118231				22	12	0.117485
22	13	0.165292				22	13	0.145666
22	14	0.131598				22	14	0.122704
22	15	0.119709				22	15	0.118311
22	16	0.205962				22	16	0.2224
[truncated: 6,193 more rows]

## Sheet: ED_Figure7i
## Scaling of contact probability in experimental and simulated data in HP1 KD in the region chr3R 25.4Mb-29Mb
Experimental data (unit of 40kb bins)						Simulated data (unit of 40kb bins)
Distance (40kb bins)	contact probability					Distance (40kb bins)	contact probability
1	1					1	0
2	0.703798					2	0.612219
3	0.433925					3	0.411001
4	0.311616					4	0.301996
5	0.237767					5	0.23509
6	0.197662					6	0.194565
7	0.170328					7	0.16866
8	0.150555					8	0.150314
9	0.136371					9	0.135455
10	0.123386					10	0.124403
11	0.112545					11	0.108882
12	0.103141					12	0.100423
13	0.0961147					13	0.0926685
14	0.0902627					14	0.0884451
15	0.0859731					15	0.0818108
16	0.0828695					16	0.0797695
17	0.0801604					17	0.0767812
18	0.075412					18	0.0725401
19	0.0709729					19	0.0698463
20	0.0682859					20	0.0663945
21	0.0663313					21	0.0654271
22	0.06467					22	0.0628343
23	0.0604818					23	0.0580896
24	0.0594469					24	0.0579649
25	0.0580739					25	0.0580187
26	0.0568466					26	0.0555408
27	0.0547676					27	0.0549592
28	0.0529555					28	0.0522269
29	0.051871					29	0.050862
30	0.0504555					30	0.048666
31	0.0501673					31	0.0470671
32	0.0485065					32	0.0477603
33	0.0468089					33	0.0450537
34	0.0470554					34	0.0440278
35	0.0457454					35	0.0438264
36	0.0455628					36	0.0419647
37	0.0434439					37	0.0402689
38	0.0422733					38	0.0404565
39	0.0420318					39	0.0413996
40	0.0425519					40	0.0414321
41	0.0422173					41	0.0415129
42	0.0425251					42	0.0409272
43	0.0401185					43	0.0390006
44	0.0385441					44	0.0374697
45	0.0390132					45	0.0376486
46	0.0368887					46	0.0360776
47	0.0362407					47	0.0361127
48	0.0376663					48	0.036364
49	0.0353744					49	0.0353555
50	0.0349675					50	0.0346565
51	0.0349076					51	0.0332522
52	0.0339924					52	0.0306295
53	0.0327397					53	0.0312807
54	0.0309464					54	0.0300647
55	0.0308653					55	0.0293391
56	0.0305177					56	0.0288787
57	0.0300092					57	0.0272109
58	0.0294017					58	0.0279171
59	0.0278425					59	0.02742
60	0.0260072					60	0.0253603
61	0.0261444					61	0.0242438
62	0.0242567					62	0.0235194
63	0.0256792					63	0.0239957
64	0.0235214					64	0.0228975
65	0.0230003					65	0.0228287
66	0.0224332					66	0.0226058
67	0.0230951					67	0.021808
68	0.0212094					68	0.0213748
69	0.020288					69	0.0213839
70	0.0204276					70	0.0190977
71	0.0192406					71	0.0185899
72	0.0186695					72	0.0183679
73	0.0184232					73	0.0174156
74	0.0180378					74	0.0161205
75	0.0171108					75	0.0140744
76	0.0165768					76	0.0143885
77	0.0129602					77	0.012332
78	0.0139761					78	0.0131577
79	0.0145765					79	0.0143449
80	0.0155013					80	0.0138286
81	0.0144233					81	0.0139618
82	0.0131218					82	0.0132126
83	0.0140436					83	0.0147139
84	0.0130218					84	0.0148099
85	0.0129681					85	0.0127232
86	0.0116425					86	0.0107818
87	0.0094768					87	0.009162
88	0.0109391					88	0.00880733
89	0.0119283					89	0.00804
90	0.00664906					90	0.009336

## Sheet: ED_Figure7j
##compartment strength in WT and HP1 KD in the region chr3R 25.4Mb-29Mb
HP1 experiment		HP1 Simulation		WT experiment		WT Simulation
Strength		Strength		Strength		Strength
1.05714		1.01765		1.14005		1.14537
0.981522		0.995003		0.999987		1.05661
0.982211		0.968249		0.978287		1.01474
1.04774		1.01903		1.09528		1.09732
1.01005		0.993487		1.059		1.06995
0.973921		0.942763		0.931819		0.982095
1.13489		1.09538		1.13987		1.11565
1.03732		1.02521		1.07471		1.08827
1.06839		1.0605		1.16547		1.1606
1.07938		1.05602		1.17245		1.17144
1.08867		1.07007		1.19066		1.19361
0.904615		0.893513		0.837088		0.759585
0.989498		0.953197		0.919733		0.912077
1.08757		1.06296		1.13464		1.14092
1.02742		1.01258		1.01364		1.05107
1.1145		1.03319		1.20671		1.1845
1.04158		1.01453		1.03988		1.08955
1.05831		1.0599		1.09362		1.08939
1.06528		1.07516		1.14905		1.17004
1.07251		1.06545		1.14843		1.17782
1.09493		1.09177		1.17042		1.16643
1.08904		1.08521		1.18954		1.17732
1.09149		1.08184		1.20231		1.17872
1.07988		1.08274		1.18101		1.16927
1.09451		1.09369		1.19469		1.18466
1.07755		1.0993		1.16197		1.1518
1.0563		1.05121		1.12771		1.13268
1.09056		1.09609		1.17108		1.15915
0.970236		0.975061		0.902737		0.873774
1.06431		1.0699		1.12775		1.1282
1.07283		1.0782		1.16301		1.15194
1.09637		1.08474		1.20827		1.19853
1.07605		1.06869		1.15662		1.15533
1.04864		1.04208		1.10513		1.11086
1.05619		1.04218		1.10776		1.12807
0.899612		0.896156		0.781989		0.827782
0.956149		0.965098		0.950346		0.963571
1.02153		1.02128		1.15014		1.22732
0.992753		0.992591		1.09068		1.14624
0.910453		0.899563		0.897333		0.9032
0.879242		0.83287		0.749686		0.799401
1.08908		1.08849		1.14083		1.11429
0.97493		0.952085		0.989185		1.05516
1.0494		1.00699		1.19389		1.23213
1.02629		1.0262		1.18194		1.21644
1.04663		1.04125		1.22132		1.23702
1.04832		1.02622		1.14586		1.07635
0.943765		0.932388		0.834926		0.768364
1.08422		1.08015		1.18782		1.18776
1.07044		1.04782		1.18624		1.17757
1.05283		1.05028		1.13688		1.12713
1.03343		1.02606		1.11189		1.12225
1.07726		1.048		1.14168		1.1321
0.963861		0.956812		0.921505		0.942589
1.01867		0.997145		1.11624		1.14651
0.961333		0.944162		1.06957		1.10325
0.95906		0.960392		1.01997		0.996619
0.988905		0.9564		0.923907		0.967988
1.07912		1.07784		1.17293		1.13697
1.05642		1.0511		1.17145		1.16737
1.06275		1.04827		1.15513		1.14859
1.08171		1.08737		1.17083		1.16003
0.987869		0.902246		0.881351		0.9139
1.11715		1.00588		1.15206		1.11799
1.06773		1.08145		1.14595		1.12574
1.09571		1.09954		1.20072		1.23047
1.10202		1.09951		1.21919		1.22065
1.08761		1.09255		1.18223		1.18763
1.09852		1.11112		1.17366		1.19616
1.06814		1.09281		1.18307		1.18107
1.07769		1.04929		1.16509		1.17393
1.05286		1.0417		1.14708		1.14259
1.04995		1.02804		1.11754		1.10562
0.969222		0.98433		1.00297		1.02307
1.07191		1.05016		1.13462		1.12205
1.07731		1.04235		1.17748		1.16235
1.08794		1.06259		1.19556		1.17036
1.0619		1.05285		1.12382		1.10879
1.02451		1.0087		1.02642		1.03552
1.08089		1.08627		1.16167		1.09289
1.0509		1.02853		1.09761		1.12172
1.06062		1.01787		1.09146		1.08461
1.0311		1.01755		1.08347		1.05107
1.06911		1.04881		1.12793		1.12895
1.05905		1.04566		1.11937		1.07629
1.06925		1.02427		1.1279		1.13338
1.06305		1.06626		1.12228		1.19597
1.04584		1.04138		1.00695		1.08006
1.03598		1.03408		1.06244		1.02131
1.02109		1.0155		1.07204		1.01928
0.972572		1.02306		0.959827		0.981796

[truncated: 6 more sheets: ED_Figure7k, ED_Figure7l, ED_Figure7n, ED_Figure7o, ED_Figure7p, ED_Figure7r]
